# Supplementary material for: The molecular mechanisms that determine different degrees of polyphagy in the Bemisia tabaci species complex
Source: Evol Appl. 2020 Nov 20;14(3):807–20. doi: 10.1111/eva.13162 (PMC7980310; doi:10.1111/eva.13162)
Supplement: Supplementary file 1 — Table S1‐S3, S6‐S9 [file EVA-14-807-s002.xlsx]

## Sheet: Table S1
Table S1:
The reproductive success of each species on the four host plants.
Survival
Whitefly species	Number of whitefly per plant (F0)	Eggplant (F1)	Pepper (F1)	Kale (F1)	Cassava (F1)
MEAM1	100	>200	~20	>200	0
SSA1-SG3	50	>200	~10	~10	>100
MED-Q1	100	>100	~60	~4	0
UGANDA‐MED‐ASL	70	>100	~3	~4	0
NW2	40	~20	~2	~2	0
ASIA II-1	50	>100	>100	~5	0

## Sheet: Table S2
Table S2. The percentage of transcriptome reads that mapped to genes using the NCBI B. tabaci MEAM1 genome (in orange) and to the reference backbone dataset transcriptome used in this paper.
Sample	species	plants	Uniquely mapped reads to genome %	Uniquely mapped reads to genome that are in genes %	Mapped to transcriptome %
13	MED-Q1	Kale	74.7	57.396	73.88
14	MEAM1	Kale	85.74	64.6297	70.97
15	MED-Q1	Sucrose	71.51	54.1318	75.82
16	MEAM1	Sucrose	85.98	65.7774	72.1
35	Asia II1	Eggplant	58.82	48.8248	56.7049
36	Asia II1	Eggplant	57.71	46.0231	54.27
37	Asia II1	Eggplant	54.67	43.1263	51.68
38	Asia II1	Kale	58.1	46.621	54.37
39	Asia II1	Kale	59.11	47.9726	54.48
40	Asia II1	Kale	56.03	46.3488	55.29
41	Asia II1	Cassava	58.41	46.3189	55.41
42	Asia II1	Cassava	56.49	40.4921	49.57
43	Asia II1	Cassava	61.46	50.5262	55.99
44	Asia II1	Pepper	58	46.7346	54.61
45	Asia II1	Pepper	57.9	46.5739	55.07
46	Asia II1	Pepper	61.2	50.8827	56.16
50	Asia II1	Sucrose	52.05	40.2802	51.28
51	Asia II1	Sucrose	56.52	45.8254	53.46
52	Asia II1	Sucrose	54.65	42.6973	51.8
53	SSA1-SG3	Eggplant	41.39	34.3269	41.32
54	SSA1-SG3	Eggplant	43.36	37.0236	43.51
55	SSA1-SG3	Eggplant	43.29	37.9202	44.8
56	SSA1-SG3	Kale	46.47	40.6467	45.49
57	SSA1-SG3	Kale	48.81	43.6634	46.98
59	SSA1-SG3	Cassava	45.23	39.9878	44.92
60	SSA1-SG3	Cassava	43	37.0424	43.41
61	SSA1-SG3	Cassava	41.63	36.4899	44.05
62	SSA1-SG3	Pepper	48.95	41.2024	45.91
64	SSA1-SG3	Pepper	46.41	37.7341	42.83
68	SSA1-SG3	Sucrose	42.97	37.0945	43.74
69	SSA1-SG3	Sucrose	45.76	39.8644	45.35
71	Uganda-MED-ASL	Eggplant	65.45	47.49	72.03
72	Uganda-MED-ASL	Eggplant	68.62	51.3516	70.46
73	Uganda-MED-ASL	Eggplant	69.88	53.8722	72.49
74	Uganda-MED-ASL	Kale	63.44	45.465	73.53
75	Uganda-MED-ASL	Kale	64.99	46.4448	73.48
76	Uganda-MED-ASL	Kale	63.98	46.7655	73.98
77	Uganda-MED-ASL	Cassava	71.44	54.5796	69.72
78	Uganda-MED-ASL	Cassava	67.38	52.4611	74.87
79	Uganda-MED-ASL	Cassava	67.74	51.3874	71.97
80	Uganda-MED-ASL	Pepper	69.06	53.9597	74.56
81	Uganda-MED-ASL	Pepper	70.39	51.7289	70.13
82	Uganda-MED-ASL	Pepper	66.84	50.4276	72.94
86	Uganda-MED-ASL	Sucrose	58.66	39.2679	75.33
87	Uganda-MED-ASL	Sucrose	73.77	61.0242	73.13
88	Uganda-MED-ASL	Sucrose	68.3	51.9292	72.9
89	NW2	Eggplant	69.17	59.6795	54.47
90	NW2	Eggplant	69.38	59.3946	53.26
91	NW2	Eggplant	70.61	61.3972	55.2
92	NW2	Kale	68.84	58.439	50.17
93	NW2	Kale	68.53	58.8673	52.94
95	NW2	Cassava	69.51	60.295	56.27
97	NW2	Cassava	70.14	61.8781	58.63
98	NW2	Pepper	69.92	62.1691	57.79
99	NW2	Pepper	71.02	62.525	56.22
100	NW2	Pepper	69.4	60.8007	56.39
104	NW2	Sucrose	70.22	60.9125	54.45
105	NW2	Sucrose	69.91	60.0506	51.09
106	NW2	Sucrose	71.11	61.7922	52.72
143	MED-Q1	Eggplant	75.98	59.582	76.9
144	MED-Q1	Eggplant	74.58	58.6961	76.1
145	MED-Q1	Eggplant	77.65	62.9343	76.93
146	MED-Q1	Kale	71.82	54.0591	77.59
147	MED-Q1	Kale	77.37	60.9124	75.99
148	MED-Q1	Cassava	74.92	60.7066	76.01
149	MED-Q1	Cassava	73.89	56.1425	78.29
150	MED-Q1	Cassava	74.24	56.2463	78.06
151	MED-Q1	Pepper	69.91	50.0623	76.42
153	MED-Q1	Pepper	76.39	59.8047	74.5
157	MED-Q1	Sucrose	75.63	58.4377	77.48
158	MED-Q1	Sucrose	73.87	56.071	77.52
159	MEAM1	Eggplant	86.26	66.9553	69.55
160	MEAM1	Eggplant	85.53	64.8087	70.33
161	MEAM1	Eggplant	84.47	60.6841	71.72
162	MEAM1	Kale	85.33	63.236	71.17
163	MEAM1	Kale	83.66	58.5836	71.19
164	MEAM1	Cassava	85.93	66.1608	70.85
165	MEAM1	Cassava	82.71	56.2826	71.44
166	MEAM1	Cassava	83.51	56.1281	68.29
167	MEAM1	Pepper	84.88	63.6904	68.75
168	MEAM1	Pepper	83.4	60.9439	71.86
169	MEAM1	Pepper	84.38	61.7276	69.77
173	MEAM1	Sucrose	86.73	66.9602	71.3
174	MEAM1	Sucrose	82.75	57.5872	72.25
57a	SSA1-SG3	Kale	49.08	42.6976	47.22

## Sheet: Table S3
Table S3: Relative proportion of sequenced reads mapped to viruses, bacteria and archaea assigned with Kaiju against ten randomly chosen samples with different levels of reads mapped to transcriptome (column D).
sample	species	plants	% Mapped to transcriptome	virus	bacteria	archea
13	MED-Q1	Kale	73.88	0.0008	0.02	0.001
16	MEAM1	Sucrose	72.1	0.001	0.02	0.001
37	Asia II1	Eggplant	51.68	0.0007	0.02	0.001
40	Asia II1	Kale	55.29	0.001	0.01	0.001
45	Asia II1	Pepper	55.07	0.001	0.01	0.001
53	SSA1-SG3	Eggplant	41.32	0.0007	0.02	0.001
60	SSA1-SG3	Cassava	43.41	0.0007	0.02	0.001
68	SSA1-SG3	Sucrose	43.74	0.0008	0.02	0.001
92	NW2	Kale	50.17	0.0007	0.01	0.001
174	MEAM1	Sucrose	72.25	0.0009	0.02	0.001

## Sheet:  Table S6  
	Table S6: Standardized rld values for each gene in each sample. Genes were divided into eight clusters by K-means clustering according to their expression pattern.
Cluster	Gene	AsiaII1.Cassava	AsiaII1.Eggplant	AsiaII1.Kale	AsiaII1.Pepper	AsiaII1.Sucrose	MEAM1.Cassava	MEAM.Eggplant	MEAM.Kale	MEAM.Pepper	MEAM.Sucrose	NewWorld-2.Cassava	NewWorld-2.Eggplant	NewWorld-2.Kale	NewWorld-2.Pepper	NewWorld-2.Sucrose	MED-Q1.Cassava	MED-Q1.Eggplant	MED-Q1.Kale	MED-Q1.Pepper	MED-Q1.Sucrose	SSA1-SG3.Cassava	SSA1-SG3.Eggplant	SSA1-SG3.Kale	SSA1-SG3.Pepper	SSA1-SG3.Sucrose	Uganda-MED-ASL.Cassava	Uganda-MED-ASL.Eggplant	Uganda-MED-ASL.Kale	Uganda-MED-ASL.Pepper	Uganda-MED-ASL.Sucrose
1	comp37678_c0	-1.77293	-1.19118	-1.45361	-1.75196	-1.40049	1.27667	1.04158	1.07789	1.33622	1.59063	0.43449	0.183509	-0.0422184	0.515639	0.202309	1.06697	0.937401	1.04284	0.98798	1.15061	-0.793545	-0.744682	-0.714926	-0.459058	-0.707918	-0.324999	-0.637543	-0.288306	-0.336234	-0.225137
1	comp267434_c0	-0.170088	-0.307534	-0.254331	0.0414837	-0.511905	1.46698	1.67453	2.8967	1.8769	2.39872	-0.768018	-0.753454	-0.747254	-0.760826	-0.717995	-0.130807	0.0195312	-0.0952087	0.0802429	-0.0299363	-0.410756	-0.728254	-0.107338	-0.510024	-0.549531	-0.353392	-0.439068	-0.72259	-0.749055	-0.637725
1	comp585925_c0	0.0172051	0.188091	-0.142557	-0.356086	-0.307032	1.60095	1.98671	2.74462	1.91093	2.08105	-0.777719	-0.76486	-0.759365	-0.771287	-0.733089	-0.0112452	-0.0215252	0.186091	-0.785918	0.199242	-0.553634	-0.584625	-0.316306	-0.529224	-0.559592	-0.54097	-0.537496	-0.737266	-0.619829	-0.505262
1	comp35445_c0	-2.34559	-0.740654	-1.68721	-1.17566	0.247329	1.18701	1.83561	1.56748	1.54245	1.80956	0.916604	0.336844	-0.204862	-0.108219	0.452451	-0.482738	0.61256	-0.295598	0.510061	0.0127024	-0.451888	-0.125134	0.191148	-0.271746	-0.839291	0.382892	-1.0408	-0.714799	-0.244612	-0.875898
1	comp40546_c0	0.196524	0.447724	0.432709	0.678204	0.73206	0.558618	0.961641	0.641604	0.670179	1.17365	-0.490771	-1.11601	-1.97005	-0.951669	-1.18145	1.09994	1.37648	1.30134	1.09108	1.47592	-0.90595	-1.4436	0.527747	-0.892701	-0.662758	-0.132125	-0.749643	-0.973558	-1.45968	-0.435453
1	comp24383_c1	-0.827463	-0.829192	-0.836876	-0.813573	-0.831573	2.12274	1.17884	0.760002	2.51017	2.08003	-0.846135	-0.833254	-0.827745	-0.839668	-0.801296	0.626253	0.569763	0.661436	0.793809	0.822919	-0.390981	-0.492845	-0.353332	0.149117	0.0509322	-0.0835375	-0.840984	-0.334185	-0.82935	-0.714027
1	comp20268_c0	0.40477	0.579479	-0.445595	1.24697	0.622636	1.62092	1.03963	1.1208	1.28659	1.10648	-1.9708	0.652934	-0.108738	-0.808476	0.333849	-1.23024	0.888722	-0.155325	-1.56645	-0.343323	0.907335	-0.360042	-0.6288	0.636289	0.501697	-1.76097	-0.989273	-0.625901	-1.2433	-0.711878
1	comp29872_c0	-0.205544	-0.197654	-0.148422	-0.129774	-0.177142	2.09223	1.84542	1.99328	1.78662	1.74687	-0.958271	-1.05311	-1.04299	-1.06558	-0.996578	0.0494932	0.0226964	0.0327546	0.0699419	-0.398391	-0.973196	-1.01259	-0.945874	-1.00666	-0.768102	-0.0557977	0.24159	0.775013	-0.0680232	0.547787
1	comp29676_c0	0.831569	0.0423712	-0.0874724	-0.269528	-1.45926	1.40312	0.92854	0.966168	1.52165	1.17732	-2.06218	-0.453219	-1.49034	-1.14373	-1.8884	0.810124	-0.207712	0.0055903	0.114682	0.0579468	0.245959	-0.14422	-1.33115	-0.658715	-0.46379	-0.295425	0.881497	0.955985	1.17361	0.83901
1	comp38488_c0	-1.90061	-0.453518	-0.860547	-1.43862	-2.34153	0.532972	1.22475	1.42909	0.584782	0.294521	-1.30059	0.239174	0.163954	-0.672919	-0.617886	0.472566	2.02985	1.4482	1.1859	0.485281	-0.0769161	-0.600095	0.136258	-0.727705	-0.409688	-0.440658	0.474446	0.431873	0.391231	0.316439
1	comp40297_c2	-0.375519	0.102457	-0.148423	-0.115166	0.0625099	1.43477	1.40332	1.31473	1.49986	0.847198	-1.12392	-1.10973	-0.530975	-1.36704	-1.07037	1.16842	0.979352	1.04484	1.04097	0.999908	-1.70032	-1.36736	-1.24932	-0.708706	-1.33323	0.0419347	0.117505	-0.0640781	-0.173099	0.379485
1	comp24302_c0	-1.13341	-1.13556	-1.14503	-1.1162	-1.13849	0.534133	2.52474	1.01357	0.578459	1.13035	0.43957	-0.142248	0.0707266	0.0507543	-0.76209	0.563079	1.3941	1.24767	1.6298	0.274516	-1.08156	-1.11268	-1.12968	-1.10797	-0.864883	0.415473	0.0636016	0.175523	-0.236074	-0.000199737
1	comp387277_c0	-0.517811	-0.0809096	-0.347795	-0.101615	-0.273361	1.4637	1.76435	1.60083	1.3207	1.75227	-1.3229	-1.29913	-1.28902	-1.31125	-1.24168	0.315382	0.72266	0.823149	0.362558	0.667939	-1.10103	-0.945557	-0.395986	-1.25184	-0.965029	0.45037	0.274417	-0.104118	0.699085	0.331624
1	comp128806_c0	-0.151077	-0.676013	-0.749504	-0.250743	-0.537614	1.42563	1.25465	1.72776	1.01723	1.70856	-1.1305	-1.11136	-1.10321	-1.12103	-1.06466	1.07225	0.877075	1.06941	1.00216	1.02886	-1.04311	-1.0782	-1.09837	-1.07289	-0.826798	-0.337229	0.303947	0.432584	0.0808299	0.351365
1	comp26704_c0	-2.43622	-1.12564	-1.69414	-1.18072	-0.272525	0.91327	2.48927	1.62393	0.338376	0.556156	-0.472123	0.818652	0.976833	-0.697299	-0.747823	-0.276535	0.398513	0.661911	-0.345309	0.476299	0.120241	0.587068	1.19071	0.244598	-0.346476	-0.0440999	-0.277972	-0.370614	0.0237466	-1.1321
1	comp22553_c0	-1.73838	-1.59956	-1.99344	-1.31368	-1.02899	0.594442	2.54496	1.23802	1.09971	0.0847068	-0.493902	0.00181386	-0.166197	-0.869507	-0.0973168	-0.160082	1.63736	-0.181184	0.609262	1.01376	0.678912	0.400991	0.369955	0.669784	0.130855	-0.292857	-0.232676	-0.669792	-0.299217	0.0622446
1	comp38765_c0	-1.51108	-0.0424342	-0.596917	-0.973487	-1.31051	1.40598	1.91654	1.99355	1.3651	0.840032	-1.09953	-0.180705	-0.482402	-1.16854	-1.33038	0.0271078	1.5244	0.922179	0.831086	-0.285885	0.168617	0.0297537	0.571979	0.619134	-0.76933	-0.364219	-0.044835	-0.478493	-0.739746	-0.836953
1	comp12898_c0	-1.78595	-0.533879	-0.477897	-1.48211	-1.17915	0.768101	1.23401	1.36398	0.937364	1.32802	-1.78052	-0.750185	-1.33516	-1.48177	-1.62685	0.642688	0.663802	0.388675	0.204382	0.371583	0.461563	0.0946845	0.210855	0.261125	-0.153947	0.434694	1.25991	0.921588	0.635684	0.404699
1	comp39966_c0	0.0137423	0.374231	-0.177295	0.436904	0.0384725	1.5291	1.69734	1.49938	1.61223	1.65194	-1.48585	-0.774883	-1.50997	-1.47215	-1.80325	0.260567	0.843797	0.384535	0.761139	0.350485	-0.476985	-0.685262	-0.594258	-0.90871	-1.28208	0.141484	-0.0533024	-0.334654	0.136939	-0.173641
1	comp531_c1	-1.39733	-1.08193	-1.23178	-1.13864	-1.07031	1.38561	2.45701	1.02093	1.02265	0.218559	-0.548887	1.1732	0.140006	-0.164801	-0.631802	0.0206618	1.5941	1.49261	0.572775	-0.0410832	-0.806252	-0.981112	-0.39279	-1.02944	-0.535731	0.933394	0.0860618	-0.252364	-0.734726	-0.0785732
1	comp35580_c0	-1.56428	0.437237	-0.150616	-0.930776	-1.34117	1.37362	2.03995	2.2969	1.27485	0.847644	-0.592442	0.910016	0.447578	-0.426522	-0.200105	-0.51832	0.84626	0.369519	0.024922	-0.536308	0.422175	-0.104438	0.370331	-0.290534	0.0548273	-1.64032	-0.188479	-0.60637	-1.16745	-1.45769
1	comp33545_c0	-1.61126	-0.32584	-1.13101	-0.929127	-0.601491	1.11469	2.54331	1.88465	1.58317	1.08025	-0.00357593	0.115756	0.164859	-1.00422	-0.644216	-0.144463	1.14269	-0.136334	0.666393	-0.51399	-0.058057	0.251134	0.908322	0.0495416	-0.393368	-0.0848531	-1.32021	-1.23582	-0.484301	-0.88262
1	comp41216_c0	-1.43898	1.44549	0.545492	-0.492365	-0.429491	0.38687	1.84549	1.80066	0.395142	-0.0603667	-1.12081	0.443357	-0.4376	-1.84726	-1.5753	-0.881015	1.17993	0.383219	0.646908	-0.340638	1.1383	-0.195547	1.24647	-0.782898	-1.45735	-0.861978	0.584561	-0.18788	-0.073535	0.141135
1	comp36171_c0	-1.64377	-0.600293	-0.926096	-0.10393	0.209913	0.300799	1.31864	1.30227	0.822185	-0.00533929	-0.581234	-1.88543	0.293914	-2.1066	-1.60137	0.401212	1.20296	0.973609	1.33051	1.2602	-1.05171	-0.388868	-0.119544	-0.541151	-0.21163	0.668306	-0.218321	1.20217	0.0889444	0.609659
1	comp6558_c0	-1.02372	-1.01681	-1.03182	0.191114	-0.410256	2.12681	2.12045	1.36913	2.28418	1.7484	-0.0933321	-1.23212	-0.619567	-0.965462	-0.320036	-0.081923	0.0454534	0.0770623	-0.14913	0.398753	-0.395982	-1.1112	0.0466598	-1.05116	-0.552238	0.479514	0.0281161	-0.244506	-0.473663	-0.142735
1	comp31281_c0	-0.46931	0.379818	-0.0555431	-0.15978	-0.437089	1.61339	1.73183	1.76572	1.50785	1.45811	-1.26054	-0.169819	-0.682482	-1.29211	-1.36153	-0.951925	0.607405	0.0524339	-0.0133943	-0.67952	0.777251	0.287404	0.658998	1.18735	0.405485	-1.12167	-0.601301	-0.837042	-0.856874	-1.48311
1	comp36624_c0	-0.58847	-1.28999	-0.98661	-1.32867	-1.61039	1.2029	1.20854	1.1132	1.262	1.68534	-1.2999	-0.888564	-0.592246	-0.587312	-0.634999	0.925627	0.96054	0.916691	0.812152	1.31512	-0.896714	-1.05371	-0.821577	-0.6331	-0.422252	0.0128167	0.769369	0.380148	0.615729	0.454341
1	comp26433_c0	-0.0412596	0.294875	0.362569	0.335255	-0.270904	1.18485	0.926456	1.26154	1.10112	-0.248351	-1.30542	-1.28213	-1.27224	-1.294	-1.22584	0.436956	1.9653	1.94293	1.39504	1.20685	-0.402122	-0.14837	-0.0737093	-0.654858	-0.260185	-0.530722	-1.1283	-0.890808	-0.915047	-0.469465
1	comp44072_c0	0.120968	-0.77863	0.367967	-0.155461	-0.269203	1.5148	0.981021	1.89305	1.34079	0.961271	-2.00153	-0.613612	-0.84835	-0.274557	-1.45009	-0.928761	-0.34244	-0.254876	0.122901	-0.7825	1.02223	0.765063	0.284774	-2.27655	-0.550704	0.471287	-0.288853	1.21331	-0.0521733	0.808848
1	comp27986_c0	-1.0984	-0.355889	-0.69416	-1.07726	0.159312	1.29842	1.53181	1.42785	1.33929	1.20246	-0.275937	-1.48615	-0.0644989	-1.20202	-0.652755	1.03822	1.05468	1.26693	1.11938	1.33236	-0.592433	-0.409819	0.107606	0.150891	-0.496527	-0.339274	-1.10853	-0.893833	-1.42301	-0.858719
1	comp56083_c0	-0.495052	-0.904771	0.587292	1.13488	-0.656261	0.0183175	0.489373	0.896241	1.08023	0.80155	-1.12514	2.6163	-0.504572	-1.5835	0.324771	-2.25286	0.283809	0.576425	0.146578	-0.929701	0.353793	-0.953011	-0.20661	1.36089	-0.358666	-0.922941	-0.292312	1.1823	-0.496876	-0.170472
1	comp17624_c0	-0.020616	0.865026	0.920432	0.266484	1.22026	1.08368	0.889078	0.913194	1.4699	0.808134	-0.78726	-0.952844	-1.08778	-1.11882	-0.851201	0.882105	2.08098	0.7415	1.1881	0.456327	-0.719467	-0.790185	-0.849932	-0.941514	-0.648188	-1.04846	-0.958649	-0.810112	-1.09162	-1.10856
1	comp28687_c0	-0.842477	-0.599055	-0.597487	-0.974561	-0.0760513	0.529574	1.40314	1.34127	0.941011	1.4386	1.7533	-0.0803762	0.343901	1.48216	0.199132	0.359104	0.76738	0.419041	1.12062	0.105259	-0.889962	-1.90756	-0.235141	-1.39106	-1.42131	-0.940946	-1.07654	-0.322885	0.307586	-1.15566
1	comp28687_c1	-1.52841	-1.03524	-1.10816	-0.72538	-0.542047	0.839918	1.29529	1.29684	0.842625	1.37118	1.64232	0.429864	-0.51365	1.51323	0.0492208	0.657491	0.293415	0.849878	0.241046	1.26202	-0.772664	-0.796186	0.199573	-0.65109	-0.947274	0.383008	-0.61683	-1.73085	-0.984945	-1.2142
1	comp35916_c1	-1.97711	-0.390707	-0.942857	-1.3665	-1.24892	1.2372	2.15349	1.99203	1.19014	0.787957	0.00297251	-0.545479	-0.879234	-0.807685	-0.374662	0.143721	1.31919	0.894953	0.715043	0.294163	0.244745	-0.328469	0.843781	-0.0899457	-0.306995	-0.0693332	-0.0686333	-1.36994	-0.488203	-0.564719
1	comp38936_c2	-1.02589	-0.443478	-1.07458	-0.658757	-0.220616	1.64311	2.00925	1.45718	1.31614	0.689559	-0.0499267	-1.41246	-1.67364	-1.24264	-1.14514	-0.0228446	-0.0504148	0.118615	-0.444461	0.281673	0.297365	0.960393	1.60033	0.816005	0.477848	0.305623	-0.673671	-0.913881	-1.10265	0.181964
1	comp29300_c0	-0.898062	-0.495686	-0.76579	-0.691058	-0.754537	0.249378	0.390324	0.496999	0.69847	1.05338	-0.848986	-1.02477	-1.01811	-1.03254	-0.986169	1.16823	1.94111	1.35471	1.25331	2.15733	-0.967441	-0.997475	-0.879328	-0.992931	-0.7666	-0.00278562	0.877322	0.461801	0.0431948	0.976712
1	comp30640_c0	-1.00382	-0.547309	-0.821682	-0.815057	-0.483108	1.9458	1.80535	1.59016	1.67022	1.44745	-0.361668	-0.428123	-0.452394	-0.864655	-0.659409	0.0366747	0.807268	-0.0923544	0.525046	0.754036	-1.29458	-1.21669	-1.36285	-1.13358	-0.922775	0.66754	0.684349	-0.062287	-0.0321552	0.620597
1	comp34468_c0	-0.969175	-0.753092	-0.959853	-0.305774	-0.643058	1.44228	1.63859	1.73578	0.933392	1.13078	-1.06598	-1.202	-1.40882	-1.2079	-1.17091	0.89583	1.38603	0.937476	1.05918	0.273253	-1.32474	-0.583512	-0.602863	-0.707434	-0.420233	0.405404	0.389009	0.337334	0.171516	0.589491
1	comp26644_c0	-1.00857	-1.46718	-0.5385	-1.10208	-1.09439	0.0783274	1.20503	1.34531	0.939207	1.00033	0.503591	1.57687	1.61711	0.0747851	0.6516	-0.120403	0.703298	1.11225	0.473467	0.894191	-0.976386	-1.41532	-1.45335	-1.61036	-1.26138	0.00313428	0.310817	-0.146068	-0.207435	-0.087926
1	comp23197_c0	-0.826892	-0.719771	-0.838155	-0.81052	-0.8318	2.06614	1.99931	2.21772	2.00535	1.93635	-0.849388	-0.833761	-0.827107	-0.84167	-0.795696	-0.352628	0.124652	0.450283	0.0765083	-0.354417	-0.672274	-0.488382	-0.0505507	-0.168705	-0.200453	-0.113001	-0.139255	-0.240891	-0.0608594	0.139859
1	comp15304_c0	-0.404386	-0.327789	-0.254358	-0.46125	-0.43821	1.83266	1.90295	2.01446	1.79702	1.86294	0.0324219	0.110783	0.262439	0.116332	0.119253	0.242634	0.585249	-0.0520677	0.312613	0.3859	-0.990168	-1.21544	-0.955736	-0.397067	-0.911089	-1.12485	-0.909741	-0.922375	-1.17556	-1.03757
1	comp172579_c0	-1.44417	-0.828132	-1.4721	-1.19267	-1.17983	2.08009	1.78859	2.50381	1.16903	1.49409	0.0316012	0.530701	-0.22298	-0.688496	-0.396886	0.0269444	0.469265	0.108138	-0.143899	0.128327	-0.335748	-0.562531	0.201576	-0.750819	-0.871686	0.626503	-0.301675	-0.232411	0.00254245	-0.537163
1	comp32242_c0	-1.90539	-1.13829	-0.893357	-1.6523	-1.71687	1.70959	1.42936	2.32135	1.24102	1.13646	-0.301219	1.22	0.116026	0.087789	-0.39164	0.114211	0.382505	0.528673	-0.149907	-0.048429	-0.187516	-0.299841	-0.0689165	-0.949468	-0.835139	0.224222	0.131712	0.423675	-0.0653282	-0.462998
1	comp35156_c0	-1.36448	0.186419	0.638214	-1.06077	-0.327921	1.2743	1.14062	2.14187	0.807732	1.46255	-2.23657	-0.61891	-0.537578	-1.8252	-1.40932	-0.464353	0.48576	0.635256	-0.185635	-0.11649	0.650129	0.251409	0.950132	-0.317107	-0.37174	-0.710403	0.529578	0.858988	-0.181964	-0.284514
1	comp23873_c0	-0.454346	0.381136	0.648707	-0.32072	0.289988	1.27405	1.36781	2.06335	0.975652	1.61716	-1.37154	-0.67169	-0.713706	-1.09234	-0.952546	-1.54662	-1.36381	-1.18526	-1.41346	-1.1776	0.461417	0.120071	0.852423	0.0132005	-0.127923	0.244412	0.910548	0.903932	0.247791	0.019917
1	comp32200_c0	1.19301	1.41975	1.29551	1.05162	1.32163	0.438367	0.825164	0.724399	0.267804	0.708811	-1.60165	-1.47229	-2.31294	-1.605	-1.87169	0.65932	0.391441	0.339447	0.209122	0.611028	-0.11728	-0.485988	0.322895	-0.363701	-0.044106	-0.0727432	-0.159618	-0.939735	-0.595878	-0.136701
1	comp30828_c0	-0.0807794	-0.373185	-0.982139	0.629337	0.558848	0.311752	1.33696	0.824147	0.804333	1.4338	0.787341	-2.89524	-1.58469	-1.07748	-1.57429	0.832995	0.923105	1.20243	0.0637713	0.649675	-1.10407	-0.80357	0.741481	-0.272001	-0.436289	0.687712	0.0589447	-0.322048	-0.285943	-0.0549005
1	comp28682_c0	0.190752	0.432774	0.530929	0.357218	0.111685	0.442704	1.13929	0.3135	0.505914	1.01756	-1.10147	-1.75873	-2.02501	-1.88331	-1.49559	1.25744	1.20169	0.938859	0.753695	1.59204	-0.570391	-1.42512	0.250844	-0.805279	-0.427624	0.679626	-0.0329031	-0.25102	-0.466212	0.526136
1	comp33851_c0	-0.476696	-0.0127835	-0.0100393	-0.382213	-0.0473118	1.71003	1.7679	1.93744	1.68167	1.69222	-1.02512	-1.10858	-1.09697	-1.45765	-1.11541	0.428129	0.922565	0.468446	1.08568	0.4638	-0.26613	-0.409731	-0.46755	-0.52522	-0.207488	-0.805219	-0.378994	-1.00873	-0.42876	-0.927293
1	comp281963_c0	-0.15007	0.00435551	0.0166418	-0.726936	-1.52059	1.29434	1.90701	0.925585	0.447991	-0.0746891	-0.422404	0.71837	0.0706819	-0.499524	-0.117	-0.137638	1.27523	-0.394128	0.00821671	0.247776	-0.93417	-1.61973	-0.260212	2.40009	1.24847	-1.4558	0.777471	-0.585966	-1.19225	-1.25113
1	comp38276_c0	-0.542341	0.864091	0.743147	-0.525723	-0.202589	0.857082	1.94852	2.62243	-0.12455	0.942939	-1.99942	0.122492	0.692618	-1.3819	-0.53616	-1.29089	0.415433	0.419814	-0.199185	-0.994497	-0.0740222	-1.09386	0.0424263	-1.44797	-0.444186	-0.49909	0.723138	0.821279	-0.140214	0.281181
1	comp37751_c0	-1.77787	0.00933019	-0.448273	-0.144996	0.491522	0.49879	1.4541	0.512617	0.399456	1.10731	1.63223	-0.295785	-0.278866	-0.383296	0.489358	-0.00908469	1.32335	0.976863	0.686143	0.835396	-1.73848	-1.52357	0.662296	-0.95868	-1.77037	0.881582	-0.142987	-1.63946	-0.968711	0.120086
1	comp31465_c0	-0.959697	-0.962068	-0.973736	-0.939511	-0.965805	1.20432	1.42975	0.936315	1.38106	0.505154	-0.987892	-0.9682	-0.959845	-0.978293	-0.920911	0.668149	0.773107	1.13831	0.964134	0.361596	-0.90023	-0.934465	-0.954963	-0.929293	-0.710349	1.91196	0.621975	1.1367	0.456599	0.556122
1	comp27595_c1	-0.941685	0.14118	-0.537374	-0.144921	-0.354768	0.763904	0.868872	1.6918	1.40405	-0.288734	-1.7814	-1.14295	-1.97621	-0.337806	-1.34949	0.177291	0.442029	1.4655	1.45153	0.0241839	-0.162888	-0.609295	-0.399326	-1.13874	0.76266	-0.850619	1.15635	1.39717	-0.105067	0.374761
1	comp34262_c0	-0.701672	0.0071607	-0.320553	-0.510693	-0.693017	1.84919	2.24993	2.45597	2.12206	1.73369	-0.759556	-0.432438	-0.343102	-0.587952	-0.667662	-0.131914	0.445565	0.185458	0.229379	-0.384205	-0.791913	-0.65492	-0.653571	-0.536854	-0.601462	-0.652685	-0.22657	-0.454755	-0.506862	-0.666045
1	comp37189_c3	-0.619408	-0.623049	-0.10905	-0.870976	-0.952438	2.02065	1.61664	1.31918	1.39093	0.407852	-0.760197	0.198626	0.704495	-0.640954	0.231256	0.340144	0.599394	0.647242	0.243705	-0.355744	0.315079	0.158763	0.960677	1.01726	-0.0799946	-0.711379	-1.4287	-1.41041	-2.13283	-1.47676
1	comp36191_c0	0.526342	0.130958	0.221776	0.193978	-0.951462	1.99016	1.57716	1.65587	2.19716	2.28309	-0.426721	0.475992	-0.950367	-0.452407	-0.576841	-0.802407	-0.488761	-1.32096	-0.982796	-0.571206	0.010783	-0.771252	-0.0150443	-0.742049	0.0563513	-0.616817	-0.122767	-0.986457	-0.111828	-0.429469
1	comp29615_c0	-0.566186	-1.09737	-1.12325	-0.732523	-0.776838	1.40576	1.33546	1.433	1.44067	1.33566	-1.06601	-1.38139	-1.48915	-1.11399	-1.0887	1.19847	1.10309	0.863598	1.0688	0.848874	-0.876422	-0.514225	-0.731543	-0.521764	-0.369597	0.423505	0.143582	0.150988	0.412037	0.285481
1	comp18773_c0	-1.91468	-0.798157	-1.42048	-0.879034	0.632074	0.912967	1.80143	0.653551	1.07193	-0.369311	0.0386392	-2.20726	-0.590913	-0.730258	-0.372769	0.087892	1.44906	1.12622	0.13461	0.757856	0.307672	0.0471131	0.208795	-0.182419	-0.782807	1.63498	-0.708089	-0.919344	-0.0120534	1.02279
1	comp40335_c0	-1.17549	-1.05625	-0.983457	-0.907678	-0.950474	1.46114	1.66062	1.76406	1.45198	1.40736	-0.45035	-0.916555	-0.908529	-0.594679	-0.553308	0.400144	0.58696	0.518226	0.458881	0.618061	-1.31135	-1.14195	-0.849096	-0.848466	-1.04221	0.696562	0.631616	0.612819	0.700801	0.7206
1	comp41155_c0	-2.06775	-1.36148	-1.68884	-1.61421	-1.29258	1.47201	1.27796	1.09438	1.39441	1.12074	0.441017	-0.263534	-0.219335	0.0910245	-0.0798609	0.259527	0.131991	0.271532	0.058755	0.173419	-0.941949	-0.824165	-0.823071	-0.615797	-0.348528	1.36501	0.387118	0.801741	0.855719	0.944737
1	comp33177_c0	0.226055	0.146238	0.348019	0.109379	0.270564	1.34242	1.25145	0.991589	1.34117	1.23227	-1.43361	-1.46559	-1.58448	-1.54142	-1.51983	0.883298	1.07527	0.895381	0.989923	0.833685	0.0674673	0.0728209	0.342721	-0.124139	0.226645	-0.861731	-1.06078	-1.15301	-1.09242	-0.809363
1	comp38268_c3	-0.642214	-0.515484	-0.505239	-0.62253	-0.175605	0.832149	1.01075	1.08811	1.01269	1.54268	-1.13502	-2.03436	-2.00476	-2.02227	-1.52993	0.880064	0.978739	0.811187	0.839804	1.27711	0.1173	-0.321083	0.377355	-0.00973649	-0.163592	0.521105	0.405547	-0.109215	0.0870127	0.00943452
1	comp33645_c0	-0.686486	-0.3526	-0.460117	-0.712087	-0.81997	1.9514	1.85089	1.55626	1.73954	1.6065	-1.15542	-0.818951	-1.28998	-1.07798	-1.07212	0.744934	1.04452	0.766076	0.772392	0.661	-0.353402	-0.483218	0.00190924	-0.159696	-0.535779	-0.0372755	-0.555056	-0.708567	-0.801011	-0.615717
1	comp36272_c0	-0.9529	-0.952582	-1.02475	-0.978723	-1.01377	1.52685	1.60955	1.63738	1.5358	1.52565	-0.896539	-1.01676	-1.00487	-1.03216	-0.952395	0.663028	0.985224	0.757667	0.738477	0.487227	-0.828794	-0.609295	-0.942316	-0.790103	-0.740828	0.438868	0.663855	0.581447	0.220025	0.36574
1	comp129465_c0	-1.59406	-0.913038	-0.531781	-0.0172397	0.330205	1.10367	1.67641	1.28178	0.948362	1.24245	1.14311	-0.848281	-1.26968	-0.507451	-0.820082	-0.313544	0.805532	1.05963	0.806676	0.0724979	-1.06142	-1.21636	1.09785	-0.930425	-0.253542	0.754282	0.827517	-1.67867	-1.0962	-0.0982029
1	comp30243_c0	0.273886	0.802297	1.32404	0.977953	0.622013	0.908729	1.39977	1.32389	1.0444	1.62725	-0.713741	-0.565995	-1.42239	-1.30242	-1.56077	-0.676707	0.477452	-0.217948	-0.709902	-0.0417568	-1.00067	-1.61714	1.23171	-0.198862	-1.39824	-0.319032	0.720559	-0.964161	-0.0617198	0.0375248
1	comp22025_c0	-0.660357	-0.415703	-0.251153	-0.607473	-0.441855	0.900211	1.7853	1.69623	1.41596	0.526814	-0.585037	-2.06648	-1.16888	-1.50603	-1.07823	-0.337415	0.640875	-0.0508544	0.830985	-0.586184	-1.2035	-0.606786	1.42585	0.482242	-0.651409	1.17701	1.06345	0.555942	-0.504703	0.221176
1	comp29186_c0	-1.37528	-1.37817	-1.39155	-1.23002	-1.27791	0.523443	1.12021	0.104409	0.397576	0.262628	-0.692934	-1.09667	-1.01732	-0.908189	-1.06895	0.943847	1.29693	1.50089	0.71748	1.29401	0.804085	0.560785	2.05765	0.172859	0.630147	-0.260626	0.481102	-0.817252	-0.111673	-0.241512
1	comp26863_c0	-1.08522	-0.580894	-1.07319	-0.829276	-0.731513	1.60143	1.94925	1.91383	1.64489	1.59497	0.550726	0.471496	0.685524	0.582485	0.486125	-0.383584	0.104389	-0.58913	-0.0665967	-0.238239	-1.19951	-1.31449	-1.28031	-1.30708	-1.01845	-0.0842581	0.35245	-0.096948	-0.0634656	0.00458448
1	comp38505_c2	-0.478253	-0.86745	-0.423758	-0.327646	-0.664801	1.3117	1.26685	0.648014	1.2393	1.38756	0.939062	-0.757056	-0.664812	-0.00206262	-0.223527	0.618804	0.432658	0.4885	0.316302	0.463134	-2.10263	-2.11766	-0.770576	-1.48957	-1.52209	1.09159	0.711373	0.00880203	0.449936	1.03831
1	comp14583_c0	-0.216954	2.47608	1.28615	0.742969	-0.253576	1.19957	2.00731	1.67245	1.46876	0.060208	-1.07835	-1.06267	-1.05596	-1.07046	-1.02364	-0.861204	-0.832459	-0.311556	-0.403447	-1.06018	-0.710905	0.0629748	0.100137	-0.142889	-0.610017	-0.403228	0.0846491	-0.276814	0.618817	-0.405754
1	comp35720_c1	-1.43994	0.962011	-0.648881	-0.99914	-1.30232	1.09799	1.38568	1.26052	1.2536	0.355184	-2.07727	-0.864542	0.157073	-1.75268	-1.76446	-0.094273	0.533901	0.338253	0.828619	-0.966442	0.393584	0.529365	-0.57973	0.499103	0.22793	0.687936	0.908615	0.513786	0.715405	-0.158875
1	comp27912_c0	-2.1886	-0.623975	-1.60648	-1.58577	-1.68414	0.703286	1.04915	1.17307	0.848813	1.54932	-0.561116	0.657362	-0.541973	-0.555937	-0.43312	0.280234	1.52397	0.61681	1.14056	0.534308	1.1385	0.392383	0.649029	0.453737	-0.122382	-0.523105	-0.383556	-0.901216	-0.31646	-0.682701
1	comp40509_c0	-1.10427	0.518526	-0.165982	-1.04578	-0.554155	0.641145	1.66773	1.99347	0.539353	-0.12875	-2.29828	-0.614786	-0.453297	-2.11011	-1.47574	-0.183145	1.29782	0.877038	0.799714	-0.308013	0.317871	-0.146574	-0.182969	-0.379884	-0.272171	-0.164517	0.941059	1.00822	0.267242	0.719237
1	comp48561_c0	-0.489928	0.152959	-0.0619383	-0.205528	-0.720808	1.10594	1.19636	1.14522	1.14647	0.953078	-1.30821	-1.93416	-1.95065	-1.98543	-1.85093	0.255948	0.472471	-0.00158814	0.163693	0.0564992	0.0167921	-0.136114	-0.0905937	-0.205682	-0.530932	1.00536	1.06444	0.921949	1.05863	0.75668
1	comp39390_c0	-0.350929	0.482032	0.0986699	0.362434	-0.122764	0.713025	1.90557	1.73649	0.966141	0.987805	-1.08203	-1.59825	-1.49406	-1.94438	-1.82006	0.502795	0.680727	0.180681	0.831486	0.890355	0.161454	-0.824781	0.766853	0.112754	-0.895235	0.652573	-0.0616067	-1.16694	-0.247143	-0.423673
1	comp37127_c0	-0.881983	-0.667984	-0.71707	-0.592253	-0.912502	1.0046	0.808621	0.866847	1.05301	1.32989	0.22485	0.205244	-0.214534	0.386561	0.1053	1.38168	1.62652	1.40093	1.4255	1.5475	-0.558626	-1.06629	-0.794344	-1.24929	-1.14079	-1.42761	-0.531174	-0.923621	-0.819264	-0.869728
1	comp33268_c0	-0.971254	0.0621767	-0.131616	-0.631073	-0.963394	0.912935	1.53214	1.52587	0.890052	1.00581	0.208004	1.35806	0.612004	0.345138	0.174275	0.314643	1.22477	0.934668	0.800484	0.390302	-0.0937371	-0.767443	0.238547	-0.63919	-0.677258	-1.64567	-1.40906	-1.15857	-1.37559	-2.06605
1	comp38913_c0	1.35329	0.990995	0.498746	1.1106	0.488279	1.17389	2.14073	1.31177	1.77833	-0.356435	-0.204583	-0.601654	-0.350782	0.195906	-0.924739	0.547588	-0.200687	-0.185346	-0.29456	-0.697462	-0.410556	-0.126112	0.443391	-0.0566081	-1.46104	-0.744622	-1.06013	-1.19924	-1.07848	-2.08047
1	comp11731_c0	0.0767003	0.197247	-0.06255	0.128188	0.334136	1.8453	1.95304	2.04072	1.84366	2.13499	-0.0080932	0.255248	-0.527338	-0.112271	-0.0950473	-0.286717	-0.207782	-0.487553	0.023835	-0.324587	-0.686937	-0.519012	-0.683826	-0.603188	-0.522154	-0.791226	-1.45611	-1.21959	-0.943263	-1.29582
1	comp24442_c0	-0.925627	-0.276393	-1.04803	-0.189262	-0.321701	1.49752	2.25283	1.29093	1.7162	1.0378	0.2716	-0.419481	-0.0517928	-0.208109	-0.0992735	0.423926	0.812222	0.621644	0.696449	0.519239	-1.5086	-1.54957	-1.77075	-1.21621	-1.21375	0.445106	-0.221406	-0.613257	-0.247287	0.295029
1	comp37917_c0	-0.278526	1.07375	0.367939	0.679792	1.21048	1.35609	1.93876	1.88499	1.17482	1.13079	-0.508695	-0.417178	-0.483259	-0.819947	-0.598407	-0.473736	0.85137	0.0689889	0.320706	-0.275443	-1.50143	-1.30333	-1.00811	-1.13123	-1.48105	0.233726	0.280181	-0.901613	-1.29198	-0.098477
1	comp374746_c0	-0.489372	0.311713	-0.483522	0.171967	0.237833	1.2463	2.55119	1.45883	2.00362	1.90577	0.0546093	-0.215266	-0.925304	-0.36674	-0.438648	-0.997667	-0.796493	-0.885498	-0.865726	-0.671895	0.176856	-0.0505199	0.100166	1.29761	-0.188126	-0.310486	-1.18157	-0.95642	-1.01398	-0.679231
1	comp30379_c0	-1.27835	-0.778445	-1.05498	-0.865771	-0.110231	1.18627	1.60864	0.66381	1.09246	1.56745	-1.27746	-1.54396	-1.6098	-1.63079	-0.969021	1.42957	0.186711	0.729018	0.582488	0.484679	0.871762	0.315797	0.379908	0.755678	-0.440808	0.623281	0.278664	-0.924548	0.239511	-0.511541
1	comp40337_c0	-0.376173	1.14423	0.7321	0.232447	-0.907871	1.09649	1.21108	1.06227	1.13412	0.77716	-2.10317	-0.490857	-0.825039	-2.40466	-2.47974	0.194901	1.04536	0.847812	0.551554	-0.227851	0.407495	0.0305439	0.470702	-0.273363	-0.598579	-0.0509054	0.123693	0.0632729	-0.0404285	-0.346615
1	comp23986_c0	0.403495	0.658727	-0.257257	0.108318	0.574624	0.913072	1.57603	0.823435	0.618625	1.34264	-1.02111	-1.34923	-1.22589	-1.62983	-1.60599	0.543635	1.37414	0.650533	0.538033	0.684217	-0.920583	-1.22652	0.0899783	-1.76495	-1.37407	0.982927	0.0542874	0.635687	0.116512	-0.313479
1	comp338_c0	-1.49874	-1.25246	-1.44858	-1.34366	-0.581665	0.857716	1.18849	0.675834	1.6463	1.32142	0.502946	-1.02628	-0.288767	-0.0327678	-0.750968	0.757003	1.7609	0.14354	1.6215	0.498606	-0.261521	-0.429936	0.712212	-0.136396	-0.463404	0.937526	-0.933909	-1.50405	-0.582965	-0.0879213
1	comp92299_c0	-0.391812	-0.939235	-1.03136	-1.48261	-0.976327	0.778815	1.43966	1.79909	-0.0510549	0.1592	0.165791	1.1518	0.886011	0.0666885	0.134972	-0.123551	2.03293	1.23258	1.5875	-0.19057	-0.708569	-1.26318	-0.866563	-1.7295	-0.86782	-0.52561	0.348186	0.193757	-0.569658	-0.259563
1	comp31912_c0	-0.0958656	-0.0426383	-0.0974155	0.0294633	0.00979779	0.716594	0.819936	0.584852	0.878158	1.12359	-1.82235	-1.36202	-1.63554	-1.82731	-1.58584	1.40706	1.16768	0.983924	1.31695	1.33707	0.463532	0.524374	0.563291	0.157593	0.139907	-0.813815	-1.11607	-0.553845	-0.587601	-0.683458
1	comp443553_c0	-0.90889	0.435089	-0.130203	0.590895	0.821062	0.353206	1.65634	1.0699	0.537059	1.18141	-0.117657	-1.57797	-1.00162	-2.23327	-1.88812	0.792571	1.36423	-0.024221	0.823558	0.578594	-0.801667	-1.23794	-0.178401	-0.330843	-0.802736	0.926001	0.327887	-1.1099	0.702561	0.183081
1	comp252529_c0	-1.11065	-1.05249	-0.997951	-0.689809	0.447722	1.96173	2.28051	0.797207	1.89186	1.21569	-0.217945	-1.41178	-1.60339	-1.42043	-0.947906	0.393339	0.446065	-0.0411955	0.444214	-0.0104228	-0.631885	-0.0757722	0.738495	0.166269	-0.0252932	0.148744	-0.641827	-0.674269	0.0824724	0.538698
1	comp35802_c0	-1.24654	-0.556422	-0.460691	-0.492052	-1.20504	1.56597	2.05902	1.81061	1.83907	2.28591	-0.396269	0.0126431	-0.10033	-0.681956	-0.662441	-1.39053	-0.640073	-0.728913	-0.394888	-0.671879	-0.0348988	-0.0962946	-0.000622241	-0.0706953	-1.16475	0.203744	0.479606	-0.174105	0.390521	0.522288
1	ABC_71	-0.3801	-0.935792	-0.121957	0.384144	-0.0654664	1.70386	1.75641	1.93265	1.48505	1.30341	-0.502765	-1.44921	-1.47698	-1.24867	-2.00172	0.143307	-0.0564936	0.127154	0.441624	0.94072	-1.15682	-0.491542	0.00579359	-0.448953	-0.474911	0.413491	0.541047	0.00119021	-0.646106	0.277643
1	comp39083_c0	0.327003	0.143997	-0.345561	0.573668	1.20433	1.45082	0.273305	-0.180506	2.04017	1.45261	-0.192468	-1.11536	0.303673	-0.935092	0.533181	0.793652	0.598904	0.514469	0.770158	1.14462	-1.4736	-0.155909	-1.81876	0.202674	-0.753606	-0.402043	-1.47936	-0.791806	-1.1061	-1.57706
1	comp2175_c0	-0.835918	-0.837609	-0.845013	-0.822438	-0.684787	1.65159	2.46043	1.43222	1.65071	1.59703	-0.853925	-0.841526	-0.836217	-0.847673	-0.810605	-0.146983	1.07726	0.883057	0.960728	0.557835	-0.581823	-0.819702	-0.833004	-0.816008	-0.617692	-0.0944321	0.227893	-0.0364786	-0.331587	-0.00533305
1	comp36176_c0	-0.0153834	-0.350382	-0.6591	0.122327	0.691118	1.0518	0.724723	0.421023	0.982848	0.647091	-0.884347	-2.24187	-2.22277	-2.26669	-2.0422	0.575367	0.325164	0.490195	0.506818	0.635388	-0.298987	0.273175	0.473225	0.625579	0.0804618	1.4563	-0.0784569	0.158219	0.619666	0.199696
1	comp342847_c0	-0.425035	-0.664123	-0.890424	-0.702515	-1.01356	1.25039	0.706891	1.35544	1.28329	1.14415	-1.23019	-1.03187	-0.435876	-0.589251	-0.757837	0.310262	0.35529	0.935133	1.83414	0.634509	-1.15143	-1.18436	-1.00753	-1.17938	-0.540557	1.68245	-0.679074	0.297767	0.39158	1.30172
1	comp37914_c0	-1.21998	-1.1383	-1.11485	-1.16168	-1.131	0.959082	1.19514	1.33405	0.757217	0.807872	-1.18144	-0.971699	-1.01591	-0.992521	-1.05148	1.36288	1.49165	1.50577	1.61491	1.29815	-0.27952	-0.462818	-0.275051	-0.372325	-0.325193	-0.203561	0.13151	0.335685	-0.166935	0.270362
1	comp32530_c0	0.0605559	-0.525476	-0.174499	-0.173084	1.15198	1.59613	1.5537	0.0567496	1.65056	0.781567	-0.115792	-2.06683	-1.62838	-1.7537	-1.38609	-0.111291	0.342464	-0.0340616	-0.171421	0.25381	-0.807293	0.480869	1.57567	-0.274039	-0.738985	1.45253	-0.240521	-0.249596	-0.767518	0.261985
1	comp40855_c0	-0.399982	-1.29578	-0.942692	-0.316046	0.0681523	1.47203	1.13534	-0.448763	1.67595	1.67378	1.41918	-1.81934	-1.30445	-0.392044	-0.557284	0.20352	-0.540376	-0.550699	-0.770725	0.804533	-1.17199	-0.867563	0.901532	0.266973	-0.406132	1.67315	0.371367	-0.803924	0.0439208	0.878373
1	comp333478_c0	0.97827	-0.815866	0.018728	-0.0967705	-0.144278	1.1092	1.53086	-0.69834	0.265683	0.900233	1.9175	-0.987656	0.334214	-2.0636	-1.18522	0.0615733	0.525502	-0.0642426	1.47507	1.36462	-1.07976	-1.00837	1.46205	-0.374723	-1.2487	0.185347	-0.890148	-0.730047	-0.350866	-0.390259
1	comp28551_c0	-0.332268	-0.0504447	0.0583576	-0.607727	-0.925847	1.70489	0.965651	1.48241	1.24178	1.49366	-0.383099	-0.94803	-1.30622	-0.554303	-0.809246	-0.167136	0.16544	0.0515951	-0.0357617	-0.160689	-1.25621	-1.28659	-1.30238	-1.28201	-1.00522	0.244342	1.03495	1.48411	1.38683	1.09917
1	comp35601_c0	-0.710036	-0.712054	-0.72242	-0.692412	-0.632067	1.70761	2.05972	1.58407	2.02265	1.7699	-0.735028	-0.717489	-0.710071	-0.726579	-0.675905	-0.469607	-0.615331	-0.673556	-0.410508	-0.507836	-0.65852	-0.687717	-0.705788	-0.683311	-0.513106	1.01781	1.13561	0.310049	0.357393	0.994541
1	comp40008_c0	-1.83618	-1.91823	-1.98997	-1.57182	-0.501576	1.62762	0.905769	1.18358	1.2977	1.61204	0.673532	-0.890476	-0.037153	-0.227905	0.137037	0.509237	0.225076	0.563888	0.392015	0.724405	-0.272735	-0.187175	0.925253	0.26847	-0.128805	0.935077	-0.438505	-0.844116	-0.638069	-0.49799
1	comp29664_c0	-1.04298	-0.912196	-0.583051	-0.885326	-0.923501	1.73476	1.55436	1.86066	1.62943	1.47828	-0.991682	-0.868301	-0.943235	-1.06973	-0.919709	0.411037	0.498431	0.597729	0.697661	0.183778	-0.965278	-0.810658	-0.793692	-0.6528	-0.700067	-0.340082	0.90944	1.00895	0.509603	0.328164
1	comp33096_c0	-0.167734	-0.759115	0.114025	-0.218618	-0.445652	1.72737	1.3406	1.84115	1.76214	1.28707	-1.10814	-1.14866	-1.25908	-1.25428	-1.23381	0.805667	0.891023	0.647398	1.08739	0.397081	-1.01245	-0.636057	-1.05979	-1.2129	-0.673447	-0.0950542	0.288264	0.396783	-0.171272	-0.1299
1	comp26696_c0	-0.680323	-0.54988	-0.838699	-1.31332	-0.581496	0.707554	1.0919	1.18299	1.4133	0.999127	-1.14216	-0.455827	-1.03787	-1.33099	-1.66487	0.329475	0.56746	0.994868	2.11506	1.13494	-0.459231	-0.0262814	-1.01273	-1.22357	-0.35048	1.20639	0.0781165	0.437591	-0.281321	0.690256
1	comp32945_c0	0.623112	0.972503	1.41378	1.40566	1.20468	0.788369	0.749277	0.338144	0.700314	1.01007	-0.611673	-1.7936	-1.79628	-1.51031	-1.88072	0.308853	0.280154	0.425335	0.305251	0.92298	-0.613932	-1.25159	0.401052	-0.811004	-1.25425	0.735979	0.114356	-0.53305	-0.0816022	-0.561868
1	comp38360_c0	-1.73583	-0.068916	-0.907787	-0.582753	1.19528	0.584349	1.5699	0.660604	0.177459	-0.00725792	0.0120169	-1.36917	-0.0149957	-1.96294	-0.469759	0.24299	1.69895	1.14329	0.892064	0.778742	-1.46966	-0.696157	0.445946	-0.145985	-1.00511	1.85473	-0.0169481	-0.226147	-0.988231	0.411329
1	comp24901_c0	0.440212	0.36535	0.997176	0.682393	1.22825	0.574483	0.55688	0.703357	0.774468	1.60938	0.0285631	-1.46349	-3.44513	-0.809569	-1.14593	-0.172359	-0.415335	-0.442119	-0.806542	-0.0457805	-1.01222	-1.03903	0.68904	-0.11332	0.564727	0.42365	0.558802	-0.165936	-0.0756072	0.955649
1	comp35032_c1	-1.4858	-0.886391	-1.02636	-0.0942789	-0.374939	1.30888	1.60479	0.434503	0.644467	0.55596	1.01071	-1.81313	-0.744245	-1.01761	0.0306493	0.422071	1.24319	0.859394	1.15819	0.48041	-2.45983	-0.834142	0.44227	-0.276986	-1.04977	0.766059	-0.0940422	0.2674	-0.00958356	0.938177
1	comp4568_c0	-0.768264	-0.369405	0.225851	-0.151883	-0.551065	1.41887	1.98045	3.27654	1.61511	1.58495	-1.00817	-0.732454	-0.785966	-0.182385	-0.67539	0.0626288	-0.0179477	-0.275246	0.0207687	-0.647849	-0.930043	-0.429195	-0.849865	-0.586347	-0.596886	0.0939573	0.178627	-0.0556799	-0.231707	-0.612006
1	comp39888_c0	-0.159928	0.629937	-0.188072	-0.727203	-0.709774	1.81466	1.56956	1.43196	1.94605	1.76818	-0.484778	-0.538646	-1.19309	-0.701371	-0.972254	-0.446262	-0.404257	-0.597068	-0.386244	-1.0871	1.45865	0.908474	-0.210192	0.697082	0.414339	-0.805818	-0.811835	-0.0305429	-1.05307	-1.13141
1	comp40307_c0	-1.6926	-1.95021	-1.45315	-0.853908	-1.4858	1.1579	0.686427	0.916747	1.34107	1.38623	0.182762	-0.66705	-0.379593	-0.725627	-0.649839	-0.311542	-0.204381	-0.43431	-0.43864	-0.317695	-0.345149	0.0471713	1.44407	0.44544	-0.480125	1.88511	0.665081	0.218134	0.927117	1.08636
1	comp37674_c0	-0.770611	-1.52585	-1.10033	-1.02713	-1.46936	0.772352	0.704628	0.502964	1.11892	2.00117	-0.194194	-1.35957	-2.22478	-0.636039	-1.31687	0.793394	0.372604	0.291392	0.307414	1.20451	-0.187868	-0.745334	0.640925	0.479656	0.647642	0.568119	0.844491	-0.0916587	0.737249	0.66217
1	comp36569_c1	0.673337	0.593442	0.926055	0.88518	0.819305	0.687517	0.931679	0.488852	0.794145	0.889251	-0.538389	-2.03032	-1.5895	-1.45019	-1.204	1.03258	1.05115	0.958151	0.94972	1.17801	-1.54046	-1.34759	0.108029	-1.11537	-0.906036	0.10108	-0.120671	-0.53391	-0.659053	-0.0319913
1	comp24319_c0	-0.91318	-1.04626	-1.03683	-1.0183	-0.56227	1.53404	1.15258	0.171401	1.48473	1.50676	0.530987	-0.565697	-0.311362	0.642501	0.700743	-0.132157	0.570552	-0.106058	0.627018	1.16191	-1.12423	-1.51713	-1.02194	-1.5145	-1.21087	1.3273	0.59984	-1.06789	0.0804198	1.05789
1	comp259821_c0	-0.776936	-0.408024	-0.921632	-1.79541	-0.215604	0.906517	1.32723	0.716451	2.00657	1.25592	1.43882	-0.995301	0.642967	0.10467	0.365121	0.84078	0.535847	-0.534296	-0.143648	0.929178	-0.841642	-1.19544	-0.76327	-0.774043	-0.928103	0.669818	0.456968	-2.00956	-0.557804	0.663867
1	comp32646_c0	0.0659433	0.533728	1.0419	0.377271	-1.18258	1.22947	0.700416	1.24021	0.770336	1.63069	-1.57151	-0.025437	-1.30978	-0.934599	-1.25047	0.4932	0.297144	0.513333	0.457231	0.912871	0.513354	0.547272	0.181002	-0.212397	1.31422	-1.95676	-1.01232	-1.15508	-0.970108	-1.23854
1	comp22353_c0	-1.25309	-1.66633	-1.69278	-1.54806	-2.069	0.245177	0.634378	0.610798	0.934135	1.11285	0.607762	1.13729	0.376257	0.705279	0.658188	1.03947	1.77414	1.14017	0.0907085	0.743301	0.195147	-0.116182	-0.36722	-1.25054	-0.524604	-0.627565	0.40099	-0.787619	-0.331932	-0.171123
1	comp2628_c0	0.660437	-0.660353	1.01997	1.67188	1.13486	0.756137	-0.0905839	-0.169226	1.40857	1.23825	0.78994	-0.477586	-0.30644	-0.271234	-0.287059	-0.266756	-0.238442	0.828296	-0.373883	1.10505	-1.08591	-1.22068	2.12519	-1.00937	-0.977582	-0.391721	-1.16387	-1.35465	-1.5389	-0.854328
1	comp469363_c0	-0.880619	-0.287041	-0.526797	0.216353	0.154531	-0.281846	0.841795	-0.128856	1.63624	1.29995	0.505235	-0.660189	-1.62907	-0.573828	-1.21286	0.204602	0.26665	-0.271598	0.280379	2.40656	-1.27123	-0.536659	1.99359	0.0510319	0.198071	0.857931	0.0623962	-1.25878	-1.75641	0.300451
1	comp37000_c0	-0.00193264	0.099063	0.625026	0.934985	0.455477	0.663071	0.905802	0.644892	0.763957	1.00665	-1.09745	-2.30874	-2.21124	-1.76745	-2.16205	0.564945	0.562676	0.565875	0.343916	0.556882	-0.649741	-0.810468	0.774246	-0.190664	-0.546359	0.845714	0.65632	-0.134624	0.305151	0.606066
1	comp37516_c0	-0.791522	-0.543604	-0.694203	-0.680924	-0.777769	1.22111	1.16637	0.91556	1.07741	1.16968	-1.77991	-1.67689	-1.72606	-1.7622	-1.65468	0.679522	0.691101	0.544701	0.486531	0.854781	0.668851	0.509485	1.14027	0.669629	0.573602	0.0580669	0.202724	-0.662973	-0.0549239	0.176265
1	comp32182_c0	-1.21603	-1.24816	-1.74375	-0.898664	0.00225552	1.2922	1.46034	1.49541	1.30381	0.254099	-0.687201	-0.986904	0.886017	-1.15016	0.616646	0.673738	-0.149643	0.576274	0.0846794	0.572945	-1.47037	-0.217282	-0.789124	0.105744	-1.57862	1.88204	-0.0774772	0.353444	0.249514	0.404226
1	comp36644_c0	-1.62451	-1.10607	-1.34995	-1.18754	-0.792771	0.982613	1.74387	0.45346	1.04183	1.07085	1.20557	-0.987646	-0.397618	-1.02088	-0.664833	0.325697	0.730431	0.301652	0.361505	0.371789	-1.07234	-1.07082	1.24022	-1.06559	-1.15944	1.2677	0.816067	0.114487	0.539974	0.932305
1	comp243556_c0	-0.836456	-0.838158	-0.84564	-0.822858	-0.840467	1.77455	0.242759	1.62115	1.2298	0.876754	-0.854649	-0.842115	-0.83675	-0.848336	-0.810902	1.5965	1.75072	1.92158	1.17899	0.840934	-0.63736	-0.490449	-0.488243	-0.816359	-0.44538	-0.159756	-0.396523	-0.278121	-0.521661	-0.423552
1	comp20979_c1	-1.64545	-0.166658	-1.29927	-0.385601	0.45997	1.5255	0.653157	0.68761	1.25472	1.34871	-0.280386	-0.796311	-1.12668	-1.10376	-0.367885	0.068815	0.733619	1.09612	0.178326	1.11514	-0.660021	-1.28954	2.43289	0.604278	-0.204636	-0.244297	-0.542199	-1.34659	-0.799625	0.10007
1	comp20979_c0	-0.976986	-0.431708	-1.06652	-0.382602	-0.546059	1.24775	1.84589	0.744761	0.996021	1.12806	0.480252	-1.70514	-0.9358	-1.46383	-1.90748	0.456143	0.381076	1.1796	0.39553	1.45128	0.017327	-1.29334	1.38813	0.36522	-0.0124569	0.290653	-0.651802	-0.0629786	-0.391494	-0.53951
1	comp25006_c0	-1.41829	-0.953768	-0.741183	-0.454781	-0.6887	1.01075	1.1022	1.04372	0.92302	1.42704	-0.742741	-1.68241	-1.14573	-1.54378	-1.02416	0.918877	1.04055	1.05883	1.13659	1.49427	-0.594607	-0.796517	1.04067	-0.401354	-0.992304	0.797864	0.188321	-0.173843	0.0704888	0.100974
1	comp37404_c0	-0.444907	-0.363785	-0.170369	-0.423204	0.197771	0.957253	1.39631	1.00998	1.0207	1.73377	-0.451135	-1.62463	-1.88523	-0.838089	-1.18449	0.845032	0.409223	0.448741	0.762256	1.34559	-0.359589	-0.0190864	1.6995	0.290272	0.190591	-0.142174	-0.873594	-1.68194	-1.09432	-0.750441
1	comp27906_c0	-0.525983	-1.05645	-1.37335	-0.716171	-0.378814	1.2932	1.97466	1.57043	1.44376	1.05635	-0.198219	-0.902775	0.120113	-0.319838	0.20239	0.609481	1.14741	1.09516	0.871273	0.801103	-1.75497	-0.976838	-1.34483	-0.293401	-1.41142	-0.00388745	-0.24372	-0.502967	-0.462656	0.280969
1	comp27533_c1	-0.153075	-0.532858	-0.184986	-0.276226	-0.649372	1.75529	1.30355	1.62198	1.82214	2.09564	0.763246	0.0111382	-0.716175	0.124155	-0.336783	0.341206	0.0276328	-0.403232	-0.123831	0.525681	-1.80436	-2.04436	-0.746864	-1.14099	-1.10789	0.0891059	0.246309	-0.162189	-0.703575	0.35969
1	comp40688_c0	-1.12424	-0.824214	-0.660907	-0.83379	-0.221507	1.46559	1.57394	1.50103	1.36377	1.9101	1.27629	0.38674	0.260183	0.189869	0.436396	-0.452429	-0.164229	-0.255468	-0.240084	-0.367639	-1.83943	-1.13427	-0.518653	-0.267151	-1.68144	1.39623	-0.436723	0.0988469	-0.960996	0.124186
1	comp38073_c0	0.846017	0.377094	0.907065	0.617338	-0.198116	0.503241	0.0448019	0.267051	0.962667	1.69522	-1.60551	-1.73983	-2.4609	-1.3117	-1.46876	1.18411	0.956531	0.843765	0.727496	1.38198	0.0627741	-0.581825	-0.0304623	-0.645379	0.340052	-0.613916	0.0079748	-0.617671	-0.104184	-0.346922
1	comp34258_c0	-0.296001	-0.838082	-0.962303	-0.428152	-0.405479	1.72898	1.42992	1.16577	1.93615	2.07588	0.0601643	-1.6269	-0.783694	-1.06178	-1.10217	0.780168	0.303924	0.165817	0.611776	0.839181	-1.62526	-0.230169	0.118762	0.157933	-1.04383	0.532382	-0.921991	-0.183178	-0.165803	-0.232026
1	comp39174_c0	-1.21303	-1.3896	-1.11231	-1.64303	-1.92642	1.68163	0.951225	1.29447	0.756472	0.435534	-0.620503	-0.115173	0.105648	-0.63462	-0.143182	1.28975	1.64262	1.44189	1.06238	0.983194	0.122921	-0.390334	0.220438	0.0537013	-0.793342	-0.531627	-0.33524	0.27867	-0.791159	-0.680982
1	comp37231_c0	-0.524736	-0.328533	-0.678341	-0.470124	-0.423356	1.65445	1.69858	1.65999	1.59072	1.35553	-1.01372	-1.1909	-0.936716	-1.30369	-1.12606	1.09604	1.10214	1.06318	0.904226	0.902414	-0.918688	-0.767844	-0.932108	-0.607137	-0.808649	-0.12733	-0.12802	-0.250226	-0.261855	-0.229235
1	comp36873_c0	-0.0965879	0.232728	0.2137	-0.739797	-1.06074	0.963755	1.04984	1.37427	0.563696	-0.488747	-1.22945	-1.67318	-0.424103	-0.754826	-1.4948	1.34676	1.84137	1.68212	1.41106	-0.233283	1.12414	-0.267424	0.605544	-0.655311	0.296426	-1.05363	-0.538154	-0.190197	-0.698677	-1.10649
1	comp35458_c1	-0.487629	-0.729	-1.15183	-0.242305	0.212665	1.32333	1.12132	0.333092	1.50331	1.35778	-0.304581	-2.33587	-1.70259	-1.15648	-0.551202	1.12346	-0.144013	0.395726	0.385804	1.05723	-1.47902	-0.504901	-0.800703	0.347449	-0.321562	1.394	0.109235	0.0898151	-0.0697576	1.22722
1	comp30592_c0	-1.54627	-1.47141	-1.48763	-1.22228	-0.474535	1.7069	1.4326	1.55914	1.53814	1.00038	-1.48078	-1.48372	0.386552	-1.05769	-0.695053	0.31231	-0.121542	0.738119	0.781581	0.236425	-0.040294	0.371724	-0.847884	0.572906	0.470975	-0.189999	-0.151529	0.863427	0.25214	0.0473023
1	comp40658_c0	-0.45374	0.221678	0.0808852	0.742632	0.663507	1.18067	1.4116	0.441617	1.38581	0.958291	1.92243	-2.14528	-1.36217	-0.617412	-0.223519	0.0274403	-0.0353518	0.162764	0.187539	-0.191607	-1.88193	-1.55213	0.162791	-0.517262	-0.620123	1.54025	-0.379678	-1.07264	-0.433315	0.396249
1	comp38413_c0	0.312831	0.360558	0.690581	0.444872	-0.330245	0.540982	0.633561	0.593051	0.629953	1.02442	-1.66801	-1.8119	-2.03127	-1.70767	-2.16704	0.554039	1.05925	0.867369	0.697468	0.942737	-0.494401	-1.07651	0.466347	-0.684561	-0.404645	0.242758	1.09408	0.124404	0.478142	0.618854
1	comp32760_c0	-0.23605	1.00322	0.853351	0.214641	-1.15621	0.387761	1.83188	1.57641	0.434169	-0.973045	-1.15277	1.71941	0.506941	-0.675336	-1.24291	-1.01601	1.65081	0.244975	0.38304	-1.47303	0.492599	-0.416442	1.06836	-0.614841	-0.95088	-0.620661	0.456041	-0.346131	-0.440546	-1.50875
1	comp26778_c0	-0.309224	1.63603	0.849259	-0.544782	-0.876515	0.300534	2.39193	1.65182	0.499897	-0.766498	-0.892889	1.72235	-0.16687	-0.739433	-0.842543	-0.791417	1.33836	1.5832	0.3725	-0.876345	-0.504462	-0.85303	-0.86848	-0.848828	-0.448304	-0.285846	0.289289	-0.638705	-0.687525	-0.693485
1	comp161426_c0	-1.33095	0.122156	1.15497	0.697577	0.258177	0.695556	1.17738	0.297821	0.979676	1.46271	0.0755893	-1.94133	-2.58962	-0.327166	-1.18836	-0.465957	0.460286	0.105488	-0.268615	0.546567	-0.480636	-1.02829	1.67233	-0.387552	0.908792	1.07463	-0.0858888	-0.753161	-0.816262	-0.025913
1	comp216179_c0	0.0615921	0.216421	0.432236	1.41821	1.01884	0.792576	1.4127	-0.313313	0.844326	1.07083	0.483954	-2.34762	-0.50731	-0.673577	-1.09009	0.264092	-0.269549	-0.0425006	0.889193	0.296127	-1.68862	-1.63752	1.62603	0.0900271	-0.625937	0.326101	0.468257	-1.78932	-0.582582	-0.143582
1	comp17151_c0	-1.12364	-0.0608178	-0.630387	-1.2079	-0.217111	1.41647	1.48991	1.65515	1.1433	0.890391	-0.329025	0.866573	1.20876	-0.357091	0.395783	0.165586	1.78245	1.04723	0.963821	-0.254912	-0.874965	-0.522556	-0.543204	-0.587715	-0.797126	-1.01372	-0.942972	-0.815659	-1.68657	-1.06005
1	comp6450_c0	-0.694947	-0.696293	-0.70209	-0.474386	-0.698069	0.65778	2.24718	1.39292	1.96639	1.40313	-0.709059	-0.699363	-0.695206	-0.704146	-0.67504	1.68855	0.0982055	0.427533	1.03928	1.79637	-0.662744	-0.682225	-0.692676	-0.67928	-0.48347	-0.701551	-0.705185	-0.678286	-0.461618	-0.221704
1	comp35496_c1	-1.83965	-1.10592	-1.33395	-1.84071	-1.36704	1.2763	1.25024	1.5611	1.15065	0.698795	-0.906787	-0.0666481	0.650576	-0.50732	-0.669128	0.466826	1.2172	1.06193	0.983737	0.209994	-0.562905	-0.542284	-0.433685	-0.937315	-0.900268	0.286571	0.649284	0.92035	0.51931	0.110734
1	comp19655_c0	-1.74708	0.0606436	0.231679	-0.884263	0.584316	1.35749	2.15732	1.06434	1.41668	0.162962	-1.09574	0.124612	1.01547	-0.514566	0.577481	0.768741	-0.115542	0.279215	0.496105	-0.931302	0.25678	1.15638	-0.0539627	0.413287	-0.291916	-1.24997	-1.18645	-1.26848	-1.80766	-0.976554
1	comp23550_c0	-1.1842	-0.847113	-0.586625	-0.98228	0.290615	0.994593	1.15832	1.54999	1.34537	0.791401	0.611875	-0.971998	0.0603127	-0.646729	-0.64807	0.399678	0.961485	1.11716	0.326829	0.822129	-1.45749	-1.50003	-1.52351	-1.4936	-1.16524	0.862412	0.296949	0.0197215	0.0108279	1.38722
1	comp27117_c0	0.738161	-0.756365	-0.348293	0.656723	-0.756246	0.28071	0.448231	-0.810731	1.064	1.73617	2.33485	0.138952	-2.03602	1.10964	0.191271	0.682721	-1.02286	-0.348669	0.0279359	1.05727	-0.405031	-1.00538	-0.711818	0.762595	-1.16875	-0.410848	-1.15495	-1.45859	0.806682	0.358638
1	comp37778_c0	-1.89645	-0.981285	-1.27488	-1.72775	-1.22693	3.14004	0.740488	0.879506	0.85327	0.6432	0.417951	0.524361	0.385918	0.344773	-0.102116	-0.234346	-0.90175	-1.25453	-0.564269	-0.867664	0.41941	0.234542	-0.326456	0.327439	0.629991	0.198746	0.259192	0.641585	0.626018	0.0920005
1	comp17875_c0	-1.25365	-1.09123	-1.74297	-0.706464	-0.208845	2.49841	1.87011	1.0275	2.13599	1.8336	0.0814128	-0.435442	0.0125796	-0.479507	-0.765236	-0.464902	0.279567	-0.373473	0.0469598	0.00849158	-0.266014	-0.0993559	0.535302	-0.225653	-0.286065	0.151023	-0.412016	-1.17519	-0.630409	0.135462
1	comp24661_c0	-1.33406	-1.26567	-1.98979	-1.12364	-0.240296	1.8338	1.72913	1.14984	1.82512	1.50276	0.55031	-1.1413	-0.5968	-1.20253	-0.584167	0.167344	0.599099	0.300387	0.514877	0.771047	-0.178067	-0.188466	0.3882	-0.717329	-0.479114	0.00809626	-0.203816	-0.518502	-0.348032	0.771566
1	comp24865_c0	-0.707947	0.0596297	0.440722	-1.1352	-1.95872	2.27174	1.21179	1.56552	0.693866	-0.412631	-1.75861	0.286468	0.515599	-0.910645	-0.377848	0.0249223	1.18891	0.679076	0.292931	-1.30121	0.936093	-0.067911	0.903818	0.516595	-0.798499	-0.355047	-0.250993	0.548431	-0.85274	-1.24812
1	comp3093_c0	-1.18726	-1.88755	-1.66778	-0.518768	-0.693592	0.410898	0.0797017	-0.0748867	0.769901	1.2388	0.672871	-2.51952	-0.917858	-0.807239	-0.872062	1.10629	-0.368517	0.727222	1.21004	1.72684	-0.184909	0.71626	0.958382	-0.163634	0.511697	-0.114975	0.738505	0.564582	0.182132	0.364429
1	comp26963_c0	-0.592114	-0.640243	-1.03585	-0.508943	0.0684205	1.20823	2.23628	1.00541	1.41015	0.845646	-1.12855	-1.26222	-1.07242	-0.892641	-0.95037	0.485901	1.15471	1.15805	1.02956	0.591012	-1.18721	-0.968179	-0.871121	-0.821624	-0.943317	0.817196	-0.0345331	0.193042	-0.376819	1.08255
1	comp28858_c0	0.330949	0.879882	1.18945	1.11537	1.0558	0.921525	2.19501	1.3075	0.939347	0.714554	-0.651445	-0.61155	-0.372591	-1.62262	-1.09254	-0.800198	0.487341	0.0364975	0.310331	0.0557798	-0.509894	-0.149931	0.96967	-0.0608587	-0.340709	-1.23594	-0.872773	-1.46939	-1.77426	-0.944301
1	comp40632_c0	-1.27345	0.149242	-1.06614	-0.81403	0.00507546	0.783279	2.24699	2.30138	0.823701	-0.402829	-0.941184	0.229457	0.785229	-1.34239	-1.01695	-0.493857	1.42695	0.486855	0.609018	-0.390132	0.249147	0.620706	1.20897	0.201572	-0.884047	0.217025	-0.762348	-0.830142	-1.14973	-0.977356
1	comp37487_c0	-0.00435311	-0.178704	0.33481	-0.425188	-0.468216	0.886439	0.713299	0.827717	1.08666	1.30639	-0.490189	-1.91296	-2.24269	-1.01861	-1.5845	0.524613	0.20403	0.342588	0.303493	1.15154	-1.00645	-1.61073	1.01513	-0.748803	-0.436542	1.45296	1.10397	-0.0769053	0.273647	0.677535
1	comp14990_c0	-1.88472	-1.20704	-0.394438	-0.957948	-1.11823	1.6226	2.1297	1.23264	1.94279	0.84581	-0.280637	-0.826165	0.131009	-0.84078	-0.657785	-0.658384	0.654197	0.140306	0.450217	0.111854	-0.662842	-0.834769	0.0549064	-0.735882	-0.771314	1.2217	0.536644	0.314848	-0.560893	1.00261
1	comp17741_c0	-0.539871	-0.379388	-0.19053	-0.509961	-0.430718	1.57054	1.51273	1.75431	1.65358	1.47927	-1.0577	-1.47446	-1.46015	-1.3425	-1.26372	-0.667213	-0.917992	-0.672429	-0.51757	-0.280189	0.0209555	0.0123831	-0.0530046	-0.0403859	-0.460962	0.590991	0.755701	1.5211	0.652784	0.734404
1	comp38230_c0	-0.676398	-0.518525	-0.663425	-0.738339	-0.823876	1.04888	1.31877	1.21207	1.06787	0.886216	-0.812225	-0.493381	-0.518778	-0.784623	-0.758841	0.897861	1.06374	1.0369	0.945247	1.0121	-1.64664	-1.56916	-1.21617	-1.52108	-1.24904	0.961999	0.657187	0.571458	0.57674	0.733433
1	comp459859_c0	-1.05074	-1.05305	-0.709608	-0.914169	-0.847651	2.1261	1.87618	1.96146	1.87277	1.27549	-0.898568	-0.939795	-1.05105	-1.06756	-1.01497	-0.518742	-0.490966	-0.444886	-0.122575	-0.448809	0.0262575	0.176455	0.344328	-0.523127	0.0583856	0.475534	0.596914	0.722879	0.0518866	0.531627
1	comp441398_c0	-0.668535	-0.83386	-0.493503	-0.380028	-0.506231	1.0242	0.743123	1.43688	0.944116	0.526992	-0.952588	-0.860372	-0.903094	-0.884798	-1.13843	1.37963	1.7152	2.09977	1.31502	0.895695	-0.907968	-1.15049	-1.1681	-1.14558	-0.703168	-0.0777114	0.407522	0.116771	-0.430576	0.60011
1	comp34752_c0	-0.560268	-0.263435	-0.063056	0.230653	0.683399	0.537027	0.516228	-0.243986	0.462784	1.03423	1.36989	-2.24567	-2.48688	-0.729327	-1.0169	0.792624	0.337275	0.995791	0.211528	0.865873	-0.981922	-1.22615	1.83423	0.273846	-0.44529	1.09599	-0.0672056	-1.0949	-0.392603	0.57622
1	comp29231_c0	-0.213619	-0.0688532	-0.121072	-0.149011	-0.392967	1.59052	1.99093	2.00313	1.41911	1.92869	-0.273018	-1.37552	-1.03168	-1.05512	-1.06282	0.501117	0.952362	0.672648	0.640871	0.631489	-0.732906	-0.79273	-0.129901	-0.795305	-0.937041	-0.461193	-0.6266	-0.855547	-0.681308	-0.574653
1	comp38369_c0	0.259996	0.340053	0.448476	0.701809	1.21066	0.946354	1.43374	0.381827	0.593956	0.580193	0.668794	-1.7737	-1.26822	-0.793753	-0.93168	0.448993	1.05036	0.64448	0.17153	1.36305	-1.35721	-0.701605	1.56869	-0.0850044	-0.354328	-0.471268	-1.2229	-1.67378	-1.6987	-0.480814
1	comp36098_c2	0.0750595	0.462577	0.257819	0.131651	0.677475	0.432175	0.864777	1.17958	0.543401	1.31647	-0.515798	-1.8762	-1.9828	-1.49953	-1.63515	0.794333	1.07132	0.846125	0.67467	0.754353	-1.01646	-1.48326	-0.0118191	-1.11212	-1.40655	0.560684	0.671606	0.438797	0.457797	0.32902
1	comp32234_c0	-1.56072	-1.34437	-1.79484	-1.05452	0.346776	1.21424	1.33969	0.69148	1.10665	0.957356	0.412335	-0.645047	1.19831	0.2261	0.873764	0.76737	0.443253	1.14316	1.20627	0.630434	-1.29894	-1.01581	-1.07464	-1.11029	-1.25076	0.499306	-0.617832	0.242553	-0.521748	-0.0095303
1	comp35531_c0	-1.4187	-0.692554	-1.18357	-1.28339	-1.30054	1.66886	1.49017	1.39375	1.68356	1.59436	1.16897	0.459676	0.643122	0.819918	0.6759	0.256054	0.295898	0.0399027	0.694306	0.223528	-0.658626	-0.878779	-0.357054	-0.527792	-0.714647	-0.575139	-1.02265	-1.01963	-0.667673	-0.807231
1	comp38024_c0	-0.17037	0.470867	0.449905	0.41095	0.314619	1.68599	1.70766	1.7287	1.72464	1.28325	-1.79705	-1.26504	-1.91669	-1.63342	-1.50627	0.095858	0.167143	0.118663	-0.0425291	0.0694759	-0.280305	-0.449646	-0.233142	-0.824056	-0.512029	0.0906876	0.223186	-0.0852487	-0.0799566	0.254156
1	comp38286_c0	-0.712554	-1.15719	-0.969482	-0.278707	0.131528	0.576674	1.41678	-0.1373	0.171795	0.962714	0.923326	-1.98172	-1.82178	-1.19518	-1.04088	0.411717	1.16567	1.12523	0.71849	0.733023	-0.921124	-0.749876	1.56346	-0.294298	-0.766808	1.57899	0.501585	-0.812839	0.286564	0.572202
1	comp133304_c0	-0.268647	0.152087	0.403498	-0.104485	-0.765717	1.77733	1.82054	2.15323	1.4469	0.74129	-0.193755	-0.997293	-0.858398	-1.00991	-0.851269	0.216835	1.42635	1.00313	0.803081	0.320376	-0.918535	-0.956915	-0.981396	0.470901	-0.729709	-0.917728	-0.424512	-0.851114	-0.990088	-0.916079
1	P450_group_3	0.215817	-0.128242	0.0397351	-0.202194	-0.337606	1.77447	1.78248	1.94778	1.593	1.53775	-1.03352	-1.27084	-1.25664	-1.28929	-1.12801	0.297475	0.906227	0.704259	0.630114	0.7029	-0.50322	-0.147554	-0.193564	-0.0335819	-0.212933	-0.825858	-0.919164	-0.767647	-1.03655	-0.845583
1	p450_group_98_new	-0.0810092	0.152401	-0.495638	-0.0724958	-0.172446	1.75138	1.83646	1.68097	1.73324	1.64069	0.918909	0.144021	0.638105	0.515013	0.83658	-0.410757	0.0580128	-0.185684	0.119424	-0.31495	-1.12334	-1.61563	-1.09973	-0.870883	-0.686669	-1.11572	-1.02926	-1.04691	-0.910442	-0.79364
1	P450_group_49	1.45543	0.624	1.18136	1.09899	0.0290748	1.35332	0.996639	1.22184	1.5856	1.65022	-0.239277	-1.17691	-1.39998	-0.107868	-0.659672	0.826618	-0.316288	0.179204	0.135196	0.78119	-0.835184	-1.00095	-1.18734	-0.882134	-0.977156	-0.456181	-1.34901	-0.704138	-0.966865	-0.859743
1	P450_group_83	1.52656	0.577578	0.713606	0.84402	0.884005	1.2862	0.771579	0.675887	1.19253	1.10439	-1.58744	-2.02646	-1.62974	-1.61345	-1.59034	0.964654	0.245698	0.521535	0.577504	0.58418	-0.892274	-0.306025	-0.930343	-0.244513	-0.766369	-0.329852	-0.247724	-0.0328326	-0.0334039	-0.23917
1	P450_group_31	0.217806	1.25273	0.898951	0.663629	0.0376945	1.00384	1.4377	1.54242	1.03003	0.575852	-0.747081	-0.537436	-0.23612	-1.12085	-1.38564	0.220926	1.12822	0.96238	0.637235	0.359999	-0.335002	-0.164426	0.40955	0.167484	-0.398409	-1.34422	-1.26514	-1.76766	-1.88229	-1.36217
1	P450_group_111_new	-0.7288	-0.19532	-0.743908	-0.578463	-0.616393	0.917439	0.459554	0.638441	1.73408	0.715352	-1.2729	-1.87531	-0.94209	-1.1619	-1.10893	1.33504	1.10106	1.64364	0.658632	0.700499	1.15374	1.06673	0.331719	0.534587	0.418368	-0.749478	-1.36331	-0.773775	-0.480786	-0.817508
1	comp37634_c1	1.92218	0.298259	0.774261	1.02096	1.59446	0.755549	1.10402	0.920968	1.15798	1.441	-1.31907	-1.17757	-1.39678	-2.1975	-1.53097	-0.125765	-0.0565117	-0.382984	-0.0320111	0.0764304	-0.674179	-0.85079	-0.636982	0.23817	-0.789492	-0.339889	-0.173127	-0.0198637	0.378622	0.0206183
1	P450_group_97	-1.03622	-0.87027	-1.11921	-1.13838	-1.17411	1.67331	1.44072	1.5771	1.54838	1.23592	-1.20536	-0.983491	-1.16542	-1.19215	-1.11215	0.459553	0.870474	0.793441	0.603979	0.71767	0.700054	0.433903	0.595082	0.411495	0.587873	-0.77606	-0.540717	-0.465344	-0.402851	-0.467231
1	P450_group_87_new	0.927824	0.729166	0.754286	0.767045	0.991765	1.20816	1.63214	1.38083	1.43678	1.17646	-0.994029	-0.471123	0.239323	-0.872637	-0.53438	-0.349041	-0.464654	-0.063578	-0.557764	-0.669589	0.0193981	0.338835	0.232215	0.851965	-0.0989573	-1.38939	-1.53883	-1.48883	-1.76059	-1.4328
1	comp200207_c0	-0.713588	-0.715089	-0.721714	-0.701571	-0.717136	2.22328	1.93573	1.81733	2.16404	0.496255	-0.729692	-0.718592	-0.713843	-0.724107	-0.690985	0.138061	1.0186	1.3064	0.518995	0.601879	-0.677438	-0.699092	0.158737	-0.0966147	-0.183109	-0.721099	-0.725254	-0.694638	-0.715227	-0.720524
1	P450_group_105	-0.551902	-0.411235	-0.752281	-0.735255	-0.50142	1.09037	0.901631	1.00743	1.0219	0.956959	-1.05476	-1.08088	-0.874645	-0.781923	-0.935271	1.14124	1.69981	0.827219	1.61828	1.4909	-1.31114	-1.05074	-1.25159	-1.34657	-0.928837	0.414455	0.0791049	0.160901	0.607456	0.550788
1	comp31717_c0	0.019549	-0.0908198	-0.85315	-0.629571	-0.642914	0.551032	1.10965	1.38381	0.938093	0.148856	-0.882539	-1.02385	-0.996684	-0.724142	-1.38661	1.25695	1.11792	1.88076	0.860982	1.80146	-0.991759	-0.56965	-0.674099	-1.50677	-1.27947	-0.115829	1.19811	-0.297758	-0.112042	0.510484
1	comp282733_c0	-0.675193	-0.676938	-0.685255	-0.66063	-0.679575	2.20378	2.63338	1.87354	1.94348	1.8243	-0.695324	-0.681316	-0.675358	-0.688434	-0.647358	-0.299051	-0.300024	0.000795982	-0.570871	0.0207892	-0.010934	0.173096	0.0929311	0.0452254	-0.196889	-0.496695	-0.584091	-0.515547	-0.560319	-0.51152
1	comp36639_c1	0.462371	0.523916	0.414561	0.307149	-0.307463	1.07846	1.04765	1.40172	1.08123	1.30319	-2.49462	-0.735227	-1.48417	-1.47689	-1.92268	0.677368	0.285543	0.461513	0.634869	0.644531	-0.384898	-0.431023	-1.01384	-0.914787	-1.21483	0.119128	0.512972	0.379591	0.507462	0.537212
1	comp38423_c0	-0.211229	-0.00333397	-0.0970711	0.320991	1.02688	1.19775	1.72669	0.669588	1.22434	1.49153	0.347205	-2.61666	-1.11804	-1.80007	-1.41857	-0.308877	-0.121018	-0.102025	-0.18743	-0.2034	-0.407665	-0.414553	1.09974	-0.0109761	0.2025	1.37251	-0.298372	-1.21052	-0.572615	0.422676
1	comp38449_c0	-0.0877345	0.46611	0.0543516	0.634966	1.03481	1.04865	1.55695	1.42213	0.443506	0.229055	-1.96819	-2.13615	-0.996266	-1.97494	-1.86929	0.0852983	0.788626	1.00919	0.847404	0.903158	-0.237516	0.313339	0.00841357	-0.667451	0.136043	-0.552866	-0.177978	-0.103868	-0.609051	0.39929
1	comp307842_c0	-0.429259	0.254047	-0.856516	-0.708211	0.967648	-0.634461	1.66809	0.809998	0.919575	0.174971	-0.50204	-2.30866	-0.278004	-0.827184	-1.29288	0.0912803	1.24294	1.39092	1.05736	1.94062	-1.68142	0.893849	0.412327	-0.406028	-0.0214254	-0.54619	-1.05697	-0.14722	-0.248797	0.121646
1	comp30785_c0	-2.03154	-0.736231	-0.900996	-1.50741	-1.75926	0.793952	1.26593	1.48582	0.587302	0.418758	-0.598624	0.974945	0.89848	0.0166905	0.23992	0.23348	1.83622	1.35344	0.976104	0.145152	0.267339	-0.457025	0.679654	-0.105087	-0.300754	-0.482735	-0.197383	-1.58349	-0.850473	-0.662171
1	comp39360_c2	-1.42087	-0.70371	-1.0511	-0.885755	-0.530598	2.13892	1.8343	1.7764	2.2131	2.10596	0.199227	-0.622871	-0.368416	-0.275595	0.201759	-0.544325	-0.455673	-0.36288	-0.681689	-0.338303	-0.145551	-0.139335	0.208533	0.159199	-0.0517108	0.266536	-0.674904	-0.62358	-0.938946	-0.288108
1	comp37741_c0	-0.182472	-0.194107	-0.121872	0.176715	-0.264121	1.12613	1.49678	0.61745	1.00613	1.24132	0.109309	-0.968365	-1.36364	-1.14959	-0.956914	0.806355	0.922711	0.979758	0.462211	1.49549	-2.05852	-1.19299	0.788509	-0.874061	-2.00223	0.765287	0.229512	-0.579084	-0.566045	0.250337
1	comp37549_c4	-0.776196	-0.890216	-0.478021	-0.454456	-0.356084	1.52134	2.10715	1.94751	1.20848	2.2492	-0.516684	-0.841614	-0.68445	-1.10621	-0.360785	-1.13305	-0.731112	-1.12839	-0.808004	-0.499046	0.13282	-0.00664403	1.46322	0.124243	0.575162	0.0424882	0.41221	-0.0335207	-0.60823	-0.371102
1	comp37211_c0	0.99787	0.762024	0.916239	0.715373	0.207289	0.694699	0.633804	0.921385	0.750169	1.34892	-1.80783	-1.46434	-1.60567	-1.67116	-1.37539	1.06135	0.883136	0.761454	0.832304	1.17398	0.0261908	-0.30103	-0.0617299	0.0372558	0.207053	-1.23002	-0.756957	-1.01493	-0.622131	-1.01931
1	comp33016_c0	-2.27433	-1.1389	-1.53862	-1.60834	-1.65893	0.6192	1.66579	1.58871	0.949834	0.335458	-0.664113	0.321801	0.917535	-0.501492	-0.0113434	-0.959771	0.735108	-0.135582	0.181355	-0.805958	0.420635	-0.0310131	-0.0212329	0.0589654	-0.237126	1.20219	1.01729	0.224465	0.104575	1.24386
1	comp35026_c1	-1.38461	-0.997086	-1.1223	-0.818096	-0.820136	1.17144	1.43152	1.04217	1.21306	1.43675	-0.663064	-1.59775	-1.33338	-1.3371	-1.22974	0.680377	0.56323	0.610907	0.601765	0.626694	-0.783304	-0.666167	0.0396164	-0.217967	-0.725126	1.12207	0.877651	0.551302	0.800441	0.926838
1	comp29957_c0	-1.33095	-0.996736	-0.839026	-1.38123	-0.711331	1.32285	1.49472	1.01316	1.45498	1.04791	-0.213848	-0.400321	-0.627064	-0.719199	-0.402533	0.621385	0.390457	0.215742	0.507033	0.815205	-1.32382	-1.16425	-1.40386	-1.15721	-0.985019	0.901341	0.979792	1.28626	0.837127	0.76845
1	comp29079_c1	-0.89078	-0.640497	-0.687045	-0.75416	-0.842892	1.0696	1.41116	1.61792	1.19051	1.44325	-1.44233	-1.34881	-0.66755	-1.89845	-1.48622	0.976604	0.992227	0.980289	0.786075	0.730136	-0.541484	-0.77665	-0.154203	-0.529243	-0.631602	0.406387	0.684278	0.236233	0.399416	0.367827
1	comp39769_c0	-0.23666	-1.03592	-0.534856	-0.531529	-0.240594	1.34765	1.44089	1.28707	1.40921	1.55156	-0.547918	-2.03857	-2.4821	-1.40602	-0.967558	0.331454	0.629022	0.485452	0.390883	0.529022	-0.857507	-0.601581	0.201257	-0.149172	-0.332822	0.231622	0.645555	0.247132	0.487585	0.747446
1	comp20412_c0	-1.19124	-0.546287	-2.27761	-1.14667	-0.159299	1.98108	1.72442	0.84001	-0.562129	0.421258	0.7357	-0.840477	-0.0671493	0.417262	0.617534	-0.210017	0.956206	1.43144	1.12594	1.57734	0.0434967	-0.664922	0.0707181	-0.44388	-1.09298	-0.108545	-1.0008	-1.0222	-0.340752	-0.26745
1	comp382572_c0	-0.652551	0.265115	-0.373801	0.0172494	1.0958	2.15912	2.14368	2.22445	0.756039	-0.0151863	-0.134203	-0.118678	1.05433	-0.613791	-0.501004	0.000592031	-0.813156	-1.01209	-0.580104	-0.615885	-0.834623	-0.321559	1.74064	-0.997122	-0.402992	-0.0408846	-0.478735	-0.733824	-1.11477	-1.10206
1	comp31896_c0	-1.18538	-0.87107	-0.808769	-0.754541	-0.821175	1.25472	1.61188	1.25831	1.18231	1.03028	-1.10986	-1.14179	-0.884	-1.22849	-1.21513	0.518815	1.07657	0.886735	0.890842	0.833869	-0.861506	-0.820295	-0.79642	-0.875623	-0.887343	1.05313	0.597758	0.69236	0.352077	1.02172
1	comp28448_c0	-0.413561	-1.14631	-0.613729	-0.60129	0.326723	0.801601	1.86909	0.213219	1.50549	1.55676	1.04121	-0.962189	0.170165	-0.79756	-0.886337	0.852474	0.884196	0.463601	0.822918	1.29277	-2.54836	-0.817304	0.47009	-0.693011	-0.429004	0.141116	-0.243331	-0.75097	-1.2221	-0.286366
1	comp14038_c0	-0.41268	-0.895006	-1.18245	-0.456701	-0.794064	0.651299	0.442189	0.309917	0.779468	1.3857	0.923678	-0.508853	-0.655154	0.385905	-0.373507	0.847761	1.21949	0.683331	1.43569	2.41711	-1.47949	-1.2241	0.0832537	-1.49306	-1.18646	-0.103818	-0.1495	-1.5221	0.235736	0.636411
1	comp30267_c0	-0.765901	-0.400253	0.268477	-0.882568	-0.259152	1.69053	1.79023	0.73797	0.76546	1.16818	0.829419	-0.0990327	0.505181	-0.26711	0.0276992	1.02251	0.862745	0.446093	0.60267	1.50208	-1.33599	-1.27056	0.331824	-0.523569	-1.1433	-1.21059	-1.12343	-1.61074	-1.65256	-0.006313
1	comp28448_c1	-0.835852	-0.150163	0.480214	0.77637	-0.181246	1.09111	0.530332	0.105667	1.79796	1.13786	0.0410589	-1.18475	-0.488282	0.710569	-0.25218	1.03674	0.795968	0.618704	1.38471	0.907551	-1.23818	-1.68628	0.0552736	-0.851219	-0.835778	0.363414	-0.108718	-2.69212	-0.289645	-1.03908
1	comp38935_c0	-1.35537	-0.173762	-0.455973	-0.354821	0.30808	1.09253	1.45942	0.453725	0.332624	1.17012	-0.29133	-2.23631	-0.978379	-0.936955	-1.00847	0.839702	1.19547	0.318643	1.1443	0.95388	-0.930437	-0.108451	1.2387	-1.92824	-0.832475	1.31502	0.293724	-0.693986	-0.204645	0.373645
1	comp31941_c0	-0.356804	-1.07458	-0.163379	-0.24799	-1.16105	0.786055	0.621402	0.137954	0.853221	1.17289	-0.293795	-1.90006	-1.99805	-0.886865	-1.10981	1.28865	0.770126	0.837226	0.515026	1.69215	-0.0891165	-0.213626	2.02947	0.519647	0.478961	-0.0810117	0.040657	-1.55851	-0.492164	-0.116608
1	comp30501_c0	0.483706	-0.208093	-0.18405	0.309988	0.738226	0.864851	0.78491	0.536302	1.14026	1.17063	-0.382163	-1.18133	-1.00002	-0.719907	-1.46333	0.664809	1.217	1.04324	1.53216	1.59406	-1.76281	-1.8116	-0.706832	-1.46939	-0.812092	-0.185265	0.376016	-0.611227	-0.407138	0.449092
1	comp124643_c0	-1.02692	-1.02964	-1.04597	-1.00055	-0.937786	1.46051	1.56359	1.46468	1.32388	1.47177	-1.066	-0.981456	-1.02647	-1.05313	-0.97471	0.748391	0.773811	0.872718	0.747703	0.763368	-0.836289	-0.822276	-0.81904	-0.808412	-0.652538	0.61062	0.49801	0.332998	0.516551	0.932604
1	comp40309_c0	-0.692506	-0.661305	-0.736834	-0.910148	-1.21355	1.38776	1.26283	1.20178	1.43846	1.45638	-0.30346	0.0497447	-0.0205225	0.0281677	-0.1648	0.562167	0.422039	0.443206	0.500116	0.428003	-1.52802	-1.35907	-1.73038	-1.73113	-1.50715	0.38329	0.781807	0.756858	0.70128	0.754998
1	comp26829_c1	0.598405	0.591266	0.635051	0.771429	1.05821	1.55165	1.74922	1.50344	1.35191	1.25175	-0.886612	-1.54838	-1.44438	-1.51149	-1.40129	-0.530361	0.00210206	-0.261944	0.239833	-0.78479	0.221172	0.137217	0.408926	0.281835	0.446042	-0.822425	-0.804487	-0.818472	-0.862057	-1.12276
1	comp26586_c0	-0.944851	-0.946701	-0.95472	-0.930174	-0.949163	1.20469	0.967487	2.4094	0.837917	1.95756	-0.424799	-0.0113932	-0.945196	0.665632	-0.20641	-0.578299	-0.677035	-0.494896	-0.972822	-0.948631	-0.900499	-0.704759	-0.352965	-0.525051	-0.482546	0.912399	1.08077	0.560001	0.768201	1.58685
1	comp38772_c0	-1.41751	0.905467	0.358457	-0.43408	-1.17601	0.249829	1.61761	1.74795	-0.0869392	-0.6713	-0.195345	1.50004	0.618943	-0.355284	-0.644451	0.240502	2.19054	1.29553	1.12324	-0.0458827	-0.735789	-1.1382	-0.0664343	-1.30515	-1.07461	-0.922974	0.26692	-0.0905728	-0.657086	-1.09741
1	comp39656_c0	-0.997544	-0.850852	-0.645765	-0.0718672	0.530082	1.63456	1.59568	0.947408	1.10915	1.04765	0.874803	-1.1377	-1.78348	0.280533	-0.732053	-0.314894	-0.22349	0.0779041	-0.873815	0.443589	-1.67785	-0.829039	1.48592	-0.0123681	-0.71139	1.73213	0.554543	-0.605561	-1.09939	0.25309
1	comp28038_c1	0.0326644	0.751685	1.09219	0.221435	0.614116	0.931313	1.15234	0.942832	1.06574	0.36978	-1.16735	-2.05516	-1.9744	-1.74939	-2.79634	0.74115	-0.0643169	-0.0827279	0.00260654	0.489178	0.517917	-0.00675946	0.753231	0.289713	-0.192279	0.418199	-0.390123	-0.0323138	0.0901051	0.034961
1	comp27482_c0	-0.478473	-0.0174107	-0.332634	-0.505594	-0.144306	1.04485	2.28696	2.37301	1.37497	0.625782	-1.213	-1.08509	-1.02634	-1.20198	-1.02484	0.0992993	0.660985	0.389495	0.250393	0.074054	-1.11192	-1.15179	-0.986281	-0.956481	-0.879666	0.435637	0.648097	0.969868	0.195847	0.686568
1	comp235_c0	-1.40276	-0.522742	-0.961868	-1.02575	0.332316	1.42009	2.26296	0.176366	0.926535	0.504773	0.215477	-1.33652	-1.37023	-1.48426	-0.324731	-0.322141	0.760587	1.04977	0.727876	0.713268	-0.104281	0.294622	2.23222	-0.119297	-0.107198	0.0431989	-0.611202	-1.29098	-0.630286	-0.0458161
1	comp24515_c0	-1.17903	-0.234905	-0.602583	-0.420828	-0.0129032	2.08852	1.83556	1.67188	2.13613	1.64178	-0.728626	0.214895	0.597206	-0.241714	-0.8414	-0.303648	-0.47934	-0.808615	0.0588041	0.29851	-0.248951	0.203897	0.0303749	-0.123143	-0.857399	-1.76048	-0.974743	-0.569447	-0.955343	0.565544
1	comp31203_c0	-0.194384	0.359093	-0.571939	0.116495	0.297353	1.82664	1.70276	1.89898	1.99207	1.84714	-1.13448	0.552844	-0.29395	0.159521	-1.16132	-0.405034	-0.305609	-0.2367	0.366834	0.277101	-0.726127	-0.0278407	-0.136044	-1.02276	-0.303761	-1.49388	-1.29307	-1.17595	-0.784575	-0.129404
1	comp26827_c0	-0.458164	-0.442213	-0.331465	-0.0897648	0.0743741	1.01993	2.25192	1.58852	2.28821	1.96858	-0.0689057	0.294551	-0.301148	-0.456365	-1.0666	0.158313	-0.256913	-0.154535	0.379608	0.735751	-0.954728	-0.510182	-0.123851	-0.920413	-0.249203	-1.37098	-0.723893	-1.69836	-0.940153	0.358079
1	comp220508_c0	-1.83026	-1.48464	-1.99422	-0.923406	-0.345921	1.35051	1.44143	0.585474	1.24957	0.775991	0.80056	-1.19786	-0.787142	-0.63329	-0.516251	0.541156	0.379165	0.396738	0.608063	1.14993	-1.03749	-0.0525228	1.88992	-0.663777	-0.436912	0.393968	-0.172253	-0.448438	0.0880489	0.873859
1	comp15923_c0	-1.057	-1.3757	-1.21299	0.0104096	-0.116816	1.61375	2.18425	0.449649	1.39237	1.26446	0.323094	-0.853407	-0.713211	-0.264257	-1.0943	-0.362687	0.69721	0.294468	0.761875	0.0972152	-1.08493	-0.233768	2.3205	-0.530104	-0.102512	0.0284082	0.0210775	-1.4318	-0.547028	-0.478228
1	comp31080_c0	-1.15518	-0.190764	-0.440032	-1.14363	-1.32086	0.785579	0.696518	1.11693	0.579503	0.439662	-2.02658	-1.14007	-1.14158	-1.84928	-1.78994	0.825371	1.29454	1.12527	1.16617	0.504011	0.548129	0.367067	0.118902	-0.461254	0.438841	-0.0765352	0.852534	0.808021	0.781101	0.287557
1	comp77541_c0	-1.29069	-1.29252	-1.2504	-1.25362	-0.44129	2.06556	1.56805	1.5421	2.0827	2.2644	-0.175178	-0.85486	-1.22021	-0.516696	-0.696919	0.0613659	0.151818	-0.124859	-0.166174	0.135446	-0.347429	-0.351482	0.457999	-0.159825	-0.365996	0.146507	0.0639404	-0.161951	0.0653907	0.0648262
1	comp29675_c0	-1.1415	-0.118947	-0.28816	0.150165	0.521105	1.39502	1.80694	0.740449	1.05912	0.964576	1.08983	-0.751598	-0.0930817	-0.260848	-0.142837	-0.311654	0.704292	0.373545	0.456825	0.485053	-0.778945	-0.540978	1.96202	-0.592621	-1.4635	0.206554	-0.578399	-2.39617	-1.44066	-1.01561
1	comp650258_c0	-1.89088	-0.224655	-0.809162	0.108843	0.751758	0.176745	1.47451	0.133113	1.03596	-0.0715144	-0.993738	-1.43696	-0.461328	-0.928433	-0.697506	0.271217	0.824894	0.311881	0.376545	1.13936	-1.17938	-0.245618	1.86422	-0.130904	0.243095	1.7168	-0.293246	-1.91016	-0.55099	1.39553
1	comp213021_c0	-1.48259	-0.160245	0.253647	-1.37208	-0.371131	-1.88162	1.06535	1.10735	-0.484723	1.62377	0.297096	-0.202031	-0.928031	-0.0016069	-0.639706	0.900767	1.36996	1.30779	0.310652	0.266176	-1.87846	0.388262	2.01754	-0.802216	-0.578789	0.338807	0.505933	0.0165284	-0.921584	-0.0648265
1	comp36937_c0	-1.03056	0.124093	-0.270489	-0.0231806	0.287295	1.37395	2.08192	1.36976	1.63213	1.80866	0.695074	-1.59968	-1.50438	-1.04741	-0.515829	-0.298761	0.520466	0.335418	0.237741	0.468931	-0.896937	-1.19369	0.558613	-0.503601	-0.68765	0.680659	-0.165191	-1.33309	-0.843692	-0.260559
1	comp36976_c0	-1.60146	-0.211398	-0.163744	-0.639685	0.507741	0.474813	0.504935	0.0324097	0.740421	1.40168	0.701567	-1.01748	-0.6672	-0.236991	-0.438846	1.3597	1.54449	1.07069	0.847583	1.74163	-1.53415	-2.14043	-0.188499	-0.762119	-1.47365	0.604085	-0.127858	-0.214615	-0.828805	0.715197
1	comp39068_c0	-0.717202	-1.01848	-1.26458	-0.865957	-0.908474	0.937335	1.09549	1.10622	0.954508	1.36161	-0.478998	-0.165135	-0.58565	-0.360045	-0.658972	0.687557	0.974347	0.8688	0.777606	0.758082	-1.39026	-1.60562	-1.24043	-1.36935	-1.28753	0.927832	1.18875	0.503381	0.862295	0.912868
1	comp39474_c0	-0.598233	-0.811088	-0.804327	-0.279167	-0.384904	1.46881	1.70178	1.60477	1.3879	1.28879	-1.19269	-1.23721	-1.14046	-1.14777	-1.1633	0.665169	1.20019	1.06963	1.04853	0.919982	-0.834243	-0.802422	-0.969943	-0.999392	-0.667971	0.230121	0.148752	0.142259	-0.208772	0.365219
1	comp40292_c1	-1.72165	-0.671883	-0.846632	-0.426657	1.11949	1.07887	1.30535	0.639203	1.05951	0.928858	2.15927	-0.290724	0.601919	0.328334	1.24188	0.0898045	0.297207	0.0625993	0.0281245	-0.0429684	-1.8513	-1.43511	-0.316692	-0.712429	-1.33381	1.0901	-0.577396	-0.924454	-1.01908	0.140267
1	comp34753_c0	-0.887538	-0.729099	-1.43178	-1.10345	-1.49242	1.99566	1.45613	1.37786	2.15834	1.8208	-0.492359	-0.744625	-1.23689	-0.337466	-0.982458	-0.135087	-0.470277	-0.762888	-0.0690708	-0.623818	0.674276	0.309709	0.176527	0.584798	0.669455	-0.0217624	-0.242115	0.0748413	0.382041	0.082655
1	comp32679_c0	-0.644298	-0.265529	-0.593786	-0.305398	-0.852992	0.764889	0.772793	0.881644	0.846244	1.21152	-1.94391	-1.83167	-1.88909	-1.92565	-1.81541	0.481554	0.710178	0.736769	0.684646	0.792274	0.165498	-0.0274239	-0.0243647	-0.0267829	0.257904	0.572276	0.707519	0.90093	0.866033	0.793643
1	comp2517_c0	-0.831385	-0.651753	-1.68233	-0.983244	0.105071	1.81734	1.45447	1.31553	0.863669	1.0554	-0.959989	-1.46057	-1.2116	-1.85286	-1.15511	-0.00376371	-0.226895	-0.415011	0.0959732	-0.7065	0.464159	0.27881	0.485891	0.671572	-0.0278296	1.48207	-0.174027	0.814194	0.983293	0.455421
1	comp24697_c0	-1.6359	-1.17891	-1.16191	-1.47886	-1.58272	0.988593	1.35196	1.64898	0.745054	0.267826	-1.18111	0.947102	0.953134	0.213804	-0.265305	0.556825	0.912757	0.932217	1.02343	0.266614	-0.397005	-0.895411	-1.15776	-1.12578	-0.817884	-0.506256	0.680077	0.818857	0.747994	0.329589
1	comp32818_c2	-2.00815	-0.918524	-1.14294	-1.45918	-1.50463	0.944254	1.55046	1.55875	0.778602	0.790985	-0.990663	-0.313967	-0.625819	-1.17821	-1.15406	0.495662	1.61207	1.10778	0.959514	0.62544	0.319915	-0.104872	0.880846	0.36589	0.697185	-0.273154	-0.282369	-0.0990785	-0.413451	-0.218288
1	comp39084_c1	-1.1555	-1.95631	-0.679791	-0.636216	0.120802	0.856452	0.847089	0.268127	0.903777	1.47334	-0.209581	-2.28605	-0.950716	-0.646224	-0.950539	0.939043	0.779156	0.363426	0.474469	1.58531	-0.478212	-0.61581	1.68101	-0.211775	0.301069	0.978188	-0.165143	-1.11839	-0.333339	0.822344
1	comp31980_c0	0.493938	0.930258	0.584261	0.724374	0.404161	0.961515	1.68822	1.69908	0.881929	0.921638	-1.3966	-1.50044	-1.67525	-1.88779	-1.74611	0.616417	-0.0517509	-0.0237688	0.432592	-0.569074	0.672787	0.442243	0.478446	0.588769	-0.403036	-0.739629	-0.129562	-0.460895	-1.06715	-0.869573
1	comp216887_c0	0.0979543	1.33254	1.0381	0.35	0.82648	0.760969	1.94323	1.84636	1.00607	0.909362	-1.20513	-1.16682	-1.22801	-1.48927	-1.50017	0.574637	-0.240248	-0.473731	0.342198	-0.677067	0.129998	0.27053	0.474485	0.936557	-1.06062	-0.595002	-0.471357	-0.424021	-1.23537	-1.07265
1	comp36489_c0	0.337037	-0.390154	-0.051878	0.211086	0.321012	1.27064	0.910394	0.35178	1.43268	2.24039	0.906012	-2.03141	-1.87925	-0.870633	-0.617262	-0.158306	-0.749219	-0.886088	-0.446669	0.590105	-1.33288	0.148162	1.01218	1.06607	-0.927196	1.04468	-0.390759	-0.989033	-0.484228	0.36273
1	comp40356_c0	-0.170521	-0.596229	-0.182346	-0.133686	0.016479	1.31495	1.02332	0.406431	1.11477	1.64106	0.0353439	-2.22506	-2.30197	-1.7593	-1.1758	0.252892	0.0652846	0.0833482	0.0843523	0.735736	-0.657396	-0.753038	1.15241	0.219557	-0.954118	0.910619	0.789181	-0.445342	0.394295	1.11477
1	comp35740_c0	-0.879034	0.953157	0.656221	-0.742954	-1.5615	0.293579	1.37145	1.84255	-0.269265	-0.444264	-1.74838	1.57441	0.595189	-0.867414	-1.64927	-0.711267	1.62571	0.715657	0.599348	-1.01558	0.555676	-0.552871	1.14225	-0.373429	-0.0679249	-0.979019	0.520137	0.232099	-0.113103	-0.702183
1	comp31595_c0	-0.691317	-0.148529	-0.679478	-0.278543	-0.752722	1.66844	1.42125	1.90955	2.02141	1.4672	-0.524274	-0.818959	-0.609607	-0.569149	-0.804052	0.896639	0.647855	0.894236	0.619381	1.26119	-0.111375	-0.713747	-0.291928	-0.6509	-0.199693	-1.34502	-0.830812	-1.14724	-1.12776	-0.512055
1	comp32013_c0	0.473547	0.567271	0.279056	0.415197	0.234097	1.46089	1.40152	1.20724	1.42436	1.23609	-1.7232	-1.19144	-1.64679	-1.22378	-2.11207	0.36376	0.546253	0.433319	0.477405	0.390476	0.476994	0.131674	0.433691	0.636066	-0.591466	-1.01493	-1.19639	-0.672579	-0.346103	-0.870148
1	comp20421_c0	-1.30886	-0.202635	-0.0797186	-0.196884	0.24732	0.18496	1.26932	0.285861	1.16052	0.977508	1.20429	-1.53716	-1.69829	-0.912414	-1.76937	0.672373	1.23399	0.565081	0.130081	0.687991	-0.662756	-1.40636	2.05699	0.427536	-0.441439	0.87755	0.0895419	-1.07271	-0.840862	0.0585442
1	comp27615_c0	-1.23781	-1.14825	-0.834117	-1.02016	-1.16773	1.39603	1.9571	1.21146	1.82096	1.08349	0.707244	0.575457	1.14363	0.86349	0.319521	0.104009	-0.22166	0.40341	0.520727	-0.265884	-1.23337	-1.18636	-1.30568	-1.2713	-0.990829	0.437362	-0.113377	-0.221341	0.171278	-0.497288
1	comp29939_c0	-0.833231	-0.880027	-0.779667	-0.760834	-0.885829	1.5916	1.68031	1.74483	1.50202	1.32889	-0.572241	-0.523405	-0.577089	-0.448998	-0.622832	0.887194	1.35236	1.17015	1.31372	1.01926	-0.616722	-0.673039	-0.641006	-0.211076	-0.48968	-0.89507	-0.776142	-0.749702	-0.80214	-0.851602
1	comp18960_c0	-1.50902	1.14087	-0.0243972	-1.23228	0.820333	-0.0616592	1.52328	2.64268	0.0381119	0.510282	-1.25853	-1.18015	0.381078	-1.0812	-0.308925	-1.22904	0.344715	0.3099	-0.360784	-1.22557	0.758065	-0.470734	0.53437	-1.33993	0.867162	-0.249428	1.33819	0.587954	-0.294636	0.0292967
1	comp333451_c0	-0.66132	-0.527877	-0.413223	-0.67319	-0.54124	1.01908	2.59483	2.98803	1.54688	1.85586	0.801639	-0.549364	-0.379088	0.0407669	-0.211822	-0.676337	-0.349175	-0.756839	-0.479208	-0.422744	-0.466084	-0.639343	-0.261702	-0.524922	-0.613231	-0.110978	-0.462895	-0.641694	-0.114109	-0.370705
1	comp34984_c0	-0.688206	0.0147935	-0.0524647	-0.301207	-0.487375	1.96873	1.89274	1.6124	2.11632	2.00499	0.389483	-0.189044	-0.607969	-0.196387	-0.103108	-0.745755	-0.813025	-0.822156	-1.14322	-0.356529	0.276412	0.254934	0.657953	0.426988	-0.264232	-0.625498	-0.977616	-1.03494	-0.992271	-1.21474
1	comp38921_c0	-1.95069	-1.47662	-1.31373	-1.78352	-1.75443	1.14736	1.15411	1.03133	1.28646	1.65675	-0.0417953	-1.09101	-1.15516	-0.56887	-0.675579	0.0488262	0.209937	0.107274	-0.226081	0.0666089	0.695858	0.658614	0.761889	0.897691	0.162916	0.334756	0.668811	0.140479	0.304047	0.703759
1	comp40231_c1	-0.686073	0.766862	0.60717	0.40443	0.224131	0.677177	1.71231	1.39675	0.661822	0.790935	0.477699	0.316624	-0.0207721	-0.181171	-0.12584	0.258254	1.53997	0.956438	0.516722	0.422216	-0.768592	-1.11934	0.807423	-0.883851	-0.946298	-1.18354	-1.36119	-2.03835	-1.55278	-1.66914
1	comp38088_c2	-1.64529	-0.513338	-0.783455	-1.32382	0.159216	0.878449	1.24731	1.19765	0.856107	0.900855	-1.99546	-1.59985	-1.21248	-2.09801	-0.894094	0.393699	0.798892	0.494494	0.744836	0.258343	0.653008	0.733147	0.243044	1.08223	0.445526	0.834277	-0.150332	0.360258	-0.361661	0.296431
1	comp35896_c0	-1.4953	-0.948783	-1.09777	-1.13738	-1.42052	1.7696	1.09341	1.11751	1.22895	0.611927	-1.25839	-1.13521	-1.19804	-1.52346	-1.4406	0.976708	0.804395	0.723092	0.897866	0.390893	-0.0695474	0.293732	0.319134	0.41341	-0.203186	0.608131	-0.173679	0.876256	0.330455	0.646414
1	comp114771_c0	-0.694438	-0.0903279	-0.662919	-0.691674	-0.584057	1.35787	2.08457	2.54959	1.43518	0.973006	-0.852871	-0.626722	-1.10194	-0.905648	-1.06272	-0.303818	1.30883	0.965523	0.995957	0.550989	0.0883776	-0.131932	-0.546851	-0.22359	-0.0906854	-0.79383	-0.619043	-0.622105	-0.879473	-0.825242
1	comp36973_c0	-2.20241	-0.590844	-1.41552	-1.21268	-1.14019	1.31276	1.66484	1.49792	1.32403	1.66051	-0.186556	-1.03525	-0.845958	-1.10639	-1.10052	0.366767	1.20487	0.770757	0.742274	0.420557	0.433722	0.0105754	0.439386	-0.0241436	-0.191431	0.0674876	-0.212186	-0.243245	-0.191358	-0.217759
1	comp30835_c0	-0.0253228	0.285703	0.220448	0.155842	0.519509	1.02223	0.961177	0.949605	1.10015	2.62728	-0.921109	-1.73516	-2.1482	-1.25082	-1.56369	0.579673	0.302916	-0.00804282	0.294893	0.792615	0.0787713	-0.445962	0.763579	0.109791	0.652739	-0.294079	-0.275958	-1.05883	-0.961252	-0.728503
1	comp40161_c0	-1.01536	1.21125	0.0264713	0.0963183	-1.31805	0.881274	1.73842	1.22417	0.820471	0.029274	-1.2242	-0.672608	-0.516557	-0.862756	-2.016	0.769827	1.78194	1.57465	0.985001	0.88068	0.00930906	-0.409237	0.287614	-0.43785	-0.545672	-0.769013	0.036086	-0.584511	-0.73814	-1.2428
1	comp40917_c0	-1.27684	0.00841799	-0.419283	-0.296417	-0.174937	0.843089	1.39772	1.15367	0.998351	0.936936	-1.51329	-1.59714	-1.56273	-1.64582	-1.89555	0.481022	1.4595	1.12772	0.95169	1.13548	-0.0877619	-0.480081	0.940723	-0.131847	-0.280323	0.43868	0.0506042	-0.58465	-0.122732	0.145773
1	comp27256_c0	-0.956821	-0.452228	-1.25224	-1.28036	-1.17713	0.39365	1.70807	2.38902	0.99983	0.0904681	-1.27036	-1.01404	-0.0345841	-0.766198	-0.958022	-0.604126	1.78845	1.25677	0.389636	0.0875127	0.218936	-0.109768	-0.66202	-0.841221	-0.601076	0.411884	1.24366	0.695475	0.49568	-0.188859
1	comp38235_c0	0.826142	-0.676995	-0.557554	0.672066	2.4884	0.0508505	0.187612	0.401082	1.08403	0.968154	-0.986293	-2.08019	-1.78343	-1.44889	-1.04809	0.958546	-0.472086	0.39638	0.675031	0.939138	-0.555278	1.00359	-0.612966	0.953393	-0.182602	0.419058	-1.08348	-0.218037	-0.473054	0.155481
1	comp25728_c0	0.125459	-0.0780353	-1.09471	-0.324837	-1.31705	1.1709	1.4598	2.78317	0.470206	0.0606124	0.307305	1.70875	0.178254	-0.490921	0.302965	-2.02857	0.261133	-1.20866	-1.28903	-1.07472	0.203996	-0.283153	-0.195472	0.550075	-0.0262969	0.877804	0.595377	-0.278853	-0.562639	-0.802859
1	comp1702_c0	-1.40859	-0.0146011	-0.881076	-1.15055	-0.785053	0.107995	1.70079	1.90217	-0.0417367	-0.237269	-0.774638	-1.07849	-1.2709	-1.1356	-1.24678	-0.0244726	2.07214	1.89081	1.04819	0.0618345	-0.29076	0.382107	0.0649874	-0.647434	-0.384505	0.426164	1.04826	0.0707612	0.658094	-0.0618358
1	comp39898_c0	-1.47497	-0.869171	-0.896686	-0.618585	-0.796192	0.663502	1.10841	1.07911	0.63764	1.2023	-1.20034	-1.82614	-1.60233	-1.50519	-1.66621	0.745585	1.22387	0.785705	0.717161	1.0287	0.606398	0.161295	1.2868	0.597929	0.306467	-0.107916	0.515681	-0.352701	0.135377	0.114504
1	comp34453_c0	-0.167892	-0.126423	0.0690692	0.0759543	-0.590308	0.554487	1.31793	0.151211	0.717651	1.92454	0.321186	-1.36803	-2.27918	-0.843129	-1.26127	0.90707	0.601025	0.556936	0.272729	1.30488	-0.769253	-1.55531	1.42207	0.187835	-0.245686	0.756273	0.177117	-1.95197	-0.161813	0.00229944
1	comp250371_c0	-0.915008	-1.00496	-1.157	-0.314418	-1.1286	2.52017	0.944577	0.56021	2.1998	1.50995	-0.752299	-1.00212	-1.39989	-0.715547	-1.43014	-0.435553	-0.199635	-0.162949	0.968897	-0.246106	0.329745	-0.106525	0.162672	1.04594	-0.166779	0.919084	-0.0964756	-0.416879	0.188364	0.301469
1	comp33685_c0	-0.800977	-0.139179	-1.36779	-0.417145	0.566131	1.33028	1.86894	1.09876	1.16648	0.637943	-0.581449	-1.79422	0.0374308	-1.6977	-0.633088	1.09583	0.873575	1.28383	0.914957	0.492181	-1.27967	-0.101301	-0.777901	0.238236	0.000580521	0.975526	-1.15668	-0.354632	-1.1778	-0.301152
1	comp431730_c0	-0.79516	-0.45603	-1.08924	-0.728147	-0.494157	2.18635	1.20533	0.551464	3.00106	1.63229	-0.859333	-0.62092	-1.07793	-0.932153	-0.855401	-0.0767126	-0.619701	-0.119681	-0.497393	-0.334423	-0.47817	-0.671842	-0.455573	0.449796	-0.293279	1.08759	0.0863253	0.31732	0.00272404	0.934995
1	comp34387_c0	-0.318543	0.354426	0.417296	0.276815	0.988378	1.26629	1.60662	1.15141	1.37486	1.99188	0.178298	-1.73772	-2.45987	-0.92624	-1.04173	-0.239817	-0.177758	-0.00408547	-0.220439	-0.0576826	-0.636018	-1.14371	1.0491	-0.584525	-0.329788	-0.182691	-0.00402905	-0.870542	-0.529544	0.809369
1	comp13797_c0	-2.01876	-1.86335	-1.56702	-1.71668	-1.46013	1.08345	1.22942	1.29469	1.17198	1.37468	-0.483755	0.237174	-0.513672	-0.130155	-0.645776	-0.361964	-0.344012	-0.385844	-0.369278	-0.280712	0.358373	0.265386	0.596677	0.503505	-0.235981	0.554717	1.14715	0.953896	0.756014	0.849973
1	comp38839_c0	-0.541958	-1.30903	-2.44721	-0.531243	0.753743	1.76052	1.77575	0.983561	1.42453	0.0211428	1.12884	-1.02685	0.306601	-1.5807	-0.316513	-0.482648	0.0909785	0.367429	0.682653	-0.531618	-1.10434	-0.436263	1.15658	-0.688179	-0.421808	0.823021	0.196705	-0.33661	-0.352921	0.635839
1	comp20443_c0	-1.04633	-1.04905	-0.998668	-0.827281	-0.994663	1.5783	1.31376	1.24075	1.18078	1.06443	-1.08319	-1.05706	-1.04609	-1.07092	-0.928034	0.367145	0.827982	0.365309	1.08883	0.0839445	-0.973255	-0.875029	-0.852217	-0.726332	-0.578329	0.990708	0.998266	1.10865	0.977468	0.920125
1	comp21546_c0	-0.990804	-0.426986	-1.36896	-0.847535	-0.122202	1.92923	2.16025	1.74642	1.86869	1.36485	0.861524	-0.0328837	1.42549	-0.424859	-0.219107	-0.943641	-0.233354	-0.416752	0.0169281	0.308893	-0.43695	-0.166646	-0.649508	-0.563922	-0.012277	-1.05415	-0.815661	-0.435212	-1.02118	-0.499692
1	comp439892_c0	0.840105	0.291211	0.0982805	0.105905	0.427119	1.78368	0.99594	0.850997	1.00486	2.218	0.977906	-1.75125	-1.15273	-0.78052	0.0886384	-0.448211	-0.793266	-0.490461	-0.648646	-1.71216	-0.364125	0.213308	-1.12588	-1.23355	-1.00687	0.822604	1.11612	-0.388148	-0.574065	0.6352
1	comp24285_c0	-1.18775	-0.923541	-1.02681	-0.734862	-0.936984	2.13306	1.65154	1.77605	1.77215	2.15093	0.037945	-0.006149	-0.0929741	0.169202	0.245341	0.184721	-0.142379	0.420012	-0.00116184	0.243382	-0.97071	-1.25007	-0.986124	-0.70009	-0.836342	-0.0386639	0.444188	-0.250074	-0.355611	-0.788243
1	comp37666_c1	-0.434791	0.313846	-0.12237	-0.366005	-0.968019	1.34746	1.54613	1.91795	0.928995	0.937761	-1.27944	-0.972074	-0.550645	-1.00538	-0.941227	0.354638	1.62414	1.35792	1.55625	0.697643	-0.171888	-0.315994	-0.219986	-0.504095	-0.27312	-1.72849	-0.270835	-0.596419	-1.08052	-0.78143
1	comp32764_c0	-0.453361	-0.343554	-0.185397	-0.332181	-0.0121819	2.27641	1.39174	2.18178	2.30716	1.35598	-1.32626	-1.16364	0.0706839	-0.73398	-1.08395	0.478231	-0.026218	0.234997	-0.179033	-0.259747	-0.626381	-0.324275	-0.41213	0.805818	-0.6913	0.0164738	-0.809054	-0.494562	-1.14702	-0.515042
1	comp347786_c0	0.28122	-0.439828	-0.597988	-0.322811	-0.544835	1.81789	2.20402	2.39742	2.17459	1.78866	-0.304123	-0.200695	0.198038	0.338094	-0.538466	-0.928837	-0.659872	-0.0465475	-0.841643	-0.580184	-0.795959	-0.809181	-0.647744	-0.167719	-0.806065	-0.390191	-0.304178	-0.471472	-0.533008	-0.268588
1	comp32008_c0	-0.972684	-0.974297	-0.981057	-0.960098	-0.976347	1.21632	0.945657	2.08974	1.62089	1.03779	-0.814532	-0.837587	-0.973034	-0.834333	-0.318246	0.871962	1.11549	1.15083	0.561449	1.91822	-0.80529	-0.810925	-0.502408	-0.245097	0.671433	-0.512768	-0.179028	-0.804216	-0.608138	-0.0897101
1	comp31283_c0	-0.609517	-1.20436	-0.204857	-0.818877	-0.522975	1.16936	0.661445	0.677797	1.14033	1.65278	-0.293866	-1.23246	-1.82663	-0.40899	-1.02742	1.39143	1.1926	1.02481	0.581718	1.77288	-1.06291	-1.2989	0.910591	-1.02972	-0.583861	0.0307193	0.265726	-0.240074	-0.627228	0.520438
1	comp40466_c0	-0.992869	-0.651305	-1.14273	-1.03379	-0.31499	0.580106	1.24352	0.64943	0.561601	1.09807	-0.692369	-2.10767	-2.06621	-1.55298	-1.53232	0.33187	0.493147	0.466659	0.436707	0.391063	-0.280115	0.465964	1.48333	0.206278	0.727176	0.880025	1.33196	0.0806732	0.0448595	0.89489
1	comp402973_c0	-0.889812	-0.891915	-0.901909	-0.872278	-0.895082	2.10042	1.14549	1.69132	1.62427	1.54423	-0.914006	-0.897177	-0.890018	-0.905722	-0.856331	0.60124	0.311514	0.453047	0.15287	0.304755	0.689387	0.348415	1.07294	0.807891	0.528736	-0.900988	-0.90727	-0.861609	-0.892096	-0.900303
1	comp34467_c0	-1.25863	-1.26161	-1.20522	-1.13952	-1.26669	0.757478	1.1959	1.1746	0.732226	0.597149	-1.29612	-1.26977	-1.25863	-1.28348	-1.20752	0.864749	1.20885	1.07404	1.17608	1.23694	-0.185728	0.202817	-0.283175	-0.522997	-0.195644	0.888974	0.473843	0.508559	0.727766	0.814765
1	comp38331_c0	0.99213	0.595701	0.882745	0.739695	0.806717	0.775315	0.524543	0.653688	0.744032	1.43181	-1.0721	-1.78401	-1.66567	-1.24467	-1.29878	1.12251	1.19938	1.00867	0.865799	1.1708	-0.826275	-0.787489	-1.07313	-1.36104	-0.845116	-0.216265	-0.157023	-0.276789	-0.549189	-0.355979
1	comp38822_c0	-0.67704	-0.581074	-0.822195	-0.344458	-0.747031	1.69246	2.20157	1.81253	1.50048	1.10545	-1.00242	-0.979	-0.969121	-0.991246	-0.924004	0.019559	0.917312	0.352851	0.553651	0.570118	0.203668	0.342016	0.815991	0.128633	0.685253	-0.984324	-0.993028	-0.930891	-0.971973	-0.983738
1	comp38928_c0	-0.59007	0.762166	0.706918	0.0505637	0.406125	1.03854	1.51499	1.16118	0.908869	0.678898	-1.23436	-0.656083	-1.24381	-1.07841	-1.52887	0.929453	1.28301	0.796787	1.32069	1.01956	-0.881674	-1.28704	-1.15466	-1.35346	-0.979929	0.962882	-0.773318	-0.589469	-0.18058	-0.0089009
1	comp36689_c0	-0.154238	-1.14759	-0.748673	-0.663307	-0.385465	2.25075	1.36192	1.9887	2.06438	1.53074	-1.23651	-0.472248	-0.614552	-0.478093	-0.553487	0.494622	0.356509	0.017214	0.145445	0.470575	-1.30999	-1.30718	-0.830176	-0.947422	-0.661973	0.0856338	0.0404337	0.517261	0.151501	0.0352201
1	comp201460_c0	-0.203908	-0.230652	0.0738921	0.631554	0.0683501	2.12876	1.98863	0.864065	2.15406	1.35582	-0.846337	-1.22695	-1.21904	-1.11714	-1.0128	0.431671	0.891504	0.284026	0.573525	0.354156	-1.15891	-0.713841	-0.735932	-1.18916	-0.918429	0.134821	-0.584929	-0.452779	-0.067659	-0.256374
1	comp34297_c0	-0.618981	-0.302412	-0.883198	-0.537217	-0.244376	2.12456	2.27278	1.30884	1.84835	1.73766	-0.569919	-1.10202	-0.639973	-1.11883	-1.01249	0.0976556	0.895901	0.523181	0.568015	0.391152	-1.00112	-0.762801	-0.83261	-0.987579	0.0572834	-0.145101	-0.373894	-0.343935	0.13016	-0.479083
1	comp462513_c0	-0.0408336	0.0654178	-0.389423	-0.0754345	-0.179098	1.90908	2.29638	2.01345	2.00769	1.83888	-1.0235	-1.11926	-0.778772	-0.908695	-0.874058	-0.739159	-0.879552	-0.880562	-0.670689	-0.757317	-0.555263	0.113188	-0.365031	-0.19531	-0.0909757	0.0544345	-0.0466773	0.282177	0.325822	-0.336903
1	comp41176_c0	-0.974595	-0.510015	-0.587933	-1.01182	-1.22588	1.15635	1.73093	1.67179	1.16516	1.30851	-1.17336	-0.872675	-0.825192	-1.07265	-0.899771	0.455055	0.958794	0.904153	0.845342	0.755583	-0.612047	-1.01066	-0.724716	-1.27132	-1.14302	0.326903	0.695545	0.544863	0.652446	0.744232
1	comp37347_c1	-0.2558	-0.237577	-0.040733	0.355098	0.286903	0.830482	0.747297	0.858119	1.01636	1.81257	-1.10217	-1.08561	-1.07854	-1.09388	-1.04465	0.96191	0.908799	1.73238	1.9405	1.50889	-1.02487	-0.905408	-1.07428	-1.05183	-0.535708	-0.184522	-0.616791	-0.606869	-0.562482	-0.457587
1	comp39676_c0	-1.25714	-0.835677	-0.91664	-0.896973	-0.736483	0.677406	0.876516	0.826307	0.520272	0.284806	-1.9976	-1.38006	-1.1747	-2.13708	-1.59783	0.975153	1.07104	1.07027	0.995642	1.0132	0.111959	0.464786	0.364692	0.272775	0.277489	0.613861	0.548373	0.540486	0.469981	0.955158
1	comp771_c0	-0.9657	-0.967694	-0.976555	-0.785735	-0.809761	1.03669	1.58254	2.02746	1.98992	0.72186	-0.987233	-0.972378	-0.966024	-0.979776	-0.935521	0.457026	1.61527	0.937122	1.39358	0.785093	-0.185159	-0.278091	-0.116348	-0.493988	-0.394253	-0.415504	-0.202092	-0.747058	-0.645744	0.278042
1	comp25311_c0	-0.973054	-0.975237	-0.793461	-0.84904	-0.663852	1.51297	2.06228	2.16394	1.78007	1.6984	-0.997534	-0.980562	-0.973326	-0.989113	-0.939007	0.516137	0.217092	0.225508	0.474186	0.596971	-0.563042	-0.508445	-0.328427	-0.625396	-0.38876	0.699732	0.0402301	-0.563151	-0.313297	0.437173
1	comp6204_c0	-0.302699	-0.834074	-0.463373	-0.833718	-0.53427	1.09603	2.79493	1.18946	1.59163	1.31184	-1.11829	-1.10424	-1.09821	-1.11115	-1.06887	0.764929	1.14183	0.729687	1.03597	-0.0286754	-0.793767	-0.454292	0.473916	-0.303423	0.426773	-0.385484	-0.607201	-0.444055	-0.821563	-0.24966
1	comp8012_c0	-0.848924	-0.850798	-0.859245	-0.833755	-0.853428	2.03136	2.25529	1.44715	2.16674	1.04935	-0.869433	-0.85526	-0.849204	-0.862347	-0.820261	-0.0600557	0.53074	0.86018	1.06972	-0.288533	-0.136635	-0.349427	-0.37202	-0.590291	0.560331	-0.858463	0.356635	-0.170306	-0.69861	-0.300484
1	comp19700_c0	-1.53444	-0.829469	-1.18279	-1.54293	-0.935348	0.906821	1.50932	0.539112	0.516462	0.234011	-0.502282	-1.42612	-1.54769	-1.1155	-1.40522	1.13131	0.950828	0.979556	1.01402	1.07447	-0.263557	0.303018	0.300794	0.812357	0.821367	1.22636	-0.113795	-0.636437	-0.189589	0.905355
1	comp36850_c1	-0.597097	0.213302	0.0264116	-0.160791	0.113691	0.626013	1.03633	0.948484	0.430875	0.51558	-1.54169	-0.699094	-1.1427	-1.68633	-2.47192	1.04307	1.71919	1.31988	1.36986	1.26796	-1.0214	-0.591737	-0.222633	-0.807898	-0.836427	0.634161	0.226871	0.105636	-0.0951719	0.277584
1	comp34531_c0	1.15034	0.604278	0.472921	0.922526	1.71249	1.10468	1.02267	1.18489	1.87394	0.568552	-1.11473	-1.23483	-1.22556	-1.24588	-1.18189	0.427944	1.1073	0.268635	0.722597	0.464569	-0.746112	-0.976202	-0.808785	-0.691025	-0.695548	-0.853434	-0.617228	-0.748762	-1.22825	-0.240108
1	comp39026_c0	-0.277781	0.846693	0.248751	-0.222604	-0.782207	0.343136	1.11852	1.47175	1.00368	0.676262	-1.65393	-0.00442295	-0.444828	-0.879019	-1.67106	0.515142	1.49139	1.33872	1.30351	-0.141329	-0.98973	-0.673352	-1.77929	-1.12881	-1.53183	-0.0989585	0.898008	0.70097	0.611047	-0.288439
1	comp40224_c0	-0.512602	-0.331744	-0.148538	-0.0273127	-0.330321	1.96497	1.68304	1.9151	1.95122	2.18058	-0.431154	-0.929225	-1.46249	-0.586709	-0.57349	0.336131	0.426591	0.309597	0.348182	0.654793	-0.839995	-0.936508	-0.300775	-0.60873	-0.906411	-0.649659	-0.420787	-0.901823	-0.672432	-0.199498
1	comp14974_c0	0.126503	0.498099	-0.1496	-0.0723105	-0.298566	1.72227	1.74423	1.76924	1.56626	1.36132	-1.56663	-1.54207	-1.53159	-1.55441	-1.48178	-0.190522	-0.229246	-0.0247359	-0.147609	0.237921	-0.46376	-0.835382	-0.0404976	-0.490115	-0.485137	1.08363	0.470045	-0.25045	0.203085	0.571813
1	comp5862_c0	-0.832276	0.179789	-0.591033	-0.588506	0.7257	1.48185	1.71355	1.74607	1.54164	1.28406	-1.22971	-1.61663	-1.23173	-1.77878	-1.30809	0.0440424	0.654936	0.0480086	1.02468	0.138957	-0.760393	-0.379804	0.464059	-0.31255	-0.93033	0.51813	0.0151945	-0.653646	0.196542	0.436262
1	comp28347_c0	-0.154648	1.36163	0.166591	1.1972	0.358057	1.35504	2.22805	1.0726	0.799393	1.5785	0.000897307	0.396627	-1.07847	-0.549098	-0.819726	-0.290739	-0.0581633	0.15283	-0.843084	-0.163193	-1.46458	-1.63184	-0.873014	-0.725798	-1.11388	0.17698	0.516915	-1.606	-0.733905	0.744818
1	comp31657_c0	-1.44595	-0.0890436	-0.0317927	0.25365	-0.237248	1.26135	1.29598	0.757898	1.26695	1.73254	0.408719	-0.056794	-0.74769	0.0494759	-0.0966219	0.220243	1.0179	0.145942	0.447768	0.847409	-2.15565	-1.26426	-1.49646	-1.73177	-0.748713	1.12767	0.0448853	-1.09453	-0.546531	0.864678
1	comp486204_c0	-0.650204	-0.135213	-0.0683144	-0.562428	1.0664	1.18626	2.51245	0.867673	1.96835	1.64375	-1.20298	-1.41072	-0.945156	-1.26916	-1.36026	0.180261	-0.0560234	0.413136	0.0694682	0.3002	-1.33552	-0.228262	-0.121754	-0.905842	-0.575164	0.326044	-0.455667	0.752744	-0.197679	0.193611
1	comp30397_c0	0.418359	0.458585	1.10145	1.02585	0.292197	0.884463	0.707907	0.458632	1.04942	0.896643	-1.63725	-2.03443	-2.1002	-1.77225	-2.24118	0.38987	0.311728	0.00863395	-0.0278029	-0.0862826	-0.111296	-0.487518	0.946426	-0.269019	-0.319695	1.05614	0.77103	-0.183124	0.364704	0.127985
1	comp37147_c2	0.166317	-0.248262	0.488136	0.350436	-0.814264	0.323127	0.970614	0.665201	0.654752	1.19594	-1.69344	-1.64869	-1.9399	-1.67073	-1.47489	0.898976	1.33115	1.35056	1.14351	1.17144	0.172014	0.0815674	0.0674354	-1.16969	-0.305563	1.00604	-0.501348	-0.331287	-0.462121	0.22297
1	comp17553_c0	-0.708589	-1.18152	-1.84259	-0.156321	-0.572143	-0.198271	1.64867	1.18061	1.14275	0.109077	1.0314	-1.81241	-0.132165	-1.61569	0.00816161	0.196522	0.711725	1.17374	0.117907	0.895623	-1.17404	-0.393688	1.78547	0.440664	-0.649839	0.0624133	0.850826	-0.299958	-1.26408	0.645768
1	comp2473_c0	-0.308646	0.350609	-1.04418	-1.01363	0.717937	1.7872	1.9287	1.52339	1.38103	1.56095	-1.20705	-1.2957	-1.5574	-1.2954	-1.22253	-0.0602848	0.888623	0.581184	0.687086	0.339576	-1.05964	-0.194233	-0.40826	-0.413157	-0.691233	0.306669	0.016119	-0.188296	-0.110611	0.0011709
1	comp36096_c0	-1.16165	-0.974353	-1.10465	-0.8798	-0.808888	1.3707	2.0017	1.26542	1.35207	1.48253	1.69475	0.367655	0.407158	0.670631	0.951162	0.0840127	0.239791	0.31037	0.44788	-0.131427	-1.50084	-1.3955	-0.913856	-0.905719	-0.656106	-0.1209	-0.586854	-0.773815	-0.612911	-0.118543
1	comp33226_c0	-1.10225	-0.955915	-0.55043	-0.444902	-0.783935	1.26005	1.39528	1.34229	1.39735	1.48054	0.767636	0.568727	-0.101305	0.54023	0.499485	0.36673	0.711031	0.624529	0.684465	0.382981	-1.36081	-1.81848	-1.71539	-1.74511	-1.39215	0.13472	0.109818	0.0194672	-0.173505	-0.14116
1	comp29414_c0	-1.47091	-0.527201	-0.345668	-0.429379	-0.374427	0.837936	1.38234	1.28556	0.685863	1.48413	1.29403	0.255376	0.475202	0.80844	0.279055	0.425117	1.01087	0.521983	0.150473	1.08752	-0.929169	-1.07518	0.644405	-0.499793	-1.39301	0.219517	-0.906274	-1.80103	-1.91416	-1.18162
1	comp16523_c1	-2.1366	-1.87314	-0.799613	-1.04075	0.191053	0.432172	1.66022	0.539206	0.956343	1.43905	0.573481	-0.39187	-0.286228	-0.3417	-0.24809	0.707858	0.661027	1.12369	0.937917	1.20625	-0.773735	-1.34155	1.46709	-1.02402	0.390856	0.412684	-0.718278	-0.781504	-0.768527	-0.173288
1	comp37879_c0	-1.96076	-0.981568	-0.786028	-0.535094	-0.690878	1.11095	1.5161	0.841196	0.906012	1.30305	1.38978	-0.882575	-1.107	-0.198975	-0.226768	0.43304	0.935157	0.872143	0.269496	1.01768	-1.18627	-1.35209	1.10003	0.254202	-1.49471	0.824824	-0.134112	-1.03942	-0.623592	0.42617
1	comp36174_c0	-0.802403	-0.309512	-0.631406	-0.847504	-1.30202	1.60977	1.57376	1.67089	1.76504	1.06376	-1.58989	-0.597175	-0.958795	-1.53453	-1.32922	-0.539092	-0.276134	-0.403906	-0.0700449	-0.766149	0.0342381	0.182936	0.201253	0.319595	-0.662449	0.553527	0.969449	1.05415	0.759503	0.862349
1	comp30682_c0	-0.118438	-0.138065	0.43011	0.0115899	-0.463786	2.82859	2.10062	1.55691	2.33134	0.986117	-0.737646	-0.964223	-0.370407	-0.963543	-0.531515	0.428414	-0.60379	-0.820041	-0.781929	-0.111383	-0.726574	0.111048	-0.413572	-0.673023	-0.51613	-0.327396	-0.9709	-0.177447	0.00358027	-0.378515
1	comp25921_c0	0.158233	-0.0125825	0.0730229	-0.144735	-0.224755	2.82345	1.76261	1.53302	2.17478	0.775013	-1.54835	-1.51684	-0.511515	-1.10722	-0.974424	0.0794074	-0.641999	-0.567728	-0.151303	-0.621673	-0.573478	-0.592074	-0.0188294	-0.68859	-0.315931	0.292868	0.265253	-0.160532	0.61944	-0.184531
1	comp24314_c0	-0.00654016	-0.582142	-0.884142	-0.737645	0.051749	2.51212	2.23185	1.24863	2.56326	0.612954	-1.2931	-0.980295	-1.04	-0.873115	-1.03723	0.432605	-0.135454	-0.366085	-0.321013	-0.570622	-0.280306	0.345974	-0.0948087	0.0476003	-0.273647	0.664967	-0.166934	-0.43998	-0.128736	-0.49993
1	comp40489_c0	-0.829468	-0.83192	-0.849393	-0.802509	-0.838059	2.3879	1.63901	1.29674	1.79917	1.54059	-0.146811	-0.301546	-0.233122	-0.212017	0.142171	1.22856	0.75682	0.894687	0.73488	0.368979	-0.753531	-0.792795	-0.821827	-0.607859	-0.598925	-0.847843	-0.858914	-0.782771	-0.832046	-0.84815
1	comp40811_c0	-1.93266	0.374692	-0.396109	-0.521161	0.712802	1.44044	1.79327	2.28054	1.22731	0.726035	-1.19943	-1.18787	-0.596312	-1.63607	-0.490472	-0.384798	1.04624	0.803547	0.74759	0.137069	-0.429451	-0.243832	0.725568	-0.241542	-1.06791	0.111929	-0.209031	-0.174113	-0.7968	-0.619485
1	UDP_28	0.828791	-0.0469932	0.346755	0.474021	1.2848	1.83951	1.41502	0.879056	1.8887	1.46768	-0.378122	-0.986224	-0.915788	-1.54051	-0.80194	-0.956687	-0.966997	-1.1069	-0.803446	-1.20138	-0.988558	-0.41286	-0.808955	-0.0137385	-0.346933	1.49018	-0.207087	0.247881	0.136428	0.184304
1	comp24383_c0	-1.16417	-0.590445	-0.882177	-0.890684	-1.20287	1.48613	1.08485	1.28985	1.9948	1.49982	-1.03219	1.21023	1.08269	-0.406291	-0.364549	0.890747	0.812139	0.819481	0.786633	0.496877	-0.155556	-0.805999	-0.648024	-0.510515	-0.474346	-0.986605	-0.752722	-0.267613	-0.906553	-1.41294
1	comp280959_c0	-0.838052	-0.92527	0.357279	-0.0536675	-1.1842	0.512771	1.69177	1.56173	0.785093	0.580241	-0.603965	0.186125	0.643325	-1.83536	-0.882324	0.564632	0.274852	1.10275	1.37452	1.27204	-1.16247	0.244931	0.745249	0.0673039	0.702169	-1.18148	-1.32634	-0.873513	-1.70964	-0.0904969
1	comp39672_c0	-2.00725	-1.98103	-2.28931	-1.30425	-0.68552	0.792271	1.01758	1.13353	0.827262	0.749987	0.0141756	-1.47248	0.0549039	-1.18403	-0.506952	0.843443	0.897999	1.01826	0.927246	0.815868	-0.282762	0.229527	0.809303	0.431467	-0.280056	0.404608	0.39839	0.0907797	0.301503	0.235523
1	comp25343_c0	-1.15838	-1.11932	-1.4188	-1.26705	-0.494981	1.36312	1.56144	1.66029	1.49329	1.18751	-0.39509	-0.499571	0.473939	-1.01424	-0.0755724	-0.489951	-1.00343	-0.602634	-0.124703	-1.35588	-0.859022	0.0648432	-0.810639	0.0840587	-0.198515	0.932673	0.722788	1.43614	0.946628	0.961056
1	comp33800_c0	0.395349	0.825284	0.896171	0.630353	-0.00538372	1.31623	1.83516	1.177	1.85176	1.90255	-0.525542	0.282738	-0.753657	-0.0556742	-0.43338	-0.0730559	0.48622	0.0415195	0.0396905	0.161479	-0.704502	-1.03693	-0.0246391	-0.824928	-1.03397	-1.6868	-1.14972	-1.65654	-0.784417	-1.09237
1	GST_group_20	-0.16002	-0.490517	0.0113377	-0.458291	-0.659439	2.32166	1.97335	1.97354	1.8243	0.889274	-1.79031	-0.871845	-0.424406	-1.43314	-1.33058	0.322952	-0.148287	0.150098	0.268947	0.195625	0.456476	0.237895	-0.111722	0.0758908	-0.269667	-0.891397	-0.856274	0.227127	-0.732102	-0.300498
1	GST_group_25	0.177643	0.0753096	-0.0255422	0.108339	-0.145335	1.90004	1.45944	1.61361	1.83752	1.88128	-0.587792	-0.979004	-1.21991	-1.01766	-0.976719	0.419044	0.231066	0.0572557	0.248984	0.453256	-1.17641	-1.71189	-1.03621	-1.46372	-0.814325	-0.123405	0.134542	0.260642	0.160176	0.259779
1	GST_group_9	0.0509944	-1.40125	-0.532397	-0.553879	0.49312	0.966046	0.0806435	1.23206	2.06647	1.42723	-1.70231	-1.80619	-0.762205	-1.59304	0.513893	0.777369	-0.74456	0.0884817	0.311678	0.00799793	0.281267	0.722298	-1.53255	0.345822	-0.683969	0.382207	-0.18003	1.58974	-0.354951	0.510015
1	GST_group_18	1.04046	1.36941	1.23207	1.09627	0.822235	0.577879	1.20569	1.15218	0.920173	0.461512	-1.28331	-1.80114	-2.0384	-1.58853	-1.95968	-0.0623265	0.136168	0.503822	-0.573359	-0.866986	-0.404698	-0.0432797	-0.987787	0.457844	-0.269029	0.294458	0.319504	-0.0283589	0.302928	0.014279
1	comp38172_c0	-1.43098	0.600375	-0.00467554	-0.735623	-0.662022	0.78604	2.27125	2.29075	0.852502	-0.00768821	-1.39719	-0.109746	-1.24189	-1.48066	-1.61517	-0.741007	0.973156	-0.0462752	-0.407232	-0.577604	0.0421112	0.206279	1.06873	0.370053	0.274094	-0.356115	1.21474	0.521254	-0.512404	-0.145049
1	comp42491_c0	1.5037	0.963149	1.0976	0.878019	0.118503	1.37551	1.56247	1.41514	1.4842	1.14902	-1.63242	-0.514804	-0.41889	-0.817573	-1.47373	-0.531104	0.075338	-0.221929	0.0951455	-0.717086	0.228166	0.342123	-0.67114	0.158529	0.11602	-1.3742	-0.822552	-0.940326	-0.984987	-1.44189
1	comp31435_c1	1.38161	1.30416	1.23624	1.11757	0.7249	0.897779	0.350084	0.446864	0.540658	-0.199581	-1.45136	-1.88124	-1.8643	-1.90321	-1.78947	0.997327	0.877877	0.952736	0.909593	0.190414	-0.344704	-0.421287	-0.441535	-0.0351135	-0.516726	-0.358811	-0.126937	0.0863963	-0.308155	-0.371766
1	comp39755_c0	-1.06599	-0.759677	-0.85818	-0.587925	-0.361351	1.38368	1.4525	1.21287	1.41518	1.52449	-0.334437	-1.42211	-1.00173	-1.10231	-0.685625	1.003	0.700941	0.785927	0.856452	1.09171	-1.27478	-1.05301	-0.493014	-0.742878	-1.647	0.91638	0.261429	0.235017	0.14838	0.402079
1	comp33907_c0	-0.497598	-0.600965	-0.416893	-0.23516	0.325654	2.33066	1.86906	1.65518	1.81693	1.43069	-0.658974	-1.1727	-0.358452	-0.894015	-0.576854	-1.04021	-1.12302	-0.895524	-1.27032	-0.961911	-0.0164548	0.17866	0.469798	0.31423	-0.0474997	1.15972	-0.468688	0.243621	-0.557666	-0.00129405
1	comp157863_c0	-1.09605	-0.776241	-1.24873	-1.03166	-0.912631	1.27704	2.08258	2.11422	1.41268	1.10919	1.18806	0.461558	1.55503	0.0958895	1.18734	-0.474041	-0.255469	-0.403833	-0.372044	-0.362894	-0.470492	-0.192586	-0.630521	-0.701318	0.115934	-0.748372	-0.790317	-0.790338	-0.770609	-0.571383
1	comp33020_c0	0.141395	0.183012	0.318774	0.388396	0.415283	1.24249	1.46577	0.857631	1.63763	1.87671	-0.119248	-1.3676	-1.35984	-1.30562	-0.919009	-0.318854	-0.728127	-0.421479	-0.732502	0.0108555	-0.97532	-1.90273	-0.251597	-1.12131	-0.736373	1.48714	0.886324	0.184114	0.339433	0.824657
1	comp1910_c0	-1.59616	-1.12343	-1.41374	-1.35713	-1.34936	1.09844	1.86697	0.63767	1.48768	1.0676	0.452066	-1.01002	-0.8215	-0.558662	0.0609511	0.399442	0.660761	-0.158935	0.0467008	-0.841692	-0.877539	-0.562748	-0.533743	0.158149	-0.390545	1.95151	0.606805	0.372905	0.56977	1.15778
1	comp406484_c0	0.764137	0.296601	0.816392	0.499577	-0.307196	2.10022	1.59794	1.73165	1.89749	1.1777	0.348987	-0.226098	0.366306	0.262786	0.156614	-0.945584	-1.25695	-1.15349	-1.11839	-1.27592	-0.602743	-0.840904	-0.726083	-0.999491	-0.962332	0.643049	-0.760934	-0.587372	-0.552042	-0.343926
1	comp293737_c0	-0.270712	-0.418875	-0.451778	0.319692	-0.15581	0.928126	0.895477	0.456408	1.15687	1.827	-0.490268	-1.29835	-1.53142	-1.42647	-1.73018	1.48649	0.633059	0.858879	0.836513	1.76706	-0.995396	-0.844596	-0.897988	-1.36786	-0.560103	0.464967	-0.0870389	0.0401307	0.187748	0.668431
1	comp38305_c0	0.0631583	1.38398	0.767583	0.382679	0.0897674	0.944055	1.72212	1.5182	0.783298	0.516273	-0.238115	-0.403204	-0.303129	-0.831863	-1.02485	0.0114485	0.818826	0.485804	0.314677	-0.13443	0.606	0.0930609	0.509769	0.208619	0.418725	-1.49347	-1.55779	-1.83809	-2.07611	-1.73699
1	comp36855_c0	0.853144	1.43567	1.3544	1.21777	1.6737	0.70774	0.933272	0.931121	0.703781	0.831172	-1.32905	-1.80863	-1.54699	-1.84766	-1.98009	-0.258128	0.356301	0.296717	-0.0451399	-0.0842852	-0.226441	-0.124761	0.377424	-0.287027	-0.01505	0.0539794	-0.361714	-0.85079	-0.495759	-0.464672
1	comp39471_c1	-0.92696	-1.19585	-1.24904	-1.05798	-1.94495	1.40261	1.3638	1.36935	1.47878	1.46962	0.536592	0.540421	0.196922	0.856052	0.25296	1.04544	0.711585	0.72379	0.805115	0.843034	-0.800565	-0.761106	-0.755879	-0.896535	-0.645702	-0.588497	-0.642925	-0.603882	-0.77962	-0.746588
1	comp28215_c0	-0.929418	-0.931424	-0.940492	-0.913151	-0.93425	1.03025	1.73653	1.72667	1.40674	0.602641	-0.951431	-0.936213	-0.929713	-0.943829	-0.898667	0.306332	-0.227949	0.587949	0.703002	1.01512	-0.880725	-0.90963	-0.925818	-0.65702	-0.695102	1.89844	0.374989	0.412727	0.902448	0.900974
1	comp24339_c0	-0.846773	-0.250854	-0.286856	-0.798664	-0.399568	1.94921	1.73606	2.12188	1.85089	1.58588	-0.926947	-0.426518	-0.5146	-1.14946	-0.369934	0.435477	0.83987	0.585442	0.515453	0.305732	-1.13452	-1.11259	-1.10131	-0.771952	-1.07174	-0.185909	0.0907908	-0.0499619	-0.266137	-0.352385
1	comp39980_c0	0.168128	0.29315	-0.700644	0.152907	0.933074	1.6305	1.63187	1.5913	1.6167	0.946402	0.851238	-0.557318	1.08693	-0.489447	0.383263	-0.281151	-0.836622	-0.553759	-0.235618	-0.870662	-1.36695	-0.186235	-1.34914	0.065447	-2.06029	0.970762	-1.40436	-0.268125	-0.548416	-0.612933
1	comp35367_c0	-1.55015	-0.648355	-0.963412	-0.706066	-0.217589	1.66053	2.21883	1.01842	1.35644	0.815723	-0.524392	-0.0668235	-1.11268	-0.705443	-0.732337	0.442561	1.51144	1.00763	0.235953	0.826171	-0.916637	-0.935222	1.00395	-0.930334	-1.48738	0.478996	0.112579	-0.618413	-0.51538	-0.0586084
1	comp28385_c0	-0.423111	1.20113	0.837492	-0.0538995	-1.10137	0.893235	1.42527	1.66544	0.275231	-0.434418	-1.92707	0.423027	-0.0372318	-1.50724	-2.30441	-0.278271	1.49423	1.01154	0.782405	-0.938261	0.293979	-0.356702	0.941095	-0.463155	-0.774586	-0.480704	0.430057	0.323676	0.0083359	-0.925724
1	comp38593_c0	-0.430131	0.442315	0.271212	-0.428686	-0.884449	1.1033	1.56374	1.76827	1.14251	1.52443	-1.28265	0.393748	0.413291	-0.82437	-0.790149	0.673758	1.34151	1.02626	0.912199	0.701204	-0.249067	-0.740271	-0.453567	-0.793379	-0.380125	-1.71406	-0.899942	-0.96085	-1.26347	-1.18258
1	comp34894_c0	-0.452343	-0.000276631	0.0424269	0.0588189	0.125803	0.952145	1.19668	0.608365	0.99533	0.932814	-1.46583	-2.18466	-2.16576	-2.20893	-2.08163	0.296027	0.540053	0.542783	0.376232	0.429376	0.366674	0.343146	1.20318	0.347345	0.297391	0.48116	0.218356	-0.250099	0.113499	0.341923
1	comp170752_c0	-0.355853	-0.594228	-1.44639	-1.92574	-2.31331	1.46094	0.181655	1.50384	1.29249	0.880023	-0.606927	0.805752	-1.46321	-0.417656	-0.278153	-0.165537	0.860457	0.00983199	-0.972816	-1.13653	0.926098	0.519546	0.377829	1.01555	-0.271325	-0.0495745	0.184431	0.953276	0.85318	0.17237
1	comp32548_c1	-1.71187	-1.02488	-1.13045	-0.55905	-0.758832	1.04227	1.54416	0.88422	1.13785	0.786438	-0.0626722	-1.1832	-0.968914	-0.871807	-1.06472	0.816024	1.55537	0.936054	0.891953	1.34389	-0.764329	-1.54117	0.476533	-0.866343	-0.739495	0.850192	0.461155	-0.292409	0.246457	0.567567
1	comp32857_c0	-0.0486438	-0.856796	-0.918164	-0.263821	-0.0214188	0.742182	0.482718	0.166902	1.0755	1.14979	0.654423	-0.615217	-0.91886	-0.000986358	-0.229645	1.0184	0.98661	1.02408	1.42302	2.01188	-2.3298	-1.53341	0.2555	-1.65768	-1.38331	-0.425681	-0.250853	-0.240301	0.0612478	0.642354
1	comp11590_c0	1.06322	0.185666	0.806371	1.16133	1.00014	1.94244	0.769852	0.92614	2.08117	2.23108	-0.649785	-0.947802	-1.3206	-0.265798	-0.551873	-0.20378	-0.801852	-0.771351	-0.084123	-0.0147182	-1.15161	-0.821563	-1.07355	-1.04243	-0.687274	-0.688497	-0.483981	-0.230119	-0.0617498	-0.314957
1	comp16587_c0	-0.891954	-0.893383	-0.899331	-0.88084	-0.895182	1.91154	1.78882	1.88041	2.03253	1.98656	-0.80229	-0.89654	-0.892273	-0.901382	-0.77682	0.285692	0.609086	0.40024	0.170708	-0.24705	-0.636923	-0.784645	-0.796796	-0.57059	-0.034833	0.126878	0.209625	-0.0840966	0.350182	0.132657
1	comp31527_c0	-1.28938	-1.92898	-1.77708	-1.47074	-0.782108	0.93323	1.06365	0.192804	1.31202	1.226	-0.0662903	-2.14653	-0.629872	-0.565446	-0.164479	0.789895	0.158148	0.333873	0.211363	0.580678	-0.455881	-0.150505	1.14323	0.688547	0.235295	1.79891	0.388017	-0.202888	0.64939	-0.0748852
1	comp32588_c0	-0.40086	0.775981	0.609823	-0.664041	-1.57119	0.335755	1.34001	2.38768	-0.21407	-0.577785	-1.43859	1.39322	0.606539	-0.144715	-1.13134	-0.36285	1.40766	0.770145	0.600813	-0.529964	1.22136	-0.0432922	0.35404	-0.69341	0.382833	-1.727	-0.110972	-0.339197	-0.916016	-1.32056
1	comp38001_c0	-1.72734	-0.884087	-1.30608	-1.31446	-1.49185	0.960073	1.31283	1.72337	0.887734	0.972295	-1.72295	1.12407	0.547283	-1.069	-1.0423	0.14361	1.29348	0.841195	0.713341	0.735122	0.761952	0.0625634	0.459305	-0.292246	0.201655	-0.872368	-0.347695	-0.336966	-0.0194587	-0.313073
1	comp20524_c0	-1.78164	-0.792184	-0.759721	-1.19462	-0.403618	1.03992	0.769997	0.278823	1.2949	0.73138	0.994486	-0.551645	-0.178769	-0.251341	-0.436267	1.84731	1.52926	1.47576	0.850608	1.01972	-1.1102	-1.23572	-0.840325	0.104358	-1.13313	1.12178	-0.816179	-0.944589	-0.211055	-0.4173
1	comp32226_c0	-0.765028	0.82625	0.245365	0.522155	0.102468	0.107873	1.43302	0.0604127	0.926172	1.19195	1.79213	-0.179648	-1.30379	-1.16815	0.295265	0.245028	-0.167285	-0.374799	0.663372	0.762583	-1.60425	-1.8883	0.0515558	-0.393175	-1.33285	2.07955	-1.04268	-1.35726	0.0101974	0.261887
1	comp37462_c0	-1.13639	-0.851154	-0.693832	-0.977534	-1.11388	0.9776	1.47263	0.966746	0.833405	1.48866	0.582257	-0.619431	-0.456587	-0.0867009	0.0788371	0.978592	1.35516	1.08512	1.43202	1.44542	-1.13918	-1.45032	0.275921	-1.39349	-0.377028	0.196526	-0.75933	-1.20634	-0.797868	-0.109836
1	comp38638_c1	-0.594396	-0.506055	-0.664472	-0.347164	0.153943	1.69101	2.3481	1.45703	2.20408	2.12321	0.0692337	-1.15309	-1.49609	-0.0071399	-0.628133	-0.210423	-0.000381704	-0.664372	0.105383	-0.452114	-0.566472	-0.584966	0.399075	0.124881	-0.13349	0.156693	-0.768003	-1.19843	-0.44222	-0.415233
1	comp38638_c0	-0.248266	-0.993426	-0.304971	-0.619117	-0.203013	1.96789	2.32946	2.0305	2.08335	2.15463	0.246178	-0.398828	-0.770498	-0.257383	-0.460999	-0.278858	-0.0840765	-0.593595	-0.337618	-0.389724	-0.413545	-0.430104	-0.280697	-0.329963	-1.07878	-0.345177	-0.453283	-1.0371	-0.249778	-0.253194
1	comp38304_c0	-0.56486	0.731439	-0.069618	-0.0413624	0.107625	1.96199	1.55202	2.10346	1.54472	0.361762	-1.60602	-0.948186	0.235117	-1.44774	-1.18676	-0.687031	-0.312331	0.202215	0.270549	-0.727983	-1.21109	-0.716482	-0.4272	-0.887809	-1.17336	0.180411	0.952452	1.06626	0.375532	0.362271
1	comp30443_c0	-1.20917	0.735574	0.174985	-0.688888	-1.38408	0.326828	1.34277	1.17707	0.716888	0.627169	0.112036	1.60223	0.263597	0.0182401	-0.749187	-0.13423	2.25761	1.11615	1.29152	-0.140024	-0.275186	-0.904526	-0.143021	-1.25274	-2.02975	-1.03911	0.0304641	-0.333111	-0.455978	-1.05412
1	comp187916_c0	-1.3431	-1.49301	0.0139883	-0.122059	-0.144296	1.64578	0.90877	0.318312	0.442229	-0.135845	1.59516	-1.09353	0.144991	-0.787442	-0.994878	0.970618	0.0994609	0.774899	2.10272	0.367404	-1.2258	-1.29531	0.883151	-1.13035	-0.250579	1.46728	-1.38701	-0.28444	-0.289684	0.242556
1	comp38823_c0	-0.936491	-1.06406	-0.973057	-1.13439	-0.968154	1.11244	0.93619	0.91105	1.26022	0.880049	-0.941608	-0.830332	-0.652073	-0.809597	-0.765878	0.84931	1.44944	1.50123	1.06238	0.471615	-0.968903	-0.962614	-1.33971	-1.07147	-0.873371	0.359217	1.00292	0.998692	0.650784	0.846175
1	comp31423_c0	-0.588591	0.214215	-0.105615	-0.167707	-0.410371	0.801206	1.28435	1.17085	1.5432	0.69872	-0.832466	-0.632633	-0.0583057	-0.602285	-0.558093	0.190306	1.59901	0.976776	0.351641	0.087661	-1.96144	-1.25522	-0.496713	2.78568	-0.214895	-0.735019	-0.801019	-0.768397	-0.649759	-0.865089
1	comp40037_c0	-1.91579	-0.436102	-1.11674	-1.45712	-1.26455	0.769369	1.07872	1.12896	0.497218	0.855122	0.591165	1.02245	0.513952	0.0823205	0.0945901	0.246348	1.92145	1.10254	1.21774	0.388582	0.409739	-0.137963	0.480298	0.0711464	-0.327076	-1.16019	-0.629121	-1.33514	-1.02391	-1.66801
1	comp35615_c1	-1.18642	-0.844946	-0.798581	-0.783628	-0.787357	0.859881	0.781061	0.840986	1.08485	0.805091	-0.24118	-0.412419	-0.238776	-0.120007	-0.200499	1.5431	1.56102	1.72222	1.62603	1.45738	-1.27109	-1.25296	-1.34527	-1.38349	-1.08056	-0.23653	0.0427173	0.163812	-0.264603	-0.0398348
1	comp566451_c0	-0.710478	-0.711946	-0.718372	-0.698779	-0.713927	1.9941	1.94713	1.88999	1.56811	1.84344	-0.726107	-0.715346	-0.710738	-0.720681	-0.68851	0.426434	1.04633	1.35608	0.0655977	0.345597	-0.675217	-0.696405	-0.707949	-0.693199	-0.517771	-0.0254914	-0.721805	-0.69207	-0.548761	-0.0892509
1	comp24459_c0	0.274962	-0.61484	-0.107498	-0.146704	1.71212	1.70835	1.9184	2.14301	0.997956	0.65812	0.872195	0.910503	0.594498	-0.298524	0.457088	-0.47547	-0.392496	-0.463424	-0.376952	-0.278733	-0.796531	-1.09081	-0.305842	-0.377841	-0.777246	-0.925062	-1.14661	-1.6274	-0.615919	-1.42928
1	comp32561_c1	-0.875206	0.215608	-0.169026	0.261737	0.147315	1.72186	2.57194	1.13655	1.01378	0.817925	0.056126	-1.28118	-0.732774	-1.06453	-0.987544	-0.89719	0.790399	-0.0783248	-0.342876	-0.209222	-0.167434	-0.13585	2.01864	-0.0959486	0.340035	-0.388991	-0.19712	-1.79756	-1.35973	-0.311422
1	comp36352_c0	-1.46471	-0.587205	-0.882638	-0.98535	-0.714329	1.22809	1.56558	1.49479	1.16291	0.693005	-1.5716	-1.74583	-0.912024	-1.83246	-1.41185	0.310397	0.450045	0.518572	0.661669	0.339116	-0.2403	0.00616386	0.407259	-0.28092	-0.112154	0.674933	0.76067	0.940945	0.741652	0.785576
1	comp25086_c0	-0.321556	-0.87905	-0.894355	-0.770125	-0.62685	1.38431	1.69048	1.48211	0.59926	0.00640071	-0.855292	-0.212789	-0.286127	-0.353758	-0.987155	0.710538	2.16318	1.64054	1.89893	0.885086	-0.967696	-0.690879	-1.01676	-0.994346	-0.768064	-0.427919	-0.492479	-0.152231	-0.285467	-0.477935
1	comp23971_c0	0.351507	0.289577	-0.0358361	0.258642	0.00818561	1.99114	1.76119	2.19815	2.26305	1.63512	-0.858835	-0.971789	-0.963779	-0.981397	-0.926241	-0.0044255	0.198836	-0.286134	0.280658	-0.0749547	-0.445611	-0.517443	-0.261026	-0.475349	-0.261379	-0.97606	-0.624579	-0.813947	-0.966102	-0.791167
1	comp27522_c0	-0.628713	-0.808322	-0.626277	-0.430968	-0.297971	1.22662	1.22258	0.971375	1.13267	1.06582	-0.979149	-0.848784	-1.09357	-1.47842	-1.24893	0.854527	1.17199	1.08683	0.920012	0.848203	-0.877268	-0.950674	-0.949587	-1.67459	-1.12896	1.06376	0.608397	0.395698	0.523702	0.929983
1	comp76861_c0	-0.681237	-0.683368	-0.698751	-0.657582	-0.688786	1.88028	2.09128	1.88282	1.78548	1.95536	-0.717801	-0.69131	-0.68035	-0.706091	-0.633393	-0.645377	-0.670396	-0.756734	-0.736913	-0.644522	-0.614698	-0.648981	-0.522712	-0.258069	-0.482511	0.651931	0.655724	0.657645	0.673902	0.585154
1	comp16329_c0	-1.10414	-1.34794	-1.37941	-0.414142	0.0958169	1.68173	2.21023	1.4912	1.29683	1.05653	1.29885	-0.141815	-0.311488	-1.07599	-0.582247	-0.621076	0.696873	-0.378081	-0.448589	0.0425239	-0.716165	-0.865886	1.69467	-0.906175	-0.217353	0.364008	-0.370931	-0.975155	-0.483838	0.411167
1	comp281299_c0	-1.04009	-1.04227	-0.944294	-1.02234	-1.04536	1.0127	1.08563	1.02927	0.700764	1.23978	-0.740147	-0.234991	-0.523423	-0.84874	-0.717668	1.49171	1.72958	1.5217	1.34001	1.50212	-0.987001	-1.01846	-0.918406	-1.0137	-0.783962	-0.356914	0.0159229	0.0432286	0.105587	0.419771
1	comp26721_c0	-1.2451	-1.24758	-1.25858	-1.22522	-1.25098	0.878576	1.14025	0.936669	0.726745	1.37265	-1.27183	-1.25339	-1.24551	-1.26257	-1.20764	1.19666	1.717	0.7109	0.993588	1.14099	0.610195	0.20588	0.401184	0.442152	0.171674	-0.114701	0.134228	-0.099383	0.136178	-0.233045
1	comp38448_c0	-1.18581	-1.24849	-1.15239	-0.579823	0.522773	1.51873	1.36532	0.901603	1.06502	1.13172	1.20316	-1.69769	-1.2712	-0.638819	-0.682461	0.454142	0.428031	0.226584	0.473823	0.0617984	-1.27495	-0.354274	0.279566	0.217525	-1.23804	2.27963	-0.246758	-0.3257	-0.569471	0.336474
1	comp20004_c0	-0.890337	-0.982592	-0.939377	-1.21403	0.51431	1.87448	1.3863	1.44838	0.644534	0.871593	-0.389529	0.431495	-0.609846	-0.0512757	-0.519473	0.529174	0.298288	1.45016	1.29114	1.02057	-1.62944	-0.145579	-0.952948	-1.11692	-1.30791	0.215623	-1.74224	0.283029	0.211542	0.0208714
1	comp39784_c1	-1.93609	-1.71167	-1.66875	-1.1785	-1.6293	1.33245	1.68662	1.52439	1.19115	0.3773	0.530462	0.683639	0.577122	0.673372	0.855534	0.350372	0.904392	0.647725	0.187136	0.617533	-0.675318	-0.90248	0.0621276	-0.581367	0.0226885	-0.291054	0.0944743	-0.813394	-0.733202	-0.197376
1	comp498400_c0	-0.568035	-0.569413	-0.575692	-0.556823	-0.571375	2.31054	2.72171	2.2874	1.68351	1.51923	-0.583271	-0.572727	-0.568226	-0.578017	-0.546793	-0.597354	-0.285096	-0.469373	-0.224793	-0.462624	-0.534559	-0.554348	-0.565537	-0.551349	-0.405813	-0.20349	-0.183456	-0.22626	-0.0249168	0.456951
1	comp25727_c0	-1.17215	-1.19824	-0.725474	-1.35826	-0.994487	0.680739	1.36249	2.16538	1.01332	-0.128978	-0.46563	0.51514	1.16444	0.0868044	1.03753	0.0398749	1.52244	0.626726	0.907513	0.261726	-1.31686	-1.3541	-1.37436	-0.992348	-1.05319	0.438788	-0.385903	0.320523	-0.116649	0.493194
1	comp23267_c0	-1.52827	-1.54751	-1.74699	-1.56753	-1.25571	1.39528	1.27603	1.23975	1.21669	1.35126	0.282486	-0.0275419	0.668604	-0.0348024	-0.13579	0.554503	0.243529	0.336858	0.705634	0.606722	-1.53803	-0.789886	-0.34755	-0.857748	-1.12505	0.199416	0.590926	1.01283	0.3491	0.472783
1	comp198248_c0	-1.00643	-1.00851	-1.01777	-0.989729	-0.859683	1.44531	2.02687	2.53294	1.47702	1.29711	-1.02893	-1.0134	-1.00676	-1.02115	-0.814694	-0.467512	-0.153594	-0.0098887	-0.369543	-0.154582	0.118624	0.210924	0.582637	0.824241	-0.213802	-0.163128	0.0351885	0.890777	-0.607681	0.465142
1	comp32828_c0	-0.941115	-0.943203	-0.853005	-0.923948	-0.946245	1.40901	1.11787	0.794835	1.1266	1.19263	-0.964578	-0.948306	-0.94137	-0.95651	-0.908496	1.02132	1.52126	1.53319	1.57899	1.09642	-0.889986	-0.920053	-0.937247	-0.915503	-0.704851	0.20032	0.330245	-0.0245405	0.473851	0.322435
1	comp33284_c0	-1.3303	-1.56492	-1.7112	-1.3044	-1.31187	0.986515	1.314	1.35497	1.07692	1.12736	-0.58668	0.0560575	-0.303479	-0.34893	0.169341	1.13986	1.38718	1.20266	1.4538	1.15298	-0.554515	-0.533234	-0.740447	-0.894557	-0.675983	-0.265914	0.142699	-0.416665	0.212289	-0.233534
1	comp27359_c0	-1.90039	-1.62668	-1.97884	-1.59438	-1.5626	1.22404	1.50287	1.11632	1.21261	0.887059	-0.203407	0.0659675	1.38471	0.112248	0.948485	-0.196847	-0.264546	0.224189	0.222714	0.158857	-0.443084	-0.404374	-0.622957	-0.33789	-0.788665	0.7265	0.537635	0.51032	0.146499	0.943651
1	comp12161_c0	-0.862157	-0.864071	-0.759335	-0.846532	-0.866812	2.46372	1.21564	1.92371	1.45683	1.05786	-0.883405	-0.868693	-0.862415	-0.876082	-0.832544	0.358845	1.19749	0.614446	1.38841	0.704312	-0.604894	-0.843069	-0.741385	-0.838897	-0.643997	-0.0516527	0.0971475	0.138233	-0.302722	-0.0679752
1	comp30420_c0	0.876134	0.288621	0.690582	0.913851	0.748946	1.19747	1.48676	1.16939	1.20151	0.743049	-1.08578	-1.16514	-1.12236	-1.22693	-1.3301	0.390393	0.835946	0.785072	0.88711	0.698662	-1.61782	-1.16604	-0.898207	-1.75664	-1.2329	-0.0563759	-0.177488	0.0970247	-0.14334	-0.0314129
1	comp321699_c0	-0.835981	-0.545805	-0.783382	-0.639949	-0.522019	1.79125	2.03257	2.07462	1.65006	1.57025	-0.95534	-0.933802	-0.924701	-0.945004	-0.882916	0.0643386	0.708545	0.318004	0.862348	0.50104	-0.861812	-0.89734	-0.919465	-0.891989	-0.679497	-0.0976567	0.494212	0.214467	0.0873518	-0.0523963
1	comp444196_c0	-1.53247	-1.3323	-1.36294	-1.31832	-1.5394	1.62494	1.84723	1.48065	1.42896	1.05464	-0.255571	-0.831491	0.911232	-0.628508	-0.00731984	-0.382962	0.136508	0.0470965	-1.133	-0.274215	-0.807415	-0.157717	-0.313383	0.0508018	0.240395	0.214298	0.350113	1.01098	0.0749207	1.40424
1	comp771_c1	-0.974728	-0.837223	-0.986279	-0.957775	-0.979767	1.25409	1.7993	1.15917	1.79637	0.82489	-0.812179	-0.724243	-0.97503	-0.857724	-0.942661	0.185917	1.68115	0.684326	2.01889	1.04646	-0.482029	0.0292679	0.00826496	-0.123209	0.10026	-0.841505	-0.724679	-0.649688	-0.307427	-0.412225
1	comp19539_c0	-0.598198	-0.418301	-1.29883	-0.930932	-0.282154	1.47336	1.70209	1.58314	1.34645	-0.161883	-1.25676	-0.855853	-1.1572	-1.74714	-0.816052	0.315112	0.912857	1.37215	0.255189	0.230349	-0.431632	-0.354837	1.83437	0.673822	0.402752	0.510344	-0.95809	-0.311336	-0.604644	-0.428145
1	comp1104502_c0	-0.564223	-0.681331	-0.489042	-0.523702	-0.574082	2.15808	1.99247	2.01765	2.21556	2.26381	-0.548278	-0.686296	-0.679526	-0.303543	-0.648159	-0.328205	-0.0457771	-0.304862	-0.192951	0.135428	-0.149109	-0.200703	-0.480083	0.111055	-0.0845037	-0.689921	-0.695874	-0.653005	-0.681485	-0.689393
1	comp15659_c0	-0.762072	-0.537544	-0.451672	-0.309349	-0.476409	1.5222	0.84486	1.22906	1.06649	2.05053	-1.0139	-0.997121	-0.989964	-1.00556	-0.955946	1.19798	1.00822	1.2557	0.691787	1.8303	-0.0889803	-0.269869	0.31144	-0.506221	0.0615556	-1.00092	-1.00719	-0.705207	-0.992045	-1.00015
1	comp230219_c0	-0.860051	-0.861933	-0.754868	-0.844824	-0.864571	1.7777	1.5098	2.05178	1.62971	0.921706	-0.880629	-0.866409	-0.860334	-0.873519	-0.831286	-0.0484497	0.254358	-0.237243	-0.562611	0.0761253	-0.81444	-0.84155	-0.712873	-0.837447	-0.639253	1.26699	1.17629	0.824743	0.683878	1.01922
1	comp39910_c2	-0.874838	-0.876598	-0.884325	-0.860788	-0.878982	1.79654	1.91921	1.22136	2.24985	1.8144	-0.893627	-0.880685	-0.875144	-0.887107	-0.84844	0.644794	0.467192	0.371469	0.467225	0.537808	0.439017	0.038189	0.0777189	0.49908	-0.473669	-0.883607	-0.73664	-0.852714	-0.0916364	-0.745054
1	comp33582_c0	-1.98918	-1.86468	-1.89598	-1.87381	-2.00168	1.20599	1.18904	1.23707	1.05783	0.981677	-0.862774	0.282053	0.22646	-0.0229063	-0.151062	-0.141526	0.0323652	-7.62e-06	-0.245412	0.124089	0.525137	0.752346	0.313145	0.863054	0.919936	0.0113059	0.302844	0.384132	0.346987	0.29356
1	comp25746_c0	-1.27356	-1.20302	-1.14748	-1.15328	-1.28241	1.90241	1.66474	1.81402	1.94756	1.39381	0.749406	0.628738	0.614495	0.430883	0.478853	-0.785894	-0.922064	-0.936158	-0.350567	-1.10252	-0.291822	-0.27041	-0.240272	-0.401447	-0.311197	-0.0755978	-0.259317	-0.167325	0.0951329	0.454289
1	comp40960_c0	0.287636	0.36207	0.400914	0.288388	0.194574	0.477573	0.614814	0.546231	0.546799	0.630706	-1.18165	-2.39471	-2.28602	-2.41499	-2.19008	0.46898	0.594188	0.424858	0.46507	0.611799	0.112211	-0.200794	0.194537	0.000832056	-0.0596014	0.657358	0.823937	0.695369	0.693531	0.635473
1	comp35776_c1	-0.678225	-1.27289	-1.05681	-0.327547	-0.0743068	1.33321	1.01678	0.504809	1.50582	1.57297	-0.423031	-1.87569	-1.7689	-1.45738	-1.26172	0.459398	-0.0638708	0.111622	0.214037	0.843261	0.170863	0.258846	1.43327	1.29892	0.317516	0.977888	-0.650662	-0.929291	-0.370497	0.191605
1	comp36066_c0	-0.414853	-0.0772259	-0.462342	0.16409	0.192813	1.74708	1.87381	1.5532	1.91397	1.61719	-0.521066	-1.07938	-1.50232	-1.07449	-1.27155	0.0683065	0.286055	-0.185466	0.202678	0.22787	-0.982346	-1.13726	-0.739859	-0.998248	-0.944228	1.24768	0.0196421	-0.298173	0.517438	0.056991
1	comp33064_c0	-1.94576	-1.80743	-1.55635	-1.61141	-1.86809	1.35528	1.44729	1.54232	1.3282	1.26338	-0.30464	-0.278998	-0.442395	-0.203868	-0.53302	0.561226	0.780454	0.742383	0.383259	0.345998	0.38284	0.150203	0.565782	0.446652	0.447459	-0.403416	0.097278	-0.370885	-0.214121	-0.299616
1	comp31986_c0	-0.314182	0.510598	0.242721	-0.393636	0.25517	0.211612	0.827513	0.279797	0.0550529	0.478767	-0.848683	-1.84425	-2.55428	-1.67531	-2.03126	0.661034	1.04921	1.04033	0.516596	0.641379	-0.523885	-0.549556	1.98079	-0.214517	0.0248205	0.821499	0.673949	0.18468	-0.306517	0.800558
1	comp38853_c0	-1.35169	-0.0977709	-0.841017	-0.553736	-1.13282	1.84675	1.99316	2.06495	1.86675	1.69517	-0.152075	0.683425	0.0223711	0.0284131	-0.0416763	-0.896791	-0.152617	-0.492221	-0.322027	-0.549463	-0.658989	-0.719992	-0.763524	-0.694789	-1.50886	0.531711	0.0591739	-0.150108	0.495293	-0.207009
1	comp39105_c1	-1.87145	-1.66994	-1.80103	-1.42406	-0.551521	1.38159	1.24432	1.69377	1.26283	1.49392	1.16042	-0.797231	0.413246	-0.0943656	0.45476	0.102109	0.121092	0.0282137	0.0548519	0.491276	-1.03096	-0.883685	0.155288	-0.181241	-0.874484	1.0752	-0.237139	0.177453	-0.408598	0.515353
1	comp39979_c0	-0.337898	-0.331424	-0.675171	0.0136972	1.14786	0.984638	1.52547	0.553961	1.23127	0.768169	1.91419	-0.618789	0.868718	0.116721	0.310273	-0.14459	-0.102552	-0.0711053	-0.196838	0.565428	-1.62151	-1.14994	0.781622	-1.43554	-2.33371	1.00397	-0.590602	-1.28881	-0.946285	0.0587925
1	comp299665_c0	-0.471317	-0.494241	-0.345576	-0.32933	-0.393444	2.32908	2.15598	2.83439	2.13095	1.00712	-0.656971	-0.646562	-0.642109	-0.651741	-0.620717	-0.271438	-0.0162625	-0.531828	-0.333638	-0.0854685	-0.608111	-0.628296	-0.639425	-0.331803	-0.464433	-0.113817	-0.499566	-0.11047	-0.333925	-0.237027
1	comp17741_c1	-0.504642	-0.412419	0.00100048	0.0169771	-0.545999	1.79363	1.86713	1.9396	1.89586	1.52883	-1.14969	-1.2255	-1.10045	-1.24122	-1.01449	-0.759338	-0.686805	-1.00047	-0.488299	-0.558286	-0.503638	-0.0545695	-0.24079	-0.196095	-0.237341	0.759186	0.616224	1.0965	0.31706	0.088057
1	comp188295_c0	-0.531006	-0.834206	-1.00251	-0.836661	-0.864945	1.68071	2.24381	0.964314	0.820801	1.04168	-1.01355	-0.998191	-0.991623	-1.00584	-0.960097	0.689317	1.48278	1.18105	0.462666	0.138388	-0.620126	-0.971262	-0.565453	-0.966768	-0.7429	1.38504	0.0557523	-0.314522	0.38209	0.691249
1	comp15624_c1	-0.942929	-0.945303	-0.957404	-0.822461	-0.94922	1.38118	1.17695	1.37102	1.48239	1.29973	-0.972117	-0.95165	-0.942989	-0.962239	-0.903009	1.24335	1.1887	1.29753	1.14471	0.876066	-0.882426	-0.916853	-0.937978	-0.911663	-0.69828	-0.227356	0.557065	0.276393	0.379134	0.249661
1	comp36904_c0	-0.746556	-0.39121	-0.223935	-0.263764	0.0967718	1.75412	2.0214	2.19807	1.74674	2.17891	0.265463	0.359366	-0.0036556	0.448965	0.198292	-0.467482	-0.312984	-0.393255	-0.344637	-0.462466	-1.14577	-1.44129	-0.773879	-0.729318	-1.15616	-0.263075	-0.373843	-0.649186	-0.536969	-0.588683
1	comp36635_c0	-0.529929	-0.202614	0.592619	0.798942	0.900701	0.50709	0.593688	0.459396	0.537572	1.54792	1.14314	-2.61575	-2.70415	-1.18061	-0.98832	-0.0347867	-0.298279	-0.54136	-0.418846	0.668621	-0.748651	-0.359142	1.57086	0.610409	-0.00132694	0.804328	0.0636759	-0.410139	-0.163112	0.398052
1	comp37493_c1	-0.671281	-0.817625	-0.52759	-0.492226	-0.69671	1.54481	1.538	1.32768	1.41459	1.70657	-0.77822	-1.32059	-1.21234	-0.982698	-0.934783	0.785407	1.18657	0.929972	0.945745	1.12894	-0.795994	-0.855696	-0.112623	-1.17978	-1.32928	-0.0542437	0.343584	-0.152444	-0.120115	0.182355
1	comp39641_c0	0.376774	0.559291	0.698147	0.321801	-0.425565	1.13223	1.26412	1.76059	1.13932	1.71352	-1.28507	0.72903	-0.260484	-0.0241143	-0.535902	0.257015	0.777247	0.323483	0.507751	0.46262	0.134516	-0.316145	-0.185277	-0.386467	-0.810172	-2.02526	-1.43503	-1.49931	-1.46567	-1.50298
1	comp441294_c0	-0.479223	-0.429827	-0.855359	-0.228871	-0.624876	2.49923	2.07345	1.78217	2.3617	1.69021	-0.527338	-0.356509	-0.410692	-0.70746	-0.514887	-0.446933	-0.709299	-0.920841	-0.210284	-0.0827057	0.0143807	-0.46248	0.0703174	0.1888	0.11465	-0.253146	-0.782099	-0.895277	-0.737049	-0.159751
1	comp18193_c0	-0.697378	-0.700483	-0.766148	-1.0023	-1.02427	1.14745	0.695871	0.920492	0.554838	0.498607	-0.464611	-1.02631	-0.388292	-0.907159	-0.987292	0.995004	2.83145	1.56365	1.26242	0.801145	-0.968369	-0.998721	-1.01553	-0.994128	-0.767847	0.69804	0.248032	0.404068	-0.0338266	0.121596
1	comp35061_c1	-1.13839	-0.723398	-0.730646	-0.94335	-0.858991	1.07628	1.00713	1.19533	1.02308	0.908216	-0.38249	-0.783992	-0.90098	-0.691325	-0.984949	0.859167	2.11883	1.35644	1.49046	0.979179	-1.06546	-1.10673	-1.13234	-1.10051	-0.847336	0.750541	0.312193	0.0969858	0.0297139	0.187326
1	comp32101_c1	-1.07591	-0.17469	-0.125498	-0.334137	-0.202489	1.60096	1.66529	1.45011	1.09377	1.15101	-1.5321	-1.61773	-1.60413	-1.63444	-1.54159	-0.26058	0.947417	0.735234	0.566493	0.143172	-0.0595555	0.411891	1.00055	0.603853	0.477396	-0.112736	0.364361	-0.617654	-0.868364	-0.449893
1	comp23819_c0	-0.930564	-0.547604	-0.706232	-0.639169	-0.514022	1.05463	2.15785	1.36214	1.4664	1.00281	-0.952647	-0.937385	-0.930866	-0.945017	-0.899699	0.148408	1.41748	0.214795	0.598686	-0.0663096	-0.881637	-0.91071	-0.926956	-0.906309	-0.694517	2.09297	-0.036714	0.441832	-0.327429	0.795793
1	comp32168_c0	-0.355916	0.36804	0.4025	1.15704	-0.240532	0.928214	1.60342	0.848307	0.950708	0.704033	-1.05351	-1.22172	-1.21366	-1.23116	-1.17512	0.773017	1.6245	0.987207	1.31058	1.43579	-1.15276	-1.18873	-1.20882	-1.18329	-0.65342	-0.0421526	-0.485453	-0.244196	-0.567666	0.124761
1	comp29729_c1	-1.08848	-1.07185	-1.40916	-1.32026	-0.882736	1.10912	1.95149	1.66635	0.636949	0.500873	-1.40977	-1.01986	-0.274596	-1.63564	-0.820142	0.629881	0.023427	0.602267	0.871545	0.292775	0.693292	1.40586	0.90473	1.23161	0.179131	-0.616413	-0.124215	-0.532524	-0.197429	-0.296217
1	comp26765_c0	-1.40647	-1.23158	-1.78478	-0.495974	0.0750557	1.48302	2.22621	1.47398	0.810795	1.42112	-0.63789	-1.3871	0.890257	-0.370028	-0.86851	1.03713	-0.342689	0.943744	1.24126	0.0517304	-1.01819	-0.146213	-0.475778	-0.765711	0.367897	-0.161388	-0.58481	-0.117891	-0.0532175	-0.173997
1	comp30123_c0	-1.47133	-1.28043	-1.24852	-1.33054	-1.99389	1.25096	1.34374	1.18802	1.44397	1.53603	-0.393218	-0.495735	-0.39783	-0.372458	-0.431281	0.150218	0.248543	0.0887997	0.0316974	0.0836214	-0.513285	-0.648588	-0.642581	-0.491839	-0.893115	0.969045	1.13845	0.917196	1.19749	1.01684
1	comp47777_c0	-0.482872	0.465908	0.322522	0.473187	-1.58238	1.43157	0.806232	1.20204	1.05303	0.460151	-0.488128	0.0374961	1.37452	-0.0275524	0.207476	1.23888	0.263211	1.36368	1.04239	-0.0175941	-0.370744	-0.16826	-0.860424	-2.44653	-1.012	-1.39984	-1.02425	-1.22332	0.35345	-0.991862
1	comp267933_c0	-0.72739	-0.818216	-0.920538	-0.589211	-0.481766	2.10923	1.94416	2.29425	2.27302	1.69942	-1.03525	-0.913628	-0.521092	-0.471849	-0.469776	-0.149838	-0.531737	-0.425702	-0.358083	-0.486055	-0.583661	-0.483354	-0.388701	-0.434438	-0.330104	0.362666	-0.0664454	-0.055802	0.415715	0.144184
1	comp38372_c1	-0.349385	-0.0772796	-0.103413	0.140311	1.22936	1.10957	2.02919	0.916688	1.06425	0.98969	0.838323	-1.04148	0.000196112	-0.933336	-0.495846	0.156238	0.931051	0.398276	0.296331	0.366107	-2.09739	-1.12303	-0.583405	-1.59238	-1.98224	1.04965	0.0055382	-0.367997	-1.03905	0.265448
1	comp8865_c0	-0.903086	-0.131533	-0.119097	-0.16611	-0.533521	1.41251	2.90011	2.70263	1.32901	0.335812	-0.743419	0.667845	0.395795	-0.649344	-0.416071	-0.283541	0.929489	0.293067	-0.211086	0.00491336	-0.601984	-0.5621	-0.646441	-1.01835	-0.501781	-1.05827	-0.110182	-0.571747	-1.04889	-0.694642
1	comp7582_c1	-1.49797	-1.62852	-1.76896	-1.43376	-1.64446	1.25559	1.37711	1.44473	1.67485	1.20157	-0.847388	-0.0316097	-0.883971	-0.180523	-0.7793	0.333146	0.0621793	-0.195269	0.559857	-0.421575	0.672788	0.266805	-0.284648	-0.309395	-0.333244	0.650543	1.05503	0.299351	1.02656	0.360484
1	comp158159_c0	-1.10019	-0.296427	-0.313507	-0.308436	-1.14773	0.797842	1.26612	1.95621	0.846562	-0.0894088	-0.0636486	1.73812	1.62782	0.0681378	-0.326258	0.259456	1.34416	1.00847	1.02787	0.274042	-0.910335	-0.882482	-0.461485	-1.05795	-1.10327	-1.55788	-0.131778	-0.0320592	-1.34198	-1.08999
1	comp35732_c0	-2.00545	-0.671828	-0.85754	-1.55292	-1.61654	1.7237	2.01539	1.67339	1.44779	0.918015	-0.288624	-0.618059	-1.12978	-0.953228	-0.542585	-0.120781	0.911123	0.277502	-0.127897	0.102569	0.105408	-0.54856	0.967885	0.33596	-0.439654	0.6208	0.138487	-0.208081	0.227057	0.216444
1	comp32599_c0	0.227855	0.856003	0.124774	0.264016	-0.799635	0.82759	2.39847	2.06421	1.98123	0.251103	-1.5511	-0.825739	-0.805702	-0.918048	-1.6799	0.291259	0.416693	0.492495	0.354239	-0.468877	-0.960451	0.117217	-1.37674	-0.231118	-0.987538	-0.574224	0.436481	0.303202	0.0553432	-0.283102
1	comp24412_c0	-1.05182	-0.253923	-0.575384	-0.721249	0.223918	1.4138	1.82619	1.69573	1.50881	1.39115	-0.453905	-1.72791	-1.34346	-1.15373	-1.19353	0.373154	1.05982	0.862838	0.722871	0.95093	-0.596101	-0.543565	0.530409	-0.518713	-0.307695	0.443959	-0.444253	-1.00557	-0.561654	-0.551134
1	comp24536_c0	-1.52449	-1.36273	0.907764	-0.910783	-1.22036	0.828005	-0.42712	1.08646	0.828158	-0.423098	-1.65559	-1.05736	-1.32112	0.163093	0.550793	1.1387	-0.229865	2.33914	0.143516	0.199706	0.856956	0.621444	0.684446	0.011743	-0.866163	0.399973	-0.180095	0.846767	-1.35555	0.927667
1	comp34185_c1	-0.893818	-0.256575	-0.304822	-0.0614888	-0.519832	0.873949	1.50101	1.42459	1.02627	1.40594	0.434795	-0.722462	-0.387953	-0.269058	-0.381212	1.18244	1.11371	0.955204	0.873007	1.77924	-1.09621	-1.04091	0.572055	-0.402723	-0.911254	-0.578511	-1.09554	-1.51989	-1.49026	-1.2097
1	comp330165_c0	-0.171828	-0.436153	-0.318187	-0.0189674	0.722149	2.26585	1.49705	1.83487	2.18026	2.06888	-0.0552889	-1.05059	-0.148126	-0.71523	-0.376637	-0.5712	-0.786811	-1.2346	-1.45131	-0.754345	-0.739976	-0.405791	0.323294	-0.339389	-0.160331	0.0717054	-0.158216	-0.494241	-0.121249	-0.455585
1	comp37018_c0	-0.48377	-0.528423	-0.259573	-0.300132	-0.585699	0.378331	0.350419	0.543144	0.411416	0.683465	-1.88299	-2.08949	-2.1027	-1.60834	-1.93924	0.932482	1.11335	0.999553	1.22475	1.15038	0.453017	-0.10175	0.400853	0.063292	0.635232	0.446541	0.722022	0.31493	0.608867	0.450067
1	comp27999_c0	-0.86201	-0.940125	-0.823605	-0.302099	0.197769	1.26235	2.10161	1.01381	1.64434	0.674385	-1.54985	-0.101242	-2.09103	-1.82968	-1.76501	0.498261	0.397892	0.109276	0.0843227	-0.0637577	0.111198	0.11008	0.325298	-0.0534051	0.465533	1.49301	-0.268505	0.0737654	-0.0787426	0.166166
1	comp31213_c0	1.08744	0.814881	0.728224	0.197846	0.148724	0.95063	1.30403	1.18915	1.30593	0.478356	-1.65908	-1.18421	-1.55687	-1.40962	-1.55119	0.368668	1.32716	0.804045	0.613815	1.19174	-0.614618	-0.970318	-0.99791	-1.35518	-0.944154	-0.00534543	-0.455431	0.139698	-0.0852982	0.138884
1	comp38412_c0	-0.0766185	0.415658	0.192848	0.266164	-0.494352	1.39063	1.53061	1.27142	1.26467	1.23462	-0.0399591	0.335489	-0.489779	-0.301895	-1.01113	-0.0344966	0.519552	0.107377	-0.141039	-0.767314	1.03285	0.858127	0.91733	0.732975	-0.652743	-1.18919	-1.57976	-1.86558	-1.37803	-2.04844
1	comp27603_c0	-0.856232	0.206855	-0.11167	-0.1463	-0.13141	1.38825	1.8417	1.7111	1.52909	1.54672	-2.14122	0.0618712	0.117353	-1.1001	-1.73032	-0.601274	1.14438	0.638615	0.187406	-0.41402	0.264925	-0.0398789	0.321761	-0.599988	0.510246	-0.936158	-0.0561682	-0.752418	-0.657283	-1.19583
1	comp38268_c2	-1.5369	-1.50305	-2.0454	-1.80685	-1.82324	0.947336	0.932169	0.973486	0.924949	0.968716	-0.0396987	0.631389	0.322493	0.258688	-0.0572861	0.8744	0.995295	1.06022	0.658416	1.01515	0.433998	-0.0319587	0.521243	0.0895222	0.620499	-0.470636	-0.151394	-1.50045	-0.497483	-0.763614
1	comp30876_c0	-1.94912	-0.468816	-0.769174	-1.15703	-1.61317	0.665737	1.34041	1.35675	0.12746	0.32286	-1.42541	-0.0563787	-0.976531	-1.57762	-1.71419	0.127256	1.54781	1.02264	0.893928	-0.0105345	0.682944	-0.0438698	1.42587	0.384647	0.540341	-0.0244602	0.678941	0.331896	0.216797	0.120011
1	comp29762_c0	-1.15701	0.218641	-0.25378	-0.25939	0.926278	1.20978	1.70373	1.41101	1.43722	1.23417	-1.32703	-1.11614	-1.64961	-1.92073	-0.697638	-0.784878	-0.0663621	0.319915	0.0809403	-0.265773	0.952298	-0.0743734	1.70613	0.714674	-0.209152	-0.037028	-0.637931	-0.301797	-0.11527	-1.0409
1	comp37322_c0	-0.865807	-1.4042	-0.897688	-0.419961	-0.497699	0.724249	0.870581	1.35364	1.19682	0.857673	-1.41902	-2.07479	-0.428848	-1.9984	-1.30242	0.677785	0.51095	1.4417	0.725683	1.33628	0.470504	0.955227	0.324244	0.79642	0.0283608	0.203244	-0.535944	-0.350536	-0.360838	0.0827947
1	comp30474_c0	1.0494	0.0813858	0.76234	0.358573	-0.197798	0.432523	0.996625	0.247234	0.401178	1.48762	-1.29823	-1.61135	-1.70751	-0.894546	-1.99554	0.628748	0.816726	0.969771	0.490284	1.41794	-0.349728	0.21922	1.06544	0.525633	0.158364	0.0458785	-0.639972	-1.76654	-1.44716	-0.246513
1	comp35715_c0	-1.00563	-1.17684	-0.834368	-0.976243	-0.0350984	0.322012	0.56216	-0.202107	0.576722	1.36454	0.501678	-1.64031	-1.60782	-1.11711	-0.963259	1.02522	1.66941	1.16405	0.784682	2.01361	-1.21551	-0.69505	1.25157	-0.153059	-0.830119	0.473401	0.448518	-0.000963533	0.0406191	0.255293
1	comp217581_c0	-0.301161	0.462524	0.19259	0.858531	1.16349	0.856595	1.67723	1.24709	0.677194	1.08911	-0.391931	-0.716284	0.464292	-0.170366	-0.687626	-1.07948	0.253238	0.00695412	0.631965	0.811083	-1.62212	0.403084	1.44124	-0.65422	0.0515004	-1.40242	-1.73904	-2.09261	-1.19227	-0.23818
1	comp39023_c0	0.0838221	-0.583552	-0.150266	0.0788123	-0.315019	0.474724	0.856248	1.03677	1.05863	1.30606	0.112543	-1.11307	-0.626453	-0.184293	-0.632762	0.961753	1.50038	1.60011	1.33423	0.93766	-0.659393	-0.694552	0.935473	0.218838	-0.636825	-0.525903	-1.18021	-1.90784	-1.98688	-1.29904
1	comp33655_c0	-1.41443	-0.886333	-0.99275	-1.39347	-0.75092	1.57079	2.07023	1.16355	1.33481	1.38829	0.659898	-0.675656	-0.268193	-0.384889	-0.427792	0.29367	1.03571	0.730349	0.394198	0.637655	-0.86197	-0.743855	1.08186	-0.061847	-0.617927	0.593921	-0.603349	-1.3964	-1.34991	-0.125257
1	comp41201_c0	0.44348	0.38907	-0.142224	0.18895	0.438274	0.900923	1.01942	1.12031	1.1355	1.06677	0.571624	-0.671075	-1.43525	-0.18168	-0.23218	0.402121	0.747504	0.00384291	1.09108	0.475573	0.668781	0.328254	0.0417936	0.0749215	0.657205	-1.72655	-1.52427	-1.9667	-1.72528	-2.16019
1	comp39750_c0	-0.23187	-0.141718	-0.223054	-0.0543435	0.279097	1.62409	1.88747	1.99527	1.70637	1.73574	-1.13303	-1.7056	-1.27293	-1.62925	-0.837949	0.354677	0.159308	0.502532	0.335958	0.643102	-0.619907	-0.432235	-0.415542	-0.422726	-1.09962	0.146611	-0.373123	-0.350546	-0.417716	-0.00906163
1	comp31155_c0	0.118065	0.961563	0.399539	-0.0629238	-0.319967	0.933793	1.77823	1.25507	0.687034	0.340029	0.185604	-0.295733	0.17747	-0.396444	-0.471916	0.182235	2.1888	1.36937	1.12756	0.587368	-1.06562	-1.19446	-0.964919	-0.146136	-1.01886	-1.51699	-1.18411	-1.08885	-1.37956	-1.18524
1	comp23907_c0	-0.137326	-0.106932	0.0358891	-0.275968	1.37588	1.79982	1.35855	-0.425763	0.530175	0.588096	0.930266	-2.03734	-0.840548	-0.516086	-1.79417	-0.0771263	0.20687	0.12725	0.915681	1.78641	-1.27184	0.319522	-0.149984	-1.40929	-0.473612	1.4	-0.177114	-1.33323	-0.27702	-0.071061
1	comp35838_c0	0.367376	0.401818	0.902444	0.176631	-0.479964	0.665694	0.575713	0.879673	0.560068	1.34007	-1.68901	-1.14023	-2.06507	-1.05234	-1.70106	0.941961	0.970795	0.767287	0.616086	1.17016	-0.821744	-1.45024	-0.532698	-1.32817	-0.836387	0.297569	1.04053	0.425409	0.434391	0.56325
1	comp39875_c0	-1.15377	-0.65927	-1.60702	-0.849029	0.204038	0.954555	1.62808	0.591225	0.354354	0.325332	0.871791	-1.20657	-1.01127	-1.47507	0.344512	0.604037	0.540167	0.136129	0.38435	0.761205	-1.1516	-1.16422	2.65848	-0.233037	-1.00428	1.31674	-0.118935	0.106233	-0.41194	0.264795
1	comp33305_c0	-0.701265	0.536432	0.204705	0.198222	-0.654367	1.05727	1.75973	2.18796	1.65181	0.060506	-0.564671	0.853289	1.37476	0.210133	-0.230393	-0.488162	0.652176	0.740367	0.238983	-1.28317	-0.339744	-0.966444	-1.27859	-1.48677	-1.4677	-1.38024	0.436344	-0.186099	-0.247696	-0.887366
1	comp37830_c0	-2.05188	-0.653984	-1.27435	-1.72755	-0.219137	0.971146	1.95586	1.40067	0.821597	0.628962	1.35315	0.133052	0.991138	0.243162	0.906527	0.325796	1.04386	0.385627	0.718996	0.285128	-0.644527	-0.755299	0.00175773	-0.477301	-0.736367	0.424288	-1.26564	-0.711656	-1.20521	-0.867804
1	comp211360_c0	-0.610241	-0.611765	-0.618866	-0.59769	-0.614	0.69445	3.47656	2.58526	1.72995	0.295306	-0.23537	-0.0826833	0.303153	-0.176651	-0.58635	-0.442966	-0.238824	-0.643128	0.249824	-0.354912	-0.572955	0.341909	0.766172	-0.591488	-0.404096	-0.61821	-0.62267	-0.590137	-0.611898	-0.617687
1	comp34599_c1	-0.615978	-0.16166	-0.0433325	-0.677644	-0.690831	1.69103	1.94987	0.729981	0.677595	-0.0197512	-0.822845	-0.80641	-0.799426	-0.814785	-0.766695	1.28905	2.38924	2.15179	0.913748	0.315478	-0.211737	-0.651119	-0.795321	-0.461529	-0.37301	-0.696446	-0.42705	-0.771803	-0.690915	-0.809496
1	comp12946_c0	-1.2083	-1.5843	-1.50217	-0.930111	-1.23581	1.09466	0.692245	0.932131	1.43397	0.790439	-0.615222	-0.852692	-0.366069	-1.03743	-0.837321	1.61344	0.708325	0.923502	1.26632	1.22622	-0.51052	0.429189	0.947435	1.22862	-0.977885	0.388388	-0.575464	-0.684114	-0.494345	-0.263139
1	comp25598_c0	-1.11102	-0.111331	-0.312056	0.139535	-0.840166	1.33016	2.54128	2.08653	2.07206	0.491198	-0.121272	0.0853136	0.0973065	-0.121999	0.323984	-0.260639	0.849367	0.845555	-0.567148	-0.967566	-0.887194	-1.07589	-0.0847809	-1.04477	-0.926778	-0.330603	0.539706	-0.509707	-1.25439	-0.874687
1	comp35071_c4	-0.674543	0.352143	0.0545623	-0.468006	-0.481174	0.310077	2.36106	2.38158	-0.210463	-0.0582603	-0.361551	-0.382181	-0.529105	-0.836831	-1.31075	-0.609031	1.88437	0.929437	0.486122	-0.33162	-0.495501	-0.684585	2.28093	-0.205749	-0.937788	-0.170659	-0.219773	-0.860954	-0.804206	-0.407544
1	comp35591_c0	-1.15144	0.0625049	0.331662	-0.273226	-0.529667	0.53954	1.88211	0.797004	0.366702	1.06148	1.15609	-0.0342925	-0.345256	-0.427414	-0.202093	0.145929	1.6618	0.759199	0.813905	0.653364	-1.12993	-1.64076	1.71388	-1.56135	-1.62452	-0.0551928	0.135437	-1.18013	-1.18123	-0.744092
1	comp28595_c0	-1.48029	-0.597782	-1.98247	-1.3468	0.324294	-0.122022	2.13943	1.58843	0.486824	0.834968	-0.594163	-0.668889	-0.674034	-0.589353	-1.12802	0.244505	1.30863	-0.138908	1.45899	-1.01009	0.246256	1.00446	0.714958	1.38544	0.047759	-0.332472	-0.989593	-0.118949	-0.261745	0.250639
1	comp35669_c0	-0.249966	-0.906246	-0.81719	-0.60328	-0.604116	1.64844	1.62077	1.47235	1.69507	1.41151	-1.51664	-1.48572	-1.06361	-1.72169	-1.03908	0.428809	0.78508	0.792012	0.853077	0.644667	-0.843374	0.242094	0.664459	0.143378	-0.0148782	-0.67026	-0.528835	0.0115008	-0.356326	0.00799922
1	comp35669_c1	-0.538978	-1.91616	-1.80601	-1.14926	-0.804588	1.87398	2.15702	1.58366	1.88034	1.32493	-0.875139	-0.329886	0.169891	-0.293731	-0.150309	0.147672	0.171292	0.424345	0.590585	0.0641744	-1.01318	0.142437	0.449599	-0.0874905	-0.615471	-0.369246	-0.111124	-0.257662	-0.629515	-0.0321599
1	comp37067_c0	-1.05111	-1.38243	-1.63518	-1.12516	-0.930265	1.81251	1.84876	1.58292	1.88195	1.52352	-0.552792	1.11996	0.60196	0.419682	0.63609	-0.421442	-0.423493	-0.0940299	-0.0393322	0.0268167	-0.704555	0.0207264	0.447985	-0.384251	0.0749686	-0.940924	-0.394981	-0.367822	-0.835999	-0.714074
1	comp18523_c0	0.374291	0.331121	0.223426	0.164399	-0.280359	1.27727	1.34873	1.6575	1.26749	0.742513	-1.30352	-1.60819	-1.02608	-1.47032	-0.980938	0.279965	0.796885	0.582683	0.835916	0.429435	-1.5094	-1.31398	-1.20995	-1.17567	-0.993905	-0.114522	0.868847	0.739464	0.776132	0.290763
1	comp39064_c0	-0.436821	0.433209	1.34904	0.785127	0.102549	0.50533	1.33064	0.925274	0.602568	2.00578	0.996815	-0.598582	-0.920302	-0.556183	-0.364496	-0.758709	0.232741	-0.339796	-0.901437	0.428662	-0.986834	-2.17049	1.6428	-1.05793	-0.885505	0.913911	0.451423	-1.59948	-0.536299	-0.593003
1	comp35359_c0	-0.666844	-0.572256	-0.105174	-0.777857	-1.48917	0.851487	0.944827	0.88038	0.805952	1.45736	-0.410185	-0.035128	-0.704382	-0.303771	-0.554761	0.718612	1.1886	0.997398	0.806012	1.10614	-1.62856	-2.18722	-0.158563	-1.53591	-1.50339	0.496893	1.15147	0.044384	0.523913	0.659747
1	comp32940_c0	-0.624969	-0.207408	-0.274607	-0.267326	-0.209966	1.42304	1.71632	1.66745	1.50697	1.82585	-0.492837	-0.582325	-0.795695	-0.731617	-0.947958	0.187265	0.641759	0.603277	0.337977	0.235452	-1.37759	-1.81932	-0.709729	-1.45884	-1.63086	0.461357	0.588038	0.164054	0.327148	0.445084
1	comp12771_c0	-0.732553	-0.786945	-0.331148	-0.793037	-0.213784	1.36094	1.15986	1.66824	1.36535	2.05395	-1.73957	-0.0870021	-0.531435	-1.92726	0.0911703	-0.789834	-0.0294194	0.307284	-0.254	0.168929	-0.0591773	0.443459	1.54378	0.954715	0.682152	-0.784844	-1.09553	-0.102953	-1.06284	-0.478503
1	comp38042_c0	-0.032201	-0.00827448	0.200338	0.219919	0.238989	1.28138	1.54007	1.14099	1.09135	1.19551	-1.84022	-1.40791	-2.22126	-1.6644	-1.6235	0.226328	0.517149	0.370331	0.0307661	0.35597	-0.673027	-0.814205	0.187946	-0.605909	-0.737249	1.17261	0.647793	0.0222151	0.418247	0.770257
1	comp39663_c0	-0.235987	-0.332929	-0.119239	-0.407321	-0.163882	0.721176	0.800576	0.892077	0.669721	0.611893	-1.49098	-1.45871	-1.44514	-1.47579	-1.38386	0.961652	1.77998	1.43847	1.50909	1.06421	-1.01198	-0.853867	-1.03186	-0.870844	-0.843081	0.507102	0.6005	0.419797	0.555294	0.593936
1	comp25237_c0	-0.71031	-0.868391	-0.222196	-0.851207	-0.532653	1.36818	2.5417	2.48163	1.05101	1.39771	-0.654081	-0.872863	-0.866797	-0.879929	-0.837689	-0.728768	-0.181006	-0.605133	-0.896061	-0.34047	0.0332324	-0.642101	0.520854	-0.843848	-0.260748	1.2016	-0.229375	0.533623	0.112939	0.78114
1	comp25237_c1	-1.4955	-1.38704	-1.2	-0.73791	-0.99338	1.04498	1.76255	2.15044	1.05026	1.5518	0.492459	-0.219385	-0.129315	-0.124006	0.103705	-0.667699	-0.754416	-0.639502	-0.687263	-0.287274	-0.507303	-0.523545	-0.452158	-1.25491	-0.57845	1.36206	0.380069	0.851862	0.760923	1.12793
1	comp38194_c0	-0.856327	1.26333	0.947735	-0.491555	-1.57821	0.58823	1.58961	2.06718	-0.0843059	-0.110129	-0.697104	1.71548	0.88125	-0.17314	-1.00643	-1.07485	1.08093	0.25496	0.118102	-1.47706	0.630432	-0.146139	1.04015	-0.595159	-0.444046	-1.23986	0.0421039	-0.226994	-0.583136	-1.43505
1	comp27122_c0	0.398177	1.13801	1.04239	0.428058	-0.787104	0.484047	0.837512	1.06137	0.72652	1.44696	-1.76827	-1.30918	-2.818	-1.32296	-2.05734	0.276154	0.639371	0.350248	0.309088	0.168383	0.36971	-0.417151	0.444216	-0.0829497	0.568428	-0.462445	0.354972	-0.305149	0.430504	-0.143561
1	comp39072_c0	-0.71296	-0.828763	-0.796301	-0.597778	-0.433356	1.38528	1.22996	1.03543	1.32085	1.41453	-0.354331	-1.73454	-1.68466	-1.13497	-1.00274	0.515744	0.41314	0.468281	0.467243	1.00082	-1.21955	-1.20612	-0.119895	-0.573334	-0.859655	1.51597	0.632534	0.264027	0.505994	1.08914
1	comp24830_c1	0.0240748	0.0495102	0.272469	-0.0270718	-0.34267	0.496376	0.738988	0.691602	0.417625	0.199923	-2.0202	-1.24549	-2.04586	-1.96774	-2.12077	1.39279	1.33532	1.38202	1.11606	1.13721	-0.116631	-0.104191	0.257348	0.0635123	-0.697508	0.212845	0.497618	0.225836	-0.00937563	0.186375
1	comp37541_c0	-0.474004	-0.533994	-0.466116	-0.594598	0.773039	0.844149	0.960441	0.706778	0.5752	1.13548	-0.363143	-1.68719	-2.51951	-1.61762	-0.541826	1.20711	1.11877	0.875902	1.03921	1.1915	-0.674859	-1.47794	0.647531	-0.583395	-0.331592	0.697025	0.072577	-0.398795	-0.534064	0.953936
1	comp35905_c0	-1.47778	-2.50515	-2.49731	-1.61327	-0.688684	0.931697	0.477306	0.474537	0.943657	0.579777	0.797078	-1.02268	-0.226113	0.124504	0.735716	1.436	0.402641	0.996972	1.07203	1.01872	-0.152931	0.35303	-0.503858	0.534383	-0.209313	0.332164	-0.350965	0.0668098	-0.101745	0.0727924
1	comp168180_c0	0.0972033	0.450544	-0.0634005	0.980241	0.303864	1.76034	1.63918	1.3802	2.14275	1.64018	-0.000349642	-0.844272	-1.07674	-0.850858	-1.14903	-0.274526	-0.507888	-0.465999	-0.0827158	-0.47007	-0.73221	-0.0687649	0.399262	0.619051	0.243547	-0.110632	-1.56825	-1.36762	-1.52741	-0.495633
1	comp19755_c1	-2.07395	-1.11264	-1.23069	-1.70211	-0.0302293	0.716362	1.12208	1.4806	0.956483	0.48539	0.794003	-1.40308	-0.135886	-1.48678	-0.701876	-0.860494	1.25201	0.830559	1.75383	0.654345	0.0908134	0.798313	0.464072	0.38264	0.183362	-0.169877	-0.826728	-0.542856	0.0728747	0.239462
1	comp219359_c0	-0.690028	-0.187013	-0.200321	0.491938	0.879121	1.55588	1.74878	1.18352	0.866502	0.361749	0.596243	-0.94745	0.815128	-0.172961	0.369775	-0.602127	0.122022	0.373607	0.102816	0.845669	-0.451804	-0.608897	1.5842	-1.28327	0.444872	-1.84733	-1.44069	-2.00578	-0.737605	-1.16654
1	comp445262_c0	-0.691725	0.9848	0.580042	1.38541	1.13766	1.32472	1.38394	1.07357	0.904268	0.873469	0.527835	-0.633571	-0.181944	0.379065	-0.810614	-0.584326	0.048037	-0.0413131	0.262634	0.196328	-1.6871	-0.437078	1.21268	-2.30639	-0.418932	-1.91147	-0.359693	-1.02746	-0.803727	-0.379115
1	comp30957_c0	0.459327	0.877862	1.09887	0.90627	-0.805849	1.02486	1.24443	1.69648	0.668171	1.37423	-1.57986	1.02442	-0.054346	0.280928	-0.543184	-0.845147	0.222945	-0.223964	-0.0349902	-0.332934	0.402977	-0.429799	0.346337	-0.914069	-0.24984	-3.03833	-0.4543	-1.0182	-0.211418	-0.891864
1	comp129077_c0	-0.0460533	0.478432	0.0405369	0.943642	0.49041	0.998496	1.78735	1.53661	1.15411	0.782921	-0.0773879	-1.02237	0.615325	0.104685	-0.319766	-0.574605	0.0280611	-0.0156727	0.521332	0.64288	-0.502385	-0.309731	1.32199	-1.26714	0.204793	-1.80878	-1.42638	-2.35686	-1.2102	-0.714236
1	comp30029_c0	-1.83144	-0.677063	-1.26265	-1.0891	-0.770172	0.776365	1.04937	0.644227	0.774966	0.0490134	-0.126432	-0.163178	1.61142	-0.198663	0.380963	0.505388	1.01469	1.32681	1.40107	0.788199	-1.71724	-0.613695	-1.35529	-0.765708	-1.42119	1.43571	-0.303751	0.565499	-0.459124	0.431017
1	comp36776_c1	0.174268	-0.0660198	0.0930927	0.00330929	-0.442369	1.22364	1.18894	1.01793	1.41758	1.72888	-0.967574	-1.04708	-1.42357	-0.663122	-1.23662	0.836359	0.522392	0.572265	0.584286	1.04813	-1.31717	-1.81324	-1.10073	-1.4868	-1.1326	0.283062	0.781683	0.111299	0.544061	0.565732
1	comp29874_c0	-1.39834	-1.14759	-1.55005	-1.48138	-1.82452	1.19871	1.23665	1.44418	1.14029	1.17318	-0.475652	0.924246	0.101841	0.104325	-0.26169	0.339015	0.838454	0.499416	0.660443	0.110115	-0.581272	-0.988703	-1.11369	-1.12293	-1.06512	0.152892	0.810897	0.757051	0.878059	0.641185
1	comp35984_c0	-1.63434	-1.84743	-1.38435	-1.38705	-1.50682	1.3569	1.40316	1.21297	1.57665	1.84428	0.884978	0.108291	0.167985	0.61372	0.461185	0.38395	0.303027	0.28821	0.160186	0.608664	-0.964931	-1.16617	0.0909521	-0.694235	-0.641943	-0.0647978	0.0709638	-0.50914	0.198333	0.0668093
1	comp14947_c0	0.885179	0.194717	0.747628	1.04457	0.659482	1.03983	0.948688	0.72818	1.64178	0.499611	-1.10575	-1.73013	-1.4946	-1.63245	-1.42107	-0.556898	-1.14473	-0.576466	-1.15256	-0.646253	-0.584743	-0.415536	-0.333792	0.111365	-0.311102	1.31936	0.464624	1.12949	1.29615	0.395439
1	comp38211_c0	-2.81738	-1.27873	-2.06841	-2.28731	-1.44307	0.769525	1.10805	1.13804	0.655463	0.554273	-0.459328	0.379424	0.552682	-0.572892	0.0438213	0.264164	0.958821	0.597114	0.481912	0.442192	0.547104	0.271911	0.168668	0.213915	0.0470821	0.663602	0.420548	0.1327	0.281641	0.234461
1	comp30642_c0	-0.540169	0.35357	0.687516	0.217946	0.319678	1.57887	2.04259	1.71807	1.30674	1.4645	0.220458	-1.01773	-0.957558	-0.236005	-0.326793	-1.22228	-0.464641	-0.44213	-0.477647	-0.822503	0.364432	-0.289559	1.34456	0.202339	0.506276	-0.446074	-0.919888	-1.55954	-1.70611	-0.898932
1	comp24405_c0	-1.37354	-1.38662	-1.01844	-1.16279	-0.837507	0.791237	1.04292	0.952066	1.00297	0.895883	-0.602895	-1.81546	-1.56312	-1.20465	-1.61647	0.592634	0.940475	0.77847	0.540453	0.816717	-0.445122	-0.468115	0.760465	0.300538	0.0373392	1.17912	0.839356	0.356129	0.791998	0.875955
1	comp38392_c1	-1.26027	0.518796	-0.250424	-0.488127	-0.585811	0.573254	1.89123	1.93499	-0.0910814	-0.266459	-0.819811	-0.0596554	0.634654	-2.00413	-0.417635	-0.359852	2.26849	1.38867	0.838467	0.175612	-0.203233	0.10509	1.26307	-0.570556	-0.422691	-0.798207	-0.372572	-0.889551	-1.28016	-0.452098
1	comp32498_c1	-1.81924	-0.00761575	-0.879964	-0.52063	0.07879	0.897316	1.9412	2.13276	0.646788	-0.159627	-0.504985	-0.806745	0.865338	-1.13158	-0.367121	0.673862	1.51533	1.11577	1.5216	0.165023	-0.578621	0.337471	-0.579454	-0.952506	-0.334729	-0.750444	-0.469031	0.162051	-0.524659	-1.66633
1	comp32636_c0	-0.0168014	0.340526	0.266308	0.150796	0.117471	1.68899	2.15656	1.92793	2.33143	2.13502	-0.640269	-0.931076	-0.667208	-1.08709	-0.579297	-0.269636	-0.487178	-0.354908	-0.521648	-0.569299	-0.520635	-0.346569	-0.869866	-0.32078	-0.511699	0.0833411	-0.748255	-0.729589	-0.237701	-0.788864
1	comp230793_c0	-1.55385	-1.04386	-0.701619	-0.164198	0.656243	1.3232	0.725499	-0.215956	1.51183	1.27479	1.56197	-1.18924	-0.574738	-1.43263	-0.313365	-0.236414	-0.201136	0.641091	0.201953	1.17346	-1.72075	-1.12784	1.19462	-0.600985	-0.88619	1.66509	0.153507	-0.390833	-0.224915	0.495282
1	comp373741_c0	0.25277	1.03145	0.0469914	1.42768	1.1504	2.17599	1.31759	2.40391	1.62036	0.963097	-0.789338	-0.777097	-0.77186	-0.783186	-0.746688	-0.500039	-0.0471814	-0.479799	-0.323533	-0.775229	-0.731825	-0.75561	-0.768702	-0.75201	-0.567969	-0.779862	-0.784444	-0.233864	-0.773386	-0.248617
1	comp39847_c0	-0.256219	-0.152205	0.103123	0.270048	-0.355626	1.1716	1.16918	0.85488	1.31602	1.09751	-0.585423	-2.72669	-2.21549	-1.55198	-1.11025	0.534089	0.674754	0.558996	0.464947	0.670044	-0.683871	-0.513276	0.141234	-0.721289	-0.622146	1.24606	0.783099	-0.320095	0.248914	0.510067
1	comp6781_c1	-0.021455	0.129367	-0.258194	2.0666	-0.925996	2.96981	1.85263	1.39194	-0.433542	-1.01621	-0.277865	-0.917917	-0.798452	0.50371	-0.597938	-1.00409	-0.0933435	-1.14568	0.953399	-0.929251	-0.0700649	0.0143362	-0.457884	-0.294218	0.274718	-0.0914412	0.736063	-0.610794	-0.0512812	-0.89694
1	comp7726_c0	-0.675452	-0.46783	-1.09056	-0.0216764	0.559832	2.68547	1.29653	1.36499	1.41818	0.911703	-0.815846	-0.46306	0.70697	-0.26946	-0.381856	-0.22585	-0.975262	0.83483	0.185944	-0.205924	-1.09147	-1.39919	-0.9599	-1.63684	-1.2747	0.89192	-0.1984	0.631903	0.430248	0.234771
1	comp262_c0	0.0752982	-0.0272541	-0.547041	-0.607762	-0.0154707	2.67357	1.90266	1.9988	1.74078	1.57102	-0.184753	-1.14081	0.533671	-0.113541	0.375158	-0.119955	-0.245558	-0.374736	-1.16628	-0.533877	-1.08208	-0.224813	-0.68659	-1.10853	-0.415761	-0.203914	-0.40828	-0.392934	-0.921608	-0.349398
1	comp976_c0	0.708324	-1.5891	-0.942371	0.628973	-0.51332	2.40384	1.52846	1.02632	1.53816	1.30117	-0.40062	-1.70118	0.466512	-0.36836	-0.993417	0.772834	-0.865969	-0.380462	-0.14743	-0.0751693	-0.536373	0.56557	0.532705	0.450246	-0.358623	0.176241	-1.12132	-1.32385	-0.989075	0.207295
1	comp11610_c0	-0.695658	-0.697113	-0.703519	-0.68403	-0.699091	2.37394	2.0732	1.52876	1.66777	1.92728	-0.711232	-0.700501	-0.695908	-0.70583	-0.673793	0.451077	0.516921	0.203868	1.01139	0.785467	-0.66066	-0.681639	-0.693133	-0.678464	-0.507008	-0.399773	-0.542146	-0.497502	-0.527081	-0.385595
1	comp14436_c1	-0.0237027	0.0997941	0.387242	0.22551	-0.368095	2.33645	1.26406	1.72148	2.25994	0.945523	-0.692466	-1.10178	-0.614534	-1.10996	-0.880954	1.25998	0.00282645	0.101347	1.01083	0.339532	-1.04112	-0.891503	-0.935305	-0.441851	-0.65972	-0.668871	-0.815668	-0.119433	-0.941738	-0.647819
1	comp6457_c0	-0.795508	-0.951915	-0.959931	-0.935456	-0.442214	2.32818	2.24026	1.35642	1.87574	1.91185	-0.506713	-0.773335	-0.409103	-0.627403	0.0196166	-0.0628778	0.688462	0.137142	0.970966	0.0932001	-0.905964	-0.553178	-0.427768	-0.316899	-0.525488	-0.446757	-0.787308	-0.733872	-0.259284	-0.20086
1	comp14894_c0	-0.560729	-1.43538	-1.40109	-1.27767	0.440227	2.30315	1.66555	0.61013	0.754768	0.282571	0.164702	-0.390224	1.02513	-1.29745	0.24179	-0.180667	0.0264599	0.477152	0.211689	0.401889	-1.48094	-0.517208	-1.28492	-0.774708	-0.828807	1.82732	0.588315	0.575722	-0.741715	0.574938
1	comp11896_c0	-0.826367	-0.71932	-0.83878	-0.808506	-0.831768	2.27581	1.19874	2.1176	1.82889	1.68326	-0.714064	-0.833891	-0.82651	-0.745809	-0.79207	0.492246	0.70008	0.590588	1.05216	0.281341	-0.77373	-0.804067	-0.720243	-0.456328	-0.609265	-0.546204	-0.451579	0.458285	-0.237525	-0.142977
1	comp1294_c0	0.510892	-1.00654	-0.576438	0.786827	0.0702821	2.26097	1.75471	0.93188	2.13315	1.63594	0.861358	-1.35645	-0.662373	-0.104886	-0.368532	0.663916	-0.62367	-0.346898	-0.0599294	0.0692669	-1.07062	-0.478118	-0.955344	-0.522893	-1.17072	-0.448479	-0.905572	-0.904208	-0.59749	0.479959
1	comp1527_c0	-0.73222	-1.61737	-1.66387	-0.855103	-1.44419	2.25861	-0.388183	-0.305603	1.36712	0.92772	-1.19008	-0.64629	-0.509925	-0.496557	-0.815608	0.592044	0.515235	-0.0394025	0.0452041	0.81449	-0.219728	-0.816787	1.87572	0.0728533	0.8701	1.35224	-0.335	0.23617	0.223017	0.925402
1	comp9771_c0	-0.423114	-0.277602	-0.317901	-0.73884	-0.754781	2.2393	2.26379	2.48432	1.40269	1.99062	-0.336901	0.127715	-0.751421	-0.581714	-0.728025	-0.101193	-0.187767	-0.348358	-0.155341	0.182554	-0.714061	-0.736332	-0.748486	-0.41598	-0.551831	-0.590674	-0.763078	0.311322	-0.586464	-0.192448
1	comp2855_c0	-0.473653	-0.475486	-0.487403	-0.454929	-0.479591	2.22224	2.1373	2.09701	2.17455	2.33454	-0.502087	-0.481664	-0.473161	-0.492822	-0.436091	-0.298109	-0.391709	-0.445854	-0.260458	-0.321096	-0.420714	-0.4485	-0.468528	-0.444383	-0.32577	-0.486335	-0.493876	-0.441518	-0.475595	-0.48632
1	comp6016_c0	-0.803031	-0.102689	-0.422323	-0.603625	-0.307259	2.2039	1.76751	1.43696	2.56383	2.29589	-0.241562	-0.114197	-0.821038	-0.147648	-0.269133	0.112228	-0.253191	-0.474586	0.117582	-0.441478	-0.812408	-0.425667	-1.41399	-0.779369	-0.599421	-0.131874	-0.654233	-0.16353	-0.0931918	-0.422455
1	comp15517_c0	-0.74477	-0.759056	-0.237717	-0.887344	-0.467426	2.20233	2.08884	1.69346	2.78634	1.2822	-0.538533	-0.530849	-0.680677	-0.364224	-0.263853	-0.471876	0.674703	0.377954	-0.35942	-0.779492	-0.538154	-0.102364	0.0616249	-0.879937	-0.102042	-0.766287	-0.15446	-0.537593	-0.372721	-0.628658
1	comp2020_c0	-0.417809	-0.275637	-0.0672962	-0.0707064	-0.7211	2.183	1.69145	1.9218	1.62131	1.48226	-0.189311	0.0557741	-0.135601	-0.557896	-0.529738	0.530492	0.485112	0.613479	0.44728	0.297728	-1.21171	-1.57309	-1.59859	-1.28874	-1.22098	-0.443974	-0.344174	-0.0700166	-0.100781	-0.512541
1	comp397_c0	0.434164	1.12376	1.03568	0.056085	-0.578705	2.17895	2.10326	1.34476	1.9072	0.782231	-1.1603	-0.656014	-0.913738	-1.26814	-1.19639	-0.664159	-0.667743	-0.948897	0.627455	0.255302	-0.0259512	-0.412149	-0.886398	-0.452948	-0.745376	-0.18057	-0.935051	-0.554922	0.207661	0.190929
1	comp4429_c0	-0.375613	-0.392549	0.418628	-0.525899	-0.9107	2.17156	1.48243	1.24468	1.01948	1.75667	-1.15063	-0.427513	-1.12975	-1.14321	-1.09925	0.251024	1.67998	0.474056	0.578553	-0.0233231	-1.08045	-1.11013	-1.12592	-0.714358	-0.835414	-0.652389	0.195283	0.286264	0.675874	0.462596
1	comp5247_c0	-0.625441	-0.627214	-0.636098	-0.610204	-0.630075	2.16655	1.74672	2.14624	2.2563	2.12154	-0.646888	-0.631878	-0.438633	-0.639607	-0.596043	0.272569	-0.159088	0.418472	0.23445	0.203522	-0.580764	-0.606268	-0.621822	-0.602411	-0.453368	-0.435662	-0.640874	-0.600597	-0.502856	-0.280562
1	comp3919_c0	-0.361879	-0.27101	-0.0505051	-0.428432	-0.529108	2.16371	2.04544	2.49667	1.90475	2.12303	-0.734707	-0.720897	-0.715015	-0.727878	-0.687219	-0.515833	-0.20669	-0.324541	-0.134658	-0.154522	-0.671763	-0.564894	-0.597241	-0.300473	-0.525724	-0.235143	-0.16258	-0.559552	-0.387913	-0.165429
1	comp14199_c0	-0.781686	-0.668945	-0.328591	-0.562598	-0.47235	2.15162	2.21777	2.15928	1.70879	1.61134	-0.928181	-0.782137	-0.541351	-1.11957	-1.24536	0.202688	0.230071	0.439845	0.688647	-0.038871	-0.42907	-0.651342	0.0672725	-0.474466	-0.111816	-0.216187	-0.248056	-0.827533	-0.384775	-0.664437
1	comp2731_c0	-0.671165	-0.672724	-0.679805	-0.658497	-0.674934	2.13535	2.26773	2.00482	2.0265	1.88545	-0.68835	-0.676462	-0.671386	-0.682421	-0.647186	-0.0832448	0.138749	-0.00731555	-0.241519	-0.38601	-0.633302	-0.655722	-0.542534	-0.652327	-0.492164	0.0747917	-0.0423327	0.80728	-0.544538	-0.336733
1	comp639_c0	-0.370232	-0.415626	-0.422693	-0.212233	-0.191376	2.13352	1.62541	1.9271	1.94386	1.96792	-1.37767	-1.34466	-1.3308	-1.36224	-1.2686	-0.36598	-0.0787691	-0.128145	-0.220508	-0.640898	-0.123946	0.322476	-0.143297	-0.293259	0.0147529	0.108859	0.217185	0.110704	0.0376818	-0.118544
1	comp1103_c0	-0.399393	-0.404421	-0.529151	-0.499156	-0.278374	2.13162	2.2891	2.18858	2.0868	2.18357	-0.542286	-0.524015	-0.516353	-0.533764	-0.48214	-0.569168	-0.41778	-0.567719	-0.554774	-0.524924	-0.361421	-0.379297	-0.295654	-0.0283535	0.0259865	-0.52818	-0.4356	-0.487254	-0.518557	-0.527924
1	comp1199_c0	-1.03566	-1.03768	-1.0465	-1.01956	-0.887354	2.11727	1.23922	1.50112	2.06713	1.81946	-1.05712	-0.707371	-1.03603	-1.04966	-0.58519	-0.452772	-0.130753	0.351253	-0.691095	0.150365	-0.675877	-0.444134	-0.173401	-0.312314	0.0117309	0.940677	0.864151	0.689544	0.175301	0.415244
1	comp129_c0	-0.447949	-0.449002	-0.453699	-0.439477	-0.450459	2.10746	2.32058	2.2677	2.05656	2.22461	-0.459359	-0.451484	-0.448117	-0.45541	-0.431972	-0.469779	-0.349428	-0.469575	-0.464367	-0.450337	-0.422541	-0.437685	-0.446091	-0.43539	-0.298818	-0.453263	-0.45621	-0.434543	-0.449097	-0.452868
1	comp1606_c0	0.850942	-0.131205	-0.822737	-0.495174	0.372716	2.10019	0.0246466	0.946635	1.75847	1.04864	-0.830034	-0.819881	-0.815521	-0.824857	-0.794224	0.726042	1.70495	2.04441	0.759169	0.664633	-0.780913	-0.801843	-0.812849	-0.798683	-0.535864	-0.82217	-0.825978	-0.797673	-0.470269	-0.821575
1	comp6881_c0	-0.466658	-0.364383	-0.483598	-0.501142	-0.450206	2.0889	1.74726	1.65801	1.80465	1.66942	1.46236	0.389508	0.154647	0.920379	0.5741	-0.875317	-0.962147	-0.956233	-0.946233	-0.919652	-0.867051	-0.895371	-0.792139	-0.891084	-0.688004	-0.228483	-0.0761261	-0.346255	-0.378987	-0.380167
1	comp10011_c0	-0.369553	-0.675038	-0.265697	-0.661875	-0.348797	2.0728	2.74934	2.1376	1.75248	1.83286	-0.689288	-0.678455	-0.67382	-0.683844	-0.651546	-0.548528	0.233183	-0.331492	-0.0925219	-0.159	-0.638401	-0.65944	-0.671026	-0.656255	-0.161563	0.038663	-0.279587	-0.167971	-0.360098	-0.393132
1	comp11890_c0	-0.786619	0.170196	0.111376	1.43177	0.398657	2.06311	1.09637	0.262438	1.2103	1.08233	-0.667613	-1.59107	-1.37903	-1.74908	-1.00676	0.609203	0.661986	1.40921	0.48753	1.3467	-0.823407	-1.25252	-0.498219	-0.543319	-0.431137	-0.0516483	-0.265456	-0.933108	-0.48406	0.121881
1	comp7205_c0	0.650963	-0.235076	-0.0467878	-0.300784	-0.141392	2.05394	1.55226	1.80085	1.97188	1.6909	-0.0801053	0.696822	0.0631145	0.718886	-0.0708231	-1.39042	-0.708119	-1.14931	-1.7408	-1.03991	0.0364803	-0.487522	-0.983065	-0.355878	-0.206773	-0.981711	-0.505486	-0.0640744	-0.258971	-0.489086
1	comp16412_c0	-0.629807	-0.535917	-0.81211	-0.634385	-0.550201	2.04799	1.42229	1.47968	1.57517	1.09305	-0.824946	-0.80709	-0.799529	-0.816306	-0.76455	1.29921	1.01074	1.3737	1.30191	1.02036	-0.746447	-0.776676	-0.795145	-0.772113	-0.588226	-0.726415	-0.504907	-0.57793	-0.497139	-0.464262
1	comp129_c1	-0.381369	-0.38113	-0.214218	-0.304058	0.154444	2.03474	2.63739	1.77696	1.72179	2.46103	0.0645585	-0.111027	-0.441306	-0.264701	-0.314464	-0.496359	-0.47714	-0.484418	-0.695445	-0.546559	-0.493633	-0.657898	-0.669728	-0.654666	-0.335767	-0.527665	-0.551905	-0.653476	-0.673959	-0.520014
1	comp8439_c0	-0.814384	-0.816048	-0.8234	-0.801056	-0.818321	2.03466	1.78662	1.61763	1.72837	1.52014	-0.832255	-0.399197	-0.814665	-0.537858	-0.789308	1.12694	0.782543	0.779196	1.2796	0.233525	-0.60248	-0.798299	-0.811483	-0.794666	-0.610018	-0.415218	-0.701484	0.138103	-0.669174	-0.178015
1	comp16011_c0	-0.976512	-0.806144	-1.19065	-0.834701	-0.744154	2.01409	1.74426	1.79411	1.07131	0.389413	-1.20237	-1.00998	0.0522875	-0.58351	-0.92866	1.52099	0.197313	0.696996	1.62918	0.390205	-0.368396	-0.938909	-0.961636	-0.864148	-0.38504	0.153936	-0.570751	-0.050756	0.778387	-0.0161647
1	comp10855_c0	-0.776475	-0.772332	-0.953371	-0.912809	-0.806642	1.9741	2.43712	1.80824	2.03088	1.62828	-0.970798	-0.865268	-0.936355	-0.872029	-0.799714	-0.359421	-0.0527651	-0.423862	-0.171394	-0.375669	0.00814209	-0.147999	0.249889	0.471636	0.281399	0.0674691	-0.420497	-0.572518	-0.160539	0.393302
1	comp7940_c0	-0.469685	-0.464675	-0.450615	-0.72735	-0.863817	1.97204	1.75414	2.29653	2.19903	1.93573	-0.308759	-0.203047	0.423482	-0.830063	-0.143077	-0.31847	-0.136502	-0.183554	-0.38905	0.000192033	-0.927566	-0.926511	-0.768161	-0.783743	-0.872233	-0.0991494	0.127294	-0.526131	-0.827149	0.510863
1	comp2709_c0	-0.740623	-0.742357	-0.750375	-0.617693	-0.744875	1.96283	0.937072	1.7574	1.56872	1.59032	-0.760063	-0.746585	-0.740839	-0.753375	-0.713586	0.867317	1.41638	1.06366	1.09919	1.31542	-0.698234	-0.72317	-0.73742	-0.719394	-0.549243	-0.63395	-0.562174	-0.486168	-0.624904	-0.533283
1	comp5104_c0	-1.18771	-0.849016	-1.68033	0.211293	-0.137944	1.9609	1.83512	2.02741	1.8619	1.2526	-0.969009	-0.789098	-0.620393	-0.838408	-0.464079	0.0456368	-0.224134	0.324765	0.131666	-0.364976	0.813031	0.353837	-0.208708	0.619295	0.103949	-0.894223	-0.122835	-0.888933	-1.27257	-0.0290305
1	comp15146_c0	-0.631546	-0.308768	-0.289507	-0.444231	-0.493647	1.95527	2.24673	2.48182	2.25458	1.71714	-0.652233	-0.507173	-0.631667	-0.645181	-0.234003	-0.672092	-0.193203	-0.453786	-0.66166	-0.636788	-0.587879	-0.613029	-0.497016	-0.609221	-0.456529	-0.26529	0.236098	0.080264	-0.12403	-0.363431
1	comp47_c0	0.617949	0.800759	0.462477	0.386418	0.287755	1.9509	1.69377	2.36997	1.56453	1.67053	-0.129883	0.181516	0.155034	-0.251138	0.207731	-0.896613	-0.552319	-0.733048	-0.772213	-0.736645	-0.761991	-0.683878	-0.91723	-0.676416	-0.764842	-1.04218	-0.732504	-0.720747	-0.936261	-1.04143
1	comp16244_c0	-0.0610922	-0.508628	-1.05125	-0.672094	-0.387945	1.94992	1.89652	2.61318	1.99493	0.972083	0.222519	0.57091	0.131133	0.282964	0.638213	-0.150764	-0.215511	-0.603552	-0.866628	-0.80148	-0.992141	-1.02123	-1.03701	-1.01683	-0.78401	-0.084588	-0.0332039	-0.109257	-0.346696	-0.528461
1	comp12345_c0	-0.643937	-0.819798	-0.826648	-0.805679	-0.821901	1.94829	2.67776	2.03769	1.52225	1.84934	-0.312373	-0.636639	-0.256921	-0.829089	-0.794731	-0.459058	0.620858	-0.239678	0.0870796	0.031104	-0.780331	-0.803195	-0.618147	-0.0907415	-0.598508	0.209418	-0.170163	0.206994	-0.613466	-0.0697873
1	comp9658_c0	-0.539574	-0.155303	-0.536059	0.194291	-0.762955	1.93043	1.51507	1.03353	1.90154	1.44169	-0.752081	1.30971	1.48341	-0.361237	0.566825	-1.02765	0.118581	-0.633083	-0.230339	-0.90548	-0.983539	-1.28568	-1.55065	-0.446653	-1.1876	-0.3704	0.825755	0.0425683	-0.488679	-0.146447
1	comp15142_c0	-0.784266	-0.767897	-0.935452	-0.910546	-0.9298	1.92732	0.804723	2.07642	2.05608	1.17239	-0.719235	-0.931604	-0.925746	-0.611747	-0.711842	-0.151003	-0.233796	-0.341238	-0.543261	-0.478305	-0.126953	-0.722428	-0.625163	-0.903452	-0.524334	0.505498	1.307	0.896879	1.2234	0.908359
1	comp8336_c0	-0.829771	-0.546589	-0.376617	-0.67263	-0.922151	1.92295	1.98302	2.24816	1.96815	2.19586	-0.391706	-0.733719	-0.377413	-0.168921	-0.614393	-0.309284	0.220054	0.187569	-0.0732189	0.227148	-0.858379	-0.783464	-0.911595	-0.886617	-0.676314	-0.381435	-0.111385	0.0885743	-0.0764721	-0.339404
1	comp1160_c0	-0.352584	-0.393507	0.341384	-1.12093	-1.44094	1.91339	1.55594	1.1484	0.422675	-0.396476	-1.25094	-0.586639	0.390936	-0.796938	-0.970956	0.387476	1.85694	1.37075	0.619655	-0.469415	1.34255	0.247966	1.07884	-0.413795	-1.05378	-1.21217	-0.00301022	-0.234403	-0.893378	-1.08701
1	comp2088_c0	-1.04602	-1.04839	-1.05952	-1.02639	-1.05191	1.91264	1.9853	1.90462	1.75711	1.29339	-1.07299	-1.05426	-1.04628	-1.06374	-1.00863	0.276007	0.049308	0.274597	0.295162	0.147384	-0.100123	0.676925	0.367462	0.327077	0.639689	-0.677438	-0.167081	-0.35142	-0.186454	0.0539632
1	comp15388_c0	-0.155707	-0.349157	-0.492515	-0.219311	-0.562569	1.90424	1.70904	1.78903	1.72761	2.14931	-0.830135	-0.57885	-0.837784	-0.452188	-1.09336	-0.307287	-0.468715	-0.577296	-0.07318	-0.762193	-0.855794	-0.749898	-0.538192	-1.32646	-0.686698	-0.334204	1.26617	0.713561	0.536382	0.456148
1	comp13836_c0	-0.684157	-0.777117	-0.789201	-0.391555	-0.689871	1.89765	1.92201	1.32441	1.91177	2.00013	-0.635972	-0.873409	-0.865769	-0.882641	-0.830172	0.436948	0.726206	0.890878	1.00957	0.722144	-0.811293	-0.842562	-0.861306	-0.525458	-0.640389	-0.143355	-0.637396	-0.273905	-0.33872	-0.347477
1	comp596_c0	-0.0606849	0.410538	0.177304	0.544159	0.34739	1.89241	1.91506	2.03363	1.90493	2.20314	-0.288839	-0.577453	-0.294901	-0.719563	-0.0672439	-0.453602	-0.180062	-0.186065	-0.415531	0.0408962	-1.09586	-0.670202	-1.09628	-0.612864	-0.787926	-0.899319	-0.635403	-0.868459	-0.713276	-0.84592
1	comp3929_c0	-0.375799	0.114509	-0.996307	-0.234297	0.151908	1.88455	1.47252	0.83485	1.6076	1.46497	-0.76231	-0.992407	-0.986466	-0.837031	-0.729368	1.04391	1.43492	0.898738	1.58358	0.572195	-0.940486	-0.967966	-0.982865	-0.963811	-0.742731	-0.0234287	-1.00073	-0.569706	-0.407471	-0.551083
1	comp15002_c0	0.932386	0.719278	0.491958	0.733742	0.607294	1.88331	1.4501	0.987777	0.96145	1.5609	1.20494	-1.39115	-0.961181	-0.632325	-0.161852	-0.932406	-1.27331	-1.57006	-1.5984	-0.212673	-0.221408	-1.10551	-0.399813	0.81856	-0.70819	0.254679	-0.650754	-0.766443	-0.513603	0.492708
1	comp11989_c0	-0.75472	-0.756524	-0.764971	-0.739811	-0.759188	1.86995	1.86087	2.00062	1.52553	1.15646	-0.775186	-0.760975	-0.754923	-0.768161	-0.609633	0.350097	1.26922	1.25971	0.87549	1.07811	-0.710425	-0.73636	-0.751336	-0.732434	-0.448255	-0.4604	-0.396423	-0.496629	-0.646648	-0.423063
1	comp12842_c0	0.0695076	-0.0865943	-0.712922	-0.600412	-1.30005	1.86401	1.17784	1.64737	1.91789	0.773213	-1.43458	-0.507393	-1.03098	-1.52848	-1.22128	-0.56825	1.65842	0.541519	0.179983	0.294761	0.634191	0.519992	-0.68949	-0.0277426	0.396495	-1.19691	0.131402	-0.987614	0.317006	-0.230913
1	comp14812_c0	-0.93093	-1.02489	-0.896399	-1.14143	-1.16634	1.86261	2.144	1.31576	1.1965	1.12865	-1.18657	-1.16866	-1.16101	-1.02548	-0.943842	1.34238	0.89846	0.458556	0.321618	0.538665	-0.494348	-0.547064	0.0748696	0.76591	0.510437	-0.130273	-0.138692	0.215228	-0.301531	-0.516175
1	comp16068_c0	-0.559749	-0.357222	-0.370544	0.0987712	-0.355801	1.85862	1.41124	1.48108	2.7953	2.91714	-0.306526	-0.563594	-0.559963	-0.567787	-0.542406	-0.458605	-0.586291	-0.135491	-0.577418	-0.417782	-0.531827	-0.327901	-0.55776	-0.546105	-0.186907	-0.371877	-0.393886	-0.545224	-0.373684	-0.367803
1	comp1699_c0	-0.878262	-0.393858	-0.58143	0.0229749	-0.650418	1.85673	1.52018	1.72268	-0.652146	-0.516864	-0.812486	-0.872895	-1.05955	0.648787	-1.0267	-0.564684	0.441458	-0.481389	2.54802	0.037437	1.35699	0.472507	-0.146245	0.907958	-0.792977	0.753647	-1.07597	-0.793062	-0.141677	-0.848751
1	comp13923_c0	-0.830289	-0.945129	-0.954242	-0.926749	-0.817508	1.84889	1.55981	1.60301	1.78146	1.76274	-0.965235	-0.823635	-0.551468	-0.733688	-0.642802	-0.172412	0.196378	0.114627	0.400321	-0.0105356	-0.894118	-0.923219	-0.939492	-0.918814	-0.705854	0.630014	0.500157	1.12741	1.1712	0.059165
1	comp8810_c0	-0.703875	-0.705912	-0.716996	-0.685428	-0.709567	1.8442	2.01153	1.73848	1.69804	1.6607	1.13836	0.874925	1.1055	0.543197	0.641639	-0.757577	-0.691044	-0.531456	-0.630558	-0.63658	-0.650439	-0.680138	-0.699274	-0.675672	-0.514942	-0.715987	-0.45622	-0.673266	-0.706065	-0.715571
1	comp3249_c0	-0.553255	0.11649	-0.230613	-0.372269	-0.187646	1.84403	2.44254	1.27816	1.61356	1.3829	-0.443331	-0.629119	-0.679586	-0.637784	-0.731777	0.711713	1.32289	0.634238	0.941727	0.428448	-0.789682	-0.905886	-1.07206	-1.0487	-0.80964	-0.544837	-0.973962	-0.664611	-0.460269	-0.981682
1	comp9120_c0	-0.649028	-0.650802	-0.659573	-0.633898	-0.653615	1.83938	2.27645	1.99391	1.96389	1.68619	-0.670217	-0.65541	-0.64913	-0.663007	-0.619913	0.436331	0.759595	0.44299	0.492061	0.735772	-0.604549	-0.630072	-0.645466	-0.626211	-0.472604	-0.658768	-0.550662	-0.624443	-0.650949	-0.658247
1	comp14962_c0	0.886481	-0.190809	0.921329	0.0372781	-0.360828	1.8366	1.03006	1.59731	1.50954	2.40734	0.171795	0.358763	0.283691	0.887954	-0.33503	-0.772722	-0.929465	-1.68901	-0.327152	-1.35288	-0.414224	-1.24445	0.15132	-0.705001	-0.376636	-0.718913	-0.704666	-0.519759	-0.564112	-0.8738
1	comp7749_c0	-0.701478	-0.335564	-0.421409	-0.331425	-0.715938	1.83236	1.40675	1.23066	2.32015	2.62185	-0.401368	-0.971515	-0.964438	-0.848714	-0.930822	-0.292672	-0.650246	-0.195074	0.0307166	-0.0180178	-0.911764	-0.942654	-0.70515	0.00861694	-0.254728	0.713715	0.261723	1.02763	-0.306845	-0.554355
1	comp16255_c0	-1.62241	-1.40893	-1.62674	-0.629223	-0.362399	1.82681	1.52977	1.70804	1.92536	1.74196	1.40355	-0.551423	-0.0144875	-0.544477	0.35506	-0.295103	0.213016	-0.2895	0.180403	-0.104797	-0.896382	0.122412	-0.300383	0.155498	-0.324048	0.0172933	-0.1755	-0.751047	-1.12131	-0.161025
1	comp10990_c0	-0.836538	-0.63871	-0.628907	-0.627656	-0.786874	1.814	1.95174	1.94536	1.74691	1.8113	-0.575821	-0.741876	-0.788963	-0.666411	-0.84886	0.843792	0.841356	0.581663	0.528096	0.670052	0.168449	-0.684778	-0.583005	-0.293486	-0.406015	-0.767706	-0.816545	-0.435847	-0.922717	-0.852021
1	comp309_c1	-0.633001	-0.634411	-0.640731	-0.621623	-0.636375	1.80813	1.67914	2.96022	2.11431	1.62668	-0.648351	-0.63775	-0.633219	-0.643042	-0.611525	-0.516994	-0.33607	-0.213145	0.325798	-0.523698	0.386858	-0.0202389	-0.0365145	0.0762159	0.182738	-0.640146	-0.644112	-0.614976	-0.634538	-0.639622
1	comp12028_c0	-1.56978	-1.23613	-1.3047	-0.877146	-1.07143	1.8028	2.08823	1.15944	0.796798	0.926313	0.120431	0.579252	-0.840656	-0.376233	0.147974	0.0507417	0.515827	-0.0801473	0.357037	0.509536	-1.91624	-1.09897	0.170442	-1.04663	-0.0705509	1.06263	0.872811	-0.354851	-0.2902	0.973397
1	comp14439_c0	-1.10188	-0.725752	-0.891811	-0.804638	-0.840812	1.80034	1.39233	1.74279	1.70065	1.86659	0.570412	1.22914	0.276732	0.472775	0.429053	0.0375924	0.352257	-0.394259	0.640435	-0.134085	-1.15245	-1.18888	-1.20946	-1.18337	-0.919427	-0.141821	-0.447867	-0.38798	-0.792052	-0.194564
1	comp4469_c0	-1.15761	-1.66904	-0.732427	-1.63306	-1.27932	1.79536	2.05024	2.02191	1.00571	1.5552	0.423892	0.867295	0.522598	0.151162	-0.33798	-0.594898	0.167417	0.0656604	0.231446	-0.318151	-0.824486	-0.870196	0.465801	-0.34459	0.359264	-0.585793	0.24733	-0.73379	-0.400525	-0.448437
1	comp4267_c0	-0.702699	-0.566958	-0.711307	-0.500474	-0.562865	1.78512	2.19594	3.03563	1.50067	0.65196	-0.534923	-0.291037	-0.702939	-0.713885	-0.678791	0.221069	1.37918	0.460355	0.0717843	0.0409164	-0.529612	-0.535652	-0.401373	-0.467923	-0.516446	-0.710654	-0.715072	-0.682631	-0.704408	-0.112978
1	comp9184_c0	-0.348146	-0.67535	-0.681629	-0.66252	-0.498857	1.77998	2.06575	2.15277	2.41704	2.06038	-0.689188	-0.678671	-0.674169	-0.683892	-0.652487	-0.594517	-0.0508475	-0.0860128	0.0356616	0.105601	-0.639595	-0.66018	-0.671449	-0.657065	-0.0464937	0.172007	0.01325	-0.655954	-0.513418	0.0180097
1	comp6309_c0	-0.586465	-0.169381	-0.491875	-0.713184	-0.725364	1.77944	1.88513	2.52874	2.16	1.89909	0.301517	0.621749	-0.42519	0.343402	-0.039427	-0.813975	-0.317779	-0.341823	-0.588243	-0.253562	-0.658697	-0.865951	-0.581915	-0.632156	-0.506429	-0.483624	-0.487071	-0.513141	-0.431417	-0.892396
1	comp2226_c0	-0.544707	-0.0614911	-0.931398	-0.591765	-0.765881	1.77936	2.07109	1.85062	1.51664	1.81465	-0.940787	-0.927725	-0.922128	-0.934186	-0.895063	0.431193	0.349828	0.410078	0.774959	0.809912	-0.878724	-0.90469	-0.918732	-0.900763	-0.686744	0.0517025	-0.592606	-0.121596	0.089236	0.569715
1	comp11655_c0	-0.85288	-0.997635	-0.296667	-0.0169854	-0.444938	1.77091	1.736	0.437435	1.4639	1.34377	-0.0385859	-2.27201	-2.31184	-0.847224	-0.955741	-0.0602585	0.113519	-0.0948658	0.572926	1.30555	-0.646708	-0.199693	0.329272	0.0666842	-0.210852	1.15437	0.533375	-0.426776	-0.273366	0.11932
1	comp10509_c0	-0.931946	-0.0978726	-0.649392	-0.706767	-0.939351	1.76199	1.9468	1.77886	1.52898	1.34008	-0.76791	-0.485272	-0.683474	-0.807226	-0.895827	-0.150555	0.803485	0.274827	0.928628	0.914748	-1.18272	-1.21006	-1.2242	-1.20594	-0.761355	0.333103	0.488506	0.156607	0.0368773	0.406382
1	comp12425_c0	-1.23853	-0.900544	-1.02619	-0.985349	-1.24473	1.75622	1.72086	1.97421	2.33213	1.7336	-0.596773	-0.0416036	-0.325865	-0.906675	-0.552927	0.186369	0.00572461	0.271994	0.327259	0.247162	-0.0286815	0.0427863	0.341786	0.157647	0.214847	-0.402942	-0.785874	-1.05134	-0.615106	-0.60946
1	comp1592_c0	-0.906778	-0.908933	-0.919237	-0.888743	-0.912204	1.75492	1.73638	1.83926	1.9065	0.612568	-0.931713	-0.914357	-0.906976	-0.923183	-0.872305	1.3132	0.256278	1.1311	1.35509	0.759087	-0.55587	-0.401774	-0.618428	-0.41091	-0.568131	0.0679383	-0.257385	-0.502028	-0.328066	-0.00529739
1	comp12474_c0	-0.386428	-0.59783	-0.772614	-0.419087	-0.592057	1.74902	0.809005	1.51975	2.53701	2.24333	-0.781023	-0.769323	-0.764315	-0.775131	-0.740193	0.344739	0.680011	0.789852	0.777307	1.09405	-0.725843	-0.748753	-0.761289	-0.745286	-0.559497	-0.310057	-0.617169	-0.744051	-0.141965	-0.592165
1	comp3633_c0	-0.780756	-0.965922	-0.656947	-0.948854	-0.823845	1.7445	1.03454	1.99401	1.36532	1.21881	-0.984287	-0.97033	-0.964354	-0.977252	-0.935537	0.972172	1.52922	1.34213	1.04115	0.880291	-0.71951	-0.267824	-0.165351	-0.361761	-0.380199	-0.229358	-0.402913	-0.940152	-0.633971	-0.0130285
1	comp3374_c0	-0.333024	-0.433429	-0.940228	-0.535653	-0.474133	1.74312	1.64577	1.51546	1.80153	1.84345	0.37208	0.900504	0.181371	0.991357	0.552695	0.208736	0.467636	0.0281251	0.424565	-0.178859	-1.08842	-1.12371	-1.14385	-0.573939	-0.868302	-1.05837	-1.16824	-0.992053	-0.81931	-0.944866
1	comp4356_c0	-0.625723	-0.626934	-0.63213	-0.616166	-0.628524	1.74159	1.64916	2.26107	2.33031	2.60988	-0.090104	-0.629687	-0.62596	-0.633967	-0.359071	-0.232887	0.307231	-0.322671	-0.329449	-0.113445	-0.195383	-0.355046	-0.401641	-0.611663	-0.184962	-0.631647	-0.41008	-0.610777	-0.400159	-0.63116
1	comp3018_c0	-0.549237	-0.610141	-0.816731	-0.255449	-0.908369	1.73682	1.64789	1.40039	1.05834	1.6248	-1.07554	-1.05977	-1.05302	-1.06762	-1.02062	0.75483	1.46023	0.954804	1.46498	0.733618	-1.00152	-0.694826	-0.903941	-0.513727	-0.794779	-0.126098	-0.229906	-0.190007	0.284879	-0.250267
1	comp10905_c0	-0.636887	-0.682513	-0.782297	-0.7529	-0.895897	1.72373	1.73335	2.30734	1.99078	2.02645	-0.454621	0.533456	-0.533783	0.52365	-0.216653	0.0728872	-0.236697	0.224105	0.866369	-0.3053	-0.515452	-0.736413	-0.771361	-0.646132	-0.66457	-0.785472	-0.706454	-0.730225	-0.0476698	-0.900813
1	comp10836_c0	-0.701429	-0.702952	-0.709768	-0.689149	-0.705069	1.72118	1.15243	1.56024	1.02257	1.52774	-0.717986	-0.706553	-0.701667	-0.712258	-0.678259	1.24881	1.56346	1.8598	1.04717	0.971246	-0.664605	-0.686538	-0.69873	-0.683218	-0.519502	-0.589914	-0.713414	-0.681984	-0.70309	-0.70857
1	comp14925_c0	-0.717032	-0.718863	-0.727607	-0.701727	-0.721637	1.71627	2.51737	1.92583	1.68269	1.93501	-0.738193	-0.723465	-0.717202	-0.730952	-0.687776	-0.486268	0.418282	-0.301276	-0.262681	-0.72216	-0.671736	-0.698067	-0.60861	-0.694082	-0.524407	0.67008	0.704982	0.1048	0.379572	0.0988598
1	comp15255_c0	-1.01285	-1.16943	-1.41898	-0.696199	-0.333913	1.71493	2.12707	1.78137	1.49025	1.01842	-0.0479642	-0.0907113	-0.24265	-0.499839	0.202634	-0.118154	1.07963	0.874165	-0.135477	0.235488	-1.17566	-1.30331	-0.911729	-0.800146	-0.858075	1.36464	-0.176299	-0.237531	0.0351145	-0.694792
1	comp8124_c0	-0.686013	-0.695996	-0.78917	-0.6787	-0.697742	1.70782	2.03347	1.73828	1.76839	0.898886	-0.802869	-0.783813	-0.775762	-0.79373	-0.73883	-0.569825	-0.371117	-0.626212	-0.600599	-0.536996	-0.720257	-0.751571	-0.771134	-0.378639	-0.563641	0.598359	1.44946	1.07414	1.18054	0.883263
1	comp6961_c0	-0.749658	-1.02497	-1.03433	-1.00595	-1.02787	1.70162	1.63478	1.47715	1.55155	1.58728	-0.665455	-0.230988	-0.0689905	-0.0560205	-0.540844	-0.165324	-0.30865	-0.491286	-0.751991	-0.315599	-0.972066	-0.84057	-1.01916	-0.997807	-0.619195	1.30654	1.45833	0.344211	0.740052	1.0852
1	comp9849_c0	0.775387	-0.689869	-1.86649	-0.00524262	1.42583	1.69984	0.461354	0.823169	1.13681	1.06419	0.489199	-1.53041	0.409065	-0.465171	-0.373858	0.0556569	0.424395	0.0159782	0.121498	1.86638	-2.17156	-1.31188	-0.970507	-0.888335	-0.84758	0.66518	-0.0960364	-0.250939	-0.0648671	0.0988084
1	comp2915_c0	-0.731017	0.0128417	-0.356365	-0.308555	0.279275	1.69839	1.45236	0.661146	1.45699	1.59565	-0.423621	-0.637871	-1.73516	-1.19676	-0.658341	-0.0982218	0.727119	-0.0588663	0.752358	0.489847	-0.061764	-1.2577	0.254896	-2.21509	1.67763	0.244982	-0.00381	-0.464913	-1.25729	0.161856
1	comp14810_c0	0.350414	0.508602	0.23014	0.561565	0.443776	1.69691	1.63601	1.92198	1.74828	1.85755	-0.505096	-0.201751	-0.916872	-0.680534	-1.29333	-0.156924	0.933527	-0.202388	0.58672	-0.0451021	-0.791013	-0.711401	-1.10176	-1.22512	-0.72478	-1.01184	-0.440523	-0.73634	-0.629811	-1.1009
1	comp7598_c0	0.128696	-0.873815	-1.42867	-0.480516	0.183848	1.69664	2.06753	1.981	1.29591	0.614892	-1.13295	-0.443704	-1.18906	-0.82543	-1.52793	0.377927	0.292818	1.38663	0.952214	0.995771	-0.536445	-0.679602	-0.280318	-0.287453	-0.529126	-0.305258	0.139116	-1.15132	-0.436243	-0.00515196
1	comp1282_c0	-0.890384	0.233716	-0.937583	-0.261872	0.888007	1.69025	1.47542	0.153148	1.64932	1.07748	-0.464493	-2.09869	-0.0655862	-1.47088	-1.13265	-0.0808122	-0.850975	-0.191535	-0.578958	-0.245651	-0.76631	-0.571957	-0.634737	-0.356484	-0.111218	1.70066	0.574153	1.66195	-0.253145	0.859815
1	comp12542_c0	-1.03608	-1.03864	-1.05153	-1.01399	-1.0428	1.68609	1.3579	2.08612	1.31741	1.73339	-1.06718	-0.804166	-1.03618	-0.962886	-0.895846	0.445083	1.33093	0.815789	0.936252	0.38031	-0.193743	-0.345529	-0.856653	-0.511285	-0.536394	-0.190691	0.268363	0.211056	-0.0614796	0.0763795
1	comp15326_c0	-0.564637	-0.596957	0.14992	-0.455675	-0.571384	1.68285	1.19894	1.83024	2.20893	1.76383	-1.00823	-0.99355	-0.987267	-1.00085	-0.957038	0.412755	0.343749	0.526771	1.26802	0.897682	-0.756289	-0.967758	-0.983475	-0.963425	-0.743482	0.0418685	-0.286565	0.140986	-0.205529	-0.424427
1	comp14870_c0	-0.134224	-0.438028	-0.264381	-0.0407846	0.41102	1.66665	1.39688	0.917867	2.01364	1.42025	-0.968283	-0.758017	-0.647155	-0.961603	-0.92202	1.12838	1.18862	1.47918	0.740944	0.961813	-0.905403	-0.931775	-0.945984	-0.927788	-0.704261	-0.753766	-0.632126	-0.678878	-0.753431	-0.957338
1	comp10450_c0	-0.90847	-0.805802	-0.619806	-0.891171	-0.913648	1.65123	2.00069	2.31467	1.36286	1.08299	-0.932181	-0.915722	-0.908711	-0.924038	-0.875551	-0.0223896	0.50389	1.08061	0.706105	0.235209	-0.857029	-0.765638	-0.904552	-0.882629	-0.675526	0.35627	0.272776	0.581176	0.0647632	0.589616
1	comp816_c0	-1.35688	-0.927192	-0.959616	-1.41231	0.680078	1.64892	1.50821	1.36855	1.05475	1.32987	0.291742	-1.80875	0.035924	-1.45313	-1.54448	0.213201	0.638012	0.587776	0.474924	0.626011	-0.306784	-0.450752	0.308412	-0.647196	0.0915431	1.55003	-0.52583	-0.142312	-0.477345	-0.39537
1	comp15053_c0	-1.14094	-1.40187	-1.32563	-1.20818	-1.24857	1.64877	1.35396	1.46367	1.35369	0.687316	0.460477	0.152895	0.421242	0.555055	0.360042	0.955387	0.53358	0.647013	0.501716	0.885813	-1.32221	-1.26572	-1.12479	-1.35985	-0.962505	0.898412	-0.250737	-0.40552	0.169335	-0.0318553
1	comp5561_c0	-1.08379	-0.998338	-1.2136	-1.42653	0.962626	1.64823	0.778071	0.712929	1.45672	1.02256	-1.59241	-1.03973	-0.8295	-0.976204	-0.393309	0.104617	1.33253	1.79143	0.153466	0.846383	-0.216281	0.279338	-0.691493	-0.160343	-0.935155	0.841917	0.402931	-0.569018	-0.978154	0.7701
1	comp2800_c0	-1.00754	-1.18697	-1.19683	-1.1667	-0.780535	1.64207	1.40576	1.26934	2.4421	1.75137	0.00359309	-0.46483	-0.381573	-0.569674	-0.229103	0.892142	-0.135765	0.385455	-0.065109	1.09551	-1.13034	-0.694661	-0.381372	-0.847413	-0.894774	0.19877	-0.482459	1.05664	-0.270794	-0.256322
1	comp14700_c0	-0.811161	-0.676224	-0.763483	-0.847974	-0.633384	1.63763	1.38812	1.46304	1.82194	1.53404	-0.907303	-0.702384	-0.771081	-0.837858	-0.824544	1.38926	0.917048	1.21098	1.2634	1.0281	-0.739384	-0.413272	-0.701925	-0.540934	-0.446665	-0.611413	-0.509098	-0.530103	-0.688174	-0.697202
1	comp14783_c0	-1.62968	-1.57638	-1.44292	-1.47761	-1.29669	1.63429	1.38444	1.47108	1.05891	0.678352	-0.214247	-0.485372	-0.568592	-0.696473	-0.784188	0.922463	1.96455	1.26181	0.583115	0.364597	-0.68292	-0.500017	-0.126039	0.00879957	-0.370541	-0.222877	0.113745	0.331855	0.227628	0.0688968
1	comp521_c1	-1.84297	-1.18619	-1.50528	-0.827117	-0.397134	1.62579	2.26272	1.11597	1.57378	0.113691	-0.18303	-1.0018	0.645042	-1.62221	0.229271	0.114411	0.55406	0.260234	-0.390354	-0.429766	-0.920126	-0.37751	0.119804	-0.207556	0.151171	1.57664	0.652924	-0.364753	-0.408318	0.668605
1	comp4512_c0	-0.728505	-0.729946	-0.736185	-0.717086	-0.731861	1.62336	2.17896	2.96924	2.10386	0.482866	-0.743688	-0.733248	-0.728774	-0.738407	-0.707115	0.253985	0.267763	0.240246	0.0108514	0.206975	-0.694001	-0.714823	-0.726057	-0.0164292	-0.523589	0.0857832	-0.235862	-0.496295	-0.329866	0.607856
1	comp10537_c0	-0.818292	-0.820007	-0.827625	-0.804515	-0.822366	1.62324	1.27741	1.8519	2.08348	1.66783	-0.836803	-0.824034	-0.818572	-0.830391	-0.792344	0.552164	1.00262	1.3335	0.761116	0.0882722	-0.776899	-0.801635	-0.815282	-0.797892	-0.610684	-0.681671	0.0624456	-0.189611	-0.0372092	0.601847
1	comp15118_c0	-1.09691	-0.590871	-0.872336	-0.846608	-0.957895	1.61961	1.4862	1.67389	1.65459	1.42558	-1.12261	-0.722721	-0.512895	-0.737018	-0.90847	0.985321	0.55035	1.04129	0.686365	0.789468	-1.04018	-1.07382	-1.0927	-0.864142	-0.82351	0.363299	0.349975	0.473039	-0.385299	0.549005
1	comp33_c0	-0.212849	-0.46673	-0.232316	-0.182085	-0.402608	1.61171	2.43029	2.13757	2.01877	0.946495	-0.789693	-1.01911	-0.661864	-0.900516	-1.14169	0.143479	-0.0281809	0.148532	-0.427213	-0.515073	1.62325	-0.430231	-0.0693207	-0.0778386	0.0162754	-0.293046	-0.63623	-0.583502	-1.17985	-0.826426
1	comp4851_c0	-1.68424	-0.707844	-1.26781	-1.12162	-1.11355	1.60412	1.66983	1.86352	1.23854	1.42182	-0.450688	0.349858	0.356075	0.113536	-0.447063	-0.211017	0.0553646	0.261488	-0.386038	-0.46888	1.03974	0.834815	0.679778	0.719153	0.589657	-0.994316	-1.11736	-0.905145	-0.8925	-1.02921
1	comp4119_c0	-0.652854	-0.333842	-0.660369	-0.491746	-0.656136	1.60359	2.76721	2.18971	2.01754	1.96622	-0.456525	-0.657484	-0.653092	-0.66258	-0.289489	-0.0187208	-0.2318	0.313651	-0.0477861	-0.162045	-0.619398	-0.639448	-0.650439	-0.636413	-0.47143	-0.516239	-0.520776	-0.29041	-0.190676	-0.348234
1	comp14742_c0	-0.84172	-1.74304	-1.57803	-1.44486	-1.32913	1.59808	0.518215	0.0312046	1.51516	-0.215515	0.52517	-0.38516	0.338048	0.46123	-0.0302464	0.996338	0.300755	1.29081	0.21758	1.67748	-1.42149	-0.853036	-1.16816	-0.481936	-0.00628715	1.69475	-0.203907	0.0506733	0.260209	0.226825
1	comp336_c0	-0.229718	0.50409	-0.630179	0.711102	0.233703	1.59625	2.62584	1.53191	2.34375	1.06949	0.486716	-0.319612	0.191225	-0.547737	-0.342633	-0.177185	-0.234929	-0.488322	0.129481	0.138527	-1.13046	-1.1625	-0.577226	-0.463274	-0.684616	-1.19456	-1.2006	-0.922903	-0.610432	-0.645185
1	comp968_c0	-0.746446	-0.736046	-0.677418	-0.57059	-0.872932	1.5953	2.01682	1.71907	1.80052	1.2944	-1.36217	-1.3362	-1.3252	-1.34956	-1.27408	-0.22909	0.759348	0.6742	0.442289	0.50667	-0.437089	-0.73961	-0.0841651	-0.160282	-0.391007	0.406133	0.422014	0.100734	0.102198	0.452175
1	comp18068_c0	-0.614935	-0.76182	-0.774901	-0.668052	-0.698411	1.58738	1.72744	1.78121	1.27682	1.55245	-0.790918	-0.768639	-0.759292	-0.780511	-0.717414	-0.571007	-0.830995	-0.549036	-0.246584	-0.546585	-0.697981	-0.731668	-0.754051	-0.726634	-0.546374	1.62293	0.691202	1.14951	0.931111	1.21577
1	comp11103_c0	-0.871248	-0.939855	-0.590378	-0.575374	-0.729154	1.58664	1.63748	1.95129	1.56509	1.86567	0.17374	0.219831	0.516145	0.236778	-0.252908	0.36289	0.316254	0.430843	0.336818	0.596504	-1.36422	-1.41362	-1.44447	-1.40619	-1.096	-0.597081	-0.15729	-0.554378	0.211934	-0.0157345
1	comp3068_c0	-0.628212	-0.737156	-0.750784	-0.652252	-0.682619	1.58231	1.57974	1.41135	1.48419	1.37169	-0.67933	-0.630557	-0.638799	-0.756865	-0.691635	1.00354	1.21666	1.38749	1.25478	1.52599	-0.672818	-0.706093	-0.665488	-0.70116	-0.531516	-0.749559	-0.758174	-0.697984	-0.737297	-0.749437
1	comp4933_c0	-0.705462	-0.286128	-0.711786	-0.695972	-0.708229	1.58027	2.11549	1.38749	1.4196	1.56089	-0.717917	-0.709386	-0.705721	-0.713564	-0.687805	0.484635	1.10083	0.230344	2.1358	0.916539	-0.676572	-0.694219	-0.703474	-0.691555	-0.418916	-0.71131	-0.71451	-0.261777	-0.706792	-0.710805
1	comp14485_c0	-1.1631	-0.998186	-1.08689	-1.30783	-1.49129	1.57928	2.31324	1.63156	1.67651	-0.143876	0.195171	-0.811593	-0.413014	0.357764	-1.25158	-0.34802	1.20899	0.237632	0.746214	-0.582502	0.0876287	-0.532329	0.859729	-0.0172546	0.568163	0.538194	-0.0242483	-1.06684	-0.263154	-0.498377
1	comp5232_c0	-1.17586	-0.47305	-0.745434	-0.519393	-1.05114	1.57421	2.34412	1.82092	0.780852	2.14262	-0.43363	0.660766	0.572295	-0.375776	-0.351265	-0.8403	0.639405	-0.0441603	-0.235308	-0.556301	-0.940996	-1.15263	-1.02572	-1.14743	-0.888405	0.500855	0.00621056	0.174511	-0.0472838	0.787325
1	comp14845_c0	-0.693188	-0.748347	-0.763438	-0.722737	-0.705029	1.57152	1.50575	1.57956	1.58857	1.48044	-0.488911	-0.75615	-0.667228	-0.770527	-0.698976	1.26993	1.06188	1.25058	1.2367	1.25832	-0.679983	-0.659905	-0.739604	-0.709406	-0.540146	-0.762096	-0.633931	-0.604458	-0.6969	-0.762291
1	comp849_c0	-1.06481	-1.06688	-0.765034	-1.04838	-0.916358	1.5714	1.14756	1.7546	1.38089	2.58161	-1.08673	-1.07165	-1.06519	-1.07911	-1.03399	-0.283751	0.227798	0.00732926	-0.851847	0.195117	0.270639	1.09777	0.546232	0.622557	-0.121648	-0.281173	-0.0416393	0.195626	-0.0828689	0.261921
1	comp6038_c0	-0.738358	-1.10766	-0.752167	-0.792665	-0.979414	1.57108	1.65224	1.5064	1.11457	1.17691	-0.797776	-0.0656768	0.110359	-0.000229563	0.138788	0.508324	1.07791	0.747565	0.40392	1.48772	-1.45024	-1.76021	-1.43754	-1.17777	-0.759966	-0.125484	0.147242	-0.203966	-0.252988	0.759065
1	comp2666_c0	1.24314	1.02266	1.14986	1.10057	1.0378	1.56841	1.56355	1.55783	1.64823	1.61917	-0.735381	-0.95357	-0.755559	-0.908406	-0.894637	-0.724055	-0.576159	-0.29464	-0.284791	-0.3483	-0.872234	-0.911034	-0.936785	-0.905245	-0.689093	-0.390916	-0.417209	-0.513102	-0.742479	-0.657618
1	comp6301_c0	0.0989242	0.612891	0.597896	0.207759	1.20448	1.55557	1.76098	1.9633	1.80301	1.3963	-1.12041	-1.30971	-0.636687	-1.03789	-0.770218	-0.235554	-0.0980091	0.123492	0.0667748	-0.347804	-1.21388	-1.10295	-1.21284	-1.25373	-0.967256	-0.186531	-0.0895864	0.384835	0.0722822	-0.265435
1	comp243_c1	-1.53806	-1.56621	-1.42398	-1.66651	-1.71047	1.54896	0.707998	1.56166	0.674514	0.445258	-0.695238	0.144667	0.16697	-0.696578	-0.482037	0.351483	1.25164	1.40512	1.03114	1.37098	-0.753881	-1.16142	-0.288188	0.270983	0.556242	0.145477	0.044294	0.236186	0.295854	-0.226854
1	comp1311_c0	-0.169939	0.122097	-0.843869	-0.0743687	-1.11833	1.54054	0.875868	1.05626	1.84092	1.44374	-0.840518	0.583077	-2.20587	0.732253	-0.728756	0.363368	0.438891	0.772966	-0.555505	0.516956	1.49833	-0.435606	-0.831449	-1.7378	-0.462445	-1.05806	0.503002	-0.0581775	-0.157457	-1.01011
1	comp10568_c0	-0.551246	0.0315308	-0.774311	-0.703772	-0.387642	1.5405	2.19699	1.88688	1.90829	1.76342	-1.03881	-0.593144	-0.358407	-0.307492	-0.184496	0.98009	0.452483	1.14329	0.0904017	0.097942	-0.7172	-0.696808	-1.0124	-0.991077	-0.762464	-0.220395	-0.505134	-0.51958	-1.01839	-0.749061
1	comp326_c0	-0.563424	-0.565506	-0.225385	-0.583168	-0.609917	1.53466	2.85987	2.55896	1.21256	0.557892	-0.812961	-0.599048	-0.796332	-0.807077	-0.772205	-0.674528	-0.341592	-0.145563	0.32209	-0.340198	-0.757641	-0.780788	-0.793305	-0.777287	-0.345868	1.26716	0.55304	0.179446	-0.382547	0.628664
1	comp13997_c0	-1.16351	-0.382135	-0.201056	-1.10934	-0.912449	1.52896	1.62429	2.23867	1.11692	0.968593	-0.642437	0.778549	-0.129961	-0.112843	-0.683771	0.328636	1.24092	0.640172	0.81485	0.715088	-1.4702	-1.48269	-1.14239	-1.5053	-0.405683	-0.599235	0.0312127	-0.0986602	0.0739657	-0.0591781
1	comp15850_c0	-0.944153	-1.04318	-0.891629	-0.867056	-1.2381	1.52788	1.47157	1.54274	1.03544	0.914651	-1.2621	-1.1423	-1.23169	-1.25157	-1.18884	-0.096358	0.304515	0.343075	1.15888	-0.3412	-0.151033	-0.394331	0.0323893	-0.709044	-0.295249	0.546346	1.60432	0.96422	1.13558	0.466249
1	comp6312_c0	-0.718616	-0.870205	-0.751806	-0.709278	-0.872611	1.5173	2.53471	1.6463	1.62605	0.671916	0.172964	-0.743288	0.97853	0.711781	0.492485	0.518562	0.251994	0.655455	1.08211	0.207574	-0.82632	-0.851488	-0.865391	-0.847679	-0.658438	-0.877248	-0.882118	-0.846287	-0.870364	-0.87659
1	comp9379_c0	-0.883819	-0.88607	-0.89749	-0.864297	-0.889762	1.51624	1.33432	1.49857	1.56016	1.43914	-0.911371	-0.892062	-0.883888	-0.902039	-0.84611	1.25338	1.10616	1.07639	1.15222	1.26111	-0.826593	-0.8592	-0.798598	-0.854281	-0.568488	-0.555267	-0.0920182	0.0268832	0.136158	0.050609
1	comp636_c0	-0.851823	-0.778684	-0.867083	-1.02493	-0.944544	1.50417	1.1174	1.82299	1.11104	1.61294	-0.730738	-0.862459	-1.04508	-1.0629	-1.00683	0.501332	0.530433	0.85086	0.642169	0.258586	-0.985774	-1.02023	-0.843481	-1.01502	-0.780195	0.084854	1.20142	0.760591	0.867758	0.953219
1	comp1889_c0	-1.04068	-1.17866	-0.570999	-0.901072	-0.463969	1.5025	1.82052	1.42556	1.58454	1.26354	-1.30946	-1.28623	-1.27636	-1.29806	-1.23005	0.431031	-0.397857	0.239684	0.428638	0.566775	0.263606	0.552324	1.60629	0.567067	0.318865	0.0101591	-0.400822	-0.707599	-0.564835	0.0455378
1	comp12247_c0	-1.05544	-1.05754	-1.06673	-0.872847	-1.06037	1.49669	1.82526	2.09082	1.26819	1.40544	-0.463306	-0.511209	-0.567466	-0.747216	-0.815817	-0.0437029	0.478403	0.247389	0.0756347	0.537028	-0.852368	-0.495592	-1.05182	-1.03074	-0.630886	-0.372479	1.23974	0.213705	1.49907	0.318161
1	comp9168_c0	-0.829518	-0.831245	-0.716045	-0.81563	-0.685962	1.48654	1.61685	1.80659	1.44316	1.82191	-0.848196	-0.835308	-0.829797	-0.841729	-0.803349	0.741337	0.901382	0.866445	1.40398	1.16647	-0.787813	-0.812714	-0.826479	-0.808945	-0.622278	-0.122035	-0.586483	-0.0985994	-0.436374	-0.116172
1	comp4844_c0	0.201441	-1.4979	-1.37948	-0.992855	-2.34608	1.48565	1.17171	2.02131	0.513807	1.31921	-0.823682	0.204406	-0.150409	0.416012	-1.23825	0.457734	0.917243	1.09412	0.47915	0.525817	-0.606311	-0.55527	-1.25062	0.46186	-0.0506548	-0.602374	-0.430267	0.568818	-0.20053	0.286383
1	comp14122_c0	-0.811818	-0.813511	-0.821024	-0.798227	-0.815837	1.48256	0.772078	1.80025	0.485136	0.288009	-0.830075	-0.817482	-0.812096	-0.82375	-0.786224	1.03995	1.81369	2.24869	1.23174	1.35621	-0.63204	-0.79539	-0.80885	-0.791696	-0.606034	-0.543414	-0.0596085	-0.464377	0.0952137	0.217943
1	comp1709_c0	0.808233	-0.334928	0.0777109	-0.721713	-0.579978	1.48146	1.00744	1.19844	0.624256	0.279761	-0.939246	-1.27621	-1.27009	-1.28317	-1.24009	0.854622	1.43032	1.2157	0.897312	0.277569	-1.2211	-1.25085	-1.26633	-1.24636	-0.976896	0.882549	0.348935	0.859611	0.877979	0.485059
1	comp1152_c0	-0.675683	-0.677723	-0.868264	-0.550297	-0.395834	1.47569	1.05505	0.849178	1.56771	1.30392	-0.876991	-0.86485	-0.859649	-0.870861	-0.834524	1.15007	1.29753	1.36744	2.05947	1.07352	-0.656005	0.365382	-0.491496	-0.35279	-0.283606	-0.867591	-0.872138	-0.838554	-0.861166	-0.86694
1	comp2080_c0	-0.915076	-1.10569	-1.63721	-1.16878	-0.424574	1.47193	0.909178	0.934108	1.3332	0.935089	0.126605	-1.98532	0.418158	-1.02458	-0.995358	0.709323	0.745575	1.30577	1.27113	1.44355	-1.40381	0.182868	0.371931	-0.524375	-0.258326	0.42793	-0.458561	-0.2556	-0.72652	0.297441
1	comp15790_c0	-0.851014	-0.852847	-0.861099	-0.836186	-0.855415	1.47038	0.873729	1.86833	1.46564	1.40168	-0.87105	-0.857206	-0.638835	-0.864126	-0.666059	0.373651	1.23394	1.50233	1.44867	1.28757	-0.806595	-0.833	-0.847742	-0.829003	-0.637052	-0.601871	0.109148	0.473191	-0.453174	-0.345998
1	comp2481_c0	-0.36562	-0.717345	-1.00003	-0.671512	-0.652587	1.45535	1.49383	1.99186	1.46257	1.74276	-0.908226	-0.423867	-0.790229	-0.716688	-0.560694	0.0939109	0.195861	0.345283	-0.0371429	-0.14831	-1.14948	-1.19163	-1.21714	-1.18527	-0.912549	0.0837692	1.08016	1.31243	0.770477	0.620073
1	comp14373_c0	-0.118956	-0.112897	0.199024	0.657119	0.675552	1.44941	1.40765	1.15781	1.06911	1.58654	0.613249	-2.00633	-1.8402	-0.451696	-1.16517	-0.921893	0.0187947	-0.878991	-0.235786	-0.313869	-0.690983	-1.00709	1.99931	-0.503363	-0.897593	0.805452	0.378967	-0.687793	-0.0406143	-0.144755
1	comp16223_c0	-0.524246	-0.846694	-0.181262	-0.818653	-0.283274	1.44895	1.15563	0.986349	1.6495	0.959629	-1.01121	-0.996185	-0.989757	-1.00366	-0.958877	1.42115	1.40794	0.854558	1.13158	1.9427	-0.940661	-0.969819	-0.985883	-0.965407	-0.744044	-0.209743	-0.235676	-0.219981	-0.1664	0.0934571
1	comp15830_c0	-1.22463	-1.0247	-0.977787	-0.982035	-1.01434	1.43665	1.4742	1.36523	1.40863	0.988331	-0.084382	0.000928935	-0.0950989	-0.473009	-0.195214	0.479677	0.402738	0.887178	0.616565	0.711646	-1.36318	-1.42273	-1.45883	-1.5216	-1.18607	0.77866	0.765564	0.673391	0.215825	0.818398
1	comp15988_c0	-0.927059	-0.929571	-0.945496	-0.901714	-0.935028	1.43115	1.39944	1.27969	1.30066	1.38709	0.0416471	-0.0187516	-0.207019	-0.0678178	-0.0390873	1.17116	1.2554	1.33508	1.23299	1.44914	-0.723935	-0.674502	-0.920236	-0.711785	-0.683854	-0.944069	-0.954139	-0.883931	-0.871467	-0.943993
1	comp7725_c0	-1.0176	-0.860768	-1.02851	-1.00144	-1.02237	1.42888	0.866354	1.49797	0.934058	0.67754	-1.03921	-1.02433	-1.01795	-1.03171	-0.987241	1.41394	1.13444	0.751208	0.475832	0.529273	-0.968902	-0.808798	-0.852657	-0.993723	-0.591581	0.733321	0.964926	0.482008	1.33979	1.01724
1	comp11811_c0	-1.98231	-0.433858	-0.978781	-1.04777	-0.734176	1.42766	2.00626	1.56844	1.38594	0.167932	-0.335252	-0.226226	0.0313117	-0.650353	-0.63801	0.210985	1.63801	1.23654	1.12308	0.251636	0.0024293	-0.198994	0.537057	-0.222975	-0.351715	-0.703619	-0.0280497	-0.798528	-1.85566	-0.400998
1	comp40_c0	-0.983608	-0.985826	-0.996154	-0.703453	-0.989077	1.42703	1.81794	1.98519	1.47775	1.49055	-0.739794	-0.88812	-0.98387	-1.00004	-0.948837	1.00866	1.06243	0.672069	0.761282	0.748549	-0.755434	-0.5049	-0.979475	-0.788895	-0.324158	-0.371254	0.328387	0.374666	-0.254852	0.0432322
1	comp8020_c0	-1.30351	-1.22528	-1.27856	-0.524017	-0.284644	1.42249	2.34123	0.897366	1.5854	0.913574	-0.450888	-1.09215	0.00648871	-1.22428	-0.995748	-0.119692	-0.0904672	0.720865	-0.521235	0.469038	-0.81937	-0.76055	0.62333	-0.244394	-0.0229447	1.92333	0.209628	1.02336	-0.743154	-0.435209
1	comp14712_c0	-1.166	-0.801922	-0.80401	-0.74479	-0.520873	1.41957	2.34248	2.08507	1.32195	1.03135	-1.28193	-1.25551	-1.24433	-1.19584	-1.19286	-0.52048	-0.348973	-0.18324	-0.439652	-0.100303	0.220385	0.0580188	-0.396455	0.226868	0.169339	0.716673	0.869441	0.74422	0.429883	0.561921
1	comp14540_c0	-0.679249	-0.21859	-0.458485	-0.482433	-0.119636	1.41766	1.26275	1.5959	1.14813	0.921704	-0.401989	-0.326337	-0.557526	-0.367608	-0.677956	1.12009	1.87889	0.842198	2.22303	0.271131	-1.06558	-1.09849	-1.11688	-1.09351	-0.849691	-1.1326	-0.479537	-0.684791	-0.149383	-0.721217
1	comp5963_c0	-1.24395	-1.32872	-1.15559	-1.42796	-1.34559	1.4172	1.22757	1.32028	0.760974	1.01621	0.376591	-0.137921	0.192348	-0.334806	0.260306	-0.305949	0.529367	1.11971	0.360801	0.630952	-1.24429	-0.892706	-1.17757	-1.23529	-0.875125	1.30296	-0.135998	0.155089	0.386466	1.78464
1	comp4795_c0	-0.326802	-0.467172	-0.201605	-0.629181	-0.165619	1.41404	0.821764	0.515915	0.613378	1.32934	-0.713252	-0.559396	-1.02568	-0.725838	-0.83273	2.12945	1.53845	1.6457	1.28168	1.67742	-0.97183	-0.870952	-0.897552	-0.99873	-0.527656	-0.573421	-0.313039	-0.862712	-0.368418	-0.93555
1	comp12639_c0	1.04362	0.895915	0.848577	0.569738	0.988385	1.41329	1.33034	1.24379	1.52051	1.29229	-0.995479	-1.23526	-1.15331	-1.30092	-1.19939	0.508061	0.340885	0.245189	0.429963	0.127969	-0.0444921	0.01061	-0.194465	-0.265283	-0.0805847	-1.33909	-1.29711	-1.14681	-1.2665	-1.29043
1	comp13731_c0	-0.479496	-0.640132	-0.519998	-0.710746	-0.561383	1.4011	1.135	1.46322	1.47083	1.09378	-0.845383	-0.81926	-0.812619	-0.887614	-0.726294	1.41308	1.30449	1.22496	1.71155	1.33809	-0.174487	-0.293979	-0.550786	-0.448274	-0.353193	-0.997436	-0.949113	-0.867921	-0.920738	-0.997236
1	comp10805_c0	-0.812162	-0.659681	-0.830433	-0.681987	-0.652307	1.39817	1.32549	1.92812	1.32747	1.28668	-1.02013	-1.00596	-0.999885	-1.01298	-0.970569	0.649239	1.8371	1.19377	1.52995	0.541698	-0.741815	-0.61081	-0.368821	-0.641111	-0.752904	-0.265628	0.143675	-0.248175	-0.540407	-0.345609
1	comp12930_c0	1.16141	0.21898	0.111078	0.612651	0.518456	1.39443	0.825903	0.874377	1.52518	0.915696	0.0595319	-0.490788	0.0865963	0.215177	-0.135447	1.30696	0.278046	0.893722	0.830594	0.632841	-1.02013	-0.316243	-1.48094	-0.333362	-1.47291	-1.26041	-1.96595	-1.17551	-1.37316	-1.43679
1	comp506_c0	-1.35579	-1.16497	-1.00662	-0.690227	-0.435771	1.39264	2.13416	1.85608	1.62459	0.330979	-1.38398	-0.82875	-1.0526	-1.16026	-0.732841	-0.3311	-0.145197	0.123663	-0.698469	-0.134646	0.231361	-0.307274	-0.10842	-0.0746933	-0.355778	1.14121	0.301229	1.57151	0.97878	0.281194
1	comp12530_c0	0.703649	1.40029	0.981272	1.10508	0.934134	1.38872	1.89424	2.1152	1.39843	1.20997	-0.779833	-0.796121	-0.780274	-0.9039	-0.935065	-0.87227	-0.5669	-0.377831	-0.402664	-0.600945	-0.562149	-0.300188	-0.907126	0.106391	-0.379236	-0.873573	-0.896843	-0.563165	-0.920721	-0.818574
1	comp5530_c0	-0.858518	-0.860279	-0.719415	-0.844393	-0.862693	1.37556	0.491142	0.569734	1.15821	0.352669	-0.470909	-0.557687	-0.85881	-0.321589	-0.831928	3.02609	0.622202	1.42831	1.85493	0.7989	-0.66702	-0.841455	-0.855437	-0.837611	-0.642907	-0.306282	-0.108188	-0.313803	-0.545963	0.627156
1	comp11769_c0	-1.29584	-1.43066	-1.35743	-1.29602	-0.956492	1.37452	1.79095	0.953861	1.22904	0.803942	-1.18787	-0.626833	-0.896319	-0.978041	-1.04197	0.533622	1.21362	1.33634	1.22174	0.792209	-0.493225	0.503451	-0.904849	-0.187503	-0.101592	0.651256	0.285197	-0.10559	-0.398436	0.568932
1	comp2851_c0	-0.491773	-0.118528	-0.810354	-0.367698	-0.632623	1.37422	2.25978	1.69906	0.51716	0.05411	-1.69029	-1.21043	-1.4056	-1.29158	-1.13588	0.01877	1.25506	-0.121345	0.907498	-0.144714	0.266808	0.689511	0.54203	1.56262	0.307504	-1.16685	0.296917	-0.0195626	-0.234474	-0.909331
1	comp10041_c0	-1.22649	-0.681328	-1.56098	-0.915425	-0.616095	1.37173	1.19343	1.09483	0.383855	-0.7593	-0.913152	-0.55703	0.835304	-0.644179	-0.741532	0.240741	2.07014	1.49433	0.795934	1.19536	-0.202627	-1.48543	0.171186	0.597842	-0.0746643	0.667822	-0.0764068	-0.450452	-1.76125	0.55384
1	comp10231_c0	-1.11027	-1.34406	-1.35506	-0.813274	-0.79419	1.3696	1.88621	1.3662	1.76304	0.2418	-1.07798	-0.951749	-0.707516	-1.35901	-0.793649	0.332092	1.25834	1.01253	0.530695	0.39124	-0.757766	-0.255643	0.246633	1.38859	-0.23862	0.383556	0.528782	-0.598563	-0.795091	0.253137
1	comp16211_c0	-0.688889	-1.3982	-1.56128	-0.922055	-1.65031	1.36571	0.934182	0.489006	1.82132	0.828106	0.720553	-0.883029	-0.110508	1.17965	1.37684	1.53838	-0.781445	0.0774435	-0.430617	0.252588	-0.950878	-0.721185	-0.648168	-0.728189	-1.05189	0.962804	0.19696	-0.381165	0.0930908	1.07118
1	comp4409_c0	-1.01819	0.704132	-0.647712	-0.770658	0.399164	1.35917	1.63635	0.221605	1.4414	0.939986	0.961653	0.60904	0.959178	0.0229386	0.1306	0.219754	1.09451	0.555025	0.265694	1.37345	-1.51108	-1.95817	-0.959043	-0.612479	-0.594143	-0.478245	-1.42028	-0.854313	-1.29184	-0.777484
1	comp334_c0	-0.700134	-0.701761	-0.709312	-0.686752	-0.704135	1.35806	1.25981	1.43246	1.55959	1.11483	-0.718437	-0.705742	-0.700331	-0.712144	-0.674696	0.996381	1.26937	1.54647	1.85976	1.3701	-0.660309	-0.683705	-0.697116	-0.680162	-0.521429	-0.708615	-0.713358	-0.678736	-0.701904	-0.708053
1	comp877_c0	-1.31537	-0.307261	-1.78608	-1.94031	-1.015	1.35802	1.55389	1.35794	1.20034	-0.173485	-0.599409	0.603866	0.132892	-0.41161	-0.561139	-0.296849	-0.608198	0.515727	0.587502	-0.822773	1.86064	1.91796	-0.515276	0.32273	-0.647035	0.189735	0.245437	0.172848	-0.323303	-0.696444
1	comp303_c0	-0.270189	-0.389909	-0.136128	-0.651918	0.584066	1.35484	2.29485	1.15863	1.13554	1.68891	-0.13191	1.30274	1.12428	0.110175	-0.233528	-0.293945	-0.0885602	0.751833	-0.359672	-0.140141	-1.44207	-1.48265	-1.50464	-1.47651	-1.15084	-0.162682	0.113636	-0.479657	-1.10465	-0.119918
1	comp10695_c0	-0.673869	-0.786982	-0.481771	-0.366261	-0.811222	1.3323	1.95572	2.1874	1.94611	1.51662	-0.552854	-0.935812	-0.852172	-1.07793	-0.159067	0.0610148	1.02505	0.43554	0.300555	0.198151	-1.0086	-1.04048	-0.770933	-1.03565	-0.798131	-0.597461	-0.171127	0.153908	-0.0616712	1.0696
1	comp14385_c0	-0.826792	-1.60407	-1.42945	-1.9115	-0.142311	1.33031	1.88093	0.377427	1.44204	1.52	0.399123	-0.661823	-0.879649	-0.830396	0.00632628	-0.152362	0.649609	0.62523	0.52913	0.300342	-1.01007	-0.90626	-0.381957	0.579032	-0.407972	1.83591	-0.474514	-0.0539816	-0.538208	0.735914
1	comp11895_c0	-1.52672	-1.64358	-1.66015	-1.61114	-1.64885	1.3286	1.05542	0.987062	1.25612	1.28355	-0.202746	-0.351031	-0.439436	-0.201353	-0.218145	0.62601	0.659027	1.01978	1.20313	1.04806	-0.573001	-0.634151	-0.683271	-0.599965	-0.943565	0.479883	0.193118	0.326899	0.565496	0.904961
1	comp6589_c0	-0.850201	-0.852024	-0.860224	-0.83546	-0.854575	1.31535	1.04386	0.985743	1.13186	0.952309	-0.870112	-0.856355	-0.850477	-0.863231	-0.822361	1.24332	1.7387	1.92984	1.26787	1.76382	-0.360645	-0.543489	-0.470423	-0.828322	-0.636554	-0.0725147	-0.482277	-0.676602	-0.474817	-0.312012
1	comp15234_c0	-1.1284	-0.996014	-1.13758	-1.00011	-1.13242	1.3145	1.7211	1.53671	1.25121	0.819573	-0.398436	-0.173476	0.0662847	-0.667737	-0.649335	1.07514	1.7988	0.574299	1.51722	0.541531	-1.08631	-0.967601	-1.12553	-0.863509	-0.87474	-0.577158	0.328302	0.369888	0.00559306	-0.141809
1	comp6884_c0	-1.58753	-1.00029	-1.15017	-0.826687	0.00305156	1.31169	1.93096	1.30192	1.4523	1.01841	-1.29406	-0.84008	-0.332287	-1.26965	-1.29316	0.197339	1.09823	1.30816	0.431678	0.38072	-0.338318	-0.11966	0.381168	1.03731	0.852863	0.142987	-0.825071	-0.682541	-0.793151	-0.496125
1	comp15395_c0	-0.264378	0.299203	-0.756858	-0.307547	-1.28364	1.30986	0.951817	0.251833	1.92699	2.57849	-0.679078	-0.892955	-0.205451	0.507764	-0.590654	0.734224	0.132382	-0.529898	0.623229	1.27472	-1.03871	-0.653523	-0.44798	-1.39875	-0.84518	-1.66367	0.746245	-0.65519	0.758153	0.118549
1	comp5366_c0	-1.20156	-0.414758	-1.20923	-0.443403	-0.686055	1.30827	1.54023	3.0678	1.61593	0.303317	-0.823092	-0.863049	-0.476887	-0.663942	-0.46873	0.0188114	0.513393	0.786833	1.0388	0.639974	0.43793	-0.00375136	0.642253	-0.832642	-0.297817	-1.04494	-0.586298	-1.03266	-0.669048	-0.195671
1	comp7578_c1	-0.101066	0.303678	-0.0780878	0.304475	0.122102	1.30771	1.88971	2.36333	1.60154	1.45834	0.104077	0.194248	0.517443	-0.40098	-0.375997	-0.93785	-0.734891	-0.873678	-0.331505	-0.871424	-1.20127	-1.43194	-1.45782	-1.42515	-0.982261	-0.058004	0.669058	0.414346	0.404471	-0.392596
1	comp834_c0	-1.54425	-0.513927	-0.0827624	-0.745293	0.18991	1.30686	2.52224	-0.400841	1.57837	1.01025	-1.79545	-0.964612	0.787263	-1.09657	1.46634	-1.10565	0.948437	0.665532	-0.192514	0.525327	-0.233235	-0.0011745	0.782863	0.0462469	-0.0824309	-0.137384	-0.610488	-0.871458	-0.976251	-0.475346
1	comp10258_c0	-1.1856	-1.01	-1.31875	-0.758419	0.371328	1.30597	1.71144	1.16947	1.06448	1.21753	0.748613	0.59319	0.487064	0.435254	0.0524155	0.0587596	0.733397	0.371542	0.480117	1.35538	-1.37667	-1.41818	-1.44128	-1.4119	-1.09967	0.632004	-0.0611228	-1.04391	-0.839577	0.177139
1	comp15175_c0	-0.981643	-0.983986	-0.995367	-0.961848	-0.987617	1.30575	1.3556	1.30503	1.37402	0.552971	-1.00916	-0.989971	-0.981821	-0.999773	-0.9437	0.922626	0.466354	1.25567	1.07211	0.893581	-0.923188	-0.956999	-0.885317	-0.951889	-0.730034	0.301062	0.734149	0.723195	0.778412	1.24179
1	comp8322_c0	-0.757812	-0.786098	-0.992913	-1.12434	-0.840866	1.29742	0.617919	2.15526	1.09321	0.435422	-0.719454	0.817931	0.459385	-0.143937	-0.301725	1.14759	1.7786	1.04847	1.30378	1.1085	-0.80223	-0.348053	-0.928605	-1.27885	-0.813964	-0.987863	-0.398443	-0.252724	-0.791967	-0.993639
1	comp10714_c0	-0.655612	0.0432924	0.26132	0.264687	0.129277	1.29338	2.04712	1.93836	1.35744	1.27478	-1.14624	-0.53057	-0.524785	-1.14622	-1.28889	0.237281	0.742929	0.787057	0.308455	0.380912	-0.293976	-0.393124	0.404079	-0.619346	0.606791	-1.40302	-0.521949	-1.15879	-2.03522	-0.359422
1	comp2563_c0	-0.141316	0.23224	0.705283	0.604895	0.792758	1.28291	0.384771	-0.0142978	1.26401	0.826033	-0.0854918	-2.06632	-1.67771	-1.45574	-1.64718	-0.281161	0.579467	0.634889	-0.242173	1.61799	-0.282395	-0.913821	1.95985	0.386367	0.313394	0.422723	-0.534428	-1.15271	-0.778087	-0.73474
1	comp13400_c0	-0.818447	-1.07571	-0.955363	-0.916719	-0.826483	1.2751	1.40711	1.44687	1.26708	1.23185	-0.99901	-0.971402	-1.0019	-1.10114	-1.04781	0.766527	0.902369	0.923074	0.877825	0.775865	-1.02415	-1.06602	-1.03166	-0.795427	-0.784408	0.581307	0.773623	0.776242	0.721686	0.689148
1	comp8011_c0	-1.04395	-0.70013	-1.05653	-1.02554	-0.927917	1.27107	0.22252	0.621921	0.954615	0.619764	-1.06899	-0.939276	-0.864002	-0.948505	-0.873013	1.89644	0.896774	1.23109	1.28794	2.00846	-0.988991	-0.546347	-0.920123	-0.791214	-0.533519	-0.263675	0.740798	0.823442	0.104356	0.812527
1	comp7469_c0	-0.288886	0.107235	0.0419512	0.448408	0.535075	1.26621	2.61682	1.13586	0.873066	1.27794	-1.30456	-1.287	-1.27948	-1.29568	-1.24305	0.196039	1.25302	0.873189	0.163745	0.0926052	-0.831807	-0.642098	-1.02808	-0.917359	-0.964397	0.522269	-0.405747	-0.515091	-0.347552	0.947351
1	comp3158_c0	-0.929409	-0.931264	-0.939374	-0.914632	-0.933762	1.26294	1.1858	0.868676	1.42813	1.85826	-0.949135	-0.935555	-0.929739	-0.942285	-0.901671	-0.232238	1.03585	0.127897	0.655293	0.761897	-0.884849	-0.911643	-0.926218	-0.90759	-0.692908	1.4686	0.54887	0.918959	0.457631	1.28346
1	comp4919_c0	0.663582	1.21274	0.764534	-0.518894	-0.679665	1.26023	2.53165	2.52542	1.60015	0.819314	-0.898481	-0.885849	-0.880437	-0.892097	-0.854258	-0.783145	0.509183	-0.438929	-0.292173	-0.133428	-0.498638	-0.228344	-0.5025	0.100019	-0.223834	-0.711012	-0.169958	-0.625139	-0.882016	-0.888016
1	comp730_c0	-0.0798434	0.894913	-0.152032	0.790268	-0.729361	1.258	2.04621	2.07165	0.577558	0.249649	0.543324	0.469598	-0.758747	0.156229	-0.309118	-1.30726	-1.26065	-1.28681	-0.181086	-0.336037	-1.00204	0.569338	1.25993	-1.8314	-0.481428	0.272844	1.01369	-1.18158	-0.173474	-1.10233
1	comp12189_c0	-0.21008	-0.424267	0.100191	0.184847	-0.514596	1.24694	1.24687	1.5728	1.32597	1.01623	-1.35479	-0.177754	-1.13072	-0.805141	-0.72536	0.667074	1.39202	1.69222	0.972626	1.10738	-1.25824	-1.29763	-1.31975	-1.29167	-0.999507	-0.711349	0.204451	-0.0727597	-0.0960397	-0.339949
1	comp763_c1	0.666563	-0.258723	-0.0380498	0.346616	0.41407	1.24387	0.308341	-0.331957	1.13344	1.06792	-0.570142	-2.31924	-1.7299	-1.08589	-1.68264	1.35943	0.844834	1.20293	0.963751	1.70819	-0.493088	-0.439099	-0.169617	-1.21045	-0.607195	-0.797618	-0.119845	-0.231243	0.649906	0.17485
1	comp9105_c0	-0.841659	-0.843521	-0.851987	-0.826512	-0.846164	1.23922	1.92648	1.12191	2.26618	1.39918	-0.862203	-0.84799	-0.841922	-0.855115	-0.812992	0.926608	0.900111	0.602892	0.800075	1.33712	-0.796378	-0.823197	-0.838293	-0.819137	-0.627448	0.653055	-0.0544448	-0.436764	-0.364101	0.016995
1	comp5738_c0	-0.370531	-0.413212	-0.563517	-0.534479	-0.705938	1.2364	1.0899	0.491271	0.944281	2.44502	-0.885343	-0.872614	-0.867164	-0.878927	-0.840883	0.871968	1.38416	1.19615	1.22219	1.9731	-0.82518	-0.850215	-0.863867	-0.846428	-0.647749	-0.495376	-0.171435	-0.645696	-0.705278	0.129386
1	comp12304_c0	-0.76487	-1.18027	-0.998871	-0.768416	-1.06919	1.23251	0.273375	0.933875	1.06315	1.67915	-1.32182	-1.30008	-1.29082	-1.18558	-1.24695	1.45155	1.01561	1.26502	0.910307	1.29666	0.325749	-0.31241	-0.535343	-0.37922	-0.261695	-0.780772	0.492687	0.92563	0.333425	0.197604
1	comp8996_c0	-0.844724	-0.830053	-1.19744	-0.558393	-0.0638742	1.22741	0.929674	0.943507	0.134445	0.697625	1.19847	-2.33623	0.37723	-0.783792	-0.77999	-1.02409	1.41414	1.1203	-0.249128	1.47988	0.992439	-0.516702	-0.386393	0.260105	-0.495727	1.8095	-0.876276	-1.18435	-0.191836	-0.265736
1	comp3539_c0	-1.60743	-1.15996	-1.42627	-1.08125	-1.42667	1.22678	1.68858	1.62608	1.45814	1.57336	-0.701188	-0.676644	-0.702575	-0.898572	-0.429916	-0.40991	0.440848	-0.269418	0.239537	0.291759	0.842006	0.724691	1.11421	1.19851	0.402956	-0.597106	0.0729656	-0.605368	-0.485287	-0.422843
1	comp11339_c0	1.50468	1.05208	1.22055	0.719617	0.87521	1.22249	1.27511	0.330756	0.886933	0.727252	0.346501	-1.42539	-0.30232	-1.07112	-0.652969	0.644821	0.769448	0.513325	0.623087	0.778978	-1.29905	-0.771385	-0.233159	-1.22824	-0.702648	-0.730909	-1.12862	-0.954343	-2.08559	-0.905095
1	comp8675_c0	-0.707952	-0.510995	-1.07747	-1.12437	-1.20537	1.21503	1.1346	1.71629	1.31083	1.44349	-0.395258	-0.123742	0.196884	-0.656462	-0.422354	1.02114	0.958087	0.379119	0.89273	1.6111	-1.30095	-1.15348	-1.35945	-1.33302	-1.03823	-0.437958	0.325015	0.0340562	-0.0968374	0.705533
1	comp13842_c0	-1.38253	-1.14053	-1.30034	-1.20843	-1.26208	1.21198	1.70458	2.72896	1.39532	1.55166	-0.790983	-0.0572492	-0.0548682	-0.367556	-0.0805996	0.59381	0.25955	0.187487	0.479107	-0.0729673	-0.196193	-0.343955	-0.62717	-1.47575	-0.386955	-0.362196	0.383959	0.478732	-0.000522209	0.135746
1	comp11726_c0	-0.341051	0.273932	0.437097	-0.225495	-0.89296	1.20774	1.46085	1.79874	0.555782	0.632519	-0.685318	-0.895165	-0.887472	-0.904459	-0.851628	1.01617	1.86093	1.5914	1.91494	0.332144	-0.832612	-0.864105	-0.882978	-0.247148	-0.660143	-0.899276	-0.729871	-0.857195	-0.622352	-0.803016
1	comp15529_c0	-1.2866	-0.279173	-1.41804	-0.990679	-1.32501	1.20661	2.46558	1.30822	1.82593	1.63672	0.279618	-1.07608	-0.46689	-0.741047	0.013692	0.0274604	0.411098	0.259924	-0.652252	0.839354	-0.546142	-0.302547	0.0264045	-1.15817	-0.483511	0.58245	-0.0258317	-0.88507	-0.130763	0.884748
1	comp11694_c0	-0.755645	-0.90014	-0.773516	0.0949018	-0.575227	1.20659	0.928167	0.894581	1.81505	1.77144	-0.59622	-1.20447	-0.729337	-0.638011	-0.367745	1.22629	0.378627	0.727111	0.648329	2.24948	-0.9843	-0.998967	-1.19249	-1.16867	-0.731843	-0.330574	-0.0133861	-0.0490356	-0.736629	0.805648
1	comp11277_c0	-0.746125	-0.748122	-0.758392	-0.587975	-0.751455	1.20026	1.08197	1.39713	1.14832	0.842973	-0.770884	-0.753506	-0.746157	-0.762516	-0.712316	1.58879	1.73257	1.61524	1.81398	1.21591	-0.695085	-0.724015	-0.741916	-0.719652	-0.548481	-0.683028	-0.464192	-0.480074	-0.748282	-0.494977
1	comp1105_c0	-0.989909	0.152772	-1.14576	0.231334	0.743474	1.19467	1.18093	1.33671	0.855641	0.929218	-0.388157	-0.443629	0.303969	-1.79633	-0.577006	-0.54851	0.824625	0.536057	0.764259	2.03267	-1.20945	0.363784	-0.7849	-0.526216	0.111997	0.337259	-1.30994	-1.83746	-1.20177	0.859672
1	comp10526_c0	-1.2829	-1.13208	-1.30037	-1.09801	-1.2905	1.18892	1.22169	1.37083	1.47932	1.2173	-1.31801	-1.29347	-1.28306	-1.30607	-1.23465	0.931297	1.17063	0.865415	0.935513	0.406504	0.228827	0.000815347	0.204991	0.00595114	-0.269286	0.141629	0.475024	0.212075	0.349935	0.401737
1	comp834_c1	-1.31407	-0.600187	-0.772369	-0.802239	0.328842	1.1864	1.74329	1.65082	0.976276	1.4547	-0.689829	0.190943	0.334055	-0.922587	0.812293	-0.297165	1.15158	1.49341	0.285307	1.4604	-1.37249	-1.15531	-1.0577	-0.814517	-0.481669	-0.397117	-0.50943	-0.715213	-1.07725	-0.0891886
1	comp13980_c0	-0.207083	0.300015	-0.0249889	-0.0533801	-0.477214	1.18602	1.66944	1.4189	2.09797	2.90917	-0.716438	-0.117739	0.0250397	-0.400661	-0.870133	0.322588	-0.0664471	0.338636	0.722217	0.1209	-1.08693	-1.12323	-1.14402	-0.894422	-0.863278	-0.713129	-0.386516	-0.629383	-0.908691	-0.427215
1	comp1673_c0	-0.429035	2.05069	0.824377	0.954579	1.1375	1.18384	1.75729	1.67807	1.07785	0.880585	-1.04797	-1.03295	-1.02651	-1.0404	-0.995467	-0.137987	0.959123	-0.18224	-0.206122	0.169078	-0.976877	-1.00649	-1.02262	-1.00202	-0.768382	-0.706095	-0.703883	0.0820889	-0.69812	0.228099
1	comp11798_c0	-1.73185	-0.587218	-1.41838	-1.23698	0.409999	1.18101	1.4402	1.31289	0.677889	0.832111	-0.772523	-0.324398	1.45466	-1.3454	-0.0951377	-0.0159407	0.276031	0.545798	-0.270069	0.388664	-1.38919	-0.382193	-1.16151	-1.2455	-0.711246	1.40205	0.438993	0.635057	0.178991	1.51319
1	comp13277_c0	0.0375136	0.879232	-0.451434	0.970533	-0.193574	1.1747	1.5014	0.496906	2.27835	1.22427	1.21445	-1.12762	0.379275	0.630029	-0.476934	-0.798378	-0.974227	-0.699974	-0.418584	-0.102594	-1.51364	-1.73097	-1.12766	-1.20257	0.584094	0.393963	0.0747928	-0.748161	-1.02837	0.755193
1	comp10114_c0	-0.858503	-0.943889	-1.16025	-1.07346	-0.704007	1.16644	1.45849	1.50361	1.35152	2.36075	-0.249719	0.211233	-0.19975	0.309804	-0.412559	0.487991	0.347199	0.385424	0.169713	0.258307	-1.36425	-1.40932	-1.43561	-1.40251	-1.08924	0.417364	0.713628	0.4117	0.280571	0.469312
1	comp6870_c0	-1.58105	-2.10092	-0.859637	-1.91431	-0.943828	1.16524	1.47914	1.30701	0.382014	0.0594171	0.344953	-1.07984	-0.59474	-0.923592	0.103402	0.857656	1.09919	0.289756	0.177511	0.937864	1.3019	0.439167	0.803681	0.159013	1.35057	-0.700081	-0.488291	-0.66471	-0.597765	0.191278
1	comp1815_c0	-0.122055	0.446753	-0.72659	-0.453199	0.156812	1.16511	2.79097	1.74257	2.03882	0.310745	0.539398	-0.122436	0.226048	-0.183886	0.409579	-0.581285	-0.325407	-0.454595	-1.04005	-0.0469408	-1.33288	-1.37203	-1.39346	-1.36611	-1.06016	0.313169	0.505913	-0.130883	-0.37526	0.441339
1	comp8411_c0	-0.739589	-0.741044	-0.587831	-0.728007	-0.595986	1.16303	1.41557	2.582	1.88167	1.83169	-0.53704	-0.744406	0.211243	-0.749675	-0.498572	0.41303	0.527385	0.993812	1.36399	0.30985	-0.704659	-0.72567	-0.571777	-0.722492	-0.546388	-0.746807	-0.750791	-0.515107	-0.741178	-0.746239
1	comp14418_c0	-0.0636728	-0.576808	-0.621413	-0.03989	1.05777	1.16275	1.97695	0.76978	1.65923	1.49333	1.28041	1.0558	0.27753	0.793396	0.247612	-0.202196	0.155586	-0.493159	-0.295678	-0.060512	-1.15153	-0.586241	-0.282159	-0.998973	0.17347	-1.20648	-1.41885	-1.71596	-1.61484	-0.775247
1	comp14041_c0	1.00991	0.816078	0.936169	0.753199	0.882718	1.15892	1.03976	1.05035	1.05843	1.01639	-1.0511	-1.02369	-1.01223	-1.03847	-0.961438	0.998535	1.22308	0.681316	1.07001	0.955047	-0.884683	-0.978632	-1.00588	-0.972684	-0.74945	-1.02995	-1.04009	-0.911143	-0.960729	-1.02973
1	comp2123_c0	-1.44749	-1.08517	-1.46243	-1.60877	0.257075	1.15724	2.2208	0.535519	0.920063	0.758803	1.34529	-0.172365	1.31978	-0.762032	0.550303	-0.368995	0.518441	0.433091	-0.312696	0.304217	-1.71484	-0.790073	0.317753	-0.59358	-0.606498	0.961851	-0.416299	-0.317484	-1.00015	1.05865
1	comp9151_c0	-1.23678	-0.0743222	-0.461335	-1.21833	-0.298712	1.15595	2.38626	1.5281	0.837024	0.867849	-0.525072	1.11686	-0.916862	-1.02063	-0.444751	-0.752029	1.93812	0.880396	0.566917	-0.609616	-0.286724	-0.534152	0.937224	0.475419	-0.13438	-1.03792	-1.06758	-0.724863	-0.268337	-1.07772
1	comp2413_c0	-0.971049	-0.504558	-1.91515	-1.47029	0.312421	1.15347	1.88187	0.138912	1.23617	0.0378497	1.17801	-0.578353	0.0573002	0.118124	-0.448769	0.382818	0.352096	0.321674	0.14881	-0.152881	-1.67344	-1.23598	-0.528791	-0.755641	-0.238651	2.42858	-0.649264	0.710794	-0.305787	0.969708
1	comp2121_c0	-1.36726	-0.764681	-0.712551	-1.03295	-1.06043	1.14694	0.91377	1.12454	1.17464	0.855626	-1.39578	-0.905794	-0.461504	-1.10891	-0.772165	1.29415	1.15176	1.21813	0.571743	1.30297	-0.826938	-0.374503	-1.20313	-0.787795	-1.03711	0.00469619	0.358951	1.33336	0.361733	0.998468
1	comp11256_c0	-1.36961	-1.09358	-1.20318	-1.67614	-1.43141	1.14604	0.727201	1.3669	1.1522	1.2384	-1.77994	-0.764245	-0.387236	-1.32238	-1.10865	0.659871	1.16789	0.892252	0.753889	0.842299	0.36704	-0.0713186	-0.46675	-0.184412	-0.303243	0.271014	0.774584	0.743787	0.644135	0.414579
1	comp14047_c0	-1.00064	-0.601389	-1.01323	-0.982302	-0.700569	1.14596	1.26575	1.52973	0.680645	0.850146	-1.02577	-1.00833	-1.0009	-1.01714	-0.965753	0.915631	1.23915	1.16214	1.64602	0.968901	-0.946081	-0.978097	-0.996491	-0.973253	-0.750047	0.0292412	0.458635	1.14046	0.40842	0.51917
1	comp14533_c0	-1.01124	-0.241191	-0.367734	-0.765293	-0.764024	1.14404	1.72444	2.03165	1.69309	0.986651	-0.332409	1.34057	0.89499	0.278354	0.06328	0.354527	0.618861	0.27759	0.701462	-0.0631047	-1.13238	-1.11437	-1.34683	-0.950613	-1.00731	-1.24316	0.56144	-0.586404	-0.367827	-1.37706
1	comp14431_c0	-1.85618	-1.85994	-1.87723	-1.82543	-1.86536	1.14108	0.489171	0.805047	1.36618	0.269336	0.54817	-0.370701	1.42945	-0.0749383	0.183842	0.934303	-0.108511	1.31406	0.662682	1.04384	-0.332377	0.450398	-0.110964	-0.452527	0.362997	-0.193305	-0.0885377	0.416917	-0.265358	-0.136112
1	comp16105_c0	-0.278442	-0.438366	-0.759218	-0.605832	-0.226643	1.13754	1.93614	2.16594	1.58826	1.06853	-0.590827	-1.19423	-1.13741	-0.747209	0.523758	-0.280806	1.01244	0.697442	0.388379	-0.0138005	-1.12314	-0.0292523	0.826378	-0.860165	-1.11833	-0.75201	0.584134	-1.43926	0.761566	-1.09559
1	comp4706_c0	-0.791315	-0.793199	-0.802108	-0.775653	-0.796017	1.13746	1.40425	1.16797	1.12422	1.11924	-0.812887	-0.797891	-0.791509	-0.805494	-0.761436	1.60323	1.70935	1.58168	1.34986	1.34994	-0.744861	-0.771972	-0.787737	-0.767869	-0.587436	0.141437	-0.448507	-0.766154	-0.339792	-0.54681
1	comp5157_c0	-1.40144	-0.939369	-1.41623	-1.20802	-0.802439	1.13722	2.08311	1.60556	1.83565	1.65549	-1.19911	-0.647462	-0.896775	-0.98944	-0.834099	0.0669781	-0.228747	-0.163799	0.169397	0.25292	-0.545404	-0.0795255	0.0212031	-0.381089	-0.315509	0.974071	0.211576	1.08401	0.331569	0.619713
1	comp12494_c0	-0.55362	-0.671137	-0.376653	9e-05	-0.774464	1.13332	0.830141	0.882742	1.41708	1.49498	-0.900097	-0.884118	-0.877312	-0.892197	-0.84515	1.46659	1.34202	1.41085	1.37501	1.98723	-0.827238	-0.856437	-0.873278	-0.852018	-0.653172	-0.674907	-0.711654	-0.614753	-0.413456	-0.0883941
1	comp12731_c0	-2.80784	-0.401625	-1.00598	-0.914435	1.33463	1.12781	1.67368	1.47895	0.277861	0.149263	-0.367244	-0.546038	-0.674673	-0.983599	-1.3339	0.21246	1.00943	0.973919	0.823421	0.519721	-1.22092	-0.630224	0.779652	-0.534331	-0.06737	-0.0836049	0.550177	0.0595919	-0.437621	1.03884
1	comp801_c0	0.697364	0.180637	0.372917	0.143149	0.66712	1.12737	2.55914	1.88674	1.69862	0.0934982	0.544035	0.246829	-0.0687318	1.17885	-0.520831	-0.291712	0.199265	-0.773411	0.428462	-0.472481	-1.2139	-1.22881	-0.834847	-1.4442	-0.906515	-0.486629	-1.11455	-0.975486	-0.857461	-0.834435
1	comp11408_c0	0.445895	0.060869	0.686269	-0.318621	-0.598167	1.12634	0.728224	1.01393	1.36832	0.615538	-2.01376	-1.17253	-0.715806	-2.00046	-2.19507	-0.115539	0.267985	0.425751	0.673609	0.410712	-0.383081	-0.893427	-0.919066	-0.394722	0.255272	-0.497955	0.394991	1.3966	1.26383	1.08406
1	comp15054_c0	-0.79161	-0.635609	-0.694846	-1.13926	-0.749033	1.12053	1.35355	1.01755	1.37052	1.73268	-1.18027	-0.990385	-1.15724	-1.17213	-0.92059	0.401446	0.713905	-0.239681	1.24798	-0.0736752	-0.890031	-0.374429	-0.782375	-1.13091	-0.692909	1.3982	0.915436	1.1453	0.229739	0.968155
1	comp14204_c0	-1.69606	-1.16377	-0.536415	-1.06213	-1.27684	1.12045	2.47338	1.0715	1.39138	0.689563	1.22038	-0.210399	0.803431	-0.248923	0.587984	-0.805304	-0.841499	-1.49522	-0.644007	0.711621	0.370942	0.279725	-0.778025	-0.842565	-0.486544	0.905791	0.251367	0.864838	-0.132032	-0.522626
1	comp12418_c1	0.776303	0.661097	-0.13926	0.141112	-0.404273	1.12043	0.852913	1.45976	0.479887	1.17854	-1.96225	-1.45161	-1.42551	-1.0107	-2.07939	0.516709	0.810584	-0.0489306	1.5648	0.959971	-0.0364768	-0.928045	-0.882713	-1.3684	-0.268293	-0.0873106	0.694676	0.091737	0.404355	0.38028
1	comp15880_c0	-0.382539	-0.61724	-0.427379	-0.383777	-0.13097	1.12008	1.47419	1.29402	1.46623	0.990129	-0.69995	-0.818666	-0.81155	-0.827233	-0.778304	1.48821	1.37418	1.69512	1.06339	1.63489	-0.760515	-0.789894	-0.807381	-0.785452	-0.598837	-0.822465	-0.739351	-0.78348	-0.813613	-0.821842
1	comp16114_c0	-0.797264	-0.799374	-0.809991	-0.779068	-0.802798	1.11763	1.44894	1.52932	0.824564	1.02856	-0.82289	-0.804947	-0.797346	-0.814198	-0.643733	1.55058	1.89513	1.21869	1.60447	1.32617	-0.743892	-0.774358	-0.698266	-0.769757	-0.585834	-0.29478	-0.532903	-0.385297	-0.283835	-0.603521
1	comp2017_c0	-0.885045	0.568694	-0.931224	-0.857975	-1.17027	1.11578	0.776147	3.3062	0.678775	0.528273	-1.09252	-0.0133556	0.727893	-0.267239	-0.671267	0.657756	0.468769	0.514386	-0.404831	0.914976	-0.870923	-0.32628	-0.903531	-0.854971	-0.217542	0.171586	-0.210103	1.40759	-1.52253	-0.63722
1	comp5142_c0	0.779255	0.883241	0.60315	0.799547	0.340139	1.11498	1.20896	1.51106	1.45406	1.24185	-1.23618	-0.976719	-0.796533	-1.0815	-0.972302	-1.05472	-0.978468	-1.25211	-1.24411	-1.33492	-0.610179	-0.841849	-0.404806	-0.849479	-0.118025	1.30441	0.587948	0.146787	0.995852	0.780669
1	comp4128_c0	-1.06112	-1.33472	-1.41328	-1.23123	-0.740787	1.10068	0.770612	0.441699	1.90901	1.65079	-1.11253	-1.35849	0.109586	-1.18841	-0.373956	0.122788	1.2083	1.0845	1.01429	0.554844	-0.630161	0.0587321	-0.0340237	-0.547098	-0.480951	1.6369	0.306585	-0.813346	-0.370724	0.721527
1	comp1162_c0	-1.22366	-1.36212	-1.37566	-1.17355	-1.36638	1.0992	1.63974	2.59529	0.554977	-0.089186	-0.644041	0.145375	-0.823187	-0.799448	-0.927108	0.0847802	1.7686	0.950332	0.92231	-0.135919	-0.180347	-0.307208	-0.291918	-0.598505	-0.120675	-0.316715	0.781414	0.56696	0.651625	-0.0249737
1	comp10027_c0	-0.837657	0.129433	-0.482003	0.420124	-0.481709	1.09155	1.43314	1.58048	1.14079	1.53101	-1.01561	-0.199876	-0.670039	-0.682215	-1.27078	1.01277	0.637502	-0.135307	-0.332458	-0.652846	1.6519	0.856651	-0.658676	1.52369	0.0727911	-1.11835	-1.11669	-1.27658	-1.07551	-1.07552
1	comp1173_c0	-0.944406	-0.719407	-0.384209	-0.382798	-1.18608	1.08331	2.30447	0.77002	0.843575	0.341437	-0.636218	1.92841	-1.03236	0.411431	0.0859512	-0.168477	1.75833	-0.0259606	0.369287	-0.871793	0.698647	-0.83987	1.18679	-0.713983	-1.04103	0.72239	-0.26273	-1.34109	-0.744411	-1.20922
1	comp4357_c0	-0.616093	-0.0604595	-0.0714248	0.180655	0.274348	1.08209	1.43717	1.4396	1.44417	0.986703	-0.209889	-1.62977	0.483954	0.336168	0.00730719	1.16685	0.934267	1.31095	0.828526	0.808034	-1.48349	-1.12527	-1.6417	-0.454206	-0.555835	-0.512519	-1.30626	-0.985568	-0.894123	-1.17419
1	comp4958_c0	-1.26311	-0.454463	-0.49353	-0.183159	1.755	1.0809	1.23495	0.872697	1.0697	-0.128827	-0.0652252	-2.29216	-0.722128	-0.86923	-0.541488	0.648793	0.385648	0.812389	1.13981	1.34705	-0.963236	-1.04107	0.737199	0.145915	-0.508089	0.559261	-1.30776	-0.60454	-1.35216	1.00087
1	comp15663_c0	-0.191726	-0.146192	-0.0057688	-0.457717	-0.760404	1.08024	1.75757	2.14305	1.40183	1.86941	0.973317	0.742796	0.777802	-0.102316	0.14037	-1.0526	-1.66138	-1.43217	-1.32081	-0.812937	0.567336	-0.22441	0.118833	-1.12165	0.0232631	-0.81228	-0.259309	0.131657	-0.503152	-0.862662
1	comp16006_c0	-1.0208	-1.02291	-1.03234	-0.884287	-0.772778	1.07873	1.41598	1.31734	1.18151	1.21009	-0.863065	-0.901194	-1.02113	-1.03579	-0.988745	0.723131	0.84432	1.08814	1.2243	1.37463	-0.969864	-1.0002	-1.01707	-0.79872	-0.769077	0.28237	0.304765	0.701884	0.195071	1.15572
1	comp14857_c0	-0.828342	-0.830101	-0.724069	-0.814109	-0.592979	1.07591	0.906883	0.786494	1.43879	1.19464	-0.670617	-0.834285	-0.828606	-0.840932	-0.801453	0.58598	1.49912	1.40954	2.14867	1.98597	-0.785709	-0.811047	-0.8252	-0.807211	-0.622915	-0.712381	-0.2243	-0.220087	-0.260896	0.00324892
1	comp4114_c0	-1.05141	-1.05411	-1.00801	-1.02672	-1.05904	1.07585	1.00518	0.896255	1.07476	1.14686	-1.08717	-1.06188	-1.05124	-1.07523	-1.00309	0.938073	1.04633	1.13282	1.0968	1.15143	-0.68468	-0.948107	-0.861312	-0.914244	-0.658184	0.393729	0.806098	1.04074	0.92817	0.811343
1	comp12493_c0	-1.12819	-1.81358	-1.24408	-0.623243	0.0462803	1.07264	1.19032	0.832881	1.34884	1.73929	-0.660518	-1.29289	0.271606	-0.891865	-0.556196	0.711128	0.732677	0.778253	0.924287	2.24768	-0.637753	-0.166291	-0.586603	-0.240197	-0.219859	-0.661749	-0.653279	-0.339933	-1.00424	0.824598
1	comp2321_c0	-0.910396	-0.851094	-1.03695	-1.14433	-0.859708	1.06115	1.56732	1.35645	0.481083	1.94737	-1.18848	-1.01945	-1.16355	-0.620534	-1.12769	0.681945	1.36957	0.376212	0.640515	1.96111	-0.49114	-0.962585	-0.686113	-0.403822	-0.278153	-0.0377978	0.29172	-0.0730817	0.363535	0.756898
1	comp4146_c0	-1.66642	-0.585315	-1.72839	-0.467641	-0.377322	1.0571	1.83795	1.00088	1.83152	-0.0309191	0.236085	-0.880218	-0.237877	-0.815005	0.0374632	0.0415606	0.0375643	1.19758	0.145975	1.74781	-0.909935	0.197768	1.05212	-0.898256	1.28991	0.221125	-0.405899	-0.734055	-1.04047	-1.15468
1	comp12070_c0	-0.900058	-0.0281498	-0.610136	-0.768115	0.249094	1.05189	0.9571	1.88508	1.12939	1.47284	1.57879	-0.142385	0.422055	0.570888	0.447717	0.696463	-0.171057	0.577105	-0.231881	-1.72464	-1.32253	-0.550822	-1.42649	-0.880262	0.874333	-0.7989	-0.9321	-0.254297	0.67293	-1.84387
1	comp11306_c0	-0.670506	-0.216446	-0.412235	-0.116846	0.757409	1.04867	2.08942	0.860858	1.15351	1.00202	1.68086	0.825711	0.514309	0.405409	-0.163484	-1.01084	1.06276	0.0796821	0.321109	0.301143	-1.9226	-1.30369	-0.391636	-1.0788	-0.96685	-0.10967	-0.564156	-1.36492	-1.74518	-0.0650157
1	comp562_c0	-0.997347	-0.745374	-0.716828	-0.252044	1.26678	1.04225	0.451742	-0.904829	1.27361	1.69778	1.46928	-0.451775	-0.217911	0.804176	0.366707	-0.07748	-0.145836	0.387227	-0.147478	0.746375	-1.6413	-1.98692	-0.354995	-0.29148	-0.970851	2.34272	-0.982665	-0.629751	-0.11743	-0.216348
1	comp309_c0	-0.673642	-0.675127	-0.681801	-0.661646	-0.677203	1.04216	2.09558	2.38884	2.10857	1.82878	-0.68985	-0.678652	-0.673868	-0.684248	-0.650983	-0.70472	-0.130541	-0.514802	-0.0165055	-0.470947	0.0401292	0.396605	0.54471	1.29879	0.217438	-0.681183	-0.685372	-0.65462	-0.675261	-0.680635
1	comp2168_c0	-1.11563	-0.496621	-0.713229	-0.871351	-0.0562301	1.03482	1.82342	0.964542	1.29585	0.555865	1.16086	-0.147124	0.587844	-0.511652	1.23788	0.552449	0.493752	0.0430423	1.37679	-0.0930705	-1.43701	-2.0524	-1.74191	-1.30853	-0.414101	0.561729	0.256991	-0.332658	-1.05438	0.400057
1	comp2450_c0	0.990046	-0.599005	-1.81168	1.51658	1.73147	1.03196	1.76997	-0.274146	1.51852	0.164198	0.976595	-1.39192	-0.102596	-1.00033	-1.30456	-0.655681	-0.759258	0.503615	-0.151788	-0.029432	-0.387119	-0.553989	1.07545	-0.79276	-1.55058	0.331868	0.388125	-0.800384	-0.029302	0.19614
1	comp14914_c0	-1.58074	-1.5711	-1.72365	-1.67798	-1.56074	1.02896	0.794111	1.03881	0.848177	1.1229	0.300643	0.525264	1.24597	-0.0720609	1.0585	0.683949	0.44975	0.685431	0.415233	0.997824	-1.19127	-0.702022	-0.58211	-1.44899	-0.645826	0.352395	0.628972	0.409966	-0.261304	0.430931
1	comp13629_c0	0.549164	0.551565	0.598955	0.3371	0.0302453	1.01998	0.755755	0.945403	0.975185	0.868605	-1.90033	-2.09811	-1.80717	-2.07336	-2.14396	0.526244	0.529158	0.509683	0.624941	0.497549	-0.0816258	-0.0263822	-0.528216	-0.107106	-0.529233	-0.357967	0.655462	0.593842	0.588236	0.496374
1	comp5791_c0	-0.283967	-0.459696	-0.4253	-0.199812	-0.0371671	1.01599	2.21468	2.06779	1.30347	1.91199	-0.142719	-0.177595	-0.205329	-0.999829	-0.506393	0.116663	1.42455	0.572879	0.657375	0.958087	-0.935954	-0.965367	-0.981702	-0.960915	-0.742422	-0.729055	-1.00138	-0.796419	-0.848082	-0.844362
1	comp11336_c0	-0.574041	0.42177	1.23381	-0.0991953	2.4057	1.01413	1.58295	1.56573	0.862271	1.12376	-0.600356	-0.0350996	0.985479	-1.6987	0.512752	-0.789594	0.137707	0.0709035	0.12981	-0.417438	-0.799615	-0.466699	-0.402998	-1.33494	-0.627475	-0.74928	-0.850134	-0.738242	-1.67353	-0.189432
1	comp12463_c0	-0.452001	-1.01985	-1.0708	-0.64531	-0.912045	1.01052	1.023	0.00971604	1.02213	0.435484	1.50393	0.0822889	-0.641201	1.25029	0.37347	2.502	0.0884139	1.01397	0.404293	1.36885	-1.33426	-1.23968	-1.40291	-0.853533	-1.03032	0.148965	-0.957552	-0.520351	0.0720021	-0.229498
1	comp13560_c0	-0.0215092	0.604895	-0.230352	-0.446153	-0.161	1.0026	1.06167	1.06168	1.35108	0.3467	-1.52996	-0.577167	0.021257	-0.517706	-1.51288	0.683651	1.65901	0.976944	1.89249	0.539234	0.0241294	0.82884	-0.510254	-0.204761	0.0309612	-1.29387	-1.52105	-0.580519	-1.24069	-1.73727
1	comp4279_c0	-1.02019	-0.866273	-0.861418	-0.157028	-0.311721	1.001	1.03545	-0.260301	1.18208	0.62668	-1.52775	-1.50584	-1.49647	-1.51674	-1.45138	0.662563	0.42533	1.27333	1.20704	0.659224	-0.340227	0.14112	1.20396	0.770903	1.96405	0.14115	-0.525098	-0.700632	-0.174821	0.422019
1	comp1129_c0	-1.05004	-1.05212	-1.06122	-1.03349	-1.05492	1.00089	1.29102	1.16549	1.77222	0.713368	-1.07218	-1.05693	-1.0504	-1.0645	-1.01894	1.18119	1.68484	1.6888	0.791698	1.09315	-0.583233	-0.203586	0.0339936	-0.553779	-0.444243	0.145351	-0.604888	0.139792	0.249336	-0.046665
1	comp14167_c0	-1.62244	-1.51335	-0.459092	-0.250229	-0.086275	0.991753	1.12271	1.71738	0.515564	-0.343637	0.931641	0.151433	0.473827	-0.669731	0.0711404	0.136641	1.65331	1.4998	-0.775363	0.858631	-0.423901	-1.72548	-0.685414	-1.04132	-0.628773	1.11114	-0.440163	-0.914607	-1.02751	1.37231
1	comp16281_c0	-1.47698	-1.47993	-1.49332	-1.18856	-1.48411	0.98441	1.34417	1.07787	0.828103	1.00074	-0.906134	0.468588	0.750692	-0.924004	-0.603412	0.403073	0.574483	0.793319	0.581896	2.40676	0.163112	0.291962	0.411833	0.610189	-0.116992	-0.193276	-1.11733	-0.885562	-0.474798	-0.34679
1	comp14281_c0	0.989832	0.14701	-0.232254	1.23619	0.511947	0.97261	1.23679	1.59993	1.01154	0.82343	1.95547	-1.4892	0.195594	0.0548559	-0.64245	-0.554568	0.0576734	-0.798284	-0.284661	-0.578577	-2.24426	-0.370469	0.507681	-0.568853	-0.17016	-0.0563473	-0.657363	-0.769418	-2.16098	0.277285
1	comp1108_c0	-0.511613	1.2095	-0.245609	0.238862	-0.304876	0.972343	3.16431	1.75257	1.20474	0.683432	0.23835	0.164085	-0.00806301	-0.841997	-0.397343	0.340297	0.894471	0.338216	0.291337	0.2614	-0.945957	-0.974662	-0.990375	-0.970319	-0.746414	-1.00376	-0.84516	-0.96877	-0.995998	-1.00299
1	comp2733_c0	0.83212	1.65451	1.7892	1.32441	0.29569	0.966646	1.32414	1.62857	1.12634	2.2684	-0.693727	-0.683045	-0.678473	-0.688349	-0.656451	-0.592458	-0.593479	-0.70753	-0.700492	-0.681354	-0.643358	-0.664265	-0.67571	-0.661101	-0.490642	-0.685457	-0.689457	-0.659973	-0.679806	-0.6849
1	comp13023_c0	-0.832242	0.715756	0.248993	-0.509937	-1.232	0.964798	0.683119	1.57069	0.786965	0.254331	-1.80663	1.02132	0.913405	-0.373748	-0.191154	0.0929844	1.39173	1.21311	0.862128	0.11159	-0.0429771	-0.673461	-1.38622	-1.4069	0.0910733	-2.45218	0.58584	0.63566	-0.501484	-0.734545
1	comp15085_c0	-1.10522	-0.736356	-0.741326	-1.08806	-0.904335	0.945049	2.15711	1.46313	1.28073	0.106816	-1.12809	-1.11235	-1.1056	-1.12014	-1.07303	0.203608	1.6081	0.455593	0.301882	-0.546537	-0.0609407	-0.647463	0.232007	-0.71545	-0.259929	0.542083	1.58768	-0.478292	1.00901	0.930333
1	comp1093_c0	0.432492	1.97673	0.300071	-0.340941	0.593234	0.931608	0.90536	0.453726	0.370565	-0.26018	-1.54394	-1.66847	-2.0136	-1.40481	-1.51935	1.50861	1.40995	0.937132	-0.50382	-0.0930332	-1.06502	-0.147186	-0.713374	-0.0272966	0.333096	-0.736781	0.193074	0.459659	0.696007	0.536494
1	comp13886_c0	-0.99532	-2.11831	-1.64042	-1.1888	-0.9389	0.925796	0.523428	0.478245	1.07955	0.854764	-1.31974	-0.255793	0.945804	-0.774244	0.80844	1.2651	0.274701	1.1835	1.62489	0.6034	0.165271	0.817643	-1.76523	-0.625329	0.174001	-0.683825	-0.318854	0.621607	0.231879	0.0467458
1	comp1679_c0	-1.35758	-1.58203	-2.46595	-0.84164	-0.0729957	0.916735	0.424977	0.387871	0.767349	1.48626	-0.177448	-0.819104	0.353537	-1.50764	-0.0226085	0.367622	0.243222	0.667114	1.3388	0.919931	-0.313108	0.962465	0.523306	-0.023789	-0.266433	1.16565	-0.23026	-1.25556	-1.03307	1.44437
1	comp13572_c0	-0.866977	-0.344	-0.163548	-0.375005	-0.163745	0.916425	1.36753	1.51111	0.633657	1.25086	-0.655565	-0.859447	-0.574373	-0.890551	-0.954423	1.69066	1.8848	1.26888	1.68057	1.08961	-0.936334	-0.820877	-0.981494	-0.705004	-0.74428	-0.742326	-0.747376	-0.658147	-0.462925	-0.647708
1	comp1154_c0	-1.09563	0.234676	-0.643687	-0.89468	-0.622432	0.915142	2.74734	0.594078	0.553246	0.50064	0.0760735	0.78899	-0.984058	-0.900246	-0.624999	-0.195696	2.20771	0.205827	1.27533	-1.103	0.65164	-0.247442	1.31061	-0.373835	-0.165252	-0.62911	-0.521567	-0.814376	-1.24425	-1.00103
1	comp13764_c0	-2.65264	-2.03902	-2.12471	-1.90185	-0.838977	0.908511	0.89767	0.701476	1.04569	1.07896	0.284207	-0.0245619	-0.138547	-0.263867	-0.144894	0.887141	0.956048	0.677238	0.299324	0.879445	-0.492214	0.467402	0.339239	0.679254	-0.0667052	0.0342703	0.332077	0.329442	-0.287275	0.177869
1	comp14855_c0	-0.392553	0.494463	-0.749546	0.467327	0.743226	0.906887	0.453265	0.777175	0.706181	0.64774	-1.17344	-1.15627	-1.14892	-1.16482	-1.11363	0.751102	2.15876	1.8795	1.29349	1.26956	-1.0928	-1.12614	-1.1445	-1.12109	-0.865912	-0.0730425	-0.423197	0.251568	0.0672798	-0.121654
1	comp15441_c0	-0.309164	-1.5709	-1.58364	-0.332518	-0.688451	0.896477	1.15272	0.955186	0.848297	0.528275	-0.152732	-0.514549	0.226796	-1.3409	-0.427117	1.22819	0.511853	1.63635	1.47185	1.52621	-0.574413	-1.27747	-1.11267	-1.53365	-1.19597	0.440969	0.357684	0.161361	-0.154192	0.826125
1	comp15430_c1	-1.45888	-0.0770045	-0.596201	-0.0628613	0.265325	0.879482	1.7426	1.80517	1.27488	0.989263	0.312195	0.479321	1.42982	-0.0267909	1.03265	0.96994	-0.840455	0.15367	0.0699708	0.230313	-1.83279	-1.3151	-1.59672	-0.866571	-0.529184	-0.858623	-1.0059	-0.384762	-0.803014	0.620263
1	comp12039_c0	-0.468356	-1.00824	-0.706799	0.118858	-0.168748	0.87768	1.63417	1.12064	1.03427	2.15342	0.721956	-0.335869	-0.44346	-0.795647	-0.74911	1.4052	0.649473	0.711277	1.17287	1.30526	-0.91727	-1.01104	-0.995249	-1.76689	-0.350436	-0.358756	-0.490955	-0.752301	-0.283244	-1.30271
1	comp11678_c0	-1.06958	-0.530618	-0.964649	-1.32845	-0.477167	0.874062	1.59949	0.553256	0.438411	0.204523	-0.544206	-1.38377	-1.57897	-1.59841	-1.53531	1.74293	1.87341	1.08377	1.02295	0.475669	0.592444	0.616707	0.181991	0.431573	-0.369277	0.815788	-0.481114	-0.377671	-0.0459375	-0.221836
1	comp473_c0	-0.41849	-0.843395	-0.877985	-0.845045	-0.329162	0.870922	1.19525	1.33937	0.990523	1.46474	-0.727218	-0.873487	0.176354	-0.406884	-1.23815	2.5362	0.638565	1.01103	1.18709	1.48003	-1.21695	-0.581447	-0.820679	-0.171395	-0.562047	-0.157729	-0.701854	-0.789222	-0.848793	-0.480155
1	comp1258_c0	0.173612	0.901751	0.608894	-0.210347	0.282514	0.865959	0.943846	2.40598	2.39465	0.98851	-1.30793	-0.308003	-0.12368	-0.705976	-0.913505	-0.9241	-0.63049	0.436155	-0.437177	-0.628766	-0.54635	-0.778823	-1.03633	-1.37571	-1.14365	-0.139405	0.935711	0.747237	0.655312	-1.12989
1	comp3567_c0	-1.74343	0.175169	-1.03563	-0.712315	-0.278251	0.832958	2.5003	0.373211	0.500925	0.287815	0.0016478	0.596913	0.74483	-0.399237	-0.338233	-0.0587118	0.194299	-0.0305065	1.2894	1.28633	-1.58838	-1.42694	-1.23823	-1.56475	-0.499081	1.37348	1.15751	-0.242695	0.254187	-0.412585
1	comp13186_c0	-1.00543	-2.1362	-2.63902	-1.28783	-0.407459	0.829628	0.52436	0.0250067	0.414039	0.953314	1.50241	-0.714924	-0.0793775	0.736421	1.07578	0.449145	0.844186	0.697904	0.450589	1.59111	-0.849647	-0.742471	-0.600496	-0.87979	-0.147327	0.252102	-0.363189	-0.0886111	0.993107	0.602676
1	comp11930_c0	-0.851331	-1.00118	-1.01043	-0.982412	-0.868622	0.825789	1.50619	1.11426	1.46811	0.638512	-1.02159	-1.00607	-0.999431	-1.01381	-0.967622	0.988576	1.17651	0.960877	0.70762	1.16004	-0.949011	-0.978877	-0.995441	-0.974358	-0.75025	0.359433	1.02228	0.57311	0.846161	1.02298
1	comp15606_c0	-1.01633	0.125316	-0.612116	-0.178299	0.00106884	0.825722	1.8499	1.33927	0.796156	1.23368	-0.25896	0.489801	0.430046	-1.37511	-0.766594	0.625555	1.52793	1.5623	0.677014	0.718525	-0.976666	-1.09948	0.216575	-1.02985	0.489777	-1.07112	-1.18359	-1.43127	-1.42908	-0.480178
1	comp8838_c0	-1.66544	-1.23926	-1.54984	-1.28942	-1.42857	0.819179	1.80134	0.781441	1.38386	0.801119	-1.18436	-0.915905	-1.25087	-0.724439	-0.646729	0.418936	1.05087	0.445342	1.12439	0.0440569	-0.115293	-0.23761	-0.240761	0.324929	0.0256979	1.69496	0.220597	0.393732	0.6952	0.462845
1	comp943_c0	-1.08193	-0.414573	-1.0833	0.324093	0.798206	0.815768	0.962776	1.68597	1.12325	2.60132	-0.0232696	-0.858695	-0.262735	-0.185778	-0.363345	-0.220804	0.367357	0.697412	-0.829954	1.05427	-1.01111	-0.65691	0.151302	-1.47287	-0.512903	1.13346	-1.02864	-1.88111	0.206906	-0.0341765
1	comp9221_c0	-0.567277	0.70645	0.239798	0.368483	-0.740032	0.815705	2.03251	1.43787	0.825223	2.45776	-0.307899	-0.3108	-0.422927	-0.826193	-0.114176	0.266326	1.18558	1.16047	0.306239	0.302223	-0.748264	-1.51656	-0.797559	-1.35191	-1.0823	-0.912641	-0.272692	-0.748664	-0.0378092	-1.34694
1	comp8203_c0	-1.30777	-0.976357	-1.03719	-0.90389	-0.0714219	0.810453	0.532254	-0.0138491	0.974382	0.59343	-0.67353	-0.252615	2.11743	0.0269172	-0.185128	1.50369	0.267159	1.41627	1.9785	0.414439	-1.24661	-1.28317	-1.30333	-1.27764	-0.998577	0.330894	-0.477132	0.761614	-0.21373	0.494518
1	comp7896_c0	-0.55834	-1.06976	-0.553352	-1.06029	0.589797	0.797579	2.14738	1.38946	1.83794	1.53572	-0.499903	-0.714729	-0.141996	-1.28384	-0.0914724	-0.0241598	-0.0311515	0.103803	0.051096	1.0374	-1.20831	-1.24358	-1.26274	-1.23825	-0.958872	0.384848	0.86897	0.230379	-0.16704	1.13341
1	comp11883_c0	-1.29987	-0.421626	-1.04268	-0.520681	0.369875	0.792978	1.41514	0.568138	1.23367	0.605856	-1.35	-1.93646	-1.26813	-1.62752	-1.57674	0.918343	0.571161	1.18434	0.292305	0.721822	-0.646235	0.643704	0.765493	0.839445	0.593325	1.48216	-0.54273	-0.218391	-0.535012	-0.0116867
1	comp578_c0	-0.434284	-0.132462	0.301879	-0.629085	-0.19105	0.788956	0.491811	1.20072	1.0872	0.575532	-0.963721	-0.88654	-1.13613	-1.03851	-1.10101	1.33731	1.67322	1.85337	1.49113	1.61132	-1.0804	-1.11344	-1.13173	-1.10845	-0.85764	-0.659022	0.385751	-0.141118	0.0415769	-0.235177
1	comp9206_c0	-1.50839	-1.02936	-0.483158	-0.203489	-0.717375	0.787009	1.23011	0.917649	0.686407	1.58986	0.473449	-0.461507	-0.690381	-0.664945	0.327907	0.328064	1.01649	0.909235	0.121355	0.921546	-1.38217	-1.61565	-1.64016	-1.60887	-1.25518	1.00595	0.585967	0.686024	0.892063	0.78153
1	comp8952_c0	-0.934716	-1.09305	-1.77649	-1.17476	-1.30657	0.784092	0.160909	1.54966	0.937494	1.77489	-0.358603	1.13795	-0.258527	-0.428249	1.07028	1.24209	0.233217	0.830151	0.836163	0.828262	-0.629445	-0.601969	-0.629636	-0.850405	-0.835852	-1.86472	0.959124	0.0186646	-0.00986509	0.389902
1	comp2058_c0	-0.991537	-0.9935	-1.00212	-0.975867	-0.996159	0.774259	0.675398	1.58234	1.06958	0.742272	-1.0125	-0.840179	-0.257285	-1.00522	-0.962095	0.631152	1.67263	0.70334	1.38708	0.196034	-0.944334	-0.777255	-0.797341	-0.968381	-0.567317	2.12433	-0.131253	0.760149	-0.0641165	0.967889
1	comp3808_c0	-0.915224	-0.9173	-0.926987	-0.898093	-0.920351	0.771944	0.919103	0.980966	0.369362	0.56964	-0.938698	-0.922405	-0.915464	-0.930635	-0.882629	0.953755	1.69936	1.44175	1.71316	1.85144	-0.864272	-0.89416	-0.911346	-0.889637	-0.683864	0.278483	0.694717	-0.320797	0.539757	0.948424
1	comp4339_c0	0.0960642	1.5201	1.38128	1.72091	0.66685	0.762751	0.907404	0.967297	1.26386	0.530037	0.0439048	-1.32718	-1.1322	-1.96312	-0.563292	0.309268	0.192528	0.155761	1.0509	0.250538	0.170058	0.539926	-0.459388	-1.55714	-0.960753	-0.521732	-0.544946	-0.974693	-1.36283	-1.16216
1	comp7824_c0	-1.66259	-1.64715	-1.65114	-1.6254	-1.84071	0.757231	1.0418	1.56542	0.316098	0.252295	0.217183	0.661728	0.496221	0.162692	0.683792	0.345043	1.72236	1.03738	0.159952	1.27261	0.04748	-0.786333	-0.414555	-0.0504391	1.04106	-0.966807	-0.116576	-0.771958	-0.0608917	-0.185805
1	comp11551_c0	-0.294265	-0.0557623	-0.814846	-0.360427	-0.446286	0.75655	1.56978	1.21071	0.0114684	-0.430417	-1.30308	-2.32942	-0.930397	-2.14176	-2.04714	0.164463	0.454836	0.72462	1.21492	1.00742	-0.254018	0.376455	0.99321	0.568101	0.620964	0.809736	-0.15976	0.533965	-0.0353646	0.585743
1	comp14090_c0	-0.968699	-0.97101	-0.982363	-0.949042	-0.974645	0.754577	1.12593	1.04058	0.701246	0.132087	-0.996135	-0.818025	-0.968848	-0.986793	-0.930945	1.46489	1.6369	1.34748	1.75079	0.888366	-0.910761	-0.705506	-0.964095	-0.939102	-0.722444	0.116916	1.06428	0.83609	0.440085	0.48819
1	comp7301_c0	-0.979576	-0.98731	-0.568582	-0.35445	-0.981138	0.734142	2.08154	1.90627	0.334608	1.25145	-0.661656	0.0731476	-1.06565	-1.35243	-1.29549	-0.255007	0.8053	0.0109078	0.597269	-0.962693	-0.142337	-0.953008	-0.668334	-0.688817	-0.821225	0.829538	1.80771	1.06026	0.682974	0.562593
1	comp1691_c0	-0.125849	-0.0714435	-0.733509	-0.85678	-0.624493	0.724278	0.878337	1.27664	0.215556	0.685019	-1.56095	-0.239769	-0.897135	-0.551309	0.0442317	1.215	0.673447	1.42175	1.8212	1.52242	-1.64468	-1.36399	-1.32596	-1.44296	-1.01149	0.384607	0.486321	0.791239	0.469273	-0.159011
1	comp161_c0	-0.438902	-0.592792	-0.517376	-0.509694	-0.631925	0.72058	1.47567	1.39558	2.1738	2.00196	-0.85131	-1.06086	-1.05411	-1.06871	-0.844738	1.17265	0.705793	0.0115826	0.967034	0.514683	-1.00242	-1.03316	-1.05004	-1.02851	-0.622054	-0.0881936	0.717359	0.321844	-0.596145	0.812401
1	comp1628_c0	-0.550139	-0.0398206	-1.59903	-0.86092	-0.224269	0.714721	1.16661	1.60632	2.0851	1.44522	0.277086	-0.574238	0.739683	-0.581584	0.233568	0.235971	0.279542	0.544774	0.531597	0.146145	-1.26535	-0.888237	-1.75985	-1.98899	-1.06403	-0.595159	-0.00904384	0.869941	0.734558	0.389822
1	comp243_c0	-1.34877	-1.35138	-1.36294	-1.32783	-1.14579	0.69587	1.39139	1.04013	0.62551	0.790464	-0.889726	-0.422925	-0.279818	-0.0753383	-0.78424	0.964596	1.80077	1.26855	1.41047	1.13848	-0.966229	-0.809967	-0.454486	-1.07762	-1.02716	0.231611	0.462463	0.435148	0.784253	0.284515
1	comp11233_c0	-1.26173	-0.639983	-1.18895	-0.953642	0.115823	0.690942	0.89868	0.697964	1.0286	0.536773	0.138853	-1.50485	-0.881074	-1.13325	-0.527604	1.61851	1.5863	1.39778	1.72383	1.61629	-1.39134	-0.435457	-0.470591	0.151702	-0.320427	0.664517	-0.785191	-0.406073	-0.688942	-0.277448
1	comp12306_c0	-1.39241	-0.99645	-1.84082	-0.58023	-0.898495	0.685295	2.02562	1.07996	1.5492	1.30896	-0.560659	0.698789	0.695546	-0.669471	-1.07085	0.498981	1.24795	0.704038	0.549978	0.890996	-0.229946	0.298392	0.594317	0.0446298	-0.309121	-0.124095	-0.92324	-1.41292	-1.25567	-0.60828
1	comp756_c0	-1.21011	-0.277542	-0.74833	0.0719531	0.170715	0.676573	1.97315	0.63822	1.75721	0.582078	0.023572	0.335401	1.20913	-1.52414	1.12572	-0.0935392	1.2659	-0.0424667	0.63781	0.469408	-0.923339	-1.5291	-0.0562585	-1.25728	-0.792392	1.1852	-0.37086	-1.36501	-1.51362	-0.418051
1	comp870_c1	-1.67122	-1.67442	-1.6887	-1.64545	-1.67885	0.656041	0.655788	0.273537	1.14327	1.26554	0.327743	0.372931	-0.312251	0.984393	0.673166	1.30847	0.855702	0.897369	0.496362	0.9626	-0.764635	-0.826897	-1.04966	-0.898279	-0.553241	0.066735	0.475613	0.531886	-0.167469	0.983942
1	comp4331_c0	-0.810874	-0.552674	-0.634122	-0.78622	-1.15928	0.654645	1.347	2.05967	0.612405	0.078736	-1.25173	-1.17383	-0.923584	-0.986522	-1.08653	0.134249	1.79432	1.48445	1.00608	0.102083	0.0122091	-0.903585	-0.606859	-1.15365	-0.547888	-0.0625588	1.2499	1.17182	0.783339	0.149011
1	comp7479_c0	-1.42061	0.27502	-0.725768	-0.473279	0.322178	0.637716	1.94053	1.13943	1.20501	0.972994	0.757438	1.19334	2.08561	-0.473916	0.348958	-1.02206	0.324273	0.0436531	0.384175	0.407476	0.312639	-1.25228	-0.657667	-0.618842	-0.839162	-0.585668	-0.893144	-1.35014	-1.96693	-0.0709796
1	comp14334_c0	-0.81643	-0.49797	-1.65977	-0.207522	0.701613	0.626186	1.3314	1.34245	0.0722296	-0.431833	-0.63889	-2.2319	0.320772	-1.96355	-0.63629	0.257787	-0.132328	1.23235	0.611882	0.340147	-0.377458	-0.228651	0.952422	-0.15287	-0.751033	2.20506	0.291889	-0.646562	-0.213422	1.30029
1	comp14258_c0	0.27023	0.333345	1.17433	1.17317	0.734717	0.623789	1.13673	-0.642964	1.13485	1.80973	0.853387	-1.05442	-0.314177	-1.98061	-0.528579	-0.762414	-0.203144	0.139792	-0.516954	-0.235551	-0.362721	-0.957748	1.73296	-1.11185	-0.508523	1.61176	-0.386711	-1.34008	-0.969709	-0.852618
1	comp4579_c0	-0.299647	0.374923	-0.672436	1.42416	1.20813	0.610238	1.40951	-0.0673203	1.9416	0.563024	0.570834	-2.73986	-0.418315	-0.119742	-0.960234	-0.326091	-0.740213	0.556365	0.182044	1.1954	-1.00205	-0.711566	1.09346	-1.26906	-0.448504	-0.0513222	-0.309059	-1.27696	-0.459808	0.742495
1	comp6936_c0	-1.46218	-1.26053	-0.992373	-1.29966	0.366654	0.594889	1.57952	0.0249149	1.04335	0.776232	0.173262	-1.34129	0.84537	-0.263292	-0.352343	0.059329	1.01679	1.27935	1.40595	1.61297	-1.58248	-1.01806	-0.650654	-0.988801	-0.438621	0.273506	0.719401	-0.323725	-0.919227	1.12174
1	comp731_c0	-1.26068	-0.281827	-0.555974	0.84699	0.0303391	0.578595	0.882599	0.824351	0.837236	1.45394	-0.176066	-2.34349	-0.548062	-1.52213	0.323438	1.46399	-0.179153	-0.202306	1.25205	0.420844	-1.27723	-1.40785	0.50333	0.926673	-0.448823	0.733885	-0.290709	1.32165	-1.38719	-0.518412
1	comp14002_c0	-0.730536	-0.827832	-1.4676	-1.18216	-1.08708	0.564778	1.30808	0.576476	0.720532	0.325164	-1.27058	1.80819	1.42769	-1.50854	0.0378086	-0.820298	0.192062	0.23245	0.188824	-0.604303	-0.358586	2.08635	-1.01629	0.151664	-0.100838	-0.600991	1.22627	1.15776	-0.866939	0.438488
1	comp3076_c0	-0.987604	-0.989511	-0.79283	-0.516284	-0.992053	0.55117	2.15022	1.45528	0.95576	0.553918	-1.00774	-0.993891	-0.987957	-1.00074	-0.959245	1.17486	0.601285	1.14496	1.11614	1.2957	-0.941878	-0.969462	-0.984355	-0.965291	-0.735596	0.806513	0.509297	0.491769	0.713957	0.30361
1	comp12751_c0	-0.448025	-0.504723	-0.777755	-0.325563	-0.617866	0.547263	0.537243	1.21029	0.385991	0.668141	-1.27504	-1.2539	-1.24489	-1.26458	-1.20233	1.54785	1.32563	1.2899	1.90217	1.34577	-0.908077	-0.861132	-0.829013	-1.04837	-0.828089	0.242092	0.448762	0.956136	0.678187	0.303923
1	comp2225_c0	-0.738646	-0.941075	-0.421364	-1.13706	-0.736639	0.543256	1.29872	1.98618	-0.470676	0.816496	-0.915667	0.475287	0.457311	-1.16864	-0.283206	0.710702	1.41563	1.70329	1.60548	1.42067	-1.10283	-0.900683	-1.15035	-1.12904	-0.875489	-0.169119	0.201342	0.3492	-0.225666	-0.617423
1	comp1435_c0	-0.244447	-0.598416	-0.296469	-0.472047	0.118636	0.524716	0.593468	0.752499	1.56918	1.49532	-0.979576	-0.964389	-0.9579	-0.971981	-0.926869	1.7623	1.91509	1.00636	1.8021	1.33233	-0.908853	-0.937836	-0.954007	-0.933449	-0.720079	-0.271706	-0.499772	-0.158045	-0.45945	-0.616712
1	comp293_c1	-0.380243	-1.24145	-1.10864	-0.255561	0.308983	0.516232	0.456205	-0.149501	0.244008	1.45341	2.39196	-0.747748	-1.4725	-1.39794	-0.467395	-0.502432	-0.0992119	0.110506	0.87778	1.46492	0.27991	-1.94876	1.09289	-0.405748	-0.579744	0.637258	-0.727482	-0.325797	0.325553	1.65056
1	comp248_c0	-1.04702	-1.04911	-0.911005	-1.03022	-0.885603	0.512589	2.23083	1.56506	1.51921	1.00107	-1.06952	-1.05401	-1.04737	-1.06172	-1.01543	0.827663	1.11571	1.36795	0.69986	0.616622	-0.840086	-0.513795	-0.738939	-0.0269835	-0.0235752	0.280943	0.35725	-0.4527	-0.293436	0.965761
1	comp7760_c0	-0.99937	-0.832933	0.24335	-0.198747	-0.475699	0.501391	0.639804	1.3282	1.47648	0.876852	-0.950178	-1.83998	-1.55504	-1.70609	-1.54063	0.900239	1.54974	1.31903	0.255038	0.832726	0.0135835	0.38005	0.34762	0.433022	0.921045	0.365983	-0.523055	-1.17485	-0.862021	0.274437
1	comp15150_c0	-1.5557	-0.689631	-0.811519	-0.57851	-0.355416	0.494722	1.59475	1.77616	0.900335	0.662225	-0.092036	0.189349	-1.23925	-0.912422	-0.57727	0.368083	0.685842	1.3694	1.21729	0.528711	-0.68631	-0.928654	-1.40824	-1.90007	-1.29285	0.3723	0.741769	0.658436	0.68138	0.787134
1	comp9794_c0	-1.0855	-1.99769	-1.13952	-0.908664	-0.399307	0.480483	0.525425	0.377872	1.05388	2.18144	0.974638	-0.826685	-0.762356	0.433604	-0.0183485	1.28261	-0.450239	-0.0404876	-0.463429	0.503767	-0.735575	-0.561802	-0.293671	-0.12949	-0.661612	1.45026	-0.252205	-0.0585288	2.43131	-0.910174
1	comp13456_c0	-1.03033	0.276075	0.30668	-0.51727	-0.511	0.459796	1.15175	1.65875	0.322702	0.765537	0.695338	0.346434	-0.346668	-0.636571	-0.873045	1.05825	1.73534	1.46276	1.91741	0.159164	-1.45243	-1.49319	-1.34672	-1.48703	-0.982657	-0.332039	-0.522877	0.299894	-0.491054	-0.592991
1	comp444_c1	-1.50428	-1.50711	-1.51972	-1.48147	-1.51102	0.446757	1.20671	0.934642	0.894473	0.869764	-0.128074	-0.782976	0.621104	-0.666345	-0.76389	0.809406	1.75242	0.889746	1.51504	1.33419	-0.29773	0.376016	-0.11531	-0.114481	-0.449674	-0.748619	-0.17039	-0.821774	-0.165439	1.09802
1	comp396_c0	-1.31331	-1.1824	0.54074	-0.170119	0.0418289	0.444055	0.928331	-0.536195	1.6748	-0.543169	-0.747726	-1.01157	-1.25287	-1.65411	-1.2681	0.479727	0.41338	0.59187	1.43729	1.29768	-0.376077	-0.559883	1.69458	0.752025	-0.407141	1.91	-0.255785	-0.878178	-0.557058	0.507388
1	comp4791_c0	-2.0584	-0.00817965	-1.08193	-0.792219	1.41872	0.418395	0.630012	0.757616	0.818871	-0.63079	0.105161	-1.47242	-0.173171	-0.850209	-2.77491	0.122277	1.11231	-0.0568199	0.672997	0.913632	-0.589238	-0.355859	1.9594	-0.0327403	0.314885	0.990762	0.013325	0.0967361	0.174816	0.356973
1	comp16160_c0	0.019237	0.575073	0.52376	-0.029161	0.509515	0.417827	1.21368	1.31389	1.21977	1.20319	-0.750434	-1.33405	-1.24091	-1.35205	-1.09411	1.35031	1.82487	0.800819	1.18982	0.595145	-0.84564	-1.28414	-1.31937	-1.21017	-0.965655	-0.70317	-0.089485	-0.142921	0.155205	-0.55086
1	comp3466_c0	-0.781823	-0.632211	-0.527894	-0.768263	-0.785846	0.408346	2.04028	2.52713	0.626865	1.78653	-0.800133	-0.441533	-0.0896937	-0.793804	-0.600749	0.289044	1.20452	0.465175	1.56705	1.44272	-0.508817	-0.765359	-0.370889	-0.492275	-0.313714	-0.555869	-0.795075	-0.760329	-0.783653	-0.789723
1	comp16301_c0	0.0541677	0.0999446	0.499207	-0.822906	-0.594409	0.361867	1.33693	0.916432	0.801462	2.53692	-1.49905	-1.33255	-1.63402	-0.308602	-0.88784	-0.447682	0.483937	1.24957	0.521357	1.31948	-1.16597	-1.30175	-0.580502	-0.651742	-0.470668	-0.0560707	0.548696	-0.613433	0.481277	1.15594
1	comp11595_c0	-0.291292	0.0385447	0.024356	0.0437298	-0.557623	0.3532	1.59104	1.58372	0.789764	0.503985	-1.97929	-1.55307	-1.47668	-1.35462	-1.41569	0.247674	0.582446	0.22616	1.26252	0.638986	0.337241	0.659349	2.27281	-0.716113	-0.0686154	-0.763445	-0.34528	-0.529988	0.465187	-0.569002
1	comp4327_c0	-0.674607	-0.675858	-0.681174	-0.664784	-0.677479	0.344012	2.71273	1.90356	1.36904	1.6028	-0.687559	-0.678675	-0.23931	-0.68304	-0.656286	-0.026843	1.5141	0.722665	0.0631376	1.73332	-0.644786	-0.662922	-0.387612	-0.660182	-0.43765	-0.680679	-0.130502	-0.659288	-0.675975	-0.680168
1	comp8205_c0	-0.807953	-0.431639	-0.0108542	-0.346704	-0.972347	0.332614	2.46033	2.41844	-0.199514	-0.758762	-0.513318	-0.030115	-0.444802	-0.834767	-0.937417	-0.757088	2.22657	0.52138	0.0897065	-0.972016	0.985985	0.420347	1.52006	-0.218352	-0.527101	-0.797007	0.325649	-0.309136	-0.601726	-0.830467
1	comp10110_c0	0.367651	0.217355	-0.501669	0.856563	0.142481	0.290061	0.978366	0.343474	0.90533	1.15992	-0.645953	-1.70261	-2.14133	-0.983387	-0.700713	0.431881	1.26291	0.830407	0.45134	1.54323	-0.730679	-0.724017	-0.635393	-1.46346	-1.68253	1.19817	0.692861	-0.854315	0.990518	0.103542
1	comp9313_c0	-1.05122	-0.431939	-0.99974	-0.548111	0.822444	0.229075	2.08469	0.928723	1.08578	0.751442	1.29381	0.448386	1.95908	-0.461349	-0.016481	-0.697664	1.12031	0.386345	-0.645172	0.391891	-1.48497	-1.00104	-0.619183	-1.13116	-1.28306	-0.316148	-1.20359	-0.201927	-0.719567	1.31035
1	comp14901_c0	0.127907	-0.110335	-1.00027	0.33896	0.221285	0.226333	0.399928	1.12393	1.99043	1.05709	-2.03988	0.100884	-0.486252	-0.984169	0.857224	-0.942995	1.39201	0.751501	-0.173147	1.13785	-0.579031	0.502908	1.12778	0.482391	0.216946	-1.40596	-0.746853	-1.34765	-1.96477	-0.27405
1	comp378_c0	-0.415825	-0.508447	-0.0401347	-0.753657	0.0127484	0.179324	1.47166	1.65173	1.30173	1.85944	1.02964	-0.94893	-0.721486	1.48685	0.103837	0.881657	0.730138	0.993498	0.670147	0.812002	-1.04334	-1.04296	-0.931419	-0.622021	-0.971745	-1.10542	-1.12432	-1.0338	-1.09701	-0.823883
1	comp6841_c0	-1.54206	-0.903308	-0.448755	-0.00308184	-0.0775193	0.145389	1.24102	1.07098	1.20902	0.281275	0.490261	-1.30301	-1.57497	-0.924712	-0.32523	1.08128	1.38349	1.15817	1.30735	2.45809	-0.770162	-0.883905	-0.428725	-0.527916	-0.969332	0.411012	-0.0685499	-0.697047	-0.241744	-0.547311
1	comp3172_c0	-0.919205	-1.60077	-1.4632	-1.11987	-0.424755	0.131138	0.88822	0.806865	1.05346	0.393532	1.01466	-0.463798	0.64552	1.03758	1.83258	0.311605	1.27608	0.796982	0.918875	1.66249	-0.994397	-0.880917	-0.657981	-1.08584	-0.191523	-0.986964	-1.03246	-1.02096	-0.56828	0.641333
1	comp5194_c0	-0.978246	0.120484	0.0760634	-0.406262	-0.654424	0.127315	2.46868	1.61361	-0.109358	0.143518	-1.00015	-0.985042	-0.978579	-0.992563	-0.947536	-0.797923	2.72715	0.894815	0.853606	-0.315432	-0.63735	-0.592659	-0.333956	-0.640774	-0.732576	-0.245821	0.619299	1.18051	0.696255	-0.172662
1	comp10491_c0	0.191373	0.286944	0.0457209	0.703066	0.192851	0.114268	0.739083	0.413398	0.836014	1.13665	0.477444	-1.53719	-1.89978	-0.847171	-0.925343	0.778873	0.882161	-0.0558271	-1.01761	1.54983	-1.33546	-1.77303	0.0439501	-0.730223	-0.928344	0.227461	1.38832	-1.202	0.505919	1.73865
1	comp1259_c0	-0.978672	-1.20457	-1.06526	0.2897	-0.0510346	0.0906266	2.21731	1.91975	0.898341	0.746662	0.739454	-1.05628	0.486952	-0.0221257	0.30092	-0.0450343	0.894223	1.40721	-0.505737	0.644131	-1.54137	-1.34303	-0.360861	-1.78384	-1.17478	0.462819	0.666884	-0.33372	-0.513399	0.214755
1	comp61_c1	-0.0392403	-0.455856	0.208663	-0.236541	1.33842	0.0836845	1.13851	-0.316877	0.702638	2.30913	0.253037	-0.918346	-0.0838632	-0.578831	-0.368574	0.948832	0.801007	1.33654	-0.128496	0.981102	-0.126727	-1.06409	0.349708	-0.577631	-0.742694	-0.857388	-1.90602	-2.11642	-1.18594	1.25227
1	comp14056_c0	-1.38207	-0.757232	-0.553332	-0.774935	0.0274954	-0.138046	1.06473	0.348074	1.22509	-0.433044	-0.576382	-0.499249	-0.613632	-2.01964	-0.786003	0.158297	0.0797291	2.16442	0.411128	-1.1428	-0.722841	0.886333	0.871689	0.37539	0.315464	2.39889	-0.348838	0.867641	-1.16226	0.715932
1	comp4421_c0	0.383309	0.421515	1.09992	0.499096	1.61854	-0.148343	1.06818	1.13835	0.387646	1.59501	-1.64263	-1.72305	-0.777738	-0.975126	-1.86169	-0.933982	-0.279965	-0.316271	-0.371349	-0.579367	1.09516	-1.24571	0.163563	-1.118	0.0651796	-0.503971	0.873363	0.319479	1.39902	0.349855
1	comp11788_c0	-0.633482	0.675876	-0.259729	-0.996281	-0.366	-0.161615	1.8768	1.53073	1.2108	0.699346	-2.20974	-0.702257	0.306904	-0.971244	-0.351097	-0.645569	1.56042	1.50863	0.522223	0.975957	-0.463743	-1.55921	-0.0898665	-1.32206	0.715087	0.0505717	0.198076	0.384836	-0.685807	-0.798555
1	comp376_c0	0.391361	0.128813	-0.232218	-0.126555	0.150718	-0.367179	0.624639	0.252528	0.208175	1.33742	-1.64293	-1.9848	-1.13393	-1.6767	-1.34244	0.317177	0.992105	0.398218	1.0622	2.45705	-1.14242	-0.0439607	0.615674	0.214534	0.779374	-0.572816	-0.366812	-0.34843	-0.447519	1.49873
1	comp16307_c0	-0.554004	-0.231002	-0.400988	-0.74406	-0.760281	-0.407886	1.2516	1.85456	0.171986	-0.544854	-0.773349	1.40518	-0.472146	-0.615843	-0.486451	-0.663896	3.02878	1.63806	1.44417	-0.759968	-0.538426	-0.741493	-0.753868	-0.73807	-0.549362	-0.136801	0.423179	0.629543	-0.210517	-0.763804
1	comp11009_c0	0.0463507	-0.0742897	-1.1133	-1.78784	-0.420551	-0.417913	0.85024	1.07741	0.112341	1.54134	-0.829793	-0.916872	-1.11797	-0.422124	-0.808026	1.18108	1.2337	0.178315	1.62845	1.75976	-1.62539	-1.08883	-0.596711	-0.984304	0.0905121	-0.102341	0.268976	0.660195	1.35792	0.319669
1	comp34352_c2	0.701665	0.54279	0.183262	0.00161261	-0.359303	1.69701	0.501962	1.02526	1.10272	0.541374	-1.93238	-1.1722	-0.124756	-0.610686	-0.637379	0.552299	0.332178	0.349127	1.03527	0.652296	-0.76042	0.714374	-2.61471	-1.37967	-0.922793	-1.40953	0.264646	1.09792	0.688954	-0.0608896
1	comp37617_c0	-1.66398	-0.662119	-1.14906	-1.497	-1.5473	0.856225	1.18804	1.37722	0.84866	0.734542	-0.44757	-0.0893973	0.147733	-0.232249	0.115379	1.28065	1.80386	1.7508	1.5018	0.915001	-0.228074	-0.52351	-1.00717	-0.763754	-0.479492	-0.45043	-0.605947	-0.412762	-0.335895	-0.424193
1	comp13271_c0	-1.5832	-0.20402	-0.622257	-0.789579	-0.304145	0.923858	1.19135	1.02496	0.978814	1.35545	0.219584	-0.338699	-0.312156	-0.443394	-0.278519	0.707215	0.793997	0.633225	0.574137	0.813306	-1.69815	-1.68649	-1.09173	-1.46034	-2.06832	0.81007	0.788233	0.419917	0.696072	0.950813
1	comp31862_c0	-1.3148	-1.30316	-0.899261	-0.991562	-0.783015	1.44403	1.16008	0.953429	1.0633	0.658352	-1.06644	-0.775558	-0.613013	-0.225498	-0.720552	0.968827	1.63814	0.689218	1.38317	1.1145	-1.23497	-0.647164	-1.2931	-0.882857	-0.940424	0.115096	0.126605	1.01662	0.852458	0.50754
1	comp32711_c0	-0.970356	-1.38683	-0.862368	-0.60967	0.216311	1.66581	1.50532	0.588253	1.48933	0.665196	1.73348	0.270257	0.355618	0.836595	0.926776	0.661711	0.344705	0.168782	0.317622	0.49114	-2.24525	-1.38295	-0.211608	-0.651439	-1.10313	0.282619	-0.912052	-0.823108	-0.880522	-0.480235
1	comp38466_c2	-1.18379	-0.181902	-0.395059	-0.400622	-0.0495697	1.22251	2.18327	1.38883	1.03392	1.09799	0.619458	-0.539824	-0.510292	-0.608509	-0.668922	-0.429317	1.28394	0.705491	0.423684	0.334118	-1.59849	-1.55562	0.403202	-0.861792	-2.16893	1.00468	0.178228	-0.696528	-0.3995	0.369326
1	comp35306_c0	-1.2323	-0.942485	-0.361508	-1.02086	-1.86807	1.5736	1.97115	1.86644	1.67482	1.98544	0.588435	0.555597	-0.408533	0.594279	0.0178216	-0.0967922	-0.173524	-0.49217	-0.344156	-0.560878	-0.443447	-1.14113	-0.0575479	-0.908828	-0.895514	-0.163396	0.337246	-0.358904	0.187649	0.117571
1	comp4900_c0	-0.557871	-0.0329502	-0.488968	-0.154266	-0.0574076	1.7633	1.91499	1.62218	2.27698	2.18163	-1.05446	-0.471915	0.0184705	-0.100555	-0.661614	-0.975595	-0.170291	0.218358	-0.686632	-0.451048	-0.212523	-1.0589	0.622724	-0.254998	-0.116109	0.208498	-1.14518	-0.0898787	-0.589124	-1.49685
1	comp943336_c0	-1.47645	-1.10249	-0.836363	-0.107832	-0.770586	1.92556	1.9684	1.20134	2.07129	1.76063	-0.0224556	-0.59015	-0.298184	-0.57353	-0.837004	-0.337218	0.502229	0.421625	-0.253057	-0.208736	-0.561406	-0.213512	1.38525	-1.00325	-0.713259	0.583843	-0.996848	-0.378474	-0.686363	0.146997
1	comp36414_c0	-0.578499	0.559335	0.483683	0.0884183	-0.291867	0.836822	1.32152	0.897422	0.738679	0.938674	0.0136179	0.801186	0.395358	-0.228659	-0.570285	0.364611	1.61085	1.07368	0.929455	0.962691	-0.576526	-0.975322	0.419284	-0.344339	-0.524693	-1.18474	-1.57214	-2.35315	-1.59617	-1.63891
1	comp35302_c0	-1.39092	-0.494418	-0.202958	-0.498711	-0.700854	1.41081	1.79219	1.06962	1.57555	1.35029	-0.504038	-0.415095	-0.511816	-0.85049	-1.09275	0.922594	1.51144	0.675127	1.55205	0.665419	-0.531127	-1.223	0.101266	-0.514357	-0.751208	0.583204	-1.24157	-0.970422	-0.529549	-0.786274
1	comp19158_c0	0.797243	1.04612	0.150132	0.454342	0.617655	1.28324	1.0771	1.01521	1.15773	1.29448	0.220908	-0.289535	-1.40228	-1.18374	-0.820941	0.702193	0.449885	-0.561674	-0.284861	-0.555322	0.945759	1.58937	0.0918485	-0.888855	-0.0728474	-1.96353	-1.56452	-1.28309	-1.09223	-0.929795
1	comp37919_c2	-1.17085	-1.17315	-1.18328	-1.15247	-1.00605	1.04795	0.769923	0.838748	1.32964	0.943096	-1.19548	-1.17851	-1.17124	-1.18694	-1.13628	0.770702	0.980424	1.32237	1.17123	0.543381	1.20737	-0.601525	-0.100362	0.352704	1.16211	-0.472402	1.24405	0.0614464	-0.552205	-0.46439
1	comp33896_c2	-0.282861	-0.583809	-0.448034	-0.700335	-0.550251	1.85974	1.95141	2.13333	1.8768	1.22832	-0.168362	-0.315494	-0.0735178	-0.255871	0.0491468	-0.325217	1.00859	0.801249	0.682158	0.793804	-0.854372	-0.890618	-0.913695	-0.885171	-0.523385	-0.933825	-0.942234	-0.882308	-0.921889	-0.933293
1	comp28616_c0	-1.37103	-1.30492	-1.29243	-1.27024	-1.22437	1.70321	1.67218	1.76759	1.79566	1.53157	-0.591717	-0.341836	-0.235834	-0.617806	-0.393237	-0.74617	-0.770379	-0.302188	-0.861502	-0.291353	-0.157729	0.130543	-0.335148	-0.283091	0.114	0.494624	0.549465	0.964528	0.851827	0.815776
1	comp320014_c0	-1.199	-1.20155	-1.21329	-1.17812	-1.09773	1.56085	2.06543	1.36501	1.24336	1.10668	-0.194814	-0.565306	0.0829677	-0.614599	-1.02708	0.670366	0.776633	1.29507	0.306295	1.5587	-0.992761	-0.781793	-0.606018	-0.982866	-0.453437	0.0744768	0.0922196	-0.025905	-0.539255	0.47548
1	comp34375_c2	-0.913211	-1.00261	-1.01499	-0.978885	-1.0066	1.00488	1.44623	1.0875	1.04728	1.6071	-1.03004	-1.00911	-1.00024	-1.0199	-0.867396	0.537432	0.845376	0.74713	0.618908	0.933109	-0.937709	-0.973416	-0.913693	-0.968029	-0.741584	1.29681	0.771896	0.671377	0.683927	1.07846
1	comp37363_c0	-2.23224	-0.841535	-1.85195	-1.58163	-0.751886	0.934836	1.17582	1.28738	0.660331	0.521082	-1.25505	-0.228604	0.673933	-1.06933	-0.123156	0.797793	1.49189	1.36932	1.35564	0.619047	-0.498527	-0.408548	-0.455676	-0.645929	-0.148504	0.205959	0.100725	0.936289	-0.0295641	-0.00791832
1	comp373120_c0	0.424236	-0.889722	-0.161603	0.470985	2.33688	1.84052	0.774959	0.0195884	1.71042	1.76332	0.848806	-1.4453	-0.889894	-0.424134	-0.428963	-0.471174	-0.811457	-0.859744	0.417033	-0.296709	-0.808089	-0.544888	-1.4293	-0.583466	-0.564776	1.35633	-0.874992	0.109486	-0.235416	-0.352947
1	comp7168_c0	0.607699	-0.795932	-0.795274	0.879061	1.65887	1.78365	1.21422	-0.458581	1.99287	1.99071	-0.443287	-1.02663	-1.02023	-0.783764	-0.725588	0.248258	0.429066	-0.251187	-0.730436	-0.849762	-0.459966	-0.737383	-0.527571	-0.55476	-0.748139	1.27318	-0.83396	-0.711947	-0.601414	0.978241
1	comp198824_c0	-1.47206	0.181713	-0.6635	-0.137258	-1.09419	-0.290257	2.21105	1.52554	0.212495	0.611209	-1.69431	-1.17841	-1.1157	-0.983447	-1.27853	0.667888	0.635859	1.06519	1.82988	0.283399	-0.734561	-0.397512	-0.194426	0.497064	0.520493	0.658289	0.165493	-0.422513	-0.662994	1.25411
1	comp20723_c0	-0.213834	-1.60862	-0.643936	-0.593891	-0.13469	1.06441	0.719384	0.671188	0.789236	-0.0785958	-1.39616	-1.91108	-1.37985	-1.74691	-1.73366	1.09479	1.09959	0.744208	0.41441	0.432459	-0.738326	0.722578	0.224588	0.180812	1.31481	1.18788	0.194599	-0.0484494	0.097025	1.27603
1	comp39413_c0	-0.752397	-0.631049	-0.349578	-0.664608	-0.590707	1.07731	1.03442	1.00071	1.27787	0.922938	-1.35487	-1.49533	-1.48152	-1.51271	-1.41913	0.828824	0.866184	0.835921	0.807038	0.768587	-0.632237	-0.694655	-0.9287	-0.830912	-0.764766	0.961564	0.927927	0.914238	1.09976	0.779886
1	comp19686_c0	-1.16842	-0.683302	-0.701239	-0.932792	-1.39401	1.23684	1.28352	1.73079	1.07112	1.06497	-1.00536	-0.570622	-0.718648	-0.788919	-0.88007	0.894666	1.29354	1.29834	1.47777	0.976071	-0.717899	-1.00649	-1.01508	-0.949343	-0.873589	-0.0699518	0.149854	0.733055	0.273631	-0.00842333
1	comp34410_c0	-0.593676	-0.372095	-0.692772	-0.430417	-0.349242	0.940416	1.2723	0.960943	0.811998	0.936927	-1.81559	-1.35327	-1.74457	-2.11785	-1.68679	0.775563	1.1304	0.903685	0.772382	0.90966	-0.589215	-0.312103	-0.105854	-0.433726	-0.202513	0.748748	0.748167	0.353965	0.648049	0.886487
1	comp34183_c0	-1.66359	-1.32209	-1.56716	-1.76978	-1.6359	1.25374	1.49669	1.29855	1.07514	1.03113	0.343892	-0.197849	0.0060922	0.00484813	-0.217472	0.562579	1.10188	0.813918	1.22575	0.566921	-0.437784	-0.85353	-0.922592	-0.705492	-0.905304	1.0345	-0.0251987	0.0264176	0.0355881	0.346099
1	comp4526_c0	-1.22994	-1.23285	-1.24814	-1.20414	-1.17132	1.06903	1.26698	0.957078	0.991147	0.834044	1.05187	-0.0990551	0.0727818	0.0906068	0.15411	1.33818	1.05891	1.01875	1.49658	1.47654	-1.15466	-1.1971	-1.22365	-0.95366	-0.929433	0.115533	-0.395319	-0.492498	-0.519278	0.0589104
1	comp11782_c0	-0.760711	-0.76536	-0.837585	-0.734699	-0.770455	2.01534	2.07374	2.15373	2.00596	1.94838	-0.859112	-0.829177	-0.816792	-0.845878	-0.763699	0.030098	0.306904	0.157678	0.34182	0.292117	-0.225378	-0.326041	-0.209181	-0.0835644	0.00421945	-0.51305	-0.48726	-0.472147	-0.562982	-0.466913
1	comp32862_c0	-0.612959	-0.780414	-0.571845	-0.754494	-0.621382	1.91226	2.08583	2.18142	1.91182	2.07281	-0.812798	-0.639962	-0.777595	-0.801316	-0.731459	-0.48122	-0.0292385	-0.42727	-0.152607	-0.329625	-0.51627	-0.656247	-0.771825	-0.741666	-0.469546	0.4906	0.358525	0.323194	0.272318	0.070966
1	comp257074_c0	-0.953442	-0.955528	-0.965069	-0.936418	-0.834039	1.7801	1.78439	1.91792	1.58472	1.56043	-0.976587	-0.960563	-0.953725	-0.968611	-0.921183	0.662602	0.70737	0.83555	0.781764	0.83891	-0.171243	-0.677005	-0.538929	-0.928103	-0.368596	0.352986	-0.282793	-0.0124062	-0.43603	0.0335373
1	comp18113_c0	-1.60209	-1.07424	-1.3527	-1.48199	-1.26072	1.36974	1.25459	1.2645	1.10011	1.58001	-0.890201	-0.251899	-0.055546	-0.679552	-1.33333	0.548745	1.1686	1.08813	0.571635	0.43053	-0.99171	-0.340219	-0.762865	-0.677439	-0.525401	0.634531	0.465334	1.00913	0.200491	0.593834
1	comp37377_c1	-1.1316	-1.13443	-1.15015	-1.10557	-1.07551	1.21194	1.33652	1.26123	1.1652	1.48619	-0.115043	0.243883	0.313431	0.316274	0.363111	0.946912	1.14635	1.25646	1.22782	1.37191	-0.977274	-1.098	-1.12504	-0.763253	-0.775489	-0.596373	-0.610541	-0.438879	-0.818216	-0.731881
1	comp40331_c0	0.647983	1.17469	1.4225	0.999723	0.12453	0.810809	0.853945	1.36044	0.775911	1.31679	-1.00027	-0.660368	-1.83295	-0.500603	-1.83852	-1.0705	0.513901	-0.299196	-0.121538	-0.209292	0.18229	-1.21927	1.51927	-0.491679	1.06909	-0.974243	-0.111154	-1.34392	-0.450345	-0.648029
1	comp40391_c2	-2.27635	-0.993425	-0.843547	-1.02275	-1.02672	0.487045	1.25616	0.89209	0.384172	1.25098	-0.392755	-1.04009	-0.827639	-1.03221	-1.02671	0.53224	1.40813	0.718761	0.590122	1.4236	-0.256957	-0.629102	1.49005	-0.567636	-0.401025	1.36588	0.57786	-0.867978	0.5503	0.277513
1	comp32336_c0	0.165581	0.462498	0.529541	0.285626	0.169279	1.13108	1.11285	1.26286	1.22882	1.31948	-0.645702	-0.729963	-1.03596	-0.651913	-0.70636	1.15776	1.08461	1.10732	0.860067	1.09277	-0.380088	-0.749722	-0.0739826	-0.10971	-0.319663	-1.6817	-1.4522	-1.65302	-1.49094	-1.2892
1	comp33723_c2	0.101926	0.233028	0.444646	0.404815	0.870363	0.917017	1.24637	1.29913	1.02699	1.40386	-1.69134	-1.60582	-2.45066	-1.65239	-1.63055	-0.550841	-0.453949	-0.419764	-0.888532	-0.409365	0.393289	0.373374	0.724659	-0.0369172	0.275172	0.71096	0.292102	0.511936	-0.123165	0.683649
1	comp38380_c0	-0.784345	-0.924878	-0.70598	-0.701008	-1.06471	0.947105	0.81963	0.802913	0.925435	0.527165	-1.0627	-1.16191	-1.09867	-1.31383	-1.30765	1.66295	1.49574	1.66029	1.3235	0.947981	-0.442345	-1.06352	-0.93807	-0.593004	-0.601931	0.395317	0.594923	0.873212	0.498973	0.289401
1	comp34940_c0	-0.959738	-0.749444	-0.682124	-1.14839	-0.687975	1.42505	1.47678	1.14678	1.37671	1.10336	0.225318	-0.155252	0.12483	-0.446877	-0.0284461	0.591275	0.878946	0.754744	0.586636	0.811668	-1.69469	-1.26643	-1.8162	-1.79986	-1.21514	0.775681	0.465318	0.219617	0.200487	0.487372
1	comp600296_c0	-0.86283	-0.864586	-0.872363	-0.848747	-0.866993	0.959608	0.6688	1.11402	0.956951	1.32126	-0.881732	-0.868698	-0.863122	-0.875182	-0.836321	1.55281	1.82424	1.35627	1.70577	1.44288	-0.820489	-0.84582	-0.859759	-0.841987	-0.649517	-0.0539189	0.502687	-0.243388	-0.317354	-0.132499
1	comp36614_c0	0.721513	0.771622	0.906465	0.623253	0.120168	1.13905	1.07116	0.918077	1.3228	2.05592	-0.0891079	-0.101805	-1.11251	-0.287358	-0.618651	0.246227	0.305383	0.141236	0.264957	0.564743	0.13149	-0.62382	0.472067	-0.487543	-0.221377	-1.27089	-1.45912	-2.31928	-1.57485	-1.60981
1	comp239416_c0	-0.843738	-1.0371	-1.04598	-1.01893	-1.03984	1.576	1.71577	1.42339	2.31967	0.450917	-0.358045	-0.533042	-0.759159	-1.04917	-0.771911	0.0796413	1.67363	0.864763	1.40567	0.494837	0.201183	-1.01564	-0.525211	-0.137825	-0.161943	-0.4009	-0.456083	-0.505103	-0.681573	0.135714
1	comp26157_c0	0.420121	0.267381	-0.137246	0.597789	0.103659	1.59304	1.77372	1.81616	1.94824	1.36071	-0.587981	-0.271053	0.25924	-0.948094	-1.44457	-1.55981	-1.00602	-0.835378	-1.20787	-1.27611	0.940567	0.107305	0.229137	0.135072	0.381507	-0.150716	-0.983961	-0.621844	-0.1913	-0.711704
1	comp34056_c0	-1.01714	-1.27424	-1.42402	-1.14106	-1.41722	1.82466	1.2462	1.40954	1.53888	1.13514	0.410571	0.46826	0.26387	0.237535	0.19843	0.579926	0.54544	0.413392	0.843539	0.443926	0.609145	-0.117884	-0.272974	-0.262335	0.69364	-1.50496	-1.00899	-1.08839	-1.24608	-1.08682
1	comp18624_c0	-0.0173251	0.0586801	-0.175531	-0.129956	0.135282	1.92146	1.39776	1.37853	1.68102	1.14155	-1.09175	-1.26044	-0.77173	-1.25873	-1.27279	-0.20865	-0.575217	-0.455297	-0.301729	-0.452443	-0.985153	-0.813016	-1.37019	-0.384412	-1.09198	1.05529	0.748573	1.23932	1.00163	0.857243
1	comp38805_c0	-0.569729	-0.539313	-0.686033	-0.690437	-1.50649	1.72233	1.40965	1.19485	1.77276	1.86941	0.388428	0.04176	-0.193016	0.526213	0.0808271	-0.478542	-0.551474	-0.927908	-0.588418	-0.6912	-1.05484	-1.04763	-0.876401	-1.00078	-1.44809	0.682905	1.14584	0.40873	1.07158	0.535001
1	comp28047_c0	-0.620694	0.801982	0.134371	0.283885	2.48761	-0.215315	1.86966	1.68366	0.232091	0.322006	-0.111714	-0.468753	-0.205289	-1.44765	-0.385645	-0.844539	0.955541	0.818757	0.496612	-0.242668	-0.785768	-0.221188	0.523414	0.451548	-0.366408	0.486451	-1.21839	-1.16313	-2.0693	-1.18113
1	comp16233_c0	-1.09256	0.115164	-0.0262366	0.517426	-0.654992	0.988191	1.87444	1.87203	1.92867	0.767172	-0.0751519	1.11416	1.11704	0.348788	-0.0478289	-0.178659	0.043944	-0.0437368	0.459242	-0.708491	-1.07245	-0.406403	-0.193178	0.693258	-0.536515	-1.50556	-1.4261	-1.23112	-1.35147	-1.28909
1	comp32831_c1	-1.75439	0.965193	-0.247582	-0.204194	-1.39063	0.843351	2.26164	2.02317	1.24561	0.561202	0.0725831	0.788705	0.784838	-0.416495	0.161439	-0.657201	0.550877	0.183869	0.474056	-0.875425	0.218202	0.133734	-0.222459	-0.505119	0.0193183	-1.93684	0.222583	-1.03901	-0.849835	-1.41118
1	comp40290_c0	-1.08891	-1.03207	-0.689614	-0.718756	-0.0156421	0.440936	0.686827	0.229503	0.535576	1.04308	-0.111681	-1.9013	-1.10452	-1.11823	-1.29467	1.49176	1.35434	1.35317	1.05898	1.54582	-1.24611	-0.319763	0.35965	0.519122	-1.40654	1.18326	0.233429	-0.533822	-0.259066	0.80525
1	comp32686_c0	-1.8132	-1.20602	-1.59779	-1.76959	-1.85877	0.848814	0.689695	0.781951	0.923554	0.890127	-0.645818	-0.445338	-0.771285	-0.886181	-0.701993	1.19548	1.48354	1.11074	1.47281	1.10646	0.648797	0.301929	0.213494	0.37208	0.222229	-0.0340155	0.117248	-0.327129	-0.141959	-0.179857
1	comp38754_c0	-2.32324	-1.97442	-1.97809	-1.55854	-1.10805	0.302842	1.16791	0.784076	1.02393	0.928007	0.473281	-0.694597	0.217416	-0.189771	-0.197605	0.684883	1.32981	0.787107	0.877504	1.14221	0.165425	0.0146744	0.651182	0.19071	0.586301	0.467538	0.0851737	-0.920001	-0.629526	-0.306135
1	comp37635_c0	0.48993	0.267753	0.700578	0.363547	0.0209749	0.599818	0.446642	0.860125	0.692304	1.79287	-1.80215	-1.53741	-2.26615	-1.47274	-1.84236	0.432404	0.127892	-0.0336378	0.0924221	0.461377	-0.333326	-0.921999	-0.833099	-0.360807	-0.301829	0.284086	1.38668	0.908527	1.04797	0.729622
1	comp33816_c0	0.105568	0.407883	0.253963	-0.116975	-0.403541	1.72642	1.83883	1.62484	1.75668	1.7708	-1.31411	0.124535	-0.927183	-0.802427	-0.656354	-0.0621981	0.484184	0.144791	0.424209	-0.000586412	0.444871	-0.449463	0.387306	0.0186403	-0.269527	-1.35867	-0.983766	-1.41464	-1.30111	-1.45296
1	comp37854_c0	0.453385	-0.828513	-1.44843	-0.0952052	-0.795824	1.0775	1.04559	0.863137	1.69314	1.86099	-1.08193	-0.758027	-2.51104	-0.674156	-1.36218	0.985667	0.651688	0.242091	1.08249	0.618673	0.355912	0.232558	-0.468271	0.487932	0.0879659	-0.443585	-0.189338	-0.877088	0.604412	-0.809554
1	comp40994_c0	-0.799698	0.0955457	-0.533767	-0.572275	-0.326145	1.42989	1.94425	1.90423	1.62994	1.59405	-0.360348	0.678908	-0.485535	-0.524041	-0.396227	0.0816391	1.24614	0.608572	0.915867	0.180036	-0.242035	-0.943344	-0.0267322	-0.678414	-1.62245	-1.05181	-0.849444	-1.34481	-0.630482	-0.921511
1	comp29753_c0	0.697231	0.868736	0.012082	0.666617	0.0792649	0.521378	1.49233	1.40906	0.579566	1.53751	-1.62244	-2.10892	-1.57437	-2.08212	-1.85722	-0.326779	0.610689	-0.267686	0.114024	-0.00276842	-0.267943	0.631195	0.740782	-0.506213	0.877866	-0.120372	0.0572068	-0.223323	-0.192719	0.257321
1	comp39461_c1	-0.453244	-0.0518691	0.408593	0.549657	0.780285	0.796668	1.01594	0.131644	0.927939	0.973418	-0.0413167	-2.466	-2.09336	-1.41524	-1.3787	0.606995	0.728711	0.529093	0.442945	1.13906	-0.191974	-0.432378	1.86948	0.194903	0.270002	0.267608	-0.607564	-1.52167	-0.728214	-0.251415
1	comp20840_c0	-0.790566	-0.661117	-0.723103	-0.718752	-0.905847	1.05089	1.06594	0.841777	0.927577	1.1236	-1.06215	-1.04	-1.03063	-1.05147	-0.987439	1.51708	1.51772	1.35828	1.35831	1.42757	-0.965288	-1.00238	-1.02522	-0.996795	-0.765807	0.594525	0.305169	-0.118848	0.326222	0.430767
1	comp37726_c2	-0.0626268	-0.393125	-0.0675464	0.106186	-0.243544	2.03386	1.89661	1.8393	2.17174	2.05355	-1.22393	-0.89096	-1.19944	-0.926775	-0.966365	-0.0929418	-0.591007	-0.559947	-0.337123	-0.53421	-0.614313	-0.617846	-0.752441	-0.670248	-0.320725	0.298292	-0.0160714	0.204881	0.230405	0.246356
1	comp29825_c0	-0.0503079	-1.47054	-1.23807	-0.162649	-0.629266	1.03011	0.937683	0.470262	0.903655	0.714913	-0.620086	-1.74592	-1.76979	-1.4474	-1.90811	1.53833	1.10263	1.23479	0.957104	1.41297	-0.373216	0.369639	-0.148662	-0.0306313	0.167356	0.365177	0.3049	-0.398553	0.589082	-0.105406
1	comp39220_c0	-1.27891	-0.667233	-0.956298	0.653	0.0156381	1.41268	2.24242	0.576558	1.60417	1.4755	0.405908	-1.06044	-0.936467	-0.481936	-1.20077	-0.18831	0.5153	-0.0211084	0.665398	0.0156752	-0.0903934	-0.647724	1.23163	-0.659666	-0.655666	1.30835	-0.489746	-1.89414	-0.183978	-0.709447
1	comp39680_c3	0.173079	0.315025	0.282912	0.192249	0.553372	1.14417	1.02062	0.97305	1.08306	0.878815	-1.42079	-1.86477	-1.27156	-1.48136	-1.63187	1.22141	1.30663	1.23809	1.2844	1.15427	-0.881553	-0.356686	-0.737651	-0.0887194	-0.701984	-0.106233	-0.923069	-0.26408	-0.692319	-0.398492
1	comp40417_c0	-0.613982	-0.611628	-0.600029	-0.622673	-0.931397	2.08543	2.04742	1.94373	2.11143	2.08145	-1.08647	-0.41455	-0.56876	-0.922837	-0.925282	-0.138704	0.125107	-0.0405955	-0.165985	0.263938	-0.471156	-0.7581	-0.180557	-0.656748	-0.724178	0.138494	-0.2217	-0.312443	-0.0581775	0.228961
1	comp189_c0	-1.0202	-0.464817	-1.11447	-0.695772	-0.446168	1.8857	2.43377	0.973866	2.22117	1.61621	0.0158789	-0.733085	-0.555475	-1.60001	-1.06998	-0.257542	0.214615	0.0598731	-0.161795	0.364375	-0.46995	0.119164	1.0434	-0.845335	-0.00575242	0.108133	-0.582616	-0.757511	-0.230934	-0.0447358
1	comp25379_c0	-0.895936	-0.344296	-0.55107	-0.480416	-0.585575	1.55979	2.18691	1.83898	1.58944	1.36524	-1.15569	-0.648916	-0.725206	-0.791975	-0.979397	0.0351234	0.993684	0.197597	0.205105	0.809058	0.143903	0.232514	0.971804	0.32951	-0.0723073	-0.98574	-1.01071	-0.982638	-1.11666	-1.13213
1	comp25714_c0	-1.13028	-1.03644	-1.21614	-0.996961	-0.986349	1.4642	1.67441	1.81648	1.32645	1.19119	-0.0782622	0.146841	0.215227	-0.224974	-0.0850319	0.672908	1.40722	0.841168	1.05874	0.683538	-1.11416	-1.1592	-1.18871	-1.04548	-0.895234	-0.790467	-0.372256	0.304256	-0.401299	-0.0813841
1	comp549521_c0	0.228091	1.77835	1.02509	0.487659	1.28682	0.831814	2.35244	1.85243	1.00345	0.913687	-1.23747	-1.04766	-1.18781	-1.18424	-1.33653	-0.0942245	-0.611862	-0.879081	-0.0612859	-0.43675	-0.439111	0.244883	0.0819711	0.074799	-0.360615	-0.86399	-0.764606	-0.270635	-0.652877	-0.73275
1	comp37638_c0	-0.957175	-0.704493	-0.690466	-0.799472	-1.22394	0.737147	0.924272	0.913144	0.697192	0.976084	-0.491229	0.115094	0.313324	-0.0527672	-0.0166771	1.0925	1.34152	1.2398	1.14916	1.36867	-1.53585	-1.6703	-1.63519	-1.65351	-1.2875	-0.128398	0.570947	0.490204	0.409349	0.508561
1	comp35597_c0	-0.0473646	-0.00712069	-0.093106	0.358308	0.986285	1.21906	1.76614	0.684702	1.09486	1.19568	-0.228987	-1.55369	-1.8773	-1.7951	-1.67566	-0.186368	0.603762	0.38308	0.0742262	0.675163	-1.07108	-0.973598	0.357716	-0.998587	-1.10079	1.11992	0.510038	-0.543632	0.184774	0.938676
1	comp39402_c0	-1.03837	-0.335361	-0.400849	-0.600036	-0.0441079	0.997487	1.6473	1.40864	1.14178	1.46374	-0.505033	-1.40335	-1.15586	-1.34787	-1.28475	0.4941	0.963519	0.733599	0.743974	0.907148	-1.59335	-1.41196	0.117673	-0.834179	-0.799335	1.16082	0.286803	-0.00978644	-0.140326	0.837938
1	comp39043_c0	-0.723632	-0.918695	-0.819776	-1.33822	-1.39631	1.05798	1.35738	1.26289	1.05512	1.63859	0.882415	1.03216	0.320941	1.12564	0.82072	-0.403308	0.0320644	-0.00754781	-0.122946	-0.0298998	-1.28336	-1.79687	-0.964301	-1.34463	-1.43669	0.205698	0.775264	0.0492161	0.443572	0.526521
1	comp40500_c0	-1.13063	-1.21378	-1.12391	-1.11843	-1.01175	1.48575	1.4302	1.50957	1.45522	1.32763	-0.960445	-1.13537	-0.958655	-0.917796	-1.16026	0.914546	1.10783	0.995735	1.02803	0.642263	-0.298963	-0.62006	-0.884804	-0.467788	-0.599456	0.19731	0.383978	0.465839	0.339301	0.318904
1	comp32390_c0	0.938714	0.52678	0.94145	0.673263	-0.191033	0.721381	0.512072	0.859613	0.598421	0.937261	-2.36151	-1.02541	-1.1633	-1.83087	-2.27626	0.512206	0.342171	0.201677	0.904414	0.308053	-0.654077	-0.914627	-0.623126	-0.884153	-0.615444	0.199617	0.987726	1.09855	0.705796	0.570653
1	comp34667_c1	-0.577178	0.364483	-0.627899	0.839386	0.653377	0.995938	1.47145	-1.26769	-0.473472	0.82413	1.27801	-2.14283	-1.25658	-0.557859	-1.51307	0.827766	0.9592	0.151967	-0.466753	1.25575	-1.52531	-0.277065	1.38569	0.0172765	-1.06689	0.436751	0.624045	-0.0122478	0.682256	-1.00263
1	comp29294_c1	-0.69983	-0.620235	-0.128065	-0.915222	-0.162771	1.64363	2.00622	0.95509	1.47288	0.906196	-0.19236	-1.11399	-0.123226	-0.650653	-0.746871	0.451355	1.42986	1.04165	0.717341	0.954001	-1.62813	-1.0056	-1.41108	-1.51736	-1.02902	0.450294	-0.0760506	-0.0610262	-0.395077	0.448053
1	comp39592_c0	-1.78473	-1.4198	-1.43092	-1.55905	-1.31962	1.34986	1.36315	1.38802	1.2877	1.25323	0.929657	0.606865	0.935681	0.64609	0.903476	0.212272	0.258659	0.250194	0.407166	0.269582	-1.07631	-0.962974	-0.982629	-0.912471	-1.01146	0.184462	-0.084349	0.0605815	0.0522087	0.185443
1	comp38616_c0	-0.649115	-0.58046	-0.99889	-0.749603	-1.15515	0.872282	0.843663	1.05595	0.784368	1.26404	-1.61165	-0.728489	-1.06231	-1.21913	-1.59947	1.49476	1.34359	1.5714	1.18308	1.45419	-0.0194335	-0.501725	-0.772036	-0.354061	0.0607606	-0.74964	0.701245	0.0029739	0.363238	-0.244372
1	comp192517_c0	-1.07277	-1.33082	-1.11556	-0.733129	-0.968735	1.58327	1.5853	0.806228	1.30086	1.24359	-0.68575	-1.56833	-1.16645	-1.01333	-1.46988	0.963728	1.18929	0.876271	0.627234	0.118597	-0.00441878	-0.231799	0.399591	-0.62001	-0.126	1.51587	-0.382176	-0.402835	0.344428	0.337745
1	comp41096_c0	-0.223725	0.187178	-0.43892	-0.379332	0.745827	1.9427	1.53777	1.49609	1.57261	1.56527	-1.82453	-1.5362	-1.20946	-2.03956	-1.27513	0.222416	0.133599	0.280366	0.609741	0.413985	-0.0255937	-0.083667	-0.441418	0.300516	-0.0202876	0.126089	-0.645917	-0.254925	-0.497459	-0.238027
1	comp156659_c0	-0.755914	-0.757467	-0.419738	-0.501254	-0.75958	1.32322	0.927898	0.519997	1.16821	0.772496	-0.772544	-0.761084	-0.75618	-0.766776	-0.732569	1.1366	2.18998	1.69101	2.50028	0.528828	-0.718556	-0.740945	-0.753218	-0.737556	-0.554025	-0.14436	-0.603266	-0.529497	-0.416274	-0.577708
1	comp39200_c1	0.225324	0.87536	0.862983	0.391398	-0.201155	1.11959	1.16347	1.37498	0.998585	0.773256	-2.21264	-0.862357	-1.03277	-2.0341	-1.83464	0.249919	1.05231	0.980074	1.01907	0.618981	-0.673643	-0.148349	-0.801107	-1.00608	-0.51554	-0.818092	0.381814	0.286601	0.0708914	-0.304134
1	comp18687_c0	-1.12987	-0.411883	-0.733807	-0.789892	-0.99129	0.800835	0.618166	0.454066	0.809034	1.19946	-0.969185	-1.1375	-1.13023	-1.14597	-1.09537	1.35954	1.10053	1.48519	1.35355	1.49804	-0.822452	-0.809575	-0.985999	-0.833056	-0.853434	0.159869	0.697974	1.19407	0.0852931	1.02389
1	comp18628_c0	-0.718861	-0.779606	-0.837755	-0.804954	-0.481209	1.94679	2.15599	2.16096	1.98966	2.26487	-0.271696	-0.360501	-0.527621	-0.228931	-0.477698	-0.170063	-0.0179838	0.167024	-0.150742	-0.241839	-0.632167	-0.486669	-0.343634	0.288845	-0.534853	-0.793196	-0.29557	-0.557152	-0.277169	-0.984264
1	comp31074_c0	0.198901	0.126837	-0.195986	-0.0981706	1.4302	1.11195	1.1923	1.21687	1.29409	0.583438	-1.73935	-1.7421	-1.43852	-1.84653	-1.7386	1.01906	0.363709	1.09107	1.1465	0.585769	-0.47837	-0.287178	-1.03111	-0.730378	-0.182474	-0.127766	-0.0648473	0.343864	-0.136136	0.132954
1	comp9411_c0	-0.681522	-0.682926	-0.689047	-0.249956	-0.68481	2.04082	2.79375	1.98976	1.51965	2.13568	-0.696412	-0.686165	-0.681776	-0.691239	-0.660574	-0.589086	-0.433077	-0.274144	-0.308586	-0.262749	-0.425276	-0.25674	-0.286942	-0.383713	0.0612817	0.271069	-0.220414	-0.292797	-0.683056	0.00900109
1	comp31118_c0	-0.849942	-0.777575	-0.792183	-0.828587	-0.780205	1.67326	1.852	1.62815	1.47878	1.52977	-0.880786	-0.858997	-0.849822	-0.870466	-0.808201	1.09651	1.02012	0.792367	0.893106	1.34579	-0.788024	-0.82247	-0.84461	-0.683254	-0.62149	-0.178603	-0.165913	-0.305886	-0.395235	-0.207605
1	comp184859_c0	-0.731947	-0.781299	-0.882611	-0.722565	-0.458421	1.71668	1.76139	1.5277	1.6067	1.74299	-1.42111	-1.38582	-1.37108	-1.40492	-1.24332	-0.345634	-0.453997	-0.573847	-0.235097	-0.343052	0.0863833	0.772788	0.562163	0.833433	0.367328	0.318788	0.228148	0.177072	0.217565	0.435574
1	comp18363_c1	-0.992001	-0.994612	-1.00952	-0.967537	-0.942507	1.10464	1.33466	1.09738	0.954945	0.851319	-1.02776	-1.00239	-0.991734	-1.01588	-0.943895	1.09059	1.2908	1.17343	1.21356	0.994559	-0.921424	-0.960204	-0.92383	-0.954412	-0.733242	0.994414	0.821894	0.20983	0.382187	0.866738
1	comp36428_c0	-0.67636	-0.827776	-0.988143	-0.870994	-0.942067	1.18667	1.12654	1.19936	1.17049	0.923461	-0.842433	-0.958691	-1.00341	-1.16636	-0.899402	1.1044	1.33548	1.28532	1.05162	0.842817	-1.09715	-1.14463	-1.23664	-0.804647	-0.934125	0.563014	0.653984	0.816618	0.605694	0.527338
1	comp38366_c0	-0.975858	-0.833863	-1.85641	-1.31339	-0.814619	1.3082	1.6478	1.32052	1.75517	1.69743	1.25105	0.472232	-0.747198	0.855005	0.789843	0.168746	0.36799	0.136518	0.668231	0.368306	-0.171983	-0.479565	-0.484152	-0.0391931	-0.909193	-0.604051	-0.98509	-0.969807	-0.762269	-0.860383
1	comp38821_c0	-1.45519	-0.11572	-1.26721	-0.810352	0.407829	0.952143	1.8382	2.04078	1.33493	2.4303	0.164383	0.304369	-1.13752	-0.681487	0.198778	-0.391657	0.541589	-0.307303	-0.109412	0.389955	0.16661	-0.0953764	-0.00762531	0.478063	-0.0552307	-0.857527	-0.715347	-0.714694	-0.782852	-1.74342
1	comp36872_c0	-1.06119	-1.04051	-1.26171	-0.503257	-1.28459	1.11728	1.3424	1.38203	1.1319	1.95672	0.262467	-1.01383	-0.515314	-0.89179	-1.01603	0.321634	0.352801	0.215173	0.820898	0.0515674	-0.860754	-0.899023	-0.885339	-1.04903	-0.703349	-0.14777	1.59486	1.31702	0.798429	0.468311
1	comp28297_c0	-1.4007	-1.44301	-1.26732	-1.30205	-1.41118	1.7548	1.75076	1.79737	1.66767	1.92514	-0.875725	-0.296544	-0.691996	-0.595965	-0.569017	0.439111	0.515112	0.521513	0.601325	0.1654	0.144435	-0.129955	-0.104748	-0.080754	-0.0502487	-0.442182	-0.367354	-0.331484	-0.250827	0.32842
1	comp466316_c0	-0.411754	-1.04145	-1.49659	-0.931546	-0.765862	2.27705	1.32842	0.121786	1.48881	0.971337	-1.23094	-0.706796	-0.876691	-0.691499	-1.19215	1.50255	0.118059	0.911418	1.17925	0.739685	-0.338219	-0.761026	0.238454	-1.11918	0.587628	0.896298	-0.90016	-0.342926	0.11038	0.335653
1	comp35763_c4	-1.16353	-1.16641	-1.18136	-1.13817	-1.17128	1.88729	2.10595	2.15939	1.86759	1.48593	-0.238818	-0.225879	-0.182345	-0.547134	-0.525097	0.0414578	0.00648761	0.308048	0.0292927	0.436515	0.0930742	-0.176954	0.113157	0.0853317	0.411597	-0.424327	-0.722752	-0.838379	-1.07972	-0.248958
1	comp497099_c0	0.574327	-0.113403	-0.98828	0.676061	1.41466	1.44339	1.53156	1.3634	0.693884	1.73507	-1.72024	-1.50096	-0.554123	-1.30583	-1.16014	-0.345057	-0.128016	-0.51657	0.891828	1.5873	0.0279272	-0.356757	-0.56778	-0.367606	0.628147	-0.798178	-0.992941	-0.630061	-0.163861	-0.357771
1	comp281776_c0	-0.906402	-1.01755	-1.02817	-0.881659	-1.02088	1.12691	1.92656	1.75521	2.09999	1.27712	-1.041	-1.02315	-1.01554	-1.03215	-0.979473	-0.355887	1.15079	-0.161363	0.873446	0.115712	0.123478	0.0686979	0.912526	-0.174702	0.123113	-0.587035	0.822424	-0.740368	-0.498111	0.0874482
1	comp33896_c0	-0.727414	-0.559819	-0.787271	-0.652776	-0.69684	1.75808	1.90781	1.99783	1.72897	1.26248	-0.715539	-0.564588	-0.60511	-0.743447	-0.477672	0.466249	1.13396	1.09351	1.08044	0.89789	-0.757211	-0.731136	-0.654573	-0.789582	-0.600123	-0.645778	-0.644131	-0.606767	-0.771728	-0.595714
1	comp17474_c1	-0.519894	0.424619	-0.140854	-0.309909	0.00262371	1.2272	1.47033	1.40366	1.4257	1.52461	-1.70682	-1.67335	-1.65922	-1.6908	-1.59444	0.355005	0.432361	0.574182	0.111994	0.453374	-0.839386	-0.682111	-0.435852	-0.392663	-0.674753	0.690303	0.503572	0.485478	0.696496	0.538561
1	comp20476_c0	-0.390461	-0.00549999	-0.213393	0.0496822	-0.205646	0.987348	1.12757	1.22192	0.839802	0.866321	-1.31695	-1.56135	-1.54637	-1.58059	-1.47973	0.845706	1.30427	1.14341	1.09548	0.699635	-0.818892	-1.07285	-1.27722	-0.934833	-0.796625	0.486266	0.695483	0.826823	0.60915	0.401524
1	comp18363_c0	-1.00522	-1.00785	-1.02383	-0.915448	-1.01327	1.0219	1.23079	0.942764	1.05194	0.890996	-1.04346	-1.01616	-1.00475	-1.0309	-0.954206	0.977171	1.16862	1.16676	1.18973	0.91735	-0.931507	-0.971304	-0.998429	-0.872316	-0.744424	0.928397	1.01397	0.337126	0.618546	1.07701
1	comp319900_c0	0.30302	0.585683	0.427181	0.436507	0.439453	2.04598	1.58766	1.96041	2.05355	1.52941	-1.08525	-1.20756	-1.19814	-1.21883	-1.15392	-0.149646	0.040047	0.0203351	-0.0505349	-0.172878	-1.00975	-1.05351	-0.866821	-0.473619	-0.591747	-0.336739	-0.455016	-0.000215413	-0.414311	0.00924747
1	comp29672_c0	-0.772136	1.9451	0.996293	-0.0639733	-1.49586	0.201845	1.04373	1.41234	0.101385	-0.397309	-1.53211	0.783767	-0.56638	-0.790374	-1.42333	-0.899829	1.60571	0.923057	1.33353	-1.49935	0.7446	0.360814	-0.22217	-0.907722	-0.218513	-0.958221	0.803032	0.236113	0.0709694	-0.815014
1	comp29193_c0	0.511763	0.387412	0.660252	0.200112	0.521789	0.859048	1.20473	1.2866	0.919596	1.93208	-1.22884	-0.975792	-0.60239	-1.06223	-1.3109	1.12389	0.955069	0.648513	0.960425	1.25977	-1.28653	-1.10796	-1.34738	-1.31973	-1.02535	-0.787502	-0.347221	-0.153417	-0.423745	-0.45207
1	comp142421_c0	-0.48428	-0.485189	-0.489035	-0.477155	-0.48636	1.481	2.65993	3.10248	2.06548	0.997519	-0.493653	-0.487229	-0.48447	-0.490379	-0.471008	-0.240036	-0.229784	0.0396353	-0.497673	0.0303212	-0.462623	-0.475821	-0.482781	-0.473828	-0.23854	-0.488677	-0.491086	-0.473186	-0.485276	-0.488302
1	comp34375_c1	-0.999014	-0.510945	-0.733254	-0.756031	-0.459014	1.28438	1.30495	1.15769	1.13672	1.40791	-0.886495	-1.2298	-0.72856	-1.13523	-0.991173	0.724073	0.759542	0.60981	0.556702	0.584404	-1.26132	-1.17135	-1.21224	-1.14686	-0.866441	1.46978	0.900082	0.581554	0.554327	1.0558
1	comp37701_c0	-1.06547	0.200634	-0.630275	-0.416054	-0.513518	0.873011	2.07715	1.42526	0.75881	1.24949	0.58107	1.3697	0.990892	-0.0465066	0.012008	-0.0592436	1.5764	0.613652	0.89432	0.0608701	-1.27749	-1.31759	-1.34044	-1.08521	-0.895966	-0.221788	-0.935062	-0.91191	-0.834245	-1.13251
1	comp123856_c0	-0.775874	-0.777983	-0.789059	-0.757192	-0.7816	1.43147	1.25217	1.34071	1.15424	1.14436	-0.802551	-0.783783	-0.775859	-0.793567	-0.650878	1.18379	1.74874	1.55943	1.83708	1.02545	-0.644142	-0.752075	-0.604468	-0.74746	-0.487518	-0.522121	-0.532458	-0.562721	-0.430761	-0.705355
1	comp21259_c1	-1.03317	-0.838512	-1.04404	-1.01705	-0.851072	1.26276	2.55915	1.33015	1.84665	0.512643	-0.815476	-1.03988	-1.03353	-1.04722	-1.0029	-0.523328	0.868462	0.0649272	0.187354	-0.139192	1.21896	0.936682	0.900316	0.243932	0.21056	-0.511672	0.39536	-0.781849	-0.669152	-0.18987
1	comp319259_c0	-1.07806	-1.08014	-1.08922	-0.818278	-1.08294	0.902712	1.90032	1.11059	1.53381	0.627911	-1.10016	-1.08495	-1.07843	-1.09249	-1.04698	-0.0603358	1.32381	-0.317003	1.79218	-0.282316	-0.708746	-0.169459	-0.0391351	-0.199868	0.0222016	-0.0955732	1.40961	0.244544	0.326799	1.22957
1	comp178824_c0	-1.17891	-1.63096	-1.50371	-0.688741	-0.381169	1.21047	1.82802	1.9525	0.752263	1.2002	-1.23793	-0.655515	-0.940912	-1.41128	-1.24877	-0.238621	0.305861	-0.389278	-0.240247	-0.568772	-0.306182	0.650194	0.977045	0.235998	0.120687	1.15888	0.345457	0.28865	0.837562	0.757206
1	comp33341_c0	-0.899179	-0.479168	-0.317267	-0.307802	-0.524456	0.308156	0.922335	1.41134	1.0572	0.79943	-0.955255	-0.992404	-0.54898	-0.987811	-0.541835	1.36757	1.3142	1.98154	1.73654	1.58768	-1.05676	-1.08985	-1.10835	-1.08484	-0.840114	0.357316	-0.769845	-0.164849	-0.299928	0.125388
1	comp17474_c0	-0.0598338	0.26397	0.135108	-0.101217	-0.00647543	1.00672	1.03781	1.22868	1.01492	1.13293	-1.69521	-1.80685	-1.62278	-1.74078	-1.67903	0.593941	0.643826	0.523058	0.421356	0.381679	-0.865744	-0.821429	-0.703106	-0.561614	-1.00824	0.641233	0.941484	0.932016	0.955355	0.818245
1	comp117659_c0	-0.00574162	-0.573123	-0.34671	-0.0992341	-1.53772	0.983263	0.784846	0.772131	0.860636	1.33529	-1.19969	-1.3499	-1.64619	-0.764632	-1.39302	1.25572	1.66303	0.986361	1.8238	1.14768	0.369601	-1.08588	0.0684996	-0.360048	-0.623678	-0.997726	0.341893	-0.121986	-0.0689132	-0.218553
1	comp31884_c0	-0.555619	-0.981058	-0.519677	-0.60653	-0.773899	2.00052	1.94035	1.79785	2.12121	1.75746	-1.62492	-0.830828	-0.85043	-0.772069	-0.533255	0.0488715	0.0531551	0.148604	0.675636	0.137467	-0.79511	-0.0513952	0.540105	0.0427076	-0.129725	-0.550288	-0.314179	0.0833199	-0.888098	-0.57017
1	comp21259_c0	-1.00308	-1.00505	-1.01366	-0.987355	-1.0077	1.87701	1.86851	1.62206	1.9981	1.35086	-1.02403	-1.00961	-1.00343	-1.01675	-0.973593	-0.341273	0.714167	-0.0565763	0.621649	-0.150601	0.861184	0.274132	0.451794	-0.672311	0.341173	-0.437498	-0.121571	-0.547894	-0.147476	0.53882
1	comp17833_c0	-0.135788	0.312759	0.078582	0.416547	-0.0634894	1.87334	2.21543	2.07053	1.7669	1.09805	-1.13298	-0.587425	-0.554992	-0.677791	-0.457661	-1.42749	-0.911178	-1.32702	-0.938268	-1.1728	-0.494642	-0.282606	0.773588	-0.113573	-0.0181896	0.641264	-0.150528	-0.166075	-0.855034	0.220536
1	comp15014_c0	-1.69136	-1.18382	-1.60921	-1.53245	-1.34527	1.33577	1.68488	1.10041	1.31579	1.28171	0.169309	-0.399904	0.905475	0.409749	0.129674	-0.508545	-0.195564	-0.0354225	0.0727254	0.0354093	-0.829427	-0.940379	-0.4546	-0.807503	-0.847419	1.34125	0.306345	0.544966	0.416184	1.33124
1	comp200070_c0	-0.906068	-0.908185	-0.918157	-0.888507	-0.911335	1.86889	2.21891	1.40544	1.55113	1.25388	-0.93022	-0.913438	-0.906294	-0.921937	-0.872592	-0.43716	-0.37719	-0.130242	0.0448717	-0.217889	0.405893	1.07733	1.17566	0.82028	1.04584	-0.51572	-0.826387	-0.43391	-0.342457	-0.510436
1	comp31462_c0	0.031102	0.398292	0.568721	0.671648	0.260518	0.387836	0.690494	0.44732	0.340126	0.916281	-1.50571	-2.43084	-1.95966	-2.25084	-2.02397	0.655221	0.899971	0.721048	0.68782	0.844274	-0.186569	-0.494605	0.530705	-0.107589	-0.458943	0.489029	0.714988	0.180116	0.347144	0.636074
1	comp347376_c0	-0.643685	-0.725936	-0.645717	-0.593754	-0.565926	1.78029	2.24602	2.05754	1.74318	1.97024	-0.749613	-0.731529	-0.72389	-0.74094	-0.688851	0.51527	0.749529	0.280792	0.661059	0.484684	-0.671272	-0.606783	-0.719499	-0.560909	-0.526256	-0.566256	-0.233991	-0.59014	-0.634952	-0.5687
1	comp41159_c0	-1.00398	-0.704677	-1.22225	-0.720729	-0.633399	1.7026	1.97936	1.56372	1.43107	1.286	-1.28601	-1.32226	-0.812099	-1.21035	-1.06756	-0.256767	0.0540129	0.347349	0.415199	-0.128994	-0.72179	-0.339662	-0.295603	-0.440477	-0.654668	1.19787	0.441872	0.60624	0.657631	1.13836
1	comp35285_c0	-0.540644	-0.832578	-1.08228	-0.572801	-0.735555	1.5085	1.48546	1.45185	1.26931	1.1335	-0.794975	-0.877998	-0.561248	-1.04332	-0.709042	-0.0486955	0.384378	0.432609	0.479606	0.319634	-1.63161	-1.00942	-1.19787	-1.01158	-0.973637	0.928349	1.07847	1.07874	0.829927	1.24292
1	comp33677_c0	-0.60196	-0.100802	-0.632003	0.135764	0.168541	0.491121	0.95549	0.990419	0.994717	1.05576	-1.98803	-1.95244	-1.93737	-1.97079	-1.76298	-0.0163863	0.162545	-0.346158	0.646388	0.19776	0.292873	0.384346	0.337888	0.765564	0.592614	1.28269	0.605222	-0.0792452	0.096955	1.2315
1	comp179260_c0	-0.809296	-0.811175	-0.819918	-0.793817	-0.813926	1.72645	2.06771	1.48294	1.49779	1.46778	-0.830486	-0.815784	-0.809519	-0.823204	-0.77986	0.918492	1.52793	0.298522	0.835266	1.22447	-0.763244	-0.790279	-0.805799	-0.583888	-0.601359	-0.244598	-0.19098	-0.544568	-0.395353	-0.0203002
1	comp29974_c1	-0.778226	-0.937526	-0.89985	-0.668459	-0.970558	1.45961	1.72731	1.63857	1.08509	1.32778	-1.22234	-1.02956	-1.06152	-1.12104	-1.13955	0.403692	0.384451	0.487468	0.505814	0.372653	-0.910377	-0.985364	-0.930784	-0.764769	-0.338324	0.631369	0.651304	1.14161	0.866314	1.07521
1	comp331940_c0	-1.12564	-1.00179	-1.00718	-1.10694	-1.13119	1.6412	1.38855	1.79565	1.2902	1.06524	-1.15092	-1.13345	-1.12598	-1.14218	-1.09031	0.473191	0.81788	0.87416	1.2744	1.19807	-0.689114	-0.225383	0.151753	-0.218021	-0.254459	-0.153537	0.071574	0.853807	-0.196255	-0.143337
1	comp254486_c0	-0.617381	-0.618627	-0.624004	-0.607523	-0.620276	1.83121	2.81992	2.09425	2.2312	0.674509	-0.630468	-0.621474	-0.617618	-0.625913	-0.59893	-0.642199	0.110201	-0.310171	-0.636131	-0.61989	-0.587569	-0.605586	-0.615273	-0.602861	-0.423544	0.456128	0.268147	0.531238	-0.408467	0.617096
1	comp14303_c0	-0.565523	-0.567434	-0.578137	-0.54791	-0.57099	2.19409	2.31289	2.0237	2.16414	2.10301	-0.591221	-0.573021	-0.56537	-0.582651	-0.530906	-0.40959	0.310297	-0.187746	-0.306315	-0.406944	-0.514782	-0.542664	-0.561053	-0.166421	-0.399713	-0.465815	-0.264056	-0.291736	-0.456545	-0.461597
1	comp234092_c0	-0.354044	-0.735696	-0.676038	-0.477523	-1.17374	0.818771	0.906912	0.513198	0.672507	1.9042	-1.31698	-1.29501	-1.28565	-1.30611	-1.24139	1.60396	1.25589	1.59996	0.865162	1.74211	-0.871019	-0.320087	-0.260831	0.0883808	0.281058	-0.543107	-0.0555222	0.242755	-0.502255	-0.0798702
1	comp32698_c0	-1.44335	-1.30338	-2.25048	-1.08763	-0.196726	1.73756	1.15067	0.399857	1.98471	1.11118	1.44985	-0.267482	-0.0176652	0.614316	-0.0291705	0.462222	-0.146373	-0.0771431	0.764141	0.573471	-0.189638	0.668545	-0.736327	-1.23475	-1.3445	0.106619	-1.04817	0.0730189	0.275869	0.000766128
1	comp36150_c0	-1.11199	-1.42198	-1.39546	-0.906288	-0.0176949	0.97603	1.26094	0.891479	0.987726	0.621767	-0.39426	-1.44934	-0.506901	-1.36653	-0.665088	1.02129	1.25621	1.36127	0.995018	1.35515	-1.29654	-1.16809	-0.339971	-0.642818	-0.586536	1.03912	0.338157	0.13728	0.0191424	1.00891
1	comp38144_c0	-1.98289	-1.95428	-2.01682	-1.05242	0.0380681	0.949729	1.05274	0.789524	0.851658	-0.0994998	0.508439	-1.47299	0.650407	-0.539798	0.297236	1.00588	0.976	0.946061	0.728582	1.36478	-0.929148	0.00388527	0.519425	-0.149848	-0.641022	1.2853	-0.627052	-0.235337	-0.641745	0.375146
1	comp33203_c0	-1.75571	-0.00140532	-0.736777	-0.866493	0.797468	1.04327	2.18482	1.01084	1.13469	-0.157039	-0.553042	-0.0154803	-0.467936	-1.75917	0.0336719	-0.164744	1.97202	1.37342	1.08372	0.404893	-0.249978	-0.819302	0.483609	-0.584093	-0.511773	-0.214645	0.187999	-0.90656	-1.5487	-0.397573
1	comp38611_c0	-1.53884	0.130508	-0.431409	-0.754116	0.283332	1.0423	2.24936	1.63912	0.790993	-0.177998	-1.0852	0.705846	0.04326	-1.76014	0.0831901	-0.208509	1.75941	0.894483	0.813454	-0.0162469	-0.2227	-0.268796	1.14003	-0.156796	-0.8458	-0.744027	0.0407141	-0.904328	-1.59965	-0.90143
1	comp33323_c0	-1.59496	-0.0385164	-0.390893	-1.54167	-1.62564	0.448555	1.37397	1.53067	0.634069	0.12442	-1.6924	0.116121	0.401831	-0.986961	-0.415678	-0.141788	1.63402	1.06384	0.773995	-0.477652	0.89018	0.900423	0.0247051	-0.158749	0.300172	-1.99159	0.397709	1.19912	-0.257439	-0.499869
1	comp19521_c0	-0.787641	-0.789287	-0.796509	-0.774509	-0.791514	2.03413	1.52115	1.52225	2.82169	1.6304	-0.805203	-0.604578	-0.787929	-0.799108	-0.762968	-0.391134	1.05774	0.37049	0.303707	-0.140669	-0.564897	0.248503	0.265478	-0.768236	-0.193425	-0.410702	-0.439857	-0.766963	-0.0980011	-0.302418
1	comp41046_c0	-0.867042	-0.510218	-0.755922	0.610971	0.718202	1.14619	1.09796	-0.271949	1.32779	0.580126	0.989895	-1.5047	-1.59095	-1.01873	-0.360392	0.620601	0.500376	0.183821	0.722892	1.26788	-1.21578	-0.964142	1.22638	0.439862	-1.34367	1.65581	-0.431066	-1.67904	-0.654739	0.0795937
1	comp40402_c0	-1.21366	-1.28059	-1.83215	-0.850211	-0.516026	1.69578	1.95708	1.49894	1.7778	1.34315	-0.898085	-1.34048	-0.597257	-1.37216	-0.89038	-0.377728	0.0874378	0.0382073	0.125253	0.0544906	0.242699	0.81465	0.945438	0.0971139	0.0777856	0.128117	-0.0719488	0.333306	-0.150891	0.174315
1	comp1827_c0	-0.91875	-0.920701	-0.929377	-0.731448	-0.923389	2.28837	1.84275	1.96502	1.67145	0.972696	-0.939831	-0.770387	-0.919066	-0.932531	-0.88921	-0.662191	1.24951	-0.0670038	0.277358	-0.54162	-0.0783784	0.11423	0.746434	-0.579791	0.60574	0.0495577	0.261026	-0.70304	-0.757711	0.220285
1	comp633069_c0	-0.989407	-1.40492	-1.23647	-1.38069	-1.4086	1.68805	1.32861	1.32929	2.09433	0.974738	-0.281775	0.378579	0.780569	-0.479312	0.506489	0.275053	0.357999	0.825035	0.73016	1.34353	-0.772435	-0.00685263	-0.650763	0.0714837	-0.333371	-1.24795	-0.758938	-0.560478	-0.36438	-0.807572
1	comp22451_c0	-1.10671	-1.1095	-0.989219	-0.926122	-0.732271	1.09916	1.09693	0.916877	0.989271	0.78421	-1.14293	-1.11737	-1.1066	-1.13079	-1.05761	1.29199	1.28841	1.3874	1.16903	1.46303	-0.817098	-0.715952	-0.787963	-0.74359	-0.638342	0.764739	0.545433	0.262839	0.296222	0.76653
1	comp234315_c0	-0.783212	-0.78508	-0.793799	-0.767797	-0.787826	1.91259	2.52094	1.62475	1.71543	1.39218	-0.80434	-0.789675	-0.783428	-0.797082	-0.753878	0.704865	1.02592	0.566725	0.467955	0.549645	-0.737384	-0.764253	-0.779721	-0.760185	-0.578796	-0.0392877	-0.316815	-0.271135	-0.286929	-0.100378
1	comp29170_c0	-0.603243	-0.202056	-0.430781	-0.459169	-0.471848	1.38324	1.46604	1.56587	1.37344	1.20041	-1.1903	-1.21824	-1.14279	-1.23598	-1.14642	0.303316	0.404709	0.428111	0.295974	0.421248	-1.12152	-1.166	-1.15648	-1.09103	-0.868466	0.611949	1.01294	1.07662	0.961511	0.99895
1	comp562855_c0	-0.670161	-0.301154	-0.831906	-0.971065	-0.337817	1.58478	1.74833	2.17842	0.935206	0.491895	1.42977	0.846287	1.23838	0.301628	0.695655	-1.22509	0.0224585	0.00201984	-0.113176	-0.328345	-1.07221	-1.08592	-1.30041	-0.928203	-0.997336	0.266966	-0.530139	-1.06399	-0.837777	0.852902
1	comp31991_c0	-1.62842	-1.319	-1.71686	-1.74057	-1.3906	1.09997	1.50022	1.73118	0.592237	0.687898	-0.317314	-0.149663	-0.169744	-0.502072	-0.443314	0.564624	1.52374	1.27802	1.38472	0.984152	-0.729996	-0.365001	0.33182	-0.680287	-0.307927	0.0738594	0.341747	-0.0790374	-0.41798	-0.136384
1	comp31651_c0	-0.937363	-0.653433	-0.79765	-0.922213	-0.783555	1.26589	1.09146	1.45819	0.696735	1.04407	-0.95768	-0.793107	-0.937679	-0.950638	-0.719071	0.663174	1.73062	1.72365	1.59624	0.949294	-0.891796	-0.919076	-0.934064	-0.914949	-0.706568	-0.56899	0.00456013	-0.320346	0.641755	0.842544
1	comp35775_c0	-1.51748	-1.32563	-1.46274	-0.929585	-0.069262	0.715325	0.502582	-0.333934	0.89508	1.81708	1.63689	-1.33444	-1.52014	-0.284927	-0.246668	1.3064	0.301455	0.377841	0.0994332	1.49468	-1.55679	-0.748992	1.02128	0.1968	-0.103058	0.945583	-0.00159921	-0.312407	-0.369231	0.806466
1	comp39628_c0	0.138128	-0.77478	0.522008	0.640404	0.34333	1.34064	1.49247	1.61494	1.94589	1.83048	-0.178164	-0.264039	-0.96891	-1.19092	-0.619068	-0.642637	-0.893809	-1.06756	-1.467	-0.575935	-0.287599	-0.123014	0.980761	0.945464	-0.609061	0.978134	-0.402215	-1.18436	-1.01341	-0.510176
1	comp31693_c0	-1.38732	0.993113	0.819975	-0.439493	-1.21744	1.41172	1.93997	2.8656	0.759132	0.191742	-1.3186	0.505714	-0.183961	-0.705983	-0.775624	-1.28463	0.129964	-0.561968	-0.145973	-1.41805	0.423518	-0.100232	0.190575	-0.365714	-0.288327	-0.751532	0.536968	0.714827	-0.0881771	-0.449801
1	comp41130_c0	-1.06007	-0.321022	0.0575989	0.200196	0.406297	0.5396	1.06079	0.0694429	0.310596	1.08525	0.68735	-0.949551	-0.996216	-0.672505	-1.01151	0.527881	1.48497	1.14729	0.702194	1.51209	-0.915566	-0.917626	2.06622	0.320706	-0.810774	0.303696	-0.524131	-2.15476	-1.53254	-0.615906
1	comp40486_c0	-1.25434	-0.501428	-0.307033	-0.512735	-0.890261	0.422038	0.752087	0.540776	0.511973	0.588737	-1.2183	-0.735303	-1.21571	-1.26707	-1.64884	1.33494	1.85177	1.42698	1.38987	1.25338	-1.04034	-1.18309	0.30841	-0.801298	-0.796583	0.356254	0.848651	0.448468	0.612758	0.725236
1	comp34786_c0	-0.924662	0.178701	0.142975	-0.165076	-0.391705	0.640148	1.41112	1.03898	0.547487	0.641848	-0.247837	-0.00630933	-0.480389	-0.355246	-0.749952	0.292269	1.68004	0.909397	0.955195	0.886446	0.167855	-0.270841	1.94435	0.255108	-0.0550356	-1.35115	-1.2008	-1.93089	-1.6924	-1.86962
1	comp25328_c0	-1.32154	-0.670934	-1.34765	-1.03366	-0.886091	1.36349	0.283311	1.85651	2.15309	1.17383	0.440006	-1.31666	-0.396718	0.869488	0.84448	-0.642022	0.383066	0.932548	1.07661	-0.928101	0.000593469	0.244516	-0.992624	-0.412464	-0.446357	0.970023	-1.05042	-0.875051	0.349067	-0.620336
1	P450_group_46	-0.384241	-0.714553	-0.569259	-0.273216	-0.332826	1.24234	1.42596	1.14241	1.37158	1.31351	-0.33642	-1.14827	-1.16878	-0.744557	-0.632159	0.855061	1.23546	1.32368	1.17046	1.20525	-0.154149	0.0200507	0.214086	0.307642	-0.0509983	-0.651415	-1.5818	-1.35467	-1.59329	-1.13689
1	comp20236_c0	-0.30568	-0.501779	-0.198351	-0.611983	-0.964925	1.85778	1.825	2.06083	1.81659	2.0263	0.431111	0.851584	0.408121	0.711822	0.439389	-0.487969	-0.530088	-0.503953	-0.551151	-0.405961	-0.471747	-0.876688	-0.62121	-0.921174	-0.459328	-1.01819	-0.612061	-0.842752	-0.540979	-1.00256
1	comp35207_c0	-0.938183	0.330227	0.203764	-0.255953	-1.23764	0.709089	1.48458	1.52408	0.474954	0.906502	-0.0346733	1.07306	0.237574	0.0364359	-0.604029	0.524679	1.8679	1.40625	1.24437	0.467159	-0.797151	-1.26615	0.185739	-1.18201	-0.832008	-1.67444	-0.562763	-0.884236	-1.04669	-1.36044
1	comp33277_c0	-1.51386	-1.62463	-1.81989	-1.18724	0.00425497	1.00367	0.903139	0.726394	0.961812	0.714299	0.316765	-0.464561	-0.287984	-0.44595	0.11233	1.73119	0.992603	1.22915	1.37451	1.50491	-0.912601	-0.313591	-0.432513	-0.126299	-1.42367	0.959749	-0.907374	-0.269944	-0.429739	-0.374922
1	comp36041_c2	-2.06101	-1.30465	-1.47567	-1.31266	-1.16681	0.969064	1.02124	0.770562	0.815732	1.3976	0.950279	0.09755	0.229143	0.317147	0.26427	0.684933	0.561569	0.695648	0.479677	0.685215	-1.29473	-1.48621	-0.506741	-1.36628	-1.12025	0.990665	0.722462	0.42987	0.39253	0.619844
1	comp36340_c0	-0.611009	-0.630243	-0.752134	-0.722256	-0.839587	1.64669	1.51176	1.58016	1.53298	1.45377	-0.645227	-0.611343	-0.729777	-0.539803	-0.765975	0.84187	1.26254	0.707031	0.996773	0.974531	-1.25736	-1.18237	-1.34	-1.29955	-1.0121	0.0415353	0.163443	0.0764514	0.0726665	0.0765368
1	comp26692_c0	-0.909622	-0.998779	-0.737919	-0.97665	-0.667797	0.636921	0.754464	0.837059	0.905893	0.829474	-1.02383	-0.912699	-0.996625	-1.01447	-0.958579	0.952166	1.43208	1.29203	1.53797	1.75238	-0.937943	-0.97187	-0.991854	-0.966741	-0.74227	1.23752	0.716395	-0.0785511	0.104287	0.897559
1	comp36641_c0	-2.2212	-1.28221	-1.15562	-1.57128	-1.52635	0.963638	1.32876	1.52	1.21991	0.608631	-0.177753	-0.344353	-0.278463	-0.394638	0.0495429	0.419911	0.99151	0.889942	0.558417	0.422548	0.928263	0.823651	1.1689	0.309863	0.434527	-1.32315	-0.176533	-0.615411	-0.860443	-0.710611
1	comp18655_c0	0.511942	0.504899	0.483935	0.441042	0.0682865	1.58067	1.93426	1.98174	1.73234	1.93395	-0.936346	-0.414635	-1.14983	-0.945643	-1.01806	0.0170919	0.503787	0.037381	0.632683	-0.122189	-0.818067	-0.812989	-0.827126	-0.715317	-0.585848	-0.808897	-0.97967	-0.876283	-0.712196	-0.6409
1	comp37447_c0	0.959422	0.426348	0.903237	0.600852	-0.239015	1.12328	0.601829	0.240862	0.910517	0.685622	-1.55703	-1.27695	-2.10799	-1.36287	-1.89821	0.756804	0.26771	0.334958	0.363695	0.339432	-1.23003	-1.24282	-0.831312	0.00447043	-0.794696	1.71342	0.683251	0.369218	0.703724	0.552259
1	comp31808_c0	-1.31443	-1.61746	-0.979326	-1.33238	-0.787731	0.638341	1.38462	1.04391	0.446765	0.606463	0.190301	1.22911	0.996721	0.645627	0.823607	0.394647	1.35308	0.327949	1.0006	1.13285	-1.4438	-1.44864	-1.51644	-1.02623	-1.20608	0.434203	-0.0919473	0.168157	-0.236179	0.183699
1	comp29289_c0	-0.948783	-1.19969	-1.3296	-1.19181	-0.810225	1.71001	1.67986	1.8424	1.74833	1.57978	0.49113	0.123447	0.605948	0.627894	0.605383	0.394289	-0.202932	0.17242	0.288761	0.0016688	-1.20741	-1.06997	-1.27853	-0.703569	-1.13966	0.227914	-0.497304	-0.239027	-0.109548	-0.17118
1	comp36298_c0	-0.861248	0.803717	0.751171	0.835196	0.426871	0.938211	2.00382	0.825855	0.996411	0.976223	0.48545	-0.0303749	-0.108719	-0.596197	-0.804178	-1.04095	0.681021	-0.164652	-0.124433	-0.514394	-1.12008	-1.25764	1.35651	-0.458047	-1.58022	1.02998	-0.110732	-2.56597	-0.703093	-0.0695226
1	comp26984_c1	-2.04965	-0.23678	-0.38226	-0.148093	1.32961	0.351202	1.18037	1.59865	0.288558	0.353184	0.117792	-1.07097	-0.885641	-1.68279	-0.436374	-0.10025	1.42789	1.12729	1.09802	-0.513754	0.725271	1.17834	0.67384	-0.00416557	0.11853	0.193914	-1.91966	-0.175861	-0.684911	-1.47127
1	comp40096_c1	0.459723	1.23571	1.00337	0.880146	0.429483	0.804412	1.7917	1.69085	0.878024	0.821212	-1.26405	-1.80606	-1.78962	-1.82679	-1.7155	-0.595519	0.365661	0.386035	-0.552877	0.18969	-0.440252	-0.0943301	-0.540895	-0.535636	-0.691845	-0.130626	0.610897	0.191117	-0.094751	0.340732
1	comp38234_c0	-0.33608	-0.537025	-0.335501	-0.095494	-0.4393	0.856605	0.853899	0.655699	0.945851	1.08961	-1.01546	-0.600816	-1.07622	-0.655385	-1.64502	0.924251	1.12168	1.15065	1.18509	0.830123	-1.65352	-1.87494	-1.23013	-0.732438	-1.28298	0.529014	0.908711	0.721549	0.790674	0.946914
1	comp11625_c0	-0.532984	-0.571106	-0.457193	-0.688673	-0.791182	1.25482	1.51845	1.39916	1.35084	1.37289	-0.950629	-0.930335	-0.688828	-1.04787	-0.841844	0.640638	0.911914	0.710535	0.542776	0.90471	-1.38517	-1.43413	-1.4072	-1.27767	-0.881526	0.599728	0.816548	0.473773	0.551339	0.838207
1	comp31990_c0	-1.82041	-1.09782	-1.62735	-1.50767	-0.198483	0.647345	2.14157	1.72216	-0.292462	0.259659	0.431478	-0.419588	1.19917	-0.919977	-0.187093	-1.29717	1.41481	0.821564	0.466149	-0.138413	-0.715426	0.704456	-0.0601076	0.113073	-0.866364	1.39768	0.282166	-0.17408	-0.486774	0.207898
1	comp35083_c0	-0.460183	-0.299469	-0.263286	-0.179891	0.197094	1.01777	1.08129	1.09186	1.14509	0.928236	-1.28023	-1.53359	-1.5188	-1.4981	-1.45287	0.809347	0.673923	0.642058	0.624718	0.983577	-1.02526	-1.17022	-1.08906	-1.28482	-0.506725	1.16915	0.800289	0.864816	0.692129	0.841157
1	comp31509_c0	1.19862	0.738542	1.34812	0.859201	-0.158943	1.07704	1.03464	1.39888	1.08711	1.80097	-1.90911	-0.541464	-1.57954	-1.10656	-1.42547	0.346186	0.633515	0.316642	0.361558	0.48426	-0.205896	-0.650582	-0.238142	-0.805467	-0.431898	-1.54994	-0.0900021	-0.54733	-0.586846	-0.858082
1	comp26480_c0	-0.226765	-0.35293	-0.544169	0.310788	0.368929	1.03348	1.05921	1.05391	0.606445	0.734886	-0.676005	-2.22029	-2.05927	-1.68174	-1.69131	0.657438	0.725984	0.795438	0.79888	0.10327	-0.439983	0.326624	-0.770816	-0.119282	-0.934562	1.5785	-0.561146	1.156	0.744819	0.223659
1	comp36214_c1	-0.384338	-1.29158	-0.910077	-0.957993	-0.0371049	0.766231	1.1354	0.279366	1.01039	1.12196	0.888693	-2.63586	-1.7756	-0.996196	-1.00708	1.11993	0.852171	0.893378	0.613498	1.04358	-0.956489	0.0526288	1.28572	0.414813	0.212776	0.321581	-0.487546	-0.129399	-0.860901	0.418066
1	comp218488_c0	0.058362	0.403889	-0.540308	0.197072	0.609777	1.87181	2.79317	2.44718	0.786141	0.767026	-0.451678	-0.0470988	0.659845	-0.610949	0.0990581	-0.724142	-1.35738	-1.31971	-0.220328	-0.736279	-1.34476	-0.74212	-0.0976963	0.0431459	-0.378854	0.108766	-0.689212	-0.567452	-0.690548	-0.326732
1	comp38837_c0	-0.845481	-1.42573	-1.34667	-1.00398	-1.31956	1.72124	1.33392	1.32699	1.80619	1.77409	0.250762	-0.280766	-0.858507	0.299594	-0.180977	-0.0442907	-0.47694	-0.396063	-0.282939	-0.267846	-0.815653	-0.793087	-1.1059	-0.6476	-0.70315	0.662604	0.793529	0.727206	1.10497	0.994042
1	comp39574_c0	-1.22127	-1.14802	-1.24091	-1.51016	-0.241242	1.68537	2.45591	1.45832	1.081	0.67057	-0.796176	-0.0573013	-1.05071	-0.974682	-0.846175	-0.237755	1.08005	0.00855792	-0.164793	-0.48754	0.883419	0.308097	1.7592	-0.105894	0.189409	-0.0382357	-0.107627	-0.327167	-0.249458	-0.774774
1	comp35864_c1	-1.36684	-1.03995	-0.939867	-1.14501	-0.952097	1.33182	1.41004	1.35423	1.28618	1.13124	-0.49672	-0.185388	-0.311526	-0.877476	-0.617593	0.648697	1.40742	1.00275	1.47999	0.869389	-1.09404	-1.19339	-0.829231	-1.2956	-0.844375	-0.309228	0.677179	0.305683	0.375669	0.218019
1	comp38317_c0	-1.1868	-0.663942	-1.39382	-1.22145	-1.80033	0.906133	0.770437	1.07394	1.26121	1.79615	-0.00452822	0.828505	-0.366416	0.356336	0.115086	-1.2265	-0.813183	-1.49236	-1.10353	-1.2326	0.738727	0.395797	0.0277087	0.24124	-0.00310051	0.0916396	0.903129	0.819075	1.51554	0.667907
1	comp38835_c0	-2.13085	-1.05308	-1.99469	-1.87689	-2.16184	0.625064	1.15184	1.43353	0.782106	0.736893	0.624902	1.29014	0.263165	-0.100054	0.328534	-0.879917	0.469782	-0.207689	-0.255448	-0.687824	0.947873	0.142577	0.579703	-0.0780891	0.466533	-0.0047993	0.687588	0.315424	0.614767	-0.0292389
1	comp35432_c0	0.00796765	0.0299977	-0.247866	-0.0309053	-0.0837262	1.89957	1.90226	1.76007	2.1048	2.20032	-0.779796	-0.566501	-0.863207	-1.18912	-1.2654	-0.709895	0.147482	-0.891247	-0.219391	-0.629907	0.339961	0.0295454	0.0510426	0.256081	0.226479	-0.810021	-0.363609	-0.836854	-0.538335	-0.92979
1	comp37332_c2	-0.928789	-0.23692	-0.515804	-0.782494	-0.728037	1.47494	2.16583	1.62549	1.65511	1.39277	-0.869289	-0.358203	-0.930251	-0.894953	-0.921748	-0.240165	0.21433	0.277598	-0.366899	-0.0600912	-1.09251	-1.1345	-1.16042	-0.853369	-0.865909	0.802335	0.848694	0.681655	0.969742	0.831858
1	comp34661_c1	-1.34098	0.160649	-1.16049	-1.07909	-1.88859	1.1596	1.29065	1.47488	1.21434	1.57856	-1.41679	2.07457	0.148912	-0.463614	-0.944915	-0.771332	0.278994	-0.585445	0.0745556	0.0377963	0.913666	-0.358964	-0.0114664	-0.560542	0.108307	-1.21511	0.749874	-0.00520324	0.337104	0.200082
1	comp27198_c1	-1.02427	-0.767993	-1.88637	-1.52045	-1.08298	0.880264	1.20021	0.504553	1.02587	1.16298	0.995026	0.881554	0.0457871	0.546376	0.625202	1.01397	1.17734	0.626897	1.24239	0.997121	-0.768552	-1.28657	-0.915012	-1.31267	-1.4111	0.130157	-0.64879	-0.501765	0.309023	-0.238202
1	comp37540_c0	-1.98461	-0.691849	-1.25395	-1.61784	-1.48026	0.788174	1.13216	1.24603	0.999869	1.10539	1.16292	1.15415	0.447074	0.745085	0.704536	-0.311538	1.03279	0.264243	0.443323	-0.0143108	-1.01241	-1.51292	-0.801415	-0.983044	-1.20627	0.492706	0.590411	0.286497	0.323916	-0.0488645
1	comp36629_c0	-1.47507	-0.975859	-1.23046	-1.00784	-1.42567	1.53298	1.81212	1.86067	1.52485	1.56479	-0.446045	-0.220182	-0.501116	-0.569687	-0.827318	0.556425	1.20431	0.82288	0.993909	0.690597	-0.207695	-0.0658328	-0.0387546	-0.275372	-0.523098	-0.640872	-0.295323	-0.689379	-0.571451	-0.57649
1	comp17285_c0	-1.07452	-0.428214	-0.826386	-0.933206	-1.17667	1.52494	1.92247	1.98052	1.50697	1.42699	0.784036	0.97538	0.719285	0.818464	0.743147	-0.301886	0.45167	-0.411716	0.000611848	-0.232612	-0.230859	-0.461037	-0.617845	-0.474427	-0.603356	-0.736531	-0.997762	-1.13978	-0.841547	-1.36612
1	comp32983_c0	-2.2862	-1.17027	-1.73478	-1.60782	-1.75463	1.01065	1.86723	1.29436	1.30004	1.02981	-0.500351	-0.0859253	-0.437546	-0.628511	-0.703672	0.0458353	0.408266	-0.109076	0.184131	-0.044905	0.906694	0.58484	0.869057	0.854192	0.147117	0.350544	-0.0313671	-0.399017	0.522146	0.119171
1	comp32847_c0	-0.194122	0.207682	-0.152394	-0.260527	-0.656361	1.92763	1.81476	1.97767	2.06567	1.76041	-0.432213	0.12374	-0.737896	-0.190613	-0.518747	0.522679	0.359828	0.0992641	0.440939	0.363504	-0.885662	-1.30662	-1.22437	-0.975959	-1.17211	-0.768269	-0.366816	-0.721733	-0.273289	-0.826074
1	comp35357_c1	-1.26494	-1.15294	-1.45835	-1.46871	-1.79384	1.91231	1.23248	1.40778	1.73971	1.78907	-0.0689402	0.460356	-0.288277	0.154076	0.00388385	0.515653	0.588344	0.395585	0.722615	0.43079	0.402543	0.028164	-0.349835	-0.143011	-0.0359165	-0.996179	-0.79705	-0.777699	-0.330007	-0.857671
1	comp34588_c0	0.223466	-0.240578	-0.234429	-0.0643715	0.0913131	1.76817	1.86829	1.8496	1.91785	1.72272	-0.901548	-1.57583	-1.20929	-1.45524	-1.57047	0.110623	0.667866	0.199035	0.200225	-0.0389181	-0.577613	-0.739406	-0.549308	-0.321581	-0.790916	0.261728	-0.022948	-0.500937	0.0658548	-0.153356
1	comp37868_c2	-0.295087	0.675604	-0.00280308	0.099017	-0.0674702	1.57004	1.66556	1.52749	1.62362	1.1694	-0.940923	-0.206385	-1.09228	-1.51545	-1.59429	1.05119	1.0451	0.719015	1.17617	0.376017	-0.944162	-1.05585	-0.8128	-0.70223	-0.85598	-0.494533	-0.48561	-0.420933	-0.167692	-1.04374
1	comp1113_c0	-1.57763	-0.921859	-1.51713	-0.923292	-0.885017	1.4866	1.70595	1.6456	1.81495	1.7294	-0.498335	-1.1385	-0.66591	-1.20442	-0.7897	-0.195579	-0.0806589	-0.0258452	0.532812	0.148056	-0.065056	-0.0107462	0.772714	0.957148	-0.176038	0.699126	0.15004	-0.961462	-0.328974	0.323766
1	comp40631_c0	-2.32156	-1.11953	-1.63538	-1.59441	-0.72448	1.45205	1.68007	1.61157	1.55805	1.6468	0.249903	0.884878	0.432276	0.0523071	0.0780536	-0.784413	0.483818	-0.497801	-0.0158751	-0.545292	-0.0393113	-0.456626	0.552878	-0.0983865	-0.550051	0.519073	-0.167118	-0.310351	0.170019	-0.511178
1	comp36217_c0	-1.96298	-1.15697	-1.99039	-1.28037	-1.47875	1.08147	1.75615	1.63149	1.60014	1.60095	0.251738	0.526112	-0.488341	-0.363576	-0.0409348	-0.228569	0.805116	-0.00724776	0.374083	0.280265	0.214221	-0.102891	0.830193	0.349084	-0.0883426	0.115109	-0.688801	-0.743526	-0.153734	-0.640712
1	comp32918_c0	-0.372975	0.359163	-0.223362	-0.143836	-0.919371	0.658109	0.963095	1.03341	0.705651	0.881459	-0.648978	-0.486859	-0.884595	-1.28882	-1.47402	1.6586	1.53535	1.26306	1.68142	1.73938	-0.25824	-1.37805	-1.28866	-0.74189	-1.00069	-0.78775	-0.226869	-0.614714	0.031062	0.229921
1	comp40442_c0	-1.711	-0.198231	-1.09536	-1.48783	-2.38388	0.140073	0.988918	1.40544	0.491039	0.146356	-1.27391	2.09181	0.633295	-0.781252	-0.397034	-0.559841	1.39588	0.443013	0.532693	0.32095	1.20346	0.240513	0.705001	0.157242	0.557737	-0.992629	0.0992099	-0.586869	-0.100653	0.0158477
1	comp37289_c0	-1.90037	-1.17441	-1.3219	-0.943534	-1.60843	1.58189	1.66495	1.50113	1.55873	1.56138	-0.461523	-0.340569	-0.402772	-1.18951	-1.61024	0.238297	0.939467	0.113415	0.845493	0.223814	0.0713163	-0.0485051	0.0462749	0.22561	0.0766672	0.256704	0.111276	0.0517266	0.0752696	-0.141643
1	comp31135_c0	-1.54374	-1.00034	-1.26843	-0.897048	-0.870826	1.57102	1.79209	1.45482	1.50849	1.82557	0.438216	0.665303	0.0686701	-0.245048	-0.107192	-0.584232	-0.501151	-0.854538	-0.635405	-1.33139	-0.399626	-0.984826	0.0386516	-0.255748	-0.989307	0.989373	0.61985	0.0305343	1.06152	0.404724
1	comp34551_c0	-1.67241	0.712194	-0.9204	-1.02149	-1.64768	1.07729	2.04469	2.33452	1.06478	0.513051	-1.09518	-0.391688	-0.986668	-0.497579	-0.625498	-0.647632	1.33412	0.549537	0.303467	-0.426148	0.150372	-0.707361	0.433741	-0.852355	-0.12576	-0.336345	0.826815	0.365955	0.733457	-0.489793
1	comp282130_c0	-0.00133773	0.377321	-0.206829	-0.277728	0.211596	1.84721	2.55739	1.76975	2.01003	2.00244	-0.426238	-0.97059	-0.455205	-0.702097	-0.511132	-0.585866	-0.433754	-0.528418	-0.706671	-0.523552	-0.600882	-0.130867	-0.132614	0.366368	-0.00368075	-0.50485	-0.868482	-1.13125	-0.590532	-0.849523
1	comp596_c1	-0.0726107	0.142788	0.25316	0.521871	0.416172	1.88881	2.01228	2.08624	1.75137	2.06198	-0.332805	-0.526997	-0.771348	-1.05369	-1.00147	-0.517721	-0.492949	-0.404779	-0.46783	-0.205385	-0.299805	-0.342038	0.00618084	0.334693	-0.0868106	-0.997244	-0.872219	-1.04171	-1.01124	-0.976882
1	comp35239_c0	-2.26395	-0.992015	-1.31948	-2.11488	-2.11785	0.573652	0.78346	1.13644	0.31839	0.742001	-1.14473	1.15358	0.222621	-0.258033	-0.0753451	0.808675	1.40888	1.27167	1.04267	0.880367	0.079205	0.00199156	-0.459428	0.183374	0.0217272	-0.221674	-0.101403	0.243368	0.229579	-0.0328483
1	comp36630_c3	-0.10481	-0.56227	0.296674	0.471434	0.293542	0.583025	0.754513	-0.207185	1.04542	1.11343	1.23945	-1.75768	-1.49829	-0.27577	-0.87447	1.2775	0.931795	0.888106	0.175038	1.7381	-1.11972	-1.2106	1.32423	-0.603494	-1.47836	0.760037	-0.725278	-1.39992	-0.909003	-0.165447
1	comp40780_c0	-1.1141	-0.169738	-0.46886	-0.236013	0.0531677	1.14168	1.88402	2.10011	0.905677	1.75294	-1.54355	-1.43711	-1.43772	-1.99062	-1.36068	-0.184547	0.774577	0.145266	0.328187	0.635756	0.280912	-0.159384	0.432611	-0.307378	-0.0841103	0.0629277	0.245526	-0.538616	0.0734036	0.215657
1	comp31745_c0	-0.365959	-0.393135	-0.28583	-0.353216	-0.840305	1.03724	0.980826	0.985964	1.04713	1.16111	-1.00447	-1.16511	-1.52138	-0.787716	-1.07661	0.867877	1.11086	0.988986	0.881376	0.748053	-1.35776	-1.62027	-0.997038	-1.28755	-0.927555	0.583081	1.0429	0.78359	0.912189	0.85273
1	comp41031_c0	-0.506855	-0.158585	0.0162281	0.428216	1.155	0.69338	2.35277	0.506729	0.541416	0.473748	0.890643	-2.10613	0.14734	-1.08035	-1.05369	0.133549	-0.341031	0.283105	0.900033	1.13842	-1.18533	-0.137327	1.04944	-0.0888426	-0.952328	0.532218	-0.302519	-1.09302	-2.35329	0.117062
1	comp39058_c2	-0.688601	-0.678951	-0.355024	-0.234439	-0.0647967	0.783949	1.43147	0.699184	0.852371	1.14962	-0.331675	-1.25837	-0.361629	-1.08905	-0.815573	0.612617	1.13741	0.632617	0.831342	1.07841	-2.19863	-1.62841	-0.111804	-1.63297	-1.32771	0.850276	0.885443	0.479989	0.176453	1.17648
1	comp33644_c1	-0.0489916	-0.441339	-0.693083	0.10893	-0.0484129	0.996235	0.743266	0.711155	0.8969	1.89159	0.357546	-1.40161	-1.66615	-0.0922992	-1.01022	0.957126	0.593695	0.658673	0.25123	1.68868	-1.76566	-1.98207	-0.468648	-0.712643	-1.23134	-0.386281	0.758725	-0.259175	0.859503	0.734661
1	comp17901_c0	-0.244715	-1.81555	-1.38484	-0.8941	0.47753	0.23209	0.522298	0.00719008	1.17614	1.11984	0.5724	-1.17232	-1.6539	-0.0525108	-0.904327	0.600154	-0.0936065	0.428895	-0.0421775	2.251	-0.923212	-1.36973	1.21316	-0.221208	-0.844592	0.674252	1.04513	-0.658294	1.0019	0.953115
1	comp32052_c1	-0.864566	-0.592026	-0.106899	-0.335415	0.549892	0.360327	0.909973	0.0160397	0.490361	1.75554	-0.324615	-2.22782	-2.04868	-2.12236	-1.60006	0.178234	0.30316	0.371201	-0.323604	1.27785	0.329656	-0.0699298	1.75948	0.126264	0.736941	0.64175	0.493558	0.101013	-0.344761	0.559495
1	comp32319_c0	0.244625	-0.587575	0.154236	0.065581	-0.628066	1.63297	1.29489	1.48364	1.75452	2.0147	-0.150163	-0.199913	-0.875607	0.320151	-0.242285	0.667092	0.386833	0.20717	0.274894	0.945541	-1.5855	-1.81411	-1.08491	-1.64872	-1.28925	-0.541841	0.0337083	-0.320738	-0.224199	-0.287669
1	comp38846_c0	-0.0447844	-0.732232	0.0887792	0.0838381	0.0763365	0.431943	0.87705	0.460897	0.611431	1.51914	-0.0697851	-1.79973	-2.82257	-1.53299	-1.47901	-0.0895925	0.106791	-0.425329	-0.794733	0.460677	-0.167796	-0.607992	1.79595	-0.459692	0.508993	1.04969	0.960491	0.291099	0.581744	1.1214
1	comp14634_c0	-0.407318	-0.809746	0.656485	-0.592407	-0.686041	1.50554	0.198881	0.562708	1.10385	2.94311	0.255583	-0.461101	-1.70325	0.642805	0.0390144	-0.181031	0.550517	0.338314	-0.761134	0.246806	-1.84918	-1.27162	-0.75293	0.686796	-0.866408	0.326153	1.13274	-0.769486	0.642357	-0.720022
1	comp268559_c0	-1.06245	-0.887669	-0.34196	0.0807557	-0.171075	1.06617	1.09747	1.36201	1.48498	2.24052	-0.34095	-0.97208	-0.924285	-0.184463	-0.543133	0.97725	0.967092	0.599006	0.0721085	1.15553	-1.18247	-1.67391	0.696287	-0.692811	-0.807081	0.279833	-0.240129	-1.42435	-1.17981	0.549601
1	comp30329_c0	0.441499	0.433059	0.714758	0.550164	0.320835	1.18741	1.45285	1.31077	1.11966	1.60172	-0.752755	-1.8322	-2.35777	-1.48875	-1.95067	0.00884191	-0.111784	-0.103678	-0.174035	0.280981	-0.136836	-0.766763	1.10447	0.196272	0.484349	-0.00502108	-0.147173	-0.767804	-0.53858	-0.0738268
1	comp19361_c0	-2.35243	-1.29272	-1.91245	-1.50588	-0.331728	1.00368	0.741524	0.317146	0.319135	0.372883	-0.573167	-0.794842	-1.05192	-0.804069	-1.21908	1.0614	1.11559	0.76796	0.754561	1.09514	-0.202835	0.0317157	1.76974	0.79192	0.252039	0.400526	0.444084	0.207425	-0.197495	0.792142
1	comp36672_c0	-0.697563	-1.34884	-1.23319	-0.795511	-1.08761	2.0881	1.53489	1.45967	1.91761	0.829542	-0.21924	-0.783784	0.248867	-0.19653	-0.393368	0.710406	-0.239685	0.370855	0.522564	0.3731	-1.15232	-0.702997	-1.39609	-0.724348	-1.44255	0.576845	0.0766757	0.730469	0.93004	0.0439998
1	comp38964_c0	-0.652337	-0.446225	-0.978445	0.347478	-0.743061	1.02351	0.405266	0.7128	1.71583	1.29881	0.603767	-0.333883	-0.41818	0.0867477	-0.474582	1.11145	0.349536	0.905235	1.47354	1.67457	-1.7623	-0.828108	-0.55702	-2.12339	-0.902103	0.43345	-0.280302	-1.35435	0.485335	-0.77303
1	ABC_6_new	-1.15182	-0.116039	-0.371824	0.535224	1.07464	0.703213	1.47276	0.19961	1.32325	1.02917	1.15437	-1.90882	-1.41597	-1.17986	-0.575004	0.649909	0.599771	0.35177	0.120797	0.960546	-1.42409	-1.09914	0.829774	-0.6638	-1.38495	1.57181	-0.0785239	-0.951437	-0.528805	0.273469
1	comp25392_c0	-2.15516	-1.41969	-2.37315	-0.959592	-0.0367365	0.871464	1.0867	0.127414	0.648613	1.14191	0.824821	-0.305607	-0.817448	0.0435082	-0.0721815	0.826128	0.63144	0.701902	0.664848	1.81887	-1.44342	-0.733229	0.474789	-0.541949	-0.856143	0.614398	0.44384	-0.0715956	-0.0694252	0.934683
1	comp24179_c1	-1.14525	-1.84586	-1.9306	-2.03736	-1.05829	0.693177	1.38356	-0.474897	0.532223	1.09433	0.841106	0.112237	-0.769112	1.01521	-0.0892513	1.15742	0.260336	0.687429	0.631963	1.81232	-0.763174	-0.147191	-0.00776429	-0.414231	-0.84086	0.325893	0.101921	-0.345051	-0.0248215	1.24458
1	comp24179_c0	-1.87892	-1.6424	-1.95149	-0.197202	0.208024	0.962519	0.328569	-0.854306	1.85612	1.73221	-0.153908	-0.81601	0.214173	-0.728438	-1.13099	1.0574	0.202196	1.21446	0.866004	1.42077	-0.339622	-0.49863	0.963553	0.170087	-0.39519	-0.0328131	0.0170319	-0.0460628	-1.01297	0.465845
1	comp320173_c0	-0.296023	-0.820906	-1.02719	-0.643812	-0.377242	1.7343	0.883206	0.144715	0.650382	1.27746	0.0315511	-0.85567	-0.57699	-0.939244	-0.231018	-0.184916	1.50956	0.791305	0.871559	0.966313	-1.35642	-1.33858	-1.11908	-0.819287	-0.969324	2.59238	0.560281	-0.741396	0.211043	0.0730513
1	comp40876_c0	-0.289188	0.586168	0.116736	0.533754	0.499453	1.08798	1.20671	1.2463	1.34455	0.848355	0.279898	-2.06884	-0.261312	-1.84997	-1.33997	0.925769	0.632223	0.872429	0.707656	0.857727	-1.77623	-1.09565	-0.951915	-0.520197	-1.46041	0.731623	-0.189051	-0.119637	-0.298554	-0.2564
1	comp277_c0	-0.498019	-0.942379	-0.94665	-0.317359	-0.842194	1.94802	2.19014	1.09978	1.83579	1.39934	-0.0690205	-1.25924	-0.355368	-0.715574	-0.55822	-0.937438	-0.263876	-1.04622	-0.190193	-1.02571	0.167126	0.950108	1.55112	-0.479333	0.125529	0.588371	-0.705298	-0.795252	-0.337686	0.429708
1	comp21381_c0	-0.760696	-0.853314	-1.38207	-0.80576	-0.384619	1.69951	1.9583	1.71981	1.41662	1.59266	-0.284506	-1.16387	-0.911917	-0.668696	-0.878322	-0.854209	0.0202723	-0.341196	-0.742037	0.188787	0.416532	0.871321	1.5212	0.786657	0.30333	-0.0334118	-0.753989	-1.06003	-0.274861	-0.341495
1	comp34813_c0	0.938041	0.838737	1.32694	1.13342	0.486895	0.379595	0.282487	0.429937	0.631262	1.10177	-1.57349	-1.95719	-2.40378	-1.66204	-2.19932	0.582342	0.228772	0.25116	0.325959	0.766686	0.0187285	-0.455532	0.779846	-0.318647	0.165253	-0.266654	0.380302	-0.334997	0.0630526	0.0604453
1	comp39668_c2	0.601551	0.110437	0.804751	0.494642	0.362852	0.229766	-0.147833	-0.291112	0.185758	1.13386	-0.181618	-2.33331	-2.38996	-1.30505	-1.71297	0.648204	0.609402	0.513095	0.784898	1.48059	-0.0338623	-1.46341	0.902495	0.253741	-0.449856	1.16684	0.542804	-1.15994	0.33357	0.30967
1	comp37266_c0	-1.16935	-0.657959	-1.69704	-1.36518	0.177311	0.459635	0.890161	0.394264	0.25366	0.0264702	-0.339167	-1.93897	-1.22917	-1.60769	-1.5325	0.64382	1.1218	1.05174	0.89522	1.11422	0.035521	0.189208	1.20555	0.733297	0.432837	1.71284	0.00255946	0.302132	-0.690421	0.585197
1	comp31710_c0	0.36231	0.218591	-0.024137	-0.230428	0.473795	2.17832	1.40889	1.71247	2.13013	1.79666	-1.10148	-0.76094	-0.631311	-0.61905	0.00195831	-0.594769	-0.579176	-0.430457	-0.379068	-1.09038	0.0803539	0.0858577	-0.670223	-0.0258074	0.356188	-1.2303	-1.19205	0.817255	-0.953933	-1.10928
1	comp31353_c0	-1.61728	0.355262	-0.508716	-1.14002	0.975984	0.325139	0.927523	1.40623	0.205198	0.53155	-2.67462	0.186213	1.20076	-2.41965	-0.311243	-0.419507	1.02472	0.961242	0.867665	0.622563	0.479213	0.391535	0.138919	0.0578982	0.642844	-0.848693	-0.229326	-0.109064	-1.00145	-0.0208922
1	comp39040_c2	-0.387088	-0.00533065	0.756195	0.127956	0.517835	0.271524	0.813774	0.348132	0.501591	1.76442	-1.52476	-1.78061	-2.70113	-1.18501	-1.76248	0.585225	1.19162	0.661795	0.325708	1.29336	-0.228277	-0.215824	1.37867	0.0866621	-0.355607	0.282161	-0.0768224	-0.483184	-0.00545699	-0.195052
1	comp26534_c0	-0.68413	-0.686257	-0.698418	-0.664213	-0.616294	1.94438	1.77587	1.80112	1.87237	1.78859	-0.713304	-0.692599	-0.683908	-0.703612	-0.644916	-0.743663	-0.565118	-0.742053	-0.727418	-0.693392	-0.626789	-0.658196	-0.599	-0.307182	-0.488724	1.49713	0.61191	0.517877	0.445873	0.684073
1	comp35633_c0	0.206649	-0.819717	-0.0716784	0.0053133	-2.4807	1.87461	1.06606	1.01776	2.22853	1.22418	0.173173	0.281098	-0.705891	0.762343	-0.306298	0.603527	0.239414	-0.114574	0.269738	-0.15282	-0.590031	-0.93455	-1.50057	-1.21342	-1.27139	-0.9932	0.585175	0.265375	0.439087	-0.0872029
1	comp31143_c0	-1.4501	-0.735685	-1.06545	-0.328671	0.837987	1.47336	1.53738	0.644068	1.18202	0.425339	-0.119874	-1.65167	-0.560441	-1.79414	-0.622334	0.585098	0.561355	0.564998	0.69081	0.611589	0.115114	0.45851	1.10874	0.151737	-0.612243	1.67873	-0.987034	-0.904359	-1.71014	-0.0846867
1	comp38579_c2	-0.509531	-0.660815	-0.401888	0.201584	0.291594	1.18229	1.27245	0.576289	1.53779	1.63821	0.222586	-2.14078	-1.71883	-1.29136	-1.21845	0.461366	-0.0431783	0.0133448	-0.0833298	0.69752	-1.29507	-0.70116	0.333641	0.207279	-1.31522	1.80655	0.203301	-0.335734	0.280857	0.788701
1	comp28939_c0	-0.713533	-0.490341	-0.802374	-0.911518	-0.855776	2.01258	1.99082	1.73876	2.20544	1.58254	-0.139368	-0.381073	-0.381229	-0.173982	-0.455337	-0.754508	-0.4082	-0.618682	-0.407024	-0.748915	0.52479	0.700155	0.450657	0.811579	0.356479	-0.76775	-0.965098	-0.649265	-0.782018	-0.967814
1	comp26039_c0	-0.578998	0.00465047	-0.393675	-0.17268	-0.362048	1.04633	1.35293	1.57118	0.927354	0.996339	-1.56296	-1.16472	-1.498	-1.43921	-2.08577	0.457814	1.18232	1.15743	0.676786	0.567861	-0.844276	-0.736458	-0.471844	-1.16785	-0.432851	0.643929	0.847305	0.581619	0.507598	0.389898
1	comp39514_c0	0.831235	0.903353	0.832131	0.802574	0.776729	0.568254	0.487378	0.554094	0.614731	0.532061	-0.47375	-2.06692	-1.9917	-2.06284	-1.95591	0.811829	0.989421	0.85471	0.862616	0.917217	-0.87321	-0.928818	-0.729442	-0.775863	-0.669462	0.0991517	0.332238	0.236048	0.203418	0.318735
1	comp27092_c0	0.45612	0.846224	0.470576	0.306628	0.349681	0.505277	0.57152	0.760734	0.327501	0.508444	-1.99188	-1.88473	-2.04932	-2.197	-2.47213	0.462003	1.05949	0.728681	0.88588	0.465199	0.40273	0.338337	0.00136899	0.0370849	0.065818	0.17888	-0.00963841	0.392239	0.230969	0.253309
1	comp40978_c1	-1.22465	-0.213416	-0.949792	0.241394	-0.385035	1.49141	1.81717	0.977829	1.55912	1.5562	0.663693	-1.84847	-1.44581	-0.610973	-1.0127	0.38458	0.843645	0.368759	0.638596	0.701639	-0.99383	-0.426347	1.08381	-0.0499974	-0.432515	0.532606	-0.492291	-1.20468	-0.897327	-0.672641
1	comp40978_c0	0.211345	-0.0103561	0.0907345	-0.384173	-1.18641	1.12924	1.29597	1.56267	1.25028	1.83441	-0.628215	-0.252247	-1.41294	-0.372119	-1.39088	0.981702	0.972038	0.599651	0.720827	0.63137	-0.890277	-1.66533	-1.27744	-1.43682	-1.05004	-0.426272	0.500832	0.147576	0.691235	-0.236373
1	comp38517_c0	-0.380815	1.20888	-0.552665	-0.350073	-0.283095	1.086	1.4715	1.30737	0.990143	0.662555	-0.44463	1.4046	0.384703	0.242106	-0.532871	0.106805	1.14918	0.919346	0.6029	-0.278563	0.11716	0.0755235	-0.177235	-0.0905629	-0.208416	-1.244	-1.2191	-1.96291	-1.74891	-2.25494
1	comp39733_c0	-1.08717	0.194604	-0.625041	-0.645664	-1.313	1.31542	2.04399	1.53407	1.27118	1.21844	-0.789631	0.0293168	-1.28032	-1.27028	-1.79659	-0.612663	0.371266	-0.186035	-0.339815	-0.536038	0.134659	-0.217495	1.10705	0.178124	-1.50769	1.08614	0.651642	-0.00874971	0.693809	0.386461
1	comp33404_c0	-2.52979	-1.14514	-1.76802	-1.71112	-0.533619	1.60758	1.19205	1.58498	1.51675	1.38946	-0.125083	-0.473042	-0.744073	-0.54401	0.129191	-0.277152	0.548445	0.230081	0.250319	0.264969	-0.235022	-0.561042	0.128075	-0.515818	-0.348655	0.0388724	0.765329	0.691941	0.542685	0.630861
1	comp28613_c0	-0.878265	-0.662623	-0.754623	-0.823145	-0.902813	1.60043	1.63174	2.12685	1.93675	1.64329	-0.616535	-0.333437	0.0717954	-0.159351	-0.347281	0.414897	0.912486	0.723184	0.84977	0.408826	-1.11312	-1.13777	-1.07858	-1.13406	-0.898996	-0.616125	-0.420176	0.0448346	-0.223991	-0.263956
1	comp33351_c0	-0.786997	-0.375653	-0.673979	-0.653986	-0.662822	1.36921	1.35457	1.34656	1.48472	1.58043	-1.841	-1.28659	-1.4106	-1.77243	-2.17921	0.0976317	0.255034	0.165033	0.217266	0.00716606	0.625399	0.450129	0.311023	0.563833	0.365045	0.315403	0.108021	0.264001	0.435953	0.326845
1	comp17293_c0	-0.133026	-1.10608	-0.0905058	0.0995239	0.511267	0.594523	0.787924	-0.22685	0.434486	1.43271	0.190282	-2.09995	-1.67936	-1.83855	-1.22117	1.32102	0.192011	0.0170302	0.320441	2.30034	-0.353606	0.492485	1.4214	0.265396	-0.360752	0.728421	-0.294057	-1.19601	-0.511746	0.002402
1	comp93702_c0	0.597247	-0.446745	0.391758	0.124215	-0.293118	0.404047	-0.0825918	-0.085615	0.474493	1.26672	-0.975921	-2.28195	-2.97366	-1.38576	-1.26524	1.42344	0.772083	0.770987	0.627256	1.27294	-0.157823	-0.45456	0.663272	0.261561	1.09896	-0.346176	0.321197	-0.269272	0.143158	0.405086
1	comp27753_c0	-0.837063	-1.39237	-0.253087	-1.05896	-1.23371	1.35127	1.22745	1.09908	1.25275	2.36639	0.38411	-0.736662	-1.48589	0.0649495	-0.475629	1.00998	0.710303	0.755849	0.279179	1.086	-1.2913	-1.3071	0.00475779	-1.05235	-0.812127	0.393074	0.306423	-0.176222	-0.197278	0.0181647
1	comp26734_c0	-0.531529	-0.494646	-0.617623	-0.606712	-0.555274	1.6159	2.28931	1.47871	2.0566	2.13092	-0.155921	-0.621	-0.690955	0.00151454	-0.596308	-0.246071	-0.322059	-0.414693	-0.411501	-0.154613	0.359312	-0.305119	1.19779	0.399437	-0.199123	-0.761261	-1.00789	-1.48399	-1.04002	-0.313193
1	comp39092_c0	-0.0821927	0.417703	-0.188767	-0.412378	-1.1193	0.90628	1.86577	1.82502	1.19888	1.55201	1.17443	0.499048	-0.628096	0.329789	-0.478906	-1.44669	-1.03077	-1.57148	-1.07659	-2.05085	0.0245684	-0.454718	0.301501	-0.334979	-0.679599	1.01263	0.335123	0.0152792	0.556115	-0.458849
1	comp70292_c0	-0.129079	-0.35426	-0.238756	-0.873344	-1.06054	2.14037	1.80744	2.00535	2.17977	1.1865	-0.796275	0.0136787	-0.645955	-0.693035	-0.501741	0.209114	0.266796	0.444222	0.648282	-0.644005	0.0391973	-0.892787	-0.72103	-1.68418	-0.794194	-0.975872	0.0826621	0.214227	0.144598	-0.377158
1	comp7307_c0	-0.441981	-0.43819	-0.410955	-0.285578	-0.172231	2.0729	2.14747	2.0774	2.09108	1.81709	-0.978371	-0.814598	-1.02662	-1.02878	-0.934146	-0.374695	-0.696279	-0.714443	-0.409538	-0.776454	-0.257274	-0.179754	-0.146706	-0.45807	-0.613533	0.0828747	0.106602	0.29405	0.258366	0.210357
1	comp29758_c0	-0.926553	-0.928772	-0.939519	-0.907844	-0.932198	1.32104	1.39672	0.938077	1.20485	1.10061	-0.952544	-0.934424	-0.926728	-0.943673	-0.890705	0.847833	1.50603	1.47636	1.42279	1.74971	0.100069	0.160855	-0.0194566	-0.639507	0.118172	-0.45289	-0.775537	-0.896322	-0.59001	-0.686431
1	comp22270_c0	-0.776273	-0.778658	-0.733908	-0.751197	-0.71978	1.98455	2.0242	2.42605	2.04195	1.93216	-0.814448	-0.786952	-0.775528	-0.802088	-0.72594	-0.184642	0.193079	0.267964	-0.0579395	0.230082	-0.440321	-0.252088	-0.390843	-0.317249	-0.319563	-0.386294	-0.166625	-0.331534	-0.391608	-0.196566
1	comp4572_c0	-0.827287	-0.494868	-0.0633229	-0.23937	-0.682405	0.75702	1.45447	1.43745	1.16527	0.51768	-0.806653	-1.02911	-1.02297	-1.03621	-0.993295	0.504896	1.85702	1.83204	1.5822	1.11984	-0.975416	-1.00385	-1.01925	-0.999548	-0.769931	-0.39794	0.524695	0.167242	0.121944	-0.680343
1	comp28986_c0	0.456955	0.420308	0.350724	0.544009	0.43599	1.94241	1.92371	2.11631	1.77191	1.57665	-0.848534	-0.927982	-0.945726	-1.00622	-0.923713	-0.0520176	0.113348	0.142196	0.292458	-0.116494	-0.975616	-1.01825	-1.04667	-0.638991	-0.774075	-0.371148	-0.326673	-0.513245	-0.98696	-0.614677
1	comp25127_c0	-1.81562	-1.59886	-1.4815	-1.48071	-1.35696	1.82925	2.02083	0.790866	0.617512	0.598821	0.150197	-1.21696	0.540509	-0.625621	-0.374311	0.241807	0.847874	0.298151	0.96466	1.51212	0.550263	-0.199606	-0.230349	-0.529945	0.341871	-0.204767	0.0932562	0.198773	-0.837932	0.356378
1	comp377587_c0	-0.07701	0.25552	0.377138	-0.139414	0.88538	1.78869	2.07759	2.27254	1.7742	1.79919	-1.03864	-0.670041	-0.823948	-0.686353	-0.979868	-0.405044	0.164932	-0.60186	-0.395786	-0.574796	-0.960088	-0.992043	-1.01007	-0.754636	-0.756687	-0.213802	0.0235755	0.00185951	0.0131997	-0.353727
1	comp28986_c1	0.829735	1.14336	0.736862	0.85501	1.22103	1.62893	1.68226	1.6521	1.54184	1.39864	-1.10206	-0.894725	-0.949842	-1.058	-1.02458	-0.0851098	-0.186841	-0.0507297	-0.155983	-0.0986207	-1.07131	-1.11592	-1.1454	-1.10927	-0.852193	-0.545148	0.00478817	-0.314688	-0.337339	-0.59679
1	comp33520_c0	-0.649165	-0.607599	-0.384043	-0.144682	0.288324	1.53889	1.76859	1.34375	1.41385	1.39003	-1.13291	-1.57973	-1.58688	-1.8922	-1.81385	-0.0019365	-0.267054	0.124495	-0.317726	0.28596	-0.397542	-0.393143	0.369331	-0.493878	-0.279189	0.634041	0.830574	0.391493	0.620622	0.941575
1	comp30810_c0	-0.561364	-1.31412	-1.22874	-0.533234	-1.46214	1.47596	1.22984	1.00309	1.64767	1.26712	-0.429472	-0.833842	-0.604082	-0.325011	-1.26709	0.41194	0.927162	0.489105	1.04707	-0.398583	-0.869242	-1.12392	-1.03113	-0.642736	-1.09644	0.778553	0.47483	1.12045	0.789399	1.05895
1	comp32728_c0	2.14984	0.590134	0.0144384	1.16612	-0.462767	1.14547	0.768357	1.2821	0.521654	0.0397401	-2.41457	-1.46379	-1.04818	-2.25427	-0.675601	0.516047	-0.0108757	0.0888128	0.937803	-0.0372738	-0.588316	0.689608	0.590992	-0.227706	-0.132412	-1.0763	-0.192466	0.445913	-0.473309	0.110801
1	comp36957_c0	-0.481731	-0.164456	-0.376462	-0.141207	-0.141657	1.02158	1.19557	1.19397	0.965579	0.731307	-0.79084	-0.920161	-0.898651	-1.0484	-1.15173	0.699242	1.09579	0.994421	1.23694	0.810295	-1.51525	-1.34122	-1.67628	-1.45682	-1.41485	0.685259	0.601352	0.814538	0.655439	0.818414
1	comp35763_c3	-1.17255	-1.21483	-0.548914	-0.417688	-1.08325	0.822498	1.21772	1.30482	1.02478	0.735039	-0.44963	-0.752178	0.172175	-0.211465	-0.749629	0.269735	1.06775	1.17384	1.02769	1.17887	-1.36487	-1.4054	-1.42784	-1.39927	-1.09152	1.68273	0.332545	0.269216	0.336776	0.672836
1	comp32794_c0	-0.319741	0.498516	0.424425	0.126856	0.210788	0.441317	1.13697	2.10155	0.123794	0.470077	-1.22984	0.392451	0.328188	-0.655383	-0.330104	-0.489066	2.12498	1.83775	1.27615	0.253605	-1.38637	-0.468606	-0.713549	-1.18651	-0.452922	-1.9556	-0.115443	-0.672651	-0.824628	-0.946989
1	comp24585_c0	-0.614821	-0.0951514	-1.08235	0.0839362	-0.0322588	1.67764	1.05578	1.64013	1.14608	0.833334	-0.971277	-1.0705	-0.727004	-0.769293	-0.777085	0.78168	0.868688	0.578592	0.549829	1.18135	-1.31361	-1.35239	-1.37367	-1.34652	-1.04441	0.819863	0.554215	0.0711701	-0.635871	1.36391
1	comp37347_c0	-0.215956	-0.329099	-0.353598	-0.506818	-0.214982	1.12374	1.05326	1.00614	1.25917	1.43183	-1.02792	-1.00233	-0.991583	-1.01593	-0.943279	1.36053	1.56311	1.66208	1.3311	1.5018	-0.920507	-0.959757	-0.985538	-0.953892	-0.730929	-0.418559	-0.6693	-0.685051	-0.149602	-0.218134
1	comp40078_c1	-0.0367961	-0.0158993	0.286109	-0.177252	-0.3688	0.970089	0.965116	1.14144	0.871882	0.941774	-1.60225	-1.17107	-1.3204	-1.5471	-1.47641	0.685783	0.952932	0.784921	0.869988	0.650545	-1.01827	-1.24106	-1.51338	-0.980679	-0.917324	0.513602	1.03859	1.0397	0.860247	0.813966
1	comp23198_c1	-0.844757	-0.846397	-0.853487	-0.831768	-0.848572	2.01763	0.70366	1.701	1.5869	2.21498	-0.862014	-0.850151	-0.845066	-0.85601	-0.820437	0.298571	0.95137	-0.287284	0.389219	0.797571	-0.805488	-0.829206	-0.841976	-0.82562	-0.620347	0.592813	0.924755	0.226581	-0.456112	0.719635
1	comp38277_c2	-0.970945	-0.925195	-0.991681	-0.912834	-0.829128	1.7797	1.71046	1.84402	1.75122	1.68201	-1.08564	-1.15485	-1.058	-1.13031	-1.11431	0.130318	0.222876	0.0742322	0.273195	0.205892	-0.355813	-0.504546	-0.578035	-0.4534	-0.543361	0.477751	0.573279	0.711544	0.553701	0.617865
1	comp27278_c0	-1.08562	-1.08794	-1.0985	-1.06673	-1.09124	1.49668	1.65601	1.40114	1.11827	0.86264	-1.11124	-1.09351	-1.08594	-1.1024	-1.04986	0.737047	1.39248	0.857079	0.378184	0.435455	-0.639893	-0.527989	-0.637669	-0.634881	-0.577927	0.699452	0.242453	0.869378	0.98846	0.756598
1	comp20632_c1	0.152493	0.278737	-0.0887738	-0.358733	-0.256561	1.44809	1.66254	1.50324	1.26382	1.28543	-1.51293	-1.48689	-1.47582	-1.50013	-1.42379	0.682111	0.988135	0.78475	0.867605	0.7155	-0.989796	-0.956603	-0.727582	-0.74692	-0.834933	0.0291997	0.438617	0.152171	-0.217969	0.324996
1	comp132491_c0	-0.841056	-0.841624	-0.481944	-0.581233	-0.472129	1.34429	1.94837	1.60856	0.965499	1.28968	-1.32654	-1.4555	-1.4448	-1.46825	-1.39445	0.0695379	-0.0127433	0.30891	0.0891083	-0.182109	-0.328771	-0.355363	-0.357346	-0.496855	-0.0678547	-0.0397814	1.25429	1.25102	0.955172	1.06392
1	comp39936_c0	-1.21196	-1.35765	-1.21719	-1.44149	-1.48395	1.19672	0.89789	0.740121	1.33193	1.14495	-0.865908	-0.522771	-0.793175	-0.809568	-0.921897	1.36844	0.921773	1.03299	1.24865	1.15745	-0.665882	-0.795458	-0.531914	-0.6853	-0.72059	0.588614	0.4958	0.434183	0.793878	0.671307
1	comp36514_c0	-0.681393	-0.365893	-0.678211	-0.552012	-0.887509	1.1857	1.20096	1.17584	1.12681	1.15257	-1.63422	-1.35509	-1.32329	-1.54034	-1.40658	1.46005	1.12237	1.31404	1.36257	1.34472	-0.425258	-0.269874	-0.106663	-0.42952	-0.292369	0.00991782	-0.162581	0.0140286	-0.213184	-0.145595
1	comp37350_c1	-1.665	-1.51468	-1.61914	-1.29078	-1.56268	1.14364	1.63721	1.49419	1.32648	0.947719	-0.777972	-0.935623	-0.507171	-1.18052	-0.910296	0.712035	0.72805	0.882519	0.801311	0.601898	0.256655	0.587079	0.380423	0.5155	0.171657	0.347298	-0.283242	-0.0657828	-0.592448	0.371668
1	comp40626_c0	-1.24985	-1.30344	-1.32239	-1.20576	-1.00385	1.12862	1.41595	1.39609	1.30594	0.998317	-0.714969	-0.590883	-0.512782	-0.593318	-0.596558	0.962786	1.22536	1.18727	1.12578	1.17294	-0.822303	-1.06253	-0.90116	-1.02582	-0.891866	0.161605	0.456106	0.607283	0.276887	0.376546
1	comp15442_c0	-1.40221	-1.40514	-1.41892	-1.37793	-1.3181	0.911054	1.25421	0.89154	1.19924	0.738241	0.587659	0.477664	1.15667	0.524555	0.705824	0.397195	0.492227	0.7372	0.586476	0.70335	-1.33008	-1.37228	-1.39668	-1.3659	-1.06839	0.10785	0.398307	0.45642	0.305306	0.824649
1	comp29599_c0	-0.655195	-0.656798	-0.66422	-0.64203	-0.659129	1.75192	2.60442	2.68966	1.50094	1.53062	-0.673189	-0.660712	-0.655393	-0.567268	-0.630178	0.136077	-0.0604574	0.722659	-0.135589	0.282118	-0.616006	-0.639042	-0.65223	-0.635552	-0.47862	-0.0633075	-0.25363	-0.634153	-0.3091	-0.27662
1	comp36912_c0	-0.305558	-0.265651	-0.442541	-0.307648	-0.531693	1.9083	1.68969	1.82305	1.76102	1.59965	-0.89431	-0.824866	-0.495254	-1.08618	-0.892727	0.508157	0.6218	0.733802	0.681081	0.48334	-1.39732	-1.26189	-1.35185	-0.779499	-1.07941	-0.0998441	0.0808948	0.189343	-0.0388358	-0.0250438
1	comp37234_c0	0.100351	0.0629982	0.0593113	0.231631	0.126876	1.80157	1.77156	1.45603	1.43759	1.27824	-1.92068	-1.83915	-0.609172	-2.17731	-1.76681	-0.500022	-0.291039	-0.154434	-0.119485	-0.285947	-0.0337358	-0.0621218	0.152279	-0.280955	-0.197592	0.134987	0.263809	0.644392	0.212794	0.504018
1	comp375583_c0	-1.34452	-0.404575	0.0588609	-0.463161	-0.490046	2.14049	2.2691	1.22293	1.83421	1.47915	-0.528648	-0.875945	-1.34499	-1.13623	-0.579909	0.0445973	1.06947	0.394596	0.654164	0.321077	-0.145071	-0.281023	0.420273	-0.944744	-0.288604	-0.298287	-0.94494	-0.467489	-0.890623	-0.480106
1	comp20015_c0	0.317088	0.645206	0.511902	0.136973	0.123622	1.9906	1.20603	2.10154	1.82268	1.49467	-1.54661	-1.51733	-1.50492	-1.5324	-1.4473	-0.463336	-0.117795	-0.085547	-0.467055	-0.177584	-0.621311	-0.10302	-0.0240596	-0.447326	0.206327	0.113526	-0.389107	-0.0229223	-0.307015	0.10448
1	comp14595_c0	-1.05956	-0.185609	-0.964897	-0.598641	-1.40949	1.08449	0.935079	1.31695	0.768244	0.829651	-2.43559	-1.9095	0.0782771	-2.07209	-0.218018	0.645337	0.599098	0.771705	1.10761	0.416968	0.195366	0.27443	-0.0698777	0.465882	-0.875851	0.214211	0.336497	0.941676	0.811122	0.00653024
1	comp741655_c0	-1.00605	-0.187901	-0.253519	0.715081	-0.0571362	0.392096	2.30979	1.77191	2.14885	1.55197	0.0804567	-0.699522	-1.00642	-1.01794	-0.980197	0.60854	0.823645	0.753277	0.774501	0.350587	-0.963874	-0.989573	-1.00313	-0.985692	-0.708103	-0.37594	-0.727795	-0.58873	-0.0457182	-0.683455
1	comp39715_c0	-0.987774	-0.417362	-0.198961	-0.960097	-0.568253	2.20861	1.54914	2.13412	1.71351	1.7975	-0.196405	0.850424	1.04724	0.382293	-0.135612	-1.11739	-0.729877	-0.593358	-0.292136	-0.969576	-0.609625	-0.2455	0.122113	-0.670513	-0.248229	0.099887	-0.696858	-1.12159	-0.481616	-0.664114
1	comp20590_c0	-0.866595	-0.868702	-0.878741	-0.849003	-0.871885	2.18045	2.15166	2.11937	1.75531	1.63091	-0.890893	-0.873987	-0.866796	-0.882576	-0.832987	0.071877	0.114932	-0.0845517	0.121325	-0.176464	-0.489421	-0.733165	-0.231312	-0.487339	-0.331932	0.49533	0.402037	0.191288	-0.282392	0.264249
1	comp235696_c0	-0.897992	-0.835877	-0.853929	-0.870564	-0.906669	2.16777	1.85807	2.01812	2.21092	2.01512	-0.0787396	-0.00607778	0.285811	-0.0070448	0.145603	-0.202965	0.0259219	-0.326455	-0.452806	-0.075012	-0.820219	-0.861158	-0.890444	-0.655955	-0.650401	-0.537133	-0.13623	-0.160155	-0.138444	-0.363051
1	comp209782_c0	-0.619254	-0.620595	-0.441485	-0.60853	-0.62242	2.10936	3.23021	2.36785	1.17126	0.773272	-0.633622	-0.62372	-0.619483	-0.628639	-0.599085	-0.325794	0.294715	-0.0707369	0.524134	0.133619	-0.586993	-0.60632	-0.616923	-0.603394	-0.431806	0.0604968	0.0622309	-0.377603	-0.620718	-0.470031
1	comp455390_c0	-0.729567	-0.911889	-0.934276	-0.901424	-1.06371	2.07688	1.96436	1.56592	2.1272	0.950078	-0.87047	-0.910243	-0.403303	-0.749717	-1.02597	0.173693	0.406843	0.407599	0.666231	0.120239	-0.673193	-0.416948	-0.90587	-1.03295	-0.225604	-0.766498	0.560057	0.714912	0.778316	0.00930366
1	comp33156_c1	-0.961183	-0.597547	-0.0158749	-0.558409	0.103092	2.0439	2.0242	2.1001	1.60498	1.03842	-0.434339	-0.0487186	-0.719913	-0.500233	-0.605776	0.368743	0.89456	0.652312	0.85558	-0.110905	-1.13714	-1.37787	-0.916229	-1.56736	-0.631327	-0.389821	-0.226882	-0.0537671	-0.720463	-0.112119
1	comp24439_c0	-0.580527	0.103864	-0.0444402	-0.0803795	-0.670483	1.96212	2.33895	2.84279	1.31155	1.40961	-0.742687	-0.434481	-1.16682	-0.44648	-0.305894	-0.523086	0.433185	-0.200061	-0.272765	0.156184	-0.950264	-0.585753	-1.03136	-0.889981	-0.601306	0.192745	-0.526575	-0.314284	-0.456262	0.0728975
1	comp600226_c0	-0.64689	-0.648376	-0.655091	-0.634848	-0.650469	1.88494	2.1576	2.04919	1.94858	2.35733	-0.663192	-0.651922	-0.647108	-0.657562	-0.624121	-0.256724	-0.223518	-0.0370904	0.206438	0.467232	-0.610862	-0.632237	-0.644224	-0.629	-0.472242	-0.258033	-0.523003	0.303326	-0.648509	0.040401
1	comp34996_c0	-0.0602281	0.201957	0.177008	0.164408	-0.12041	1.75408	1.85817	1.84171	1.51869	1.5153	-1.43854	-1.18396	-1.26625	-1.3606	-1.34759	0.187816	0.223588	0.213623	0.489866	0.363707	-1.00578	-1.16736	-1.02026	-0.987952	-0.623658	0.138607	0.496065	0.116333	0.122528	0.199144
1	comp37949_c1	-0.759359	-0.00171512	-0.067335	0.318131	0.349923	1.61462	1.69787	1.32295	1.48802	1.4665	-0.785929	-1.28488	-1.41573	-1.68104	-1.35223	0.409218	0.840984	0.826683	0.66334	0.633398	-1.08383	-0.982131	-0.14974	-0.765055	-1.13779	0.661283	0.131537	-0.874129	-0.0449614	-0.0385889
1	comp23282_c0	-0.923256	-0.925793	-0.940461	-0.899276	-0.930708	1.61451	1.37494	1.33959	1.50785	1.36542	-0.958427	-0.933438	-0.922958	-0.946769	-0.876022	0.0175247	0.346713	0.0605598	0.529806	-0.0323299	-0.854188	-0.891998	-0.917086	-0.886356	-0.675712	0.648953	1.28319	1.15628	1.16337	1.10607
1	comp350870_c0	-0.700358	-0.701927	-0.709017	-0.68764	-0.704136	1.51275	2.06205	2.04954	2.60023	2.08143	-0.717569	-0.705671	-0.700589	-0.711625	-0.676315	-0.241667	0.161437	-0.130092	-0.08132	-0.0278586	-0.532891	0.0618355	-0.564029	0.497773	-0.252861	-0.708361	-0.46341	-0.0192279	-0.426584	-0.563904
1	comp31015_c0	-0.970869	-0.973492	-0.989133	-0.945535	-0.978774	1.37348	1.60461	1.8982	1.34003	1.16362	-1.00832	-0.981632	-0.970462	-0.995971	-0.92077	0.653305	0.843875	0.798081	0.825709	0.353517	-0.898142	-0.937622	-0.853241	-0.825534	-0.713562	0.331665	0.745624	0.852827	0.708603	0.469908
1	comp31572_c0	-0.554802	-1.34335	-0.442451	-0.920552	-1.64648	1.3066	1.69804	2.41417	0.636881	1.06253	-0.245045	1.62429	0.108576	-0.0484988	-0.0159655	-0.437	0.01876	0.462616	0.667678	-1.18595	-1.00825	-1.20743	-0.803286	-0.963214	-0.561814	0.338797	0.166926	1.14271	0.293959	-0.55844
1	comp21063_c0	-0.683384	-0.815625	-0.527439	-0.613664	-0.568695	1.2824	1.54299	1.42086	1.15088	1.10575	-0.976517	-1.17825	-1.22156	-1.14588	-1.04013	0.612192	1.30337	1.14596	1.04002	0.893931	-1.13618	-1.06267	-1.09907	-0.996354	-0.913769	0.641846	0.542805	0.492419	0.209924	0.593843
1	comp40676_c1	-1.06952	-0.931223	-1.09738	-1.08409	-1.06212	1.25794	1.28329	1.30198	1.26129	1.28822	0.245817	0.48956	0.608378	0.569517	0.613965	0.584912	0.588738	0.673403	0.712695	0.774209	-1.54822	-1.6941	-1.44102	-1.48131	-1.40997	-0.0985329	0.163375	0.329872	0.0850871	0.0852532
1	comp35860_c0	-1.70886	-1.7209	-1.84517	-1.75686	-1.50936	1.15804	1.1766	1.23723	1.08157	1.03995	-0.420015	-0.522397	-0.587626	-0.55774	-0.640038	1.19614	0.790833	0.850251	1.14199	1.057	0.00583618	-0.0245383	-0.320681	-0.443745	-0.43254	0.334079	0.360282	0.354142	0.249049	0.457468
1	comp599888_c0	-0.971652	-0.771973	-0.802622	-0.95633	-0.784662	0.532477	1.13662	0.729088	1.23306	1.03599	-0.992097	-0.61698	-0.680402	-0.809906	-0.942897	1.10316	2.63776	1.06281	1.047	1.25598	-0.925443	-0.953237	-0.782545	-0.949033	-0.72478	-0.492654	0.435851	-0.0977714	0.99271	0.0524821
1	comp25172_c0	-0.736597	-0.836406	-0.624415	-0.51881	0.0054018	2.01117	1.66389	1.85054	1.85877	1.93406	-0.202339	-1.04933	-1.26115	-0.837956	-0.658203	0.0850287	-0.186776	-0.313588	-0.143778	-0.133354	0.627664	0.427436	0.394144	0.773941	0.302478	-0.693174	-0.911196	-1.07574	-1.18709	-0.564624
1	comp22522_c1	0.463706	-0.0585281	-0.454642	0.416107	0.761348	1.02858	1.84508	0.832969	0.822798	1.06472	0.654409	-0.994406	0.0552716	0.0931139	-0.194594	0.333984	0.834146	1.08814	1.1779	0.989417	-2.09239	-1.57252	-0.483323	-0.944562	-1.26271	-0.710757	-0.499314	-1.86789	-1.07349	-0.252569
1	comp14259_c0	-0.925345	-1.0251	-0.699308	0.249063	0.428408	1.17711	1.35172	0.102622	1.3443	0.840439	1.75745	-1.17226	-0.480467	0.0490842	0.482007	0.249535	0.875392	0.223638	-0.113733	1.03292	-1.60359	-1.3224	1.44204	-0.650417	-1.51653	0.463366	-0.502655	-1.93557	-0.502931	0.381214
1	comp49637_c0	0.0194917	0.475898	0.347491	0.0193216	-0.908258	0.667731	0.0735461	2.20699	1.58653	0.54297	-2.39636	1.92736	-0.0611113	-1.32338	0.83206	-1.4037	0.349752	0.706372	0.639651	-0.736711	-0.660731	-0.234409	-0.390515	-0.435835	-0.811527	-0.456612	-0.455318	0.936974	0.141729	-1.19939
1	comp33129_c0	-1.17721	-1.05456	-1.22226	-1.41621	-1.83398	1.42511	1.74876	1.77104	1.28377	1.20315	0.0578897	1.18366	0.546123	1.07279	0.387997	0.524302	0.907795	-0.163849	0.383522	0.359933	-0.676413	-0.703158	-0.601239	-0.355699	-0.483775	-0.926176	-0.284881	-0.693706	-0.531978	-0.730734
1	comp31954_c0	-1.78704	-0.394412	0.0464586	-1.61114	-1.51022	1.65858	1.07137	1.70922	1.5733	1.299	-1.29993	0.582731	-0.192513	-0.591974	-0.264161	-0.442806	0.326877	0.598095	-0.239294	0.410316	-0.0690033	-0.772142	-0.367727	-1.16046	-0.816169	-0.644984	1.56484	0.75622	0.0961402	0.470822
1	comp12798_c0	0.797635	1.45562	-0.294471	-0.155434	0.780656	1.73433	0.326378	0.480876	0.623836	0.938525	-1.85126	-1.02619	-1.91908	-0.437655	-0.224186	-0.913257	0.0761843	0.289641	-1.79446	0.262128	1.01422	-0.527304	-0.723877	-1.09816	0.791829	1.4726	-1.17389	0.804082	-0.297672	0.588357
1	comp109634_c0	-0.878197	-0.817073	-0.771726	-0.851687	-0.886569	1.87749	1.99413	2.11443	1.88388	1.94257	-0.825383	-0.88948	-0.877481	-0.84773	-0.825145	-0.13341	0.695236	0.15945	0.533792	-0.032472	0.193783	-0.308528	0.236894	-0.11733	0.110897	-0.48682	-0.418258	-0.514253	-0.534492	-0.726519
1	comp43241_c0	-0.267453	-0.174313	-0.0901821	-0.387256	-0.959526	1.09627	1.07173	0.959832	1.16591	1.68219	-0.335091	-0.361521	-0.961213	-0.0495269	-0.465451	1.10901	1.16526	0.953029	1.08345	1.06093	-1.52931	-1.95922	-1.26524	-1.53991	-1.64819	-0.263463	0.297141	0.0664255	0.269417	0.276295
1	comp36535_c0	-2.20095	0.14922	-0.0770197	-1.20382	-0.0304444	0.969731	1.854	1.62333	1.08352	0.907475	-1.17937	0.442233	1.89153	-0.956803	-0.125724	-0.691418	1.07937	0.358133	0.0900544	-0.297974	-0.85202	-1.15502	-0.846247	-0.964144	-0.88926	0.609338	0.200183	0.61012	-0.613655	0.215612
1	comp38576_c0	-1.78806	-1.0155	-1.49824	-1.25804	-0.739225	1.63945	1.64618	1.32748	1.34381	1.0733	0.230926	-0.989175	-0.265377	-0.912934	-0.387012	0.924193	1.11175	0.985118	1.22001	0.596054	-0.670694	-0.92862	0.326467	-0.250389	-0.456447	0.691457	-0.833003	-0.391462	-0.305506	-0.426519
1	comp37180_c1	0.591898	1.555	1.48926	1.15943	0.953525	0.318892	1.16301	0.964822	0.31711	0.727657	-0.634199	-1.15862	-1.07432	-1.23129	-1.24544	0.405856	1.23014	0.982544	0.748605	0.798307	-0.89202	-1.24625	0.316414	-0.487857	-0.503164	-0.84509	-0.558479	-1.39895	-1.32672	-1.12006
1	comp438797_c0	0.0587333	0.0550547	0.0745342	-0.469357	0.540774	1.59206	1.19512	0.0045082	1.34538	-0.087627	0.314189	-2.01452	-0.0821506	-2.33502	-1.29949	0.266912	-0.0412651	0.966567	-0.183442	1.50107	0.709632	-0.415891	1.61096	0.195782	-0.42224	-0.104486	0.405873	-1.08418	-1.70418	-0.593304
1	comp17850_c0	-0.318842	-0.306717	0.111805	0.728875	0.513476	1.09262	1.57189	0.778281	1.38356	1.25662	-0.737722	-2.42064	-0.802551	-1.47865	-1.65998	0.437697	0.475034	0.443731	0.542162	1.14615	-0.427022	-0.0452999	1.30767	0.402481	-0.428612	-0.0931117	-0.520988	-0.809891	-1.59606	-0.545973
1	comp37918_c0	-1.37139	-1.01462	-1.42211	-1.08428	-1.32425	0.735801	0.79731	1.02498	0.786783	0.926912	-1.82428	-1.41486	-1.44122	-1.32483	-1.03736	0.56622	0.761843	0.636609	0.725705	0.864185	0.96588	0.880179	0.814848	0.42643	0.309083	-0.396919	0.693522	0.853677	0.122599	0.763549
1	comp14955_c0	-1.71616	-1.44672	-1.02462	-0.882191	0.156616	0.959839	0.923606	0.106681	0.728851	1.04327	0.104699	-1.84454	-0.632647	-1.11711	-0.741113	1.12538	0.985801	0.395922	0.73483	1.46939	-0.66222	-0.11619	1.91864	0.281227	-0.166661	1.17088	-0.682617	-0.737951	-0.980258	0.645378
1	comp20015_c1	0.326259	0.730849	0.721175	0.46246	0.327498	2.07899	1.3412	1.73174	1.87858	1.59039	-1.44208	-1.41373	-1.40173	-1.42839	-1.3463	-0.310375	-0.0335418	-0.0187518	-0.317161	0.0821478	-0.540493	-0.963767	-0.384493	-0.522184	-0.418812	-0.293972	0.0807758	-0.176857	-0.516172	0.17674
1	comp18722_c0	-1.21553	-1.21833	-1.23239	-1.19141	-1.22286	1.20627	1.11305	1.01118	1.15474	0.979174	0.756097	-0.03378	0.48444	0.57817	0.172665	1.27745	0.990998	1.03484	1.32701	1.38136	-1.14471	-1.18518	-1.20979	-1.17908	-0.919485	-0.241386	-0.343584	-0.522114	-0.40968	-0.198128
1	comp3322_c0	-1.26539	-0.766396	-1.13864	-1.23657	-1.25459	1.15616	1.46927	1.37252	1.04957	0.702814	0.170824	-0.44326	-0.221297	-0.636213	-0.0666212	0.512788	1.10471	1.13607	1.30999	1.21672	-1.3117	-1.35161	-1.10016	-1.102	-1.04924	-0.033029	0.894725	0.25999	-0.258878	0.879441
1	comp528_c0	-0.583532	-0.584606	-0.589137	-0.575128	-0.585984	1.13259	1.68721	2.09541	0.775935	3.70775	-0.594575	-0.587009	-0.583758	-0.590717	-0.567886	-0.332208	-0.0424892	-0.604233	-0.599306	-0.253485	-0.557967	-0.573565	-0.198125	-0.571209	-0.313233	0.0557584	0.13717	0.760005	-0.182581	-0.28109
1	comp370375_c0	-0.948367	-0.513221	-0.632716	-0.607223	-0.769295	2.03332	2.41079	2.24019	1.94413	1.37112	-0.732143	-0.954708	-0.948701	-0.825829	-0.699065	-0.59104	0.65846	-0.359615	-0.222877	0.116375	-0.458118	-0.0996227	-0.316633	-0.342785	-0.529248	0.0297314	-0.257835	0.364116	-0.61333	0.254151
1	comp27329_c0	-0.849074	-1.31583	-1.17403	-0.197509	-0.117627	1.08042	1.93873	0.944623	1.2082	1.34244	1.23229	0.954344	0.530878	0.789625	0.426204	-0.188618	0.770157	-0.225236	-0.312635	-0.2486	-1.53195	-1.57661	-1.60131	-1.56986	-1.0564	0.778773	-0.245776	-0.0272273	0.0620134	0.179609
1	comp107745_c0	-1.09851	-1.10095	-1.11242	-1.07828	-1.01265	1.45285	1.45852	1.72829	1.60175	0.969864	-0.98982	-0.825432	-0.404625	-0.576527	-0.593406	0.839867	0.298663	0.516085	0.884828	1.21329	-0.939355	-1.07358	-0.990683	-1.06826	-0.717892	0.307402	0.0614204	0.575406	0.618763	1.0554
1	comp32857_c1	-0.910048	-1.13745	-1.90723	-1.08654	-0.541028	1.29326	0.844337	0.0828091	0.853857	1.46601	0.035589	-0.732713	-1.05276	-0.113707	-0.877207	0.75647	1.15706	1.22056	1.11053	2.01975	-1.5881	-0.915572	0.0849665	-1.20867	-0.0626439	-0.0311435	0.427411	0.0379412	0.250788	0.523468
1	comp34008_c0	-0.293016	-0.22259	0.424446	0.0146371	0.149564	0.653859	0.522698	0.413879	1.33332	1.43596	-0.375221	-0.882549	-1.00359	-1.2275	-1.72583	1.25122	1.07167	1.18882	1.09233	2.26172	-0.779	-1.09145	0.571684	-1.29265	-1.23595	-0.379777	-0.0314422	-1.05102	-0.723779	-0.0704426
1	comp24374_c0	-1.69479	0.614629	-1.10212	-1.09172	-0.339388	0.278631	0.870144	2.35318	0.738657	1.4053	-0.569945	0.398118	-0.377589	1.25229	0.854957	1.0765	0.98619	0.265026	-0.0506514	1.06728	-1.01125	-1.6656	-0.769046	-0.838422	-1.29304	-0.723738	0.2709	-0.82562	-0.14414	0.0652654
1	comp252592_c0	-1.46258	-0.771885	-1.11883	-0.821068	-0.726379	1.6069	1.11978	1.69637	1.21973	0.223727	1.24579	-0.588092	1.0764	0.589443	-1.37685	-0.333559	0.081655	0.0921529	0.445991	-0.0643051	-0.769101	-1.38196	-1.40992	-0.407198	-1.0527	0.900501	1.24194	-0.513311	1.24527	0.0120897
1	comp397478_c0	-1.15549	-0.345245	-0.779406	-0.732384	-1.51777	1.34599	1.89163	2.33843	1.64678	0.75966	-0.220412	0.313041	0.550941	-0.584999	-1.19042	-0.983478	-0.622297	-0.927866	0.262714	-0.262307	-0.464902	-0.89469	-0.583567	-0.52699	-0.766036	0.0514824	1.2528	0.868457	0.751552	0.524778
1	comp35271_c0	-0.934809	-0.673423	-0.965266	-0.991793	-1.50452	2.2212	1.74034	1.76951	2.07826	1.81446	-0.868882	-0.15261	-0.118177	-0.14835	-0.460865	0.763152	0.0510946	0.111054	0.0160812	0.0151397	-0.0482551	0.0220689	-0.100268	0.279244	-0.0449408	-0.683497	-0.983427	-0.618907	-0.795245	-0.788362
1	comp32400_c0	0.719246	0.32356	0.0626519	0.373975	0.148085	1.55595	1.35049	1.44347	1.60159	1.39052	-1.64048	-1.73036	-1.9636	-1.01302	-1.76988	0.636196	0.344756	0.284216	0.542422	0.417723	-0.546596	-0.651349	-1.05119	-0.636859	-0.541936	-0.0147821	0.01428	0.0214323	0.287011	0.0424716
1	comp38666_c0	-1.18897	-0.610175	-0.727009	-0.981154	-0.966991	1.25017	1.3271	1.45934	1.1676	1.23968	-1.21086	-0.299826	-0.462856	-0.772166	-0.90825	0.966617	1.27145	1.24598	1.24023	1.08247	-1.32381	-1.20028	-0.87989	-1.10302	-0.914875	0.0642381	0.288696	0.435456	0.242374	0.268732
1	comp451266_c0	-1.47778	-0.723776	-1.28232	-0.525013	-0.57359	1.05076	1.47692	1.13608	1.02553	0.534626	0.466233	-1.27784	-0.626682	-0.628747	-0.373934	-0.0116604	0.274599	1.53289	2.12734	0.360306	-1.33754	0.499296	0.829074	-0.0773266	0.496133	0.920932	-1.67731	-0.979362	-0.54588	-0.611954
1	comp15507_c0	-0.994844	-0.997087	-1.00753	-0.976356	-1.00037	2.01165	1.84844	1.82186	2.34269	1.20048	-0.610321	-1.00259	-0.995109	-1.01146	-0.959685	0.507657	0.0941424	0.562549	0.532573	0.46464	0.0544534	-0.107593	0.17921	-0.441333	-0.323345	-0.526473	0.222432	-0.306114	-0.244317	-0.338243
1	comp39743_c0	0.595109	-0.17151	0.419772	0.435726	-0.337814	1.32081	1.12985	0.892761	1.43148	1.69535	-0.144962	-0.612543	-0.946973	-0.403658	-0.720726	0.978831	0.197302	0.425858	0.172101	0.980909	0.401782	0.214528	0.331354	0.143315	0.101621	-2.07252	-1.30362	-1.54475	-1.86069	-1.74869
1	comp33254_c0	-0.329055	-0.448099	-0.417758	-0.230217	-0.616534	0.790425	1.31028	0.424954	0.818534	0.409979	-1.69189	-1.75023	-1.73448	-1.77008	-1.66348	1.58539	1.15182	1.17085	0.744549	0.887843	0.106829	0.320541	0.650534	1.47839	0.231277	-0.210358	-0.599118	-0.320716	-0.209997	-0.09018
1	comp40941_c0	-0.964186	-1.64346	-1.12767	-1.23098	-0.693432	0.787329	0.974193	0.138842	0.929971	1.77222	0.863792	-0.84527	-1.40363	-0.132603	-0.591917	-0.00256396	-0.164203	-0.133867	-0.595763	0.872976	-0.646252	-1.24661	1.68137	0.131522	-0.0122155	2.11628	0.934268	-0.772028	0.128047	0.875829
1	comp28252_c1	-1.20527	-1.24666	-0.51942	-0.92188	-1.72149	1.12299	1.55257	1.51249	1.08137	1.54814	-0.311884	-0.179037	-0.690275	-0.00470453	-0.288054	0.578168	0.727899	0.510336	0.731173	0.683287	-1.65679	-1.47813	-0.682492	-1.52313	-0.443511	0.411195	0.686604	0.700331	0.51914	0.507042
1	comp35365_c1	-0.254519	-0.0947824	0.225155	-0.183505	-0.282772	1.09693	1.54876	1.36478	1.22759	2.01177	-0.673675	-1.2402	-2.03539	-1.39592	-1.17648	0.414523	0.840621	0.421268	0.562649	0.972345	-1.40415	-1.55236	0.166161	-0.890183	-0.404237	0.0518028	0.478745	-0.337436	0.047696	0.494815
1	comp35365_c0	-0.316411	-0.227251	0.39329	0.807982	0.644086	0.488301	1.45482	0.267145	1.2086	1.51935	0.386722	-2.07025	-1.72493	-1.06618	-0.982366	0.056262	0.552994	0.252406	-0.122266	0.94678	-1.28269	-0.859109	1.79781	0.476362	0.615469	-0.284101	-0.443749	-1.36327	-1.46918	0.343381
1	comp39017_c0	0.133313	0.66901	0.268285	0.339753	0.473507	1.7156	1.77493	1.70317	1.75676	1.61017	-1.40475	-1.03535	-2.04839	-0.970744	-1.63484	-0.242181	0.459831	-0.315814	0.569132	-0.204978	-0.0163913	0.0118274	-0.201486	-0.251937	-0.429084	-0.452628	-0.372021	-0.638159	-0.542246	-0.724304
1	comp21699_c0	-0.980559	1.38922	-0.545319	-0.96336	-0.985653	0.194746	1.71672	2.40476	0.536612	-0.794135	-1.00372	2.15146	-0.980897	-0.180216	-0.742595	-0.905274	0.662776	0.879571	-0.318231	-0.985411	1.17767	-0.018332	0.297613	-0.955066	0.282197	-0.315792	0.653504	-0.53862	-0.640667	-0.493006
1	comp35523_c0	-0.786062	-0.431454	-0.210467	-0.706516	-1.08076	0.587406	0.450358	0.69569	0.498504	1.0859	-1.70026	-1.76947	-2.02678	-1.76471	-2.02212	0.756549	0.812724	0.666087	0.759674	0.992548	0.561425	0.0403299	1.04512	0.416457	0.818301	0.520834	0.730383	0.329132	0.467135	0.264056
1	comp36960_c0	-0.286967	0.205034	0.759453	-0.0235624	0.740875	1.19858	1.67359	1.56946	0.832019	1.23126	-0.894839	-0.941181	-1.19259	-1.70557	-0.781923	-1.76188	-0.440659	-0.468859	-1.24337	-1.12912	-1.04993	-0.481634	0.681158	0.0947642	-0.530475	1.11151	1.19825	0.637902	0.177998	0.82072
1	comp30390_c0	-0.084274	-1.136	-0.591903	-0.230687	0.867193	0.225631	0.798931	0.790824	1.44028	1.13098	0.205063	-1.61536	-1.42043	-1.9659	0.204424	-0.434406	0.187308	1.06288	0.788438	1.38082	-1.08607	-0.0892848	-0.090841	-0.553648	-0.849487	2.37317	-0.980634	0.20891	-0.724352	0.188425
1	comp41065_c0	-0.575258	1.63198	1.23901	0.071309	-0.187752	0.526982	2.01525	2.02531	-0.00947107	-0.440175	-0.468461	0.405163	0.1046	-1.33179	-1.55968	-0.651499	1.47598	0.449669	0.207936	-0.746312	-0.0737745	-0.859089	1.37046	-0.955063	-1.6569	-0.309143	0.245002	-0.397004	-0.777009	-0.770267
1	comp35699_c0	-0.75278	-0.46829	-0.815852	-0.422453	-0.513029	1.36491	1.62643	1.65672	1.2135	1.69566	-0.245071	0.318839	0.303516	-0.115051	-0.0530588	0.741024	0.808957	0.804111	0.726957	0.585271	-1.75743	-1.60215	-1.54305	-1.17827	-1.66016	-0.442799	0.198365	-0.280439	-0.0746952	-0.119679
1	comp34533_c0	-0.611958	0.114627	-0.23536	-0.662205	-0.623358	1.66513	1.6012	1.97959	1.55682	1.13808	-1.17701	-1.57915	-1.04396	-0.818884	-0.87697	0.397906	0.927296	0.597803	0.706374	-0.168024	-0.907419	-0.8867	-1.03282	-1.08178	-1.16104	0.21634	0.538504	0.848256	0.403186	0.175528
1	comp167205_c0	-2.35597	-1.64086	-0.28184	-0.616582	0.240671	1.58378	2.40917	0.877835	1.21455	1.09978	0.758306	0.456886	0.260917	-0.129385	-0.147764	-0.140028	0.0491705	0.685257	-0.397134	0.426966	-0.72304	-0.304379	0.978785	-1.60726	-0.153837	-0.274953	-0.460518	-1.37614	-0.599868	0.167477
1	comp390064_c0	-0.786963	-1.40457	-0.403831	-0.832764	-0.392987	1.1692	1.44013	1.39706	0.338164	0.990369	2.26008	0.573284	-1.50433	-0.727901	-0.369205	-0.377162	-0.167506	-0.0275294	-0.060679	0.408926	-0.473706	-0.15767	0.533187	-1.64672	0.427324	1.48134	0.330088	-2.01564	-0.451203	0.451205
1	comp35969_c0	-2.08391	-0.747905	-0.113634	-0.442207	-0.451886	1.15181	1.6349	1.32449	1.07084	0.83291	1.03882	-0.257936	-0.521133	-0.923889	-0.764194	-1.15173	1.08761	-0.25056	0.0692356	1.11932	-0.86072	-0.44201	2.16514	0.155239	-0.239277	0.532247	-0.594779	-1.45032	-0.975951	0.0894819
1	comp36464_c1	-0.461514	-0.47897	-0.508504	-0.478858	-0.414516	1.18018	1.68	1.4752	1.26335	1.44605	-0.934594	-0.51895	0.0451822	-1.04427	-0.298008	1.08728	0.871796	1.22168	1.05293	1.13857	-1.22699	-1.49342	-1.56186	-1.05304	-1.02681	0.193178	-1.05616	-0.136549	-0.250408	0.28803
1	comp18142_c0	-0.946742	-0.549897	-1.30743	-0.907681	0.0285876	2.46296	2.33984	1.38507	1.43153	1.59293	-0.258698	-0.722698	-0.453966	-0.46814	-0.0404139	-0.5567	-0.898816	-0.393306	-0.577666	0.0528195	-0.776748	-0.00374229	0.101443	0.928684	-0.181713	0.924178	-1.31306	-0.326484	0.0664476	-0.630585
1	comp33041_c0	-0.920716	0.368837	0.125754	0.66746	0.91497	0.533999	1.14196	0.777312	0.199251	0.776676	0.227557	-1.14827	-0.963844	-0.701105	-0.585992	0.970924	1.47223	1.39659	0.76655	1.44619	-2.01483	-1.69609	0.966995	-1.42149	-0.595362	0.151786	-0.24243	-1.09522	-1.16294	-0.356748
1	comp35584_c0	-1.33503	-0.183644	-0.982694	0.103677	0.695931	0.630586	1.17759	0.720873	0.934011	0.285915	1.91863	-0.932675	0.199215	0.103401	0.542179	0.840953	0.870407	0.405281	0.396147	0.745644	-1.93138	-1.08681	0.389902	-0.365947	-2.04334	1.27942	-0.159746	-1.31174	-1.5253	-0.381457
1	comp30033_c0	-0.196811	0.434604	-0.440535	-0.774951	0.0695131	1.64914	1.1859	1.80494	1.54804	0.366087	-2.37975	-0.569592	0.00190591	-1.34429	-0.320359	1.22642	0.0933243	0.656334	1.19499	0.803393	-0.433498	0.0127333	-0.504828	0.645443	-0.865286	-0.621455	-0.522754	0.0349317	-1.17172	-1.58188
1	comp3241_c0	-0.855089	-0.369946	-1.06339	-0.46483	-0.603666	0.647605	1.29708	0.319252	0.862522	1.2386	0.517039	-1.92393	-1.13235	-0.577638	-0.368636	0.724905	1.84962	1.04381	1.81231	1.13681	-0.935551	-0.971458	1.22273	-0.602463	0.138455	-0.261505	-1.04973	-1.14253	-0.640487	0.152469
1	comp40733_c0	-1.63506	-0.992466	-0.832549	-1.25048	-1.28236	0.586894	1.1989	1.0943	0.617054	1.24275	0.51213	0.368871	0.0367096	0.569282	0.256396	0.61366	1.15993	1.09721	0.854267	0.945576	-1.80897	-1.89898	-0.354102	-1.36146	-1.21866	0.0926335	0.856702	0.265992	0.0813887	0.184467
1	comp34874_c0	-0.198319	-0.0320142	-0.212649	-0.117333	0.548566	0.719975	0.987474	0.473993	0.546962	0.963445	-0.650388	-2.21887	-2.25548	-2.10027	-1.98172	0.425066	1.08243	0.723767	0.61556	0.867198	-0.265756	-0.149677	1.54362	0.40651	0.676971	0.439448	0.0796745	-0.661968	-0.357645	0.101419
1	comp37080_c0	-0.16572	-0.179402	0.0461964	-0.243653	-0.218497	0.627594	0.54028	0.582491	0.627037	1.56605	-1.0058	-2.19024	-2.02653	-1.77771	-2.01553	1.26952	0.824474	0.850541	0.985857	0.99504	-0.485167	-0.562212	-0.110081	-0.0130548	-0.608547	1.07323	0.263287	0.683976	0.338849	0.327729
1	comp40147_c0	-0.607819	0.310889	0.152455	0.0796473	0.883667	0.729814	1.26187	1.07657	0.501825	1.12395	0.763604	-1.03427	-0.367687	-1.0784	-0.613489	0.785311	1.3353	0.846476	0.703431	1.04907	-1.72242	-1.8444	-0.2976	-1.71057	-1.87725	0.673694	-0.166808	-0.290413	-1.10462	0.438195
1	comp69620_c0	-1.53424	-1.83329	-1.24448	-1.45936	-0.812042	0.952365	0.91276	0.298093	0.730509	0.88627	0.3725	-1.57343	-1.70879	-0.670511	-1.24401	1.10746	0.878228	0.64182	0.515469	1.43049	-0.326457	-0.0768141	1.42251	0.134534	0.544455	0.658283	0.391675	-0.148222	0.0590668	0.695148
1	comp38797_c0	0.524335	0.571968	0.567436	0.698902	1.08444	1.1407	1.01523	1.09121	1.02559	0.95344	-0.884186	-1.41478	-1.41181	-1.47276	-1.23195	0.910582	1.21024	1.1251	1.01809	1.16989	-1.04362	-1.11439	-0.722759	-0.726953	-0.571472	-0.860126	-0.590955	-0.719953	-1.04768	-0.293777
1	comp23698_c0	-0.0803096	1.04958	0.560835	-0.179881	-0.257419	0.896151	3.32092	2.16387	1.30811	0.190612	0.392284	-0.727153	-0.184698	-0.581143	0.164101	0.162811	0.773853	-0.432476	-0.288785	-0.110854	-0.832892	-1.02819	-0.873748	-1.02346	-0.606014	-0.775752	-0.178438	-1.02173	-0.878768	-0.921424
1	comp37010_c0	-1.01375	-1.6225	-1.26284	-0.619403	-0.834337	0.808125	0.991768	0.789825	0.995926	1.78865	0.604427	-0.236971	-0.722502	0.469336	-0.418702	0.574918	0.507064	0.349129	0.417169	1.19523	-1.28151	-1.7125	-0.311421	-1.4544	-1.61366	0.609023	0.960783	0.114247	0.919647	1.00922
1	comp33457_c0	-0.00898171	-0.856848	-1.18008	-0.730262	0.862095	1.29028	0.65905	0.847436	1.3329	0.523264	-1.34488	-1.99873	-1.11424	-2.09619	-0.849109	0.142912	-0.568215	-0.220311	0.0918214	-0.829069	0.155957	1.22672	-0.64468	1.06572	0.237902	1.63396	0.199389	0.824129	0.521279	0.826782
1	comp27999_c2	-0.441425	-0.652987	-0.614904	-0.368716	0.0341821	1.5468	2.30093	1.49154	1.5442	0.806292	-1.14902	-0.378265	-1.6664	-1.48842	-1.78683	0.246062	0.216083	0.366805	-0.0786604	-0.147481	0.751939	0.73883	0.035896	0.428199	0.435575	0.929803	-0.956762	-0.725814	-1.02673	-0.390724
1	comp39143_c0	-1.54858	0.0142637	-0.436915	-1.6597	-1.5422	2.15088	1.33949	1.98701	0.483754	0.190545	-1.68313	-0.214902	0.867543	-1.123	-0.768474	-0.729128	0.301013	0.388663	-0.289563	-1.02646	1.03035	0.161012	1.01328	-0.104842	0.0323743	-0.185977	0.715557	0.582312	-0.312504	0.367326
1	Sulfotransferase_4_new	-0.526357	1.02495	0.852334	-0.299292	0.460063	1.57627	1.57942	1.75862	1.46488	1.45476	0.680607	0.675515	-0.883042	0.101672	0.0348475	-1.27133	-0.993552	-1.37783	-1.50442	-1.32166	-1.16403	-1.2777	-0.165027	-0.3566	-0.0557582	0.6951	-0.328344	-0.505331	-0.0187463	-0.310015
1	Sulfotransferase_1_new	-1.87203	-1.32225	-1.40829	-1.05838	-0.748567	1.17755	1.35998	0.987622	1.23184	0.956497	1.22495	0.42908	-0.0911363	0.37932	0.454052	0.627992	0.678472	0.493118	0.513347	0.661883	-1.39949	-1.29099	-0.431707	-1.21132	-1.74341	0.958314	0.209456	-0.367454	0.285557	0.316002
1	comp36719_c0	-1.73902	-1.15899	-1.6993	-1.68909	-1.32952	1.71247	1.15413	1.50549	1.51748	1.27542	0.224745	0.476735	0.861955	0.149708	0.757979	0.116627	0.128265	0.246479	0.00765974	0.037637	0.638606	0.426009	0.704606	0.117805	-0.222255	-1.02703	-0.618778	-0.641705	-1.17299	-0.761139
1	comp38077_c0	-0.440576	-0.427066	-0.0131694	0.270348	0.577933	1.63504	1.508	0.503815	0.828161	0.223086	-0.23721	-1.82264	-1.09099	-1.93404	-1.10554	0.696902	0.998899	0.902248	0.363143	1.32788	-0.92515	-0.983963	1.04955	0.268918	-0.192335	1.25339	-0.412933	-1.45272	-1.28928	-0.0797031
1	comp37373_c0	-0.284817	0.156684	0.269753	0.281565	1.04216	0.977577	1.29355	0.727207	0.884809	1.31304	0.200173	-0.471147	-0.977294	-0.0938038	0.0739753	0.385814	0.847757	0.580175	0.343542	0.610649	-0.562483	-0.623537	1.6125	0.322747	-0.845163	-0.696962	-1.32969	-2.23576	-2.37964	-1.42338
1	comp40647_c0	-1.12188	-0.800826	-0.478936	-0.505601	-0.322228	1.45413	2.21806	2.31813	1.54991	1.62323	0.183519	-1.34499	-0.682154	-0.80831	-0.969638	0.178055	0.270993	0.470393	0.0617386	0.716204	-0.839571	-0.911883	0.697567	-0.181561	-0.0987215	-0.010055	-0.312482	-1.17374	-0.79564	-0.383717
1	comp39608_c0	-1.07652	-1.74769	-1.39413	-0.217726	0.672209	0.572219	1.58332	0.990585	1.09287	1.06429	1.04346	-1.69868	-0.710081	-0.795836	-0.280145	0.491613	1.36224	0.48625	0.58167	0.0479383	-1.08348	-0.687082	0.906462	-0.439124	-0.400382	0.720634	-0.809443	-0.839323	-1.03669	1.60057
1	comp30817_c0	-0.159327	-0.111199	-0.436132	0.448645	1.42904	0.903794	1.1	0.335903	1.00274	0.74981	1.37094	-0.954055	-0.789988	-0.284581	-0.178016	1.17029	0.882577	0.97321	0.95692	1.26995	-0.976206	-0.610513	-0.235374	-0.380012	-0.618907	-0.190682	-1.7055	-1.95015	-1.99356	-1.0196
1	comp39534_c0	-0.264271	-0.0844342	0.310213	0.569887	0.371007	0.789659	1.35419	0.248839	0.969289	1.06958	0.314466	-1.67712	-2.22529	-1.33297	-1.05999	-0.359771	0.232502	-0.156102	-0.918653	0.348274	-0.682197	-0.715852	2.79762	0.469924	-0.530786	0.805622	0.378199	-1.12558	-0.4241	0.527845
1	comp33955_c0	-1.99324	-1.92787	-1.95032	-1.53565	-1.49569	1.05199	1.1252	0.68388	1.13316	1.46475	0.380635	0.353542	-0.443659	0.673509	-0.0564878	0.598829	0.589742	0.430536	0.306763	0.883568	-0.885183	-0.896416	0.3038	-0.601216	-0.659744	0.358686	0.621756	0.220943	0.395553	0.868645
1	comp32270_c0	-1.76012	-1.16447	-1.54886	-1.99414	-0.197514	1.13046	1.43591	1.61404	1.29172	1.35831	0.22222	0.618627	1.25522	0.540075	1.33275	0.318199	0.249939	0.171843	0.360807	-0.0882713	-1.11858	-0.602577	-0.7201	-0.521425	-1.0433	0.084779	-0.697022	0.0138244	-0.52872	-0.0136162
1	comp39652_c1	-1.00011	-1.08646	-1.07356	-1.31176	-0.548966	1.5146	1.84933	1.6904	1.38858	1.31138	-0.274114	-1.12318	-1.05848	-1.03111	-0.769696	-0.559574	-0.0781975	-0.335875	-0.300443	-0.117062	0.913516	0.647065	1.15942	0.905597	1.37065	0.0124882	-0.388922	-0.955818	-0.634093	-0.115624
1	comp39613_c0	-2.3529	-1.60569	-1.44782	-0.952155	-0.946651	0.431612	1.45136	1.12965	0.664789	0.988267	1.68693	-0.489848	0.0449638	-0.0591618	0.380783	0.162096	1.33552	0.993193	0.680646	0.985933	-1.05842	-0.694709	0.43566	-0.899994	-0.623955	0.73822	0.127229	-0.792593	-0.54448	0.231525
1	comp32292_c0	0.0448687	0.215676	0.330765	-0.00109488	-0.797469	1.72347	1.6533	1.65241	1.65112	2.3198	-0.804574	-0.467237	-1.44415	-0.466189	-0.937845	-0.497194	-0.323432	-0.833526	-0.896	-0.48596	-0.683353	-0.986631	-0.798066	-0.180673	-1.38188	0.283583	0.537685	0.139961	0.935034	0.497595
1	comp38511_c0	0.323355	0.678206	0.906347	0.877037	0.635011	1.00808	2.05013	1.41791	1.08686	1.37457	0.225954	0.0678474	0.41582	-0.547479	-0.153956	-0.363404	0.625559	0.474404	0.155874	0.162075	-1.20797	-1.29929	-0.413306	-0.939351	-1.23122	-0.918441	-0.860491	-1.44466	-2.09156	-1.01392
1	comp36830_c0	-0.352467	-1.02706	-1.06474	-0.601122	-1.09911	1.68608	0.759388	0.732037	1.62225	1.76532	0.456036	-1.20957	-2.2233	-0.975502	-0.581901	1.33228	-0.00972423	0.25014	0.910276	0.546633	-0.846041	-0.866841	-0.470342	0.0736299	-1.0667	0.782031	-0.257565	0.437764	0.623694	0.674406
1	comp33489_c0	-0.0276107	1.13262	0.777822	-0.0729076	-1.72365	1.33594	1.48046	1.82797	0.356484	-0.00230661	-0.30462	2.09244	0.179118	0.198297	-1.03604	-1.18748	0.916567	-0.138703	-0.369506	-1.90749	0.237612	-0.792487	-0.270119	-0.423448	-1.5798	-1.1265	0.391025	-0.0651762	0.338728	-0.237221
1	comp37333_c0	-2.08066	-0.686281	-0.783847	-0.926775	-1.15979	1.60519	2.2041	1.92152	1.06032	0.77341	0.289037	-0.611667	-0.143305	-1.25113	-0.891998	-0.26666	0.862838	0.696852	0.354473	-0.0937653	-0.0788657	-0.407591	1.41786	0.334215	-0.874681	0.515523	-0.182385	-0.600014	-0.6442	-0.351717
1	comp33634_c0	-0.854651	-0.23244	-0.113449	-0.750907	-0.994894	1.62867	1.51505	2.21793	1.50729	2.29335	-0.134126	0.883125	0.0527025	0.565421	0.0348421	-0.1226	0.304348	-0.209544	-0.0957129	-0.100924	-0.884476	-1.56661	-0.914746	-1.30411	-0.962709	-0.73951	0.323613	-0.414501	-0.485556	-0.444882
1	comp35763_c0	-0.747871	-0.749963	-0.760671	-0.729647	-0.753434	2.03309	2.27675	2.172	2.10053	1.84768	-0.527513	-0.401917	-0.59663	-0.58585	-0.492081	-0.0167418	0.335206	0.27641	-0.0388944	-0.0327064	-0.694581	-0.724809	-0.743487	-0.537362	-0.543736	-0.0683882	-0.500126	0.00959814	-0.547819	-0.257037
1	comp34615_c0	-0.435976	-0.245041	-0.143403	-0.965952	-0.622853	0.354284	0.879113	0.8751	0.549335	1.0572	-1.12855	-1.84038	-1.68217	-1.915	-1.78043	1.18985	0.969632	0.679333	0.453704	1.11673	-0.717906	-0.660063	0.726251	-0.632024	-0.146613	0.769029	1.20159	0.555921	0.383318	1.15595
1	comp39461_c3	-0.700453	-0.748494	-0.823441	-0.714254	-0.523956	0.992164	1.01873	1.0511	0.966505	1.02918	-0.878993	-1.24379	-1.16238	-1.26125	-1.1722	1.135	1.05128	1.03601	1.05576	1.0732	-1.10299	-1.14555	-1.14152	-0.950298	-0.931375	0.960604	0.891975	0.711321	0.725466	0.802655
1	comp40958_c0	-1.78122	-0.775367	-1.7986	-1.58111	-0.580383	1.26281	0.907037	1.32491	0.898721	0.302689	-1.11588	-1.22229	-0.235378	-1.57138	-0.860266	0.467369	1.19623	1.12685	1.49208	0.275995	0.286055	0.912014	-0.129312	0.854761	0.528335	0.271419	-0.51555	0.599189	-0.0795264	-0.4602
1	comp37071_c0	-1.77111	-1.17914	-1.61683	-1.4237	-0.375091	1.22946	1.48065	1.14463	1.33465	0.914697	0.975855	-0.357762	0.456258	0.127702	0.53638	0.428734	0.447991	0.408719	0.526626	0.0894567	-1.42521	-0.859212	-1.0792	-0.0340904	-1.73588	1.56669	-0.329449	0.211545	0.038676	0.267956
1	comp28327_c0	0.546532	0.652235	0.674021	0.466443	0.213543	0.374658	0.596536	0.487717	0.427383	0.655479	-1.38717	-2.05785	-2.37288	-2.38859	-2.35522	0.465166	0.63561	0.440817	0.490334	0.428212	0.148876	-0.182354	0.198369	0.0043162	-0.109952	0.334801	0.683751	0.650964	0.592678	0.685583
1	comp22742_c0	-0.95903	-0.793074	-1.43043	-0.972265	-1.27537	1.55244	1.84768	1.60154	1.41253	0.591295	-1.04225	-0.937708	-0.66013	-1.43204	-0.948343	0.470086	0.743562	0.325597	1.24022	0.811118	-0.921758	-0.315326	-0.794468	-0.136623	-0.289992	1.18702	0.437429	-0.07066	0.160671	0.598272
1	comp33815_c0	0.203762	0.0992531	0.0632303	0.0905945	0.486672	1.45318	0.913073	0.930368	1.22195	0.161707	-1.57554	-1.64655	-1.22718	-1.22519	-1.37526	0.777973	0.670965	0.806468	0.918902	-0.00747297	-1.22189	-0.708969	-2.00014	-0.577889	-0.802021	0.916438	0.0709237	1.5314	0.60018	0.451053
1	comp34043_c1	-0.266544	-0.374403	-0.562882	-0.360685	-0.663077	1.45444	1.50349	1.40843	1.55167	1.26821	-0.203524	0.411632	0.262393	0.140151	0.254268	0.759432	0.536195	0.383001	0.614853	0.285883	-1.88072	-1.50423	-1.9991	-1.89777	-1.46773	0.368151	-0.0422416	0.0415102	-0.0282187	0.00740354
1	comp13527_c0	-1.59519	-1.29005	-1.20305	-1.60286	-1.78599	0.856434	1.21199	1.31386	1.06522	0.755621	0.0457859	0.508702	0.470288	0.32501	0.148709	1.0826	1.56056	1.54522	1.22151	0.748796	-0.275469	-0.135881	-0.629464	-0.384938	-0.637916	-0.684448	-0.611059	-0.526765	-0.689008	-0.808215
1	comp37088_c0	-0.493787	-0.82864	-0.25475	-0.105456	0.00636257	0.614473	0.57553	-0.320839	0.763518	1.6215	-0.0913004	-1.93627	-2.57507	-1.09985	-1.65916	1.06981	0.551463	0.518617	0.288553	1.60902	-0.147378	-0.924216	1.58827	0.0656941	0.248187	1.00228	0.328661	-0.440499	-0.465634	0.490894
1	comp31268_c0	-2.02586	-1.56038	-1.22719	-1.51586	-0.644197	1.19191	1.67305	0.613798	1.10418	1.17819	0.885985	-0.976632	-0.667101	-1.22336	-0.39173	0.166514	0.879226	0.590848	0.136225	0.577624	-0.305765	-0.490228	1.63713	0.747103	-0.075485	0.979198	0.0101193	-0.750767	-0.742346	0.225817
1	comp448376_c0	-1.12098	-0.822346	-1.10884	-1.18773	-1.12446	0.974015	0.904597	0.52071	1.25941	1.34807	-1.17938	-1.34987	-1.34352	-1.35709	-1.16437	0.824189	0.798274	0.0996518	1.52745	0.912935	-0.275029	-0.505389	0.835153	-0.59804	0.134898	1.33024	-0.140923	0.148279	0.372509	1.28757
1	comp19772_c0	-0.570125	-0.472317	-0.85871	-0.321367	-0.449492	1.52384	1.23981	0.688791	2.27755	1.87913	-1.20036	-1.18054	-1.17209	-1.19052	-1.13201	1.26917	0.973295	0.695118	0.718197	0.715544	-0.923223	-0.437112	-0.54665	-1.14055	-0.655546	0.396422	-0.249324	0.0390626	-0.162646	0.246635
1	comp39667_c0	-1.33696	-0.706043	-1.43797	-0.79116	0.438021	0.628044	0.939191	0.753222	0.827364	1.12091	0.98008	-0.0853942	0.558737	0.0882362	0.67956	0.623226	1.22933	1.32458	1.34612	1.6914	-1.55939	-1.25997	-0.582099	-0.908025	-1.2299	0.0633133	-1.133	-1.09069	-0.818981	-0.351735
1	comp22542_c0	0.23425	-0.113304	0.202489	-0.174897	-0.788794	1.58104	0.971437	0.877017	1.77595	1.39282	-1.56783	-1.11739	-1.67728	-1.1155	-1.50937	0.981517	-0.118148	0.275369	0.506484	0.53768	-0.879934	-1.10513	-1.06701	-0.913635	-0.761821	0.557536	0.485631	0.712134	0.779057	1.03964
1	comp23278_c0	-0.425244	-0.972087	-0.823381	0.352168	0.492137	1.09555	1.17136	0.879355	1.11063	0.978175	0.467866	-2.34342	-1.31768	0.203598	-1.50961	0.295487	0.698963	1.27363	-0.377754	0.250131	-1.36445	-0.115382	1.08515	-0.48862	-0.965432	1.50032	-0.0175046	-0.174116	-1.51869	0.558854
1	comp37671_c0	-1.72187	-0.485929	-0.771603	-0.992257	-0.564374	1.31707	2.26606	1.55933	1.21452	1.42606	-0.870415	-0.895949	-0.799723	-1.41921	-1.23058	-0.244624	0.711539	0.479467	0.203193	0.0727246	-0.502889	-0.516415	0.937669	-0.00715153	-0.794489	1.2274	0.372047	-0.253656	-0.466228	0.750284
1	comp35014_c0	-0.713619	-0.954018	-1.32076	-0.628961	-0.500852	0.555471	1.12776	0.857242	0.852641	0.839892	0.903299	0.880104	0.703782	0.600699	1.07115	0.344386	1.53142	1.12668	1.08	1.29074	-1.07672	-1.22429	-1.46152	-1.53461	-1.25907	-0.194434	-0.620707	-1.27336	-0.523072	-0.479271
1	comp31333_c0	-2.37164	-0.471733	-0.874013	-1.1655	-0.6144	0.427643	1.21515	1.24496	0.535315	1.62724	0.0554907	-0.856977	-0.659216	-0.379265	-0.392531	0.771958	1.2764	1.08389	0.805576	1.12283	-0.350204	-0.660164	1.97163	-0.255708	-0.0517563	-0.568343	-0.301082	-1.52792	-0.68225	0.0446205
1	comp33553_c0	-1.4003	-0.379964	-0.981526	-1.58785	-1.22775	0.687183	1.80548	1.75019	0.6733	0.794367	-0.713568	-0.67539	-0.877991	-1.41613	-0.900544	0.661079	1.5094	0.904781	1.59446	0.698103	0.350606	0.927776	0.563705	-0.14202	-0.274786	-0.15924	-0.306002	-0.265186	-0.703456	-0.908726
1	comp32206_c4	-2.31648	-0.517745	-0.717376	-1.38373	-0.760502	0.387359	2.08675	1.64268	-0.314403	0.20346	0.456659	0.504489	0.487692	-0.774361	0.0170497	-0.0727041	2.00148	1.3547	0.534278	-0.137328	-0.564851	-1.13662	0.868194	-0.242232	-0.42445	1.12141	-0.504591	-0.710277	-0.963007	-0.125551
1	comp32059_c0	-1.00816	-2.4007	-1.97204	-1.35916	-0.685759	1.0617	1.26813	0.841692	1.20099	0.899915	0.788012	-0.560235	-0.427865	-0.714665	0.111366	1.15226	-0.0454005	0.725774	-0.172819	0.486146	-1.35543	-0.723479	-0.200806	-0.614473	0.826338	1.48846	0.104349	0.53165	-0.00965504	0.763861
1	comp29348_c0	-0.650017	-0.368666	-0.543108	-0.669942	0.00714828	1.40058	1.42167	1.49725	1.59906	1.80139	0.916947	-0.188362	0.174082	0.265644	0.608766	0.626685	0.505984	0.495869	0.630251	0.586066	-1.66546	-1.30165	-1.36813	-1.20343	-0.748132	0.0852149	-1.51962	-0.5282	-0.946234	-0.921669
1	comp33288_c0	-0.0933797	0.0817833	0.0950762	-0.0714383	-0.285509	0.432047	0.491317	0.499514	0.543143	0.638258	-1.93143	-1.69957	-2.00077	-2.17907	-2.28969	1.04298	1.09466	0.980334	1.04812	0.952372	0.0753044	-0.221544	-0.00240754	-0.0137325	0.138428	0.230692	0.730954	0.531056	0.604919	0.577591
1	comp30060_c0	-1.11889	-0.698119	-1.28985	-1.29828	0.385225	1.34189	1.90963	1.62673	1.07464	1.14855	-0.508354	-1.6896	-0.695557	-1.73496	-0.661627	0.0755811	0.905313	0.810622	0.0629555	0.716842	-0.978167	-0.644543	-0.153242	-0.489579	-0.507552	1.22396	0.528432	0.307485	-0.227318	0.577781
1	comp40135_c0	-1.02505	-0.645951	-1.01968	-0.636775	0.776472	0.783716	1.1987	0.932097	0.793548	0.224837	-0.186411	-1.8272	0.433962	-1.33221	-0.220504	0.974187	0.965864	1.40997	0.933004	1.17612	-1.58314	-0.610663	-0.558243	-0.411573	-1.98214	1.54187	-0.372829	-0.119879	-0.295829	0.683726
1	comp18376_c0	-1.22946	-0.646361	-1.05029	-0.816582	-1.01638	1.42487	2.70347	1.05424	1.00718	1.49798	0.481326	-0.401569	-0.9185	-0.32495	-0.503691	0.240002	1.02424	1.05166	0.938533	1.06542	-0.982428	-0.760386	-0.0764708	-0.508026	-0.727023	-0.864076	-0.0854172	-1.20082	-0.444981	0.0685024
1	comp33556_c2	0.0913585	0.64147	0.446373	0.164164	0.354551	1.38683	1.6533	0.938595	1.00972	0.74143	-1.15665	-2.20472	-1.75919	-2.19236	-1.85687	0.51824	0.876648	0.706447	0.51825	0.551927	-0.344918	0.137104	0.115401	-0.42409	-0.121703	-0.110262	0.0224854	-0.447748	-0.788407	0.532629
1	comp26370_c1	-0.804441	-1.18588	-1.13637	-1.04693	-1.02168	1.38478	1.6774	1.65001	1.3432	1.47795	-1.28901	-1.25987	-1.24761	-1.27524	-1.1921	0.566566	1.08491	1.02951	0.661078	0.889604	0.190083	0.18359	0.135736	-0.144817	0.271632	-0.175403	-0.202603	-0.300087	-0.296618	0.0326137
1	comp160302_c0	-0.92447	-0.977733	-1.02265	-0.870076	-0.591981	1.23468	1.57945	1.22109	1.25944	1.1776	-1.53682	-1.50309	-1.48892	-1.52097	-1.42505	0.48549	0.925811	0.899285	0.747569	0.768541	-0.48339	0.0320395	-0.142168	-0.180675	-0.350107	0.784204	0.474782	0.211891	0.230772	0.985473
1	comp288298_c0	-1.01522	-1.01721	-0.639473	-0.999421	-0.479234	1.1577	2.39621	0.617152	0.382114	1.63282	-1.03627	-1.02179	-1.01559	-1.02896	-0.985595	0.413076	0.254757	1.55437	0.403192	0.626984	-0.731317	-0.0345116	0.102065	-0.991914	-0.757095	1.61524	-0.0174126	-0.551183	-0.101682	1.2682
1	comp195561_c0	0.0698207	0.431146	1.05382	1.34042	0.809151	0.467872	2.06937	0.878467	-0.0124193	0.736652	-1.00783	-0.993403	-0.987228	-1.00056	-0.957468	0.723089	1.30373	1.1991	1.22314	1.32046	-0.939713	-0.968033	-0.983494	-0.963749	-0.742879	-0.695414	-0.857936	-0.962232	-0.688897	-0.864982
1	comp20632_c0	0.0927628	0.716102	0.873502	-0.167959	0.0517893	1.23018	1.5921	1.92699	0.593119	0.728456	-2.0431	-1.89275	-1.57771	-1.70954	-1.70242	-0.022964	0.848067	0.0148493	0.572411	0.599416	-0.453654	-0.343977	0.623054	0.113079	-0.0276984	0.584303	-0.297557	-0.423399	-0.0159083	-0.481533
1	comp23081_c0	-0.918294	-0.408209	-0.954727	-0.862314	-0.932487	1.15403	0.991315	0.878529	1.008	1.38695	-0.119319	0.479251	0.351022	0.222868	0.195144	0.876296	2.10412	1.13866	1.43875	1.25341	-0.959585	-1.0933	-1.01445	-1.08781	-0.736306	-1.13293	-0.688998	-0.970609	-0.833793	-0.76521
1	comp21081_c0	-0.815762	-0.817414	-0.824622	-0.802614	-0.819633	2.12335	1.62033	1.82911	0.931059	2.18511	-0.833296	-0.821229	-0.81606	-0.827204	-0.791095	0.21272	1.1194	0.264518	0.225187	0.7544	-0.776098	-0.799968	-0.812927	-0.796357	-0.596339	-0.0273621	0.100383	-0.358122	-0.111865	1.08239
1	comp41173_c0	-0.650355	-0.739894	-0.557561	-0.564805	-0.447623	1.24112	1.20941	1.19256	1.24351	1.24308	-1.31971	-1.48882	-1.53749	-1.47699	-1.52373	0.563073	0.279362	0.555797	0.190241	0.411168	-0.715679	-0.727705	-0.532047	-0.715437	-0.521054	0.955125	1.03167	1.08908	1.14123	1.17247
1	comp2692_c0	-0.90558	-0.907408	-0.915474	-0.890949	-0.909901	2.57579	1.65365	1.6436	1.1922	1.2296	-0.925189	-0.911673	-0.90589	-0.91839	-0.87806	-0.354081	0.445449	0.130136	-0.195904	-0.57359	0.366382	0.102889	0.905578	1.56482	0.651704	-0.614185	-0.342353	-0.370492	-0.743574	-0.199101
1	comp152347_c0	-1.14426	-1.14669	-1.15778	-1.12444	-1.15015	0.644716	1.89818	2.14244	1.39984	1.11864	-1.17116	-1.15254	-1.1446	-1.16188	-1.10674	-0.135421	0.657267	0.399392	0.308557	-0.43917	1.09572	1.02904	0.478355	0.460656	0.0212178	-0.254944	0.064415	0.12012	0.585594	-0.134386
1	comp40657_c0	0.563848	0.57919	0.569496	0.101631	0.89252	1.52891	1.0551	0.760568	1.85173	0.995427	-0.606742	-0.97674	0.0834889	-2.27463	-0.546903	-0.0412521	-0.376787	0.389988	-0.173809	-0.101649	-2.12927	-1.10499	-1.20814	-0.968059	-0.328559	0.563734	0.129256	1.13214	-1.09831	0.738809
1	comp35394_c0	-0.949614	0.596417	-0.809425	-0.274653	0.125531	1.16754	1.91482	1.30072	0.316904	-0.542638	-0.681455	-0.848978	0.316601	-1.36184	-0.458106	0.105514	2.29518	1.33131	0.424447	0.390002	-0.774557	0.155386	1.48067	-0.38015	-0.461573	-0.354982	-1.36428	0.153551	-1.46456	-1.34777
1	comp28110_c0	-1.153	-0.345017	-1.46676	-0.950578	0.130621	0.84242	1.43994	2.44827	1.15875	-0.340158	0.342858	-0.259131	0.461858	-0.817893	-1.80092	0.397529	2.00605	0.512757	0.451924	-0.549181	0.101394	0.23913	0.67268	0.171433	0.214009	-0.0948534	-1.37422	-0.918186	-0.266319	-1.25541
1	comp33804_c0	-0.259449	-0.77951	-2.2954	-0.939082	-0.350457	0.733129	0.543791	1.55968	0.910737	1.10261	-0.932932	-0.87436	-1.25997	-0.220877	-1.14525	0.901741	1.25264	0.313137	0.786145	0.505768	-0.6483	0.0826529	1.86696	0.87451	1.04352	-0.513136	-1.04684	-0.931571	-0.76085	0.480976
1	comp41014_c1	-0.533049	-0.0801408	-0.0649108	-0.814689	-1.53009	1.13561	1.25889	1.59153	0.652899	1.21707	-0.663499	1.53413	0.323879	0.507319	-0.31529	-0.217422	1.11614	0.732286	0.457437	-0.131213	-1.31994	-2.05849	-0.504278	-2.08645	-1.05282	-0.615716	0.954017	0.121518	0.180392	0.204882
1	comp24257_c0	-0.0799896	-1.32339	-0.512693	-0.505015	-0.726293	2.30241	0.989658	0.486603	1.97153	0.934819	-1.51616	-0.619483	-0.0910715	-0.834222	-0.566908	-0.349998	1.29246	0.414047	-0.432333	0.572094	-0.491762	-0.325072	-1.61293	-0.870603	-0.86274	-0.864866	1.0183	0.875005	0.52071	1.20789
1	comp36297_c0	0.447021	0.346209	0.502058	0.576989	0.0603382	1.00326	1.26736	1.03313	1.20967	1.69053	-1.49349	-1.61118	-2.02837	-1.27673	-1.82033	0.855114	0.786786	0.68	0.570398	1.0559	-0.577117	-0.782195	0.343274	-0.385516	-0.169095	-0.402217	-0.100438	-1.13361	-0.476312	-0.171424
1	comp31847_c0	-1.56194	-1.0105	-1.21268	-1.17534	-1.31008	1.20958	1.22248	1.32293	1.21295	0.936236	0.721465	0.805119	1.26057	0.691603	0.725534	0.425753	0.574979	0.524005	0.480092	0.156727	-1.39439	-1.52248	-1.14962	-1.04217	-1.52833	-0.00861835	0.156268	0.179154	0.13538	0.175315
1	comp35756_c0	-1.63303	0.0564517	-0.103055	-0.803519	-0.307062	0.559101	1.65151	1.3931	0.430267	0.859131	1.32299	0.711137	0.974186	0.328085	0.576059	-0.576172	1.16284	0.51705	0.0526911	0.296165	-1.78808	-1.5798	1.07985	-0.263001	-1.41895	0.110467	-0.240768	-1.95135	-0.996576	-0.419708
1	comp171682_c0	0.276973	-0.106939	-0.35028	-0.725577	-0.240143	1.81538	1.79135	1.89875	0.798721	1.21472	-1.50992	-1.32306	-1.48011	-1.35662	-1.2336	-0.612956	0.410305	0.361033	0.422852	-0.593907	-0.799613	0.162033	-0.616654	0.0744244	-0.939779	-0.556088	1.03883	1.00384	0.296185	0.879857
1	comp36215_c0	-0.500042	-0.562974	-0.172701	-0.201981	-0.437896	1.43141	1.18301	1.41547	1.26441	1.05534	-1.53942	-1.60668	-1.59207	-1.62503	-1.52595	1.3479	0.889755	1.13217	1.18798	1.22697	-0.15856	0.000749434	-0.143911	-0.151216	-0.440705	-0.438741	-0.375847	-0.233462	-0.23792	-0.190072
1	comp19865_c0	-0.895411	-0.762057	0.120877	-0.17169	-0.639375	0.838372	0.855604	0.651232	1.18331	1.90605	0.0563348	-0.643218	-1.1532	-0.297928	-0.00292726	0.470839	0.504529	0.212291	0.556536	0.519136	-1.51499	-1.52963	-0.900324	-1.57942	-2.21954	1.39451	0.75274	0.445955	1.09995	0.741447
1	comp40216_c0	-2.02813	-1.60458	-1.4588	-1.78321	-2.20681	0.749353	1.36014	1.31077	0.589553	0.746836	-0.965298	-0.0948038	-0.173782	-0.781369	-0.843345	0.106948	0.688293	0.529996	0.429034	0.087686	0.9052	0.472206	0.582862	0.20412	0.406702	-0.0814364	0.997682	0.83564	0.651305	0.367235
1	comp37123_c0	-0.953808	-1.16474	-0.875476	-0.672115	-0.696284	1.86945	1.91971	1.27112	1.91292	1.88847	0.0467462	-0.849171	-1.24474	-0.847074	-0.525035	0.264931	0.437516	0.21235	-0.0310556	0.816372	-0.324613	-0.66289	1.28578	-0.266598	-0.549005	0.107227	-0.187727	-1.30101	-0.629088	-0.252167
1	comp557889_c0	-1.30843	-0.960978	-1.94261	-1.39962	1.12583	1.21394	1.62009	1.03181	0.837656	0.00220091	1.55524	-1.09396	0.465566	-0.971435	-0.00566722	-0.0750158	0.493685	-0.083385	0.19966	0.526213	-1.68068	-0.658685	-0.0111127	-0.409393	-0.871	1.54633	0.0160575	-0.0626343	-0.313113	1.21344
1	comp33951_c0	1.0512	1.15025	0.607927	1.60618	1.42162	0.941317	0.935793	0.481007	0.559218	1.18698	0.481075	-1.94491	-2.4286	-1.01202	-1.34015	-0.15502	-0.0985656	-0.654552	-0.263107	0.138026	-0.836051	-0.683704	0.485811	0.578773	-0.378637	0.74461	-0.577023	-1.1792	-0.643993	-0.174269
1	comp38806_c1	0.6011	0.707122	0.941126	0.665812	0.11477	0.814931	0.927895	0.967391	0.931824	1.15859	-1.94313	-1.55917	-2.18651	-1.64153	-2.143	0.286254	0.536479	0.440436	0.524919	0.604896	-0.465527	-0.732589	0.141316	-0.843991	-0.563554	-0.0266781	0.549169	0.205947	0.56783	0.417876
1	comp17004_c0	-1.03811	0.30606	0.378114	-0.911683	-1.79283	0.493911	1.24975	1.63478	0.237034	0.406262	-2.1521	2.06234	0.399794	-0.617654	-1.12934	0.164116	1.49937	1.08319	0.479539	0.257949	0.93472	-0.13164	0.514797	-0.842527	-0.285402	-1.13737	-0.233288	-0.543812	-0.447532	-0.838431
1	comp29443_c0	-1.37622	-1.64697	-1.75366	-1.6285	-1.5635	1.49796	1.73655	1.71081	1.55532	1.48476	0.306962	0.638508	0.438179	0.897284	0.529959	-0.316031	-0.237262	-0.245648	-0.407331	-0.489436	-0.114941	-0.504839	-0.225271	-0.422816	-0.540496	-0.131015	0.18395	0.352118	0.200221	0.0713688
1	comp34349_c0	-0.673497	-1.12681	-0.364731	-0.431893	-0.505304	0.348905	0.529323	-0.0716217	0.671143	1.8819	1.16104	-0.73456	-1.02758	0.124352	-0.293031	1.55882	1.16203	0.987697	1.0055	2.03521	-1.34594	-2.05583	0.0698452	-0.983142	-1.05607	0.259729	0.202111	-0.895646	-0.548015	0.116059
1	comp24904_c0	-0.64046	-0.960109	-0.689777	-0.351474	-0.147045	0.643352	1.05658	0.145081	0.807768	1.19379	-0.424949	-2.19419	-1.67756	-1.53083	-1.97942	0.803966	1.19513	0.95719	0.739701	1.47778	-0.374203	-0.388213	1.26525	-0.172326	0.0342454	0.756474	0.302293	-0.647087	0.0113141	0.787729
1	comp34933_c0	-1.45492	-1.09239	-1.93555	-1.65443	-1.44304	0.624526	1.50612	0.741702	0.961272	0.937793	1.33927	1.63533	0.594745	0.463356	0.168321	0.590111	0.603908	0.21402	0.637874	0.84844	-0.906912	-0.593139	0.479606	-0.449486	-1.06579	0.475984	-0.311984	-1.3848	-0.401983	-0.127942
1	comp21584_c0	-0.862193	-0.86424	-0.874067	-0.845027	-0.867364	1.65086	1.79657	1.81661	1.66584	1.47721	0.478236	1.35247	0.64821	1.00355	0.595137	-0.317017	0.39055	-0.0225395	0.132539	-0.0403988	-0.811419	-0.84089	-0.858231	-0.836432	-0.644022	-0.873163	-0.879341	-0.83451	-0.864414	-0.872513
1	UDP_5	0.86287	0.425897	0.738603	-0.126081	-0.359809	2.4519	1.04729	0.440617	2.07148	0.810661	-1.92114	-0.483714	-0.120697	-1.4085	-1.31382	0.294474	-1.3665	-0.715095	-0.616207	-0.729651	0.694818	-0.121809	0.680609	-0.137465	-1.04428	1.00318	-0.846707	0.354007	-0.398551	-0.166375
1	UDP_19_new	0.533019	1.02075	0.363827	0.207146	-0.0953635	0.121664	2.51658	2.56596	0.575991	0.556086	-0.577669	-0.155785	-0.369063	-0.5083	0.239142	-0.159953	1.5521	0.682773	0.279933	-0.781341	-0.342549	-0.27104	-0.84187	-0.321509	-0.4993	-1.39514	-1.56392	-1.3728	-0.794699	-1.16467
1	UDP_21_new	-1.55158	-0.925208	-1.27583	-1.50319	-0.757727	1.0641	0.946814	1.03363	1.07378	1.45881	0.720717	0.33475	0.899612	0.76476	0.602672	1.08486	0.834483	0.949013	1.02891	1.00081	-1.48476	-0.536423	-1.46357	-0.440214	-1.16235	-0.444079	-0.691882	-0.568558	-0.535444	-0.456912
1	comp34404_c1	-0.724656	-0.36707	-0.448078	-0.710732	-0.876065	1.80642	1.52205	1.47621	0.825555	0.792619	-0.917533	-1.58842	-1.3432	-1.45169	-1.42819	0.666958	0.970307	0.731469	0.149429	0.428239	0.426518	-0.00251584	1.92207	0.65549	0.0547764	-0.0112138	-0.362851	-0.73478	-1.12204	-0.339071
1	comp26422_c0	-1.89749	-1.23362	-1.23376	-1.11254	-0.731513	1.01321	1.05802	0.368571	0.357857	0.305104	1.90701	-0.584473	-0.33941	-0.503709	-0.322606	1.69227	0.479624	1.00233	-0.0065468	1.60721	-0.225343	-1.62454	0.608277	-0.167891	-0.73522	0.798997	-0.443241	-0.276369	-0.970539	1.21033
1	comp17676_c0	-1.30272	-1.16668	0.0568382	-1.11653	-1.86068	1.48939	0.72058	1.10492	1.37658	0.773192	-0.836702	-1.00842	-1.36068	-0.527995	-0.0306455	1.07201	0.695098	1.51463	1.15428	1.14801	0.0241318	0.693138	0.160755	0.569661	-0.979666	-0.164326	-0.468166	0.264645	-1.3558	-0.638857
1	comp25910_c0	-1.30105	-1.22106	-1.24522	-1.00091	-0.732658	1.18635	1.12857	0.939668	1.26559	0.880485	-1.12969	-0.684654	-1.1531	-1.10772	-1.2446	0.949857	0.525982	1.02512	1.09579	0.79828	-0.842699	-0.953534	-0.722563	-0.345171	-0.526938	0.70015	0.586089	1.11397	0.673708	1.34195
1	comp227863_c0	-1.14009	-0.930954	-1.056	-1.01796	-0.737968	1.13252	1.59135	1.23787	1.41373	1.1717	-1.16899	-0.959961	-0.973243	-1.07006	-0.962963	1.01167	0.461234	0.634749	1.08537	0.630799	-0.752807	-0.677838	-1.02825	-0.906701	-0.854363	0.939537	0.557285	1.14944	0.591299	0.629588
1	comp543174_c0	-1.03953	-0.926422	-0.739253	-0.818945	-0.62032	0.614728	1.49902	1.02978	1.23385	0.769602	-1.06507	-1.04737	-1.03982	-1.05628	-1.00399	0.37632	0.838185	0.821636	1.46252	1.10767	-0.9837	-1.0166	-1.03533	-1.01162	-0.778699	1.11947	0.17218	0.950255	0.926637	1.26109
1	comp38199_c0	0.412336	0.450622	0.858291	0.72614	0.085846	0.737242	0.849908	0.8136	0.938296	1.63848	-0.806099	-2.21478	-2.08834	-1.6513	-1.78052	0.488534	0.306278	0.324002	-0.0914484	0.693211	-0.899228	-1.25341	0.263326	-0.345938	-0.880843	0.752023	0.714695	-0.182263	0.476656	0.664691
1	comp335408_c0	-1.00374	-1.00536	-1.01211	-0.883913	-1.0074	1.37401	1.52045	1.41046	1.5181	1.57666	-0.60154	-0.90049	-0.822907	-0.778247	-0.980358	0.813194	0.231531	0.590259	0.886885	1.14146	-0.965334	-0.988867	-1.00112	-0.985318	-0.772821	0.677469	0.410143	0.510001	-0.0649574	1.11386
1	comp32565_c0	-1.49317	-1.63557	-1.77803	-1.17418	-1.65192	1.59257	1.90051	1.55673	1.66967	1.49693	-0.631677	-0.124577	-0.238269	-0.120741	-0.155823	0.370461	0.747544	0.669159	0.711435	0.288117	-0.473089	-0.522461	-0.311264	-0.419653	-0.19683	0.228051	-0.329421	0.0738341	0.0366088	-0.0849376
1	comp37390_c0	-0.712681	-0.792249	-0.354871	-0.756621	-0.912867	1.38224	1.84142	1.75154	1.59825	2.24917	-0.303969	-0.0303333	-0.525609	-0.0625964	-0.538065	0.762157	0.842579	0.437305	0.540826	0.644679	-1.00676	-1.78087	-0.427475	-1.37286	-0.399343	-0.478934	-0.0178361	-0.659319	-0.469004	-0.447905
1	comp285044_c0	-0.916189	-0.918245	-0.820093	-0.899234	-0.814543	1.08451	0.402948	0.869306	1.45803	1.09154	-0.652702	-0.923296	-0.91643	-0.845356	-0.883937	1.93628	1.03716	1.1532	2.03448	1.56369	-0.76491	-0.775377	-0.912354	-0.89087	-0.686567	-0.243192	0.0192089	-0.0702811	0.0424143	0.240818
1	comp33519_c0	-0.993491	-1.17826	-1.12652	-1.05245	-0.986467	2.09716	1.41095	1.76792	2.13255	2.20128	-0.0980334	-0.469	-0.862789	-0.149943	-0.296883	-0.675719	-0.733079	-0.654484	-0.142896	-0.135959	-0.339033	-0.300268	-0.61228	-0.308285	-0.436405	0.0869902	0.240373	0.421404	0.612398	0.581212
[truncated: 26,074 more rows]

## Sheet: Table S7 
Table S7: Functional analysis of enriched KEGG pathways categories in eight clusters. The clusters are presented in Figures 5b and S2.
cluster	KEGG Pathway ID	KEGG Pathway	p-value	Fold enrichment	super pathway	level 1 pathway
[truncated: 149 more rows]

## Sheet: Table S8 
Table S8: The distribution and rld values of ABC transporters and sugar transporters (STs) across the eight clusters (rld data from Table S6).
[truncated: 124 more rows]

[truncated: 1 more sheets: Table S9 ]
