# Supplementary material for: The molecular mechanisms that determine different degrees of polyphagy in the Bemisia tabaci species complex
Source: Evol Appl. 2020 Nov 20;14(3):807–20. doi: 10.1111/eva.13162 (PMC7980310; doi:10.1111/eva.13162)
Supplement: Supplementary file 2 — Table S4 [file EVA-14-807-s007.xlsx]

## Sheet: Table S4
Table S4: Analysis of differentially expressed genes between plants within species
Seq. Name	Seq. Description	Seq. Length	#Hits	min. eValue	mean Similarity	#GOs	GOs	Enzyme Codes	InterProScan	AsiaII1-Cassava_Eggplant.log2FoldChange	AsiaII1-Cassava_Eggplant.padj	AsiaII1-Cassava_Kale.log2FoldChange	AsiaII1-Cassava_Kale.padj	AsiaII1-Cassava_Pepper.log2FoldChange	AsiaII1-Cassava_Pepper.padj	AsiaII1-Eggplant_Kale.log2FoldChange	AsiaII1-Eggplant_Kale.padj	AsiaII1-Eggplant_Pepper.log2FoldChange	AsiaII1-Eggplant_Pepper.padj	AsiaII1-Kale_Pepper.log2FoldChange	AsiaII1-Kale_Pepper.padj	MEAM1-Cassava_Eggplant.log2FoldChange	MEAM1-Cassava_Eggplant.padj	MEAM1-Cassava_Kale.log2FoldChange	MEAM1-Cassava_Kale.padj	MEAM1-Cassava_Pepper.log2FoldChange	MEAM1-Cassava_Pepper.padj	MEAM1-Eggplant_Kale.log2FoldChange	MEAM1-Eggplant_Kale.padj	MEAM1-Eggplant_Pepper.log2FoldChange	MEAM1-Eggplant_Pepper.padj	MEAM1-Kale_Pepper.log2FoldChange	MEAM1-Kale_Pepper.padj	NW2-Cassava_Eggplant.log2FoldChange	NW2-Cassava_Eggplant.padj	NW2-Cassava_Kale.log2FoldChange	NW2-Cassava_Kale.padj	NW2-Cassava_Pepper.log2FoldChange	NW2-Cassava_Pepper.padj	NW2-Eggplant_Kale.log2FoldChange	NW2-Eggplant_Kale.padj	NW2-Eggplant_Pepper.log2FoldChange	NW2-Eggplant_Pepper.padj	NW2-Kale_Pepper.log2FoldChange	NW2-Kale_Pepper.padj	MED-Q1-Cassava_Eggplant.log2FoldChange	MED-Q1-Cassava_Eggplant.padj	MED-Q1-Cassava_Kale.log2FoldChange	MED-Q1-Cassava_Kale.padj
comp32008_c1	rna 3 -terminal phosphate cyclase isoform x1	1588	20	9.82e-86	0.711	5	C:nucleoplasm; F:ATP binding; P:RNA processing; F:poly(A) RNA binding; F:RNA-3'-phosphate cyclase activity	EC:6.5.1.4		-0.375902	0.322722	-0.430363	0.282139	-0.406765	0.694869	-0.054461	0.994162	-0.0308636	0.986343	0.0235974	0.982267	-0.500193	0.963921	-0.252574	0.815253	-0.010182	0.999998	0.24762	1	0.490011	0.869074	0.242392	0.679596	0.326735	0.405897	0.504443	0.259226	0.335265	0.504323	0.177708	0.720107	0.00853016	0.993109	-0.169178	0.783493	-0.359186	0.455027	-0.100932	0.999847
comp36701_c0	probable rna 3 -terminal phosphate cyclase-like protein	1819	20	2.8e-158	0.7425	6	C:nucleolus; F:endoribonuclease activity; F:RNA binding; P:endonucleolytic cleavage of tricistronic rRNA transcript (SSU-rRNA, 5.8S rRNA, LSU-rRNA); F:RNA-3'-phosphate cyclase activity; P:regulation of RNA metabolic process	EC:6.5.1.4		-0.38459	0.0674321	-0.215734	0.489982	-0.23356	0.721401	0.168856	0.992769	0.15103	0.791301	-0.017826	0.979888	-0.0270758	0.999496	-0.161726	0.874937	0.0259211	0.999998	-0.13465	1	0.0529969	0.985703	0.187647	0.711673	-0.82255	0.000796415	-0.267895	0.445	-0.377673	0.287308	0.554655	0.0930468	0.444877	0.128858	-0.109778	0.812322	-0.393569	0.157739	-0.160552	0.999847
comp35756_c0	trna-splicing ligase homolog	3323	20	0	0.9565	5	F:metal ion binding; C:tRNA-splicing ligase complex; F:RNA ligase (ATP) activity; P:tRNA splicing, via endonucleolytic cleavage and ligation; F:ATP binding	EC:6.5.1.3		-0.450178	0.194261	-0.409285	0.310862	-0.184089	0.841437	0.0408931	0.995224	0.266089	0.727721	0.225196	0.73868	-0.316072	0.991476	-0.229613	0.823061	0.0332602	0.999998	0.086459	1	0.349332	0.898313	0.262873	0.616414	0.0974792	0.836998	0.097379	0.87032	0.277845	0.596969	-0.000100161	0.999936	0.180366	0.778529	0.180466	0.770097	-0.441915	0.306851	-0.268608	0.999847
comp35371_c1	udp-sugar transporter ust74c	3187	20	2.06e-145	0.804	12	C:integral component of membrane; P:DNA recombination; F:zinc ion binding; C:mitochondrial inner membrane; F:DNA ligase (ATP) activity; P:ubiquinone biosynthetic process; P:DNA replication; F:DNA binding; F:ATP binding; P:DNA ligation involved in DNA repair; P:carbohydrate transport; P:DNA biosynthetic process	EC:6.5.1.1		-0.10494	0.842612	0.0510569	0.944191	-0.00351524	0.997593	0.155997	0.992769	0.101425	0.930075	-0.0545721	0.945819	-0.182755	0.991476	-0.12293	0.914773	-0.115413	0.999998	0.0598249	1	0.0673418	0.979865	0.00751685	0.989842	0.684331	0.0312259	0.823378	0.0257696	0.33883	0.440486	0.139047	0.769889	-0.345501	0.441345	-0.484548	0.268354	-0.0105577	0.990273	0.194609	0.999847
comp39157_c0	dna ligase 4	3143	20	0	0.6005	12	C:DNA ligase IV complex; F:DNA ligase (ATP) activity; P:double-strand break repair via nonhomologous end joining; P:nucleotide-excision repair, DNA gap filling; F:DNA binding; F:ATP binding; C:DNA-dependent protein kinase-DNA ligase 4 complex; P:immunoglobulin V(D)J recombination; P:DNA ligation involved in DNA repair; P:lagging strand elongation; C:cytoplasm; P:DNA biosynthetic process	EC:6.5.1.1		0.174834	0.550268	-0.0958589	0.830309	0.106423	0.866671	-0.270693	0.992769	-0.0684117	0.938748	0.202281	0.640217	0.104524	0.991476	0.000686623	0.999679	-0.023373	0.999998	-0.103838	1	-0.127898	0.945074	-0.0240597	0.962126	0.101108	0.752996	0.24305	0.486027	-0.0690684	0.874848	0.141942	0.688575	-0.170176	0.680982	-0.312118	0.38213	0.0648265	0.946904	0.0709303	0.999847
comp32359_c0	dna ligase 1	3669	20	0	0.835	7	P:DNA replication; F:DNA binding; P:DNA biosynthetic process; F:ATP binding; P:DNA ligation involved in DNA repair; F:DNA ligase (ATP) activity; P:DNA recombination	EC:6.5.1.1		-0.0385973	0.924691	-0.123248	0.735118	-0.0625114	0.918398	-0.0846502	0.992769	-0.0239141	0.981843	0.0607361	0.900253	0.0675993	0.991476	0.0221644	0.982945	-0.0676446	0.999998	-0.0454349	1	-0.135244	0.935869	-0.089809	0.826477	-0.116707	0.661191	0.246275	0.399975	-0.0469959	0.903461	0.362981	0.167578	0.0697107	0.870086	-0.293271	0.330251	0.0214553	0.980056	0.143322	0.999847
comp35401_c0	rna-splicing ligase	1757	20	0	0.5805	2	F:RNA ligase activity; P:RNA processing	EC:6.5.1		0.116947	0.876776	0.500583	0.316824	0.0659644	0.958759	0.383636	0.992769	-0.0509824	0.979554	-0.434618	0.569659	0.0646266	0.994206	-0.0157767	0.992118	-0.229246	0.999998	-0.0804033	1	-0.293872	0.898313	-0.213469	0.603956	-0.231003	0.674568	0.363804	0.555331	-0.358564	0.586542	0.594807	0.27309	-0.127561	0.892143	-0.722368	0.234886	0.00577083	0.994666	0.409656	0.860417
comp156646_c0	rna-splicing ligase	210	20	5.75e-28	0.683	3	F:RNA ligase activity; F:metal ion binding; P:RNA processing	EC:6.5.1		-0.3237	NA	-0.108694	NA	-0.495533	NA	0.215006	NA	-0.171833	NA	-0.386839	NA	0.211853	0.991476	-0.000726937	0.999679	-0.181275	NA	-0.212579	1	-0.393128	0.91036	-0.180548	NA	0.387902	0.517252	0.803106	0.188672	0.390022	NA	0.415203	NA	0.00211964	0.999202	-0.413084	NA	0	NA	0	NA
comp255234_c0	rna-splicing ligase	340	20	1.64e-27	0.7655	3	F:RNA ligase activity; F:metal ion binding; P:RNA processing	EC:6.5.1		-0.226435	NA	0.168494	NA	-0.100269	NA	0.39493	NA	0.126166	NA	-0.268763	NA	-0.0653768		-0.378047	NA	-0.192397	NA	-0.312671	1	-0.12702	0.96019	0.18565	NA				NA		NA		NA		NA		NA	-0.390258	0.603425	-0.075206	NA
comp318732_c0	propionyl- carboxylase beta mitochondrial-like	220	20	1.74e-38	0.932	14	F:propionyl-CoA carboxylase activity; C:cytosol; F:acetyl-CoA carboxylase activity; P:fatty acid biosynthetic process; C:acetyl-CoA carboxylase complex; P:short-chain fatty acid catabolic process; F:ATP binding; P:fatty acid beta-oxidation; C:mitochondrial matrix; P:biotin metabolic process; P:isoleucine catabolic process; P:leucine catabolic process; P:valine catabolic process; P:pyruvate metabo…	EC:6.4.1.3; EC:6.4.1.2		0.445488	0.501972	0.434354	0.577184	0.193919	NA	-0.011134	NA	-0.251568	0.877555	-0.240434	NA	-0.000209829	1	-0.373296	NA	-0.300759	NA	-0.373086	1	-0.30055	0.922981	0.0725366	NA	0.325046	0.597992	0.719815	NA	0.024272	NA	0.394769	NA	-0.300774	NA	-0.695543	NA	0.130212	NA	-0.0953102	NA
comp40275_c0	acetyl- carboxylase isoform x3	7823	20	0	0.865	11	P:fatty acid biosynthetic process; F:metal ion binding; F:ATP binding; F:biotin carboxylase activity; F:propionyl-CoA carboxylase activity; F:acetyl-CoA carboxylase activity; C:biotin carboxylase complex; P:isoleucine catabolic process; P:leucine catabolic process; P:valine catabolic process; P:pyruvate metabolic process	EC:6.4.1.3; EC:6.3.4.14; EC:6.4.1.2		0.392835	0.119768	0.365444	0.20626	-0.00300263	0.997439	-0.0273919	0.995642	-0.395838	0.223319	-0.368446	0.351103	0.309657	0.991476	0.469449	0.590158	-0.0201666	0.999998	0.159792	1	-0.329824	0.91227	-0.489616	0.315785	0.716936	0.0130692	0.39585	0.296765	0.330005	0.419613	-0.321086	0.372304	-0.386931	0.300708	-0.0658449	0.911164	0.707981	0.0270222	0.37779	0.942388
comp38744_c0	propionyl- carboxylase beta mitochondrial	4445	20	0	0.841	6	P:fatty acid biosynthetic process; C:acetyl-CoA carboxylase complex; F:transferase activity; C:mitochondrion; F:acetyl-CoA carboxylase activity; P:pyruvate metabolic process	EC:6.4.1.2		0.535256	0.00169887	0.45135	0.0182138	0.295177	0.645914	-0.083906	0.992769	-0.240079	0.497197	-0.156173	0.709691	0.119194	0.991476	0.104086	0.876983	0.0405615	0.999998	-0.0151078	1	-0.0786326	0.956641	-0.0635247	0.872834	0.54237	0.142788	0.0335776	0.959212	-0.074568	0.905484	-0.508792	0.229334	-0.616938	0.134137	-0.108146	0.873084	0.902989	0.00296622	0.699075	0.176942
comp16728_c0	neuronal pas domain-containing	1842	20	6.2e-168	0.661	9	P:regulation of transcription, DNA-templated; F:DNA binding; P:transcription, DNA-templated; F:protein dimerization activity; C:nucleus; F:acetyl-CoA carboxylase activity; P:pyruvate metabolic process; P:fatty acid biosynthetic process; C:acetyl-CoA carboxylase complex	EC:6.4.1.2		0.315635	0.638359	0.26192	0.771756	-0.00601944	0.997151	-0.0537147	0.995302	-0.321655	0.796646	-0.26794	0.794181	-0.179436	0.991476	0.478343	0.615561	-0.0717364	0.999998	0.657779	1	0.1077	0.97467	-0.550079	0.292901	1.55531	6.36e-05	1.23777	0.00711421	0.976953	0.0881368	-0.317542	0.570136	-0.57836	0.296035	-0.260818	0.707007	0.571205	0.240875	0.472358	0.921942
comp21651_c0	aryl hydrocarbon receptor	1045	20	7.3e-167	0.7705	9	P:regulation of transcription, DNA-templated; F:DNA binding; P:transcription, DNA-templated; F:protein dimerization activity; C:nucleus; F:acetyl-CoA carboxylase activity; P:pyruvate metabolic process; P:fatty acid biosynthetic process; C:acetyl-CoA carboxylase complex	EC:6.4.1.2		-0.107925	NA	0.0619665	NA	-0.290001	NA	0.169892	NA	-0.182076	NA	-0.351968	NA	-0.117059	0.994097	-0.0608355	NA	-0.0287886	NA	0.0562236	1	0.0882705	0.981416	0.0320469	NA	0.336283	0.59032	0.112044	NA	0.263918	NA	-0.224239	NA	-0.0723646	NA	0.151875	NA	0.0546907	NA	-0.329451	NA
comp40308_c0	glutamyl-trna amidotransferase subunit mitochondrial	3137	20	4.51e-124	0.6425	8	C:mitochondrion; P:glutaminyl-tRNAGln biosynthesis via transamidation; P:mitochondrial translation; F:glutaminyl-tRNA synthase (glutamine-hydrolyzing) activity; P:regulation of protein stability; F:ATP binding; C:glutamyl-tRNA(Gln) amidotransferase complex; P:glutamate metabolic process	EC:6.3.5.7		-0.15962	0.547378	-0.119506	0.74401	-0.0755779	0.900028	0.0401139	0.994162	0.0840421	0.905011	0.0439282	0.932659	-0.102307	0.991476	-0.09934	0.908562	0.00857699	0.999998	0.00296679	1	0.110884	0.952397	0.107917	0.792794	0.0876171	0.760813	0.0870492	0.812556	-0.0115205	0.979205	-0.000567811	0.99858	-0.0991376	0.805947	-0.0985698	0.806789	-0.0357812	0.965867	-0.0221325	0.999847
comp103557_c0	glutamyl-trna amidotransferase subunit b	836	20	1.71e-144	0.6885	5	F:glutaminyl-tRNA synthase (glutamine-hydrolyzing) activity; F:ATP binding; F:transferase activity; P:translation; P:glutamate metabolic process	EC:6.3.5.7		0.649406	NA	0.353383	NA	0.366491	NA	-0.296023	NA	-0.282914	NA	0.0131088	NA	-0.0394844	0.999496	0.0944257	NA	-0.231816	NA	0.13391	1	-0.192332	0.952859	-0.326242	NA	-0.41598	0.492556	-0.155724	NA	-0.512828	NA	0.260256	NA	-0.0968481	NA	-0.357105	NA	0.290763	NA	0.0727716	NA
comp37845_c3	isoform a	1617	20	4.91e-38	0.5265	10	P:chromosome organization; P:asparagine biosynthetic process; F:metal ion binding; P:positive regulation of cellular process; P:regulation of signal transduction; C:intracellular organelle part; C:nucleus; F:asparagine synthase (glutamine-hydrolyzing) activity; P:alanine metabolic process; P:aspartate metabolic process	EC:6.3.5.4		-0.211886	0.683716	-0.397004	0.392311	-0.206919	0.834003	-0.185117	0.992769	0.00496698	0.997646	0.190084	0.807369	-0.306141	0.991476	-0.237904	0.834201	-0.0335671	0.999998	0.0682361	1	0.272573	0.922981	0.204337	0.743894	0.288041	0.387132	0.407812	0.291023	0.486151	0.233837	0.119771	0.788378	0.19811	0.687504	0.0783388	0.895818	-0.382703	0.304369	-0.0752934	0.999847
comp36790_c0	asparagine synthetase	2363	20	0	0.7585	9	C:cytoplasm; C:cytoskeleton; F:asparagine synthase (glutamine-hydrolyzing) activity; P:asparagine biosynthetic process; F:cytoskeletal protein binding; C:extrinsic component of membrane; C:integral component of membrane; P:alanine metabolic process; P:aspartate metabolic process	EC:6.3.5.4		-0.565165	0.0021597	-0.448062	0.0356492	-0.114674	0.854369	0.117103	0.992769	0.450491	0.0519776	0.333388	0.321643	-0.311309	0.991476	-0.252388	0.727923	0.0842928	0.999998	0.0589213	1	0.395602	0.857513	0.336681	0.375036	-1.02693	1.72e-07	-0.333548	0.231301	-0.363578	0.221411	0.69338	0.0242855	0.66335	0.00103618	-0.0300302	0.948504	-0.469373	0.193395	-0.149674	0.999847
comp39671_c0	phosphoribosylformylglycinamidine synthase	4824	20	0	0.75	3	P:'de novo' IMP biosynthetic process; F:phosphoribosylformylglycinamidine synthase activity; P:purine nucleobase metabolic process	EC:6.3.5.3		1.49319	3.3e-18	1.16456	1.16e-10	0.424406	0.459345	-0.328634	0.992769	-1.06878	1.6e-08	-0.74015	0.00125894	0.26078	0.991476	0.811897	0.181285	-0.0545719	0.999998	0.551116	1	-0.315352	0.922981	-0.866469	0.0700288	1.52282	1.87e-05	1.42724	0.000572794	0.405802	0.451898	-0.0955754	0.872176	-1.11702	0.00314715	-1.02144	0.031329	1.16894	0.00189884	0.853319	0.20124
comp40509_c0	argininosuccinate synthase	5126	20	0	0.8945	7	C:cytoplasm; P:arginine biosynthetic process; F:ATP binding; F:argininosuccinate synthase activity; P:alanine metabolic process; P:aspartate metabolic process; P:proline metabolic process	EC:6.3.4.5		-0.583046	0.000264773	-0.339146	0.106283	-0.00343588	0.996673	0.2439	0.992769	0.57961	0.00082717	0.33571	0.229591	-0.351968	0.991476	-0.420954	0.524991	0.028984	0.999998	-0.0689856	1	0.380952	0.869074	0.449938	0.233688	-0.619351	0.0337762	-0.627257	0.070978	-0.0998805	0.835715	-0.00790605	0.987271	0.51947	0.116544	0.527376	0.172	-0.467156	0.11265	-0.337098	0.860417
comp36668_c0	adenylosuccinate synthetase	3605	20	0	0.8485	7	F:adenylosuccinate synthase activity; P:'de novo' AMP biosynthetic process; F:metal ion binding; F:GTP binding; P:purine nucleobase metabolic process; P:alanine metabolic process; P:aspartate metabolic process	EC:6.3.4.4		0.342327	0.0795825	0.533698	0.00237774	0.0602277	0.92134	0.191371	0.992769	-0.2821	0.334062	-0.47347	0.0350449	0.119098	0.991476	0.270156	0.719923	-0.157263	0.999998	0.151058	1	-0.276362	0.906822	-0.427419	0.262938	0.631377	0.00049529	0.552148	0.0123834	0.310083	0.234989	-0.079229	0.779842	-0.321294	0.146692	-0.242065	0.365126	0.601752	0.0203026	0.436983	0.499928
comp40952_c0	adenylosuccinate synthetase	2949	20	0	0.826	9	F:adenylosuccinate synthase activity; P:'de novo' AMP biosynthetic process; F:metal ion binding; P:IMP metabolic process; C:cytoplasm; F:GTP binding; P:purine nucleobase metabolic process; P:alanine metabolic process; P:aspartate metabolic process	EC:6.3.4.4		-0.434339	0.0887891	-0.255852	0.491157	-0.266688	0.7284	0.178487	0.992769	0.167651	0.810215	-0.0108366	0.989775	-0.195399	0.991476	-0.0710554	0.946796	0.0131281	0.999998	0.124344	1	0.208527	0.921684	0.0841835	0.857682	0.400425	0.110261	0.443626	0.140032	0.345779	0.296696	0.0432008	0.910654	-0.054646	0.9148	-0.0978468	0.824644	-0.170216	0.754584	-0.033004	0.999847
comp34027_c0	lim homeobox protein lhx9-like	1602	20	5.99e-129	0.6445	7	F:zinc ion binding; P:regulation of transcription, DNA-templated; F:CTP synthase activity; F:sequence-specific DNA binding; P:pyrimidine nucleotide biosynthetic process; C:nucleus; P:pyrimidine nucleobase metabolic process	EC:6.3.4.2		-0.0822348	0.927935	0.321083	0.674962	-0.128824	0.923465	0.403318	0.992769	-0.0465893	0.984643	-0.449907	0.615353	0.11159	0.991476	0.15268	0.908834	0.126671	0.999998	0.0410902	1	0.0150816	1	-0.0260086	0.974003	0.372756	0.439489	-0.246694	0.690261	0.155245	0.823259	-0.61945	0.223209	-0.217511	0.779453	0.401939	0.522717	-0.0128766	0.991936	0.0872291	0.999847
comp33431_c0	ctp synthase	3070	20	0	0.7275	5	P:glutamine metabolic process; F:CTP synthase activity; F:ATP binding; P:'de novo' CTP biosynthetic process; P:pyrimidine nucleobase metabolic process	EC:6.3.4.2		0.0142684	0.97824	-0.201068	0.58466	0.0421575	0.954368	-0.215337	0.992769	0.0278891	0.981843	0.243226	0.60313	0.0254446	0.998988	-0.2469	0.601537	0.0600362	0.999998	-0.272345	1	0.0345915	0.985081	0.306936	0.235902	-0.493817	0.0987999	0.0497222	0.923608	-0.308315	0.447653	0.543539	0.124657	0.185502	0.696404	-0.358038	0.378042	-0.247929	0.713609	-0.0280117	0.999847
comp36809_c0	urea carboxylase	3813	20	0	0.8195	7	F:metal ion binding; F:ATP binding; F:allophanate hydrolase activity; F:biotin carboxylase activity; F:lyase activity; P:obsolete urea cycle intermediate metabolic process; P:atrazine catabolic process	EC:6.3.4.14; EC:3.5.1.54		0.562166	0.214987	0.574088	0.251331	-0.0951314	0.939097	0.0119218	0.999518	-0.657297	0.233838	-0.669219	0.279404	-0.0903207	0.994206	0.290672	0.784294	-0.249211	0.999998	0.380992	1	-0.158891	0.953485	-0.539883	0.267493	1.51316	0.000100582	0.710736	0.154781	0.843778	0.133012	-0.802423	0.120779	-0.669382	0.200177	0.133042	0.865613	0.964846	0.0141518	0.528248	0.816704
comp39113_c0	propionyl- carboxylase alpha mitochondrial	2348	20	0	0.742	5	F:metal ion binding; F:ATP binding; F:biotin carboxylase activity; P:fatty acid biosynthetic process; C:biotin carboxylase complex	EC:6.3.4.14		1.1022	5.12e-07	0.734252	0.00396223	0.294842	0.727909	-0.367943	0.992769	-0.807353	0.00171611	-0.43941	0.31979	0.538362	0.860188	0.592735	0.433983	0.0280062	0.999998	0.0543735	1	-0.510356	0.857513	-0.564729	0.231303	0.552487	0.10747	0.757054	0.0529442	0.0403761	0.950307	0.204567	0.652112	-0.51211	0.204594	-0.716677	0.0990961	0.86155	0.0365708	0.484226	0.92865
comp40492_c0	methylcrotonoyl- carboxylase subunit mitochondrial	3465	20	0	0.706	5	F:metal ion binding; F:ATP binding; F:biotin carboxylase activity; P:fatty acid biosynthetic process; C:biotin carboxylase complex	EC:6.3.4.14		0.639144	0.0183569	0.553431	0.0739997	0.341997	0.702561	-0.0857127	0.992769	-0.297147	0.626449	-0.211434	0.736738	0.295909	0.963921	0.265207	0.615561	0.0102687	0.999998	-0.0307016	1	-0.28564	0.869981	-0.254938	0.394478	-0.578081	0.0237424	-0.0599097	0.89372	-0.149948	0.704218	0.518171	0.107913	0.428133	0.151101	-0.0900385	0.852202	0.256102	0.590151	0.148875	0.999847
comp31937_c0	nadh dehydrogenase	1952	20	7.17e-50	0.7925	6	F:phosphoribosylamine-glycine ligase activity; F:metal ion binding; F:oxidoreductase activity, acting on NAD(P)H; F:ATP binding; P:purine nucleobase biosynthetic process; P:electron transport chain	EC:6.3.4.13		0.137159	0.750244	0.206848	0.645858	0.206407	0.792711	0.0696885	0.994162	0.0692478	0.952796	-0.000440686	0.999531	0.109226	0.991476	0.00151486	0.999679	0.000235672	0.999998	-0.107711	1	-0.10899	0.955121	-0.00127919	0.997711	-0.175347	0.632937	-0.22318	0.607211	-0.00620269	0.99206	-0.0478332	0.921057	0.169144	0.746735	0.216978	0.654873	0.232252	0.684099	0.0635686	0.999847
comp89730_c0	atp-dependent dethiobiotin synthetase	366	20	4.7e-20	0.7045	5	F:dethiobiotin synthase activity; F:ATP binding; F:magnesium ion binding; P:biotin biosynthetic process; C:cytoplasm	EC:6.3.3.3		-0.779748	0.141691	-0.544411	0.44783	-0.374202	0.802284	0.235337	NA	0.405547	0.743385	0.17021	NA	-0.694049	0.689062	-0.511352	NA	0.149031	NA	0.182698	1	0.84308	0.619249	0.660382	NA	-0.168338	0.800165	-0.335938	0.630969	0.157615	NA	-0.1676	NA	0.325954	0.722509	0.493553	NA	-0.582751	0.321183	-0.575645	0.82451
comp32102_c0	5-formyltetrahydrofolate cyclo-ligase	1208	20	1.6e-52	0.69	6	F:5-formyltetrahydrofolate cyclo-ligase activity; C:mitochondrion; F:metal ion binding; P:folic acid-containing compound biosynthetic process; P:tetrahydrofolate interconversion; F:ATP binding	EC:6.3.3.2		0.385434	0.177261	0.504958	0.0677203	0.366616	0.677927	0.119524	0.992769	-0.0188182	0.990022	-0.138342	0.823311	0.284258	0.991476	0.220231	0.787012	0.0364682	0.999998	-0.0640265	1	-0.24779	0.921809	-0.183763	0.693204	-0.0437012	0.920043	0.13459	0.783596	-0.135668	0.782858	0.178292	0.677028	-0.0919669	0.881814	-0.270258	0.563968	0.0920387	0.90481	0.0819459	0.999847
comp26704_c0	5-formyltetrahydrofolate cyclo-ligase	232	20	5.8e-11	0.6355	4	F:5-formyltetrahydrofolate cyclo-ligase activity; F:metal ion binding; P:metabolic process; F:ATP binding	EC:6.3.3.2		-0.557679	NA	-0.346151	NA	-0.530054	NA	0.211528	NA	0.0276253	NA	-0.183903	NA	-0.499414	0.991476	-0.221114	0.876577	0.221692	NA	0.278301	1	0.721106	0.788512	0.442806	NA	-0.52866	0.368397	-0.515754	NA	0.129915	NA	0.0129065	NA	0.658575	NA	0.645669	NA	-0.162947	NA	-0.254702	NA
comp17544_c0	glutathione synthetase-like	204	20	6.64e-16	0.6835	3	F:ATP binding; F:glutathione synthase activity; P:glutathione biosynthetic process	EC:6.3.2.3		-0.207951	0.821184	-0.0553495	NA	-0.129754	NA	0.152601	NA	0.0781966	0.975588	-0.0744046	NA	0.105139	0.994206	0.239106	NA	-0.0302623	NA	0.133967	1	-0.135401	0.9657	-0.269368	NA	0.53114	0.362135	0.254381	NA	0.346423	NA	-0.276759	NA	-0.184717	NA	0.0920423	NA	-0.348309	NA	-0.380498	NA
comp37737_c0	glutathione synthetase	3689	20	0	0.7235	9	P:glutathione biosynthetic process; P:response to ethanol; F:glutathione synthase activity; F:ATP binding; F:magnesium ion binding; F:glutathione binding; P:cellular response to DNA damage stimulus; F:protein homodimerization activity; P:detoxification of arsenic-containing substance	EC:6.3.2.3		0.0902743	0.773019	-0.0235488	0.961544	0.0820181	0.885231	-0.113823	0.992769	-0.00825624	0.99346	0.105567	0.806202	0.0389658	0.994428	-0.0432399	0.96118	-0.062265	0.999998	-0.0822058	1	-0.101231	0.947009	-0.0190251	0.963006	0.042325	0.895348	0.317992	0.29559	0.0726411	0.853358	0.275667	0.330738	0.0303161	0.95365	-0.245351	0.469695	0.0650282	0.933357	0.103255	0.999847
comp39043_c0	polyprenol reductase	2705	20	5.23e-89	0.593	7	P:lipid metabolic process; F:glutamate-cysteine ligase activity; F:oxidoreductase activity, acting on the CH-CH group of donors; C:integral component of membrane; P:glutathione biosynthetic process; P:oxidation-reduction process; C:glutamate-cysteine ligase complex	EC:6.3.2.2		0.118792	0.751399	0.0519877	0.925672	0.29543	0.694869	-0.0668046	0.992769	0.176637	0.77099	0.243442	0.606717	-0.123203	0.991476	-0.0819236	0.918704	-0.00304814	0.999998	0.0412798	1	0.120155	0.943464	0.0788755	0.844797	-0.102164	0.712292	0.270418	0.362782	-0.139138	0.680962	0.372582	0.167107	-0.0369744	0.938208	-0.409556	0.168757	-0.139903	0.850241	-0.147555	0.999847
comp29858_c0	glutamate--cysteine ligase catalytic subunit	2681	20	0	0.8145	3	P:glutathione biosynthetic process; F:glutamate-cysteine ligase activity; C:glutamate-cysteine ligase complex	EC:6.3.2.2		-0.331419	0.495637	-0.22353	0.748877	-0.0298946	0.982536	0.107889	0.992769	0.301525	0.732562	0.193635	0.819582	-0.297216	0.991476	-0.0324343	0.989024	0.198846	0.999998	0.264781	1	0.496062	0.882498	0.231281	0.727065	0.562274	0.180433	0.597695	0.228246	0.643537	0.234989	0.0354205	0.957891	0.0812625	0.926251	0.045842	0.957746	-0.641491	0.174212	-0.322987	0.999847
comp23890_c0	pantoate--beta-alanine ligase	874	20	2.15e-99	0.769	5	P:pantothenate biosynthetic process; F:ATP binding; F:pantoate-beta-alanine ligase activity; C:cytoplasm; P:beta-alanine metabolic process	EC:6.3.2.1		-0.766417	0.110509	-0.242734	0.800963	-0.142597	0.922369	0.523683	NA	0.62382	0.411214	0.100136	NA	-0.427335	0.991476	-0.236377	0.865822	-0.0740131	NA	0.190958	1	0.353322	0.922981	0.162364	NA	-0.520711	0.360713	-0.188046	0.810485	0.127145	NA	0.332665	NA	0.647856	0.376272	0.315191	0.711406	-0.705884	0.17353	-0.599699	0.769511
comp38733_c1	tetratricopeptide repeat protein 30a	4611	20	0	0.791	11	C:axonemal microtubule; P:intraciliary transport; F:tubulin-glycine ligase activity; C:motile cilium; F:transporter activity; P:determination of left/right symmetry; P:cilium assembly; C:intraciliary transport particle B; P:establishment of planar polarity; P:opsin transport; P:protein polyglutamylation	EC:6.3.2		0.178855	0.381671	0.216238	0.30493	0.153303	0.757902	0.0373835	0.994162	-0.0255516	0.975392	-0.0629351	0.878861	0.0919515	0.991476	0.181173	0.792899	0.0264257	0.999998	0.0892213	1	-0.0655258	0.974993	-0.154747	0.693115	-0.367028	0.100557	-0.358521	0.188159	-0.130871	0.692499	0.00850644	0.981629	0.236157	0.424402	0.22765	0.467778	0.094886	0.876418	0.118145	0.999847
comp13959_c0	hect e3 ubiquitin	1059	20	2.29e-170	0.896	23	P:ventricular septum development; P:negative regulation of protein localization to plasma membrane; F:tubulin-glutamic acid ligase activity; F:coenzyme F420-0 gamma-glutamyl ligase activity; P:spongiotrophoblast differentiation; F:coenzyme F420-2 alpha-glutamyl ligase activity; P:trophoblast giant cell differentiation; P:aorta development; F:UDP-N-acetylmuramoylalanyl-D-glutamyl-2,6-diaminopimela…	EC:6.3.2		0.291687	0.689429	0.636287	0.292514	0.0564268	0.973994	0.3446	0.992769	-0.235261	0.881348	-0.57986	0.517704	0.0773002	0.995137	0.584102	0.518163	0.0884054	0.999998	0.506801	1	0.0111052	1	-0.495696	0.353042	0.858987	0.11819	0.554052	0.390955	0.77944	0.283378	-0.304935	0.676124	-0.0795469	0.951544	0.225389	0.811696	0.165417	0.885602	0.155459	0.999847
comp34869_c0	e3 ubiquitin-protein ligase uhrf1	3434	20	0	0.63	30	P:protein autoubiquitination; P:negative regulation of transcription from RNA polymerase II promoter; F:tubulin-glutamic acid ligase activity; P:histone monoubiquitination; F:tubulin-glycine ligase activity; F:coenzyme F420-0 gamma-glutamyl ligase activity; F:zinc ion binding; P:hypermethylation of CpG island; P:transcription, DNA-templated; P:organ regeneration; P:protein ubiquitination involved…	EC:6.3.2		-0.362622	0.451813	-0.556877	0.207032	-0.484454	0.68265	-0.194255	0.992769	-0.121832	0.937072	0.0724229	0.942504	-0.00327762	0.999961	0.150676	0.898001	-0.0348096	0.999998	0.153954	1	-0.0315319	0.996062	-0.185486	0.738025	0.247396	0.541055	0.402843	0.376579	0.167547	0.758812	0.155447	0.757946	-0.0798487	0.913944	-0.235295	0.675095	-0.149574	0.864628	-0.0322043	0.999847
comp24424_c0	e3 ubiquitin-protein ligase shprh	1439	20	1.53e-68	0.53	7	F:zinc ion binding; P:protein polyubiquitination; F:ubiquitin-protein transferase activity; F:ATP binding; F:protein-glycine ligase activity; F:protein-glutamic acid ligase activity; F:protein binding	EC:6.3.2		-0.519802	0.391138	-0.216543	0.835898	-0.56179	0.705164	0.303258	0.992769	-0.0419882	0.9873	-0.345247	0.741973	-0.228521	0.991476	0.120987	0.946796	-0.042544	0.999998	0.349508	1	0.185977	0.952859	-0.163531	0.832979	0.638041	0.20675	0.412617	0.512849	0.32864	0.63824	-0.225424	0.740267	-0.309401	0.707287	-0.0839768	0.931468	-0.171006	0.86693	-0.10646	0.999847
comp27976_c0	e3 ubiquitin-protein ligase partial	3138	20	1.32e-165	0.699	25	P:protein autoubiquitination; F:tubulin-glutamic acid ligase activity; P:positive regulation of gene silencing by miRNA; F:tubulin-glycine ligase activity; F:coenzyme F420-0 gamma-glutamyl ligase activity; F:protein binding; F:zinc ion binding; P:negative regulation of translation involved in gene silencing by miRNA; F:coenzyme F420-2 alpha-glutamyl ligase activity; F:translation repressor activi…	EC:6.3.2		0.0687414	0.910648	-0.286558	0.534945	-0.060164	0.951119	-0.3553	0.992769	-0.128905	0.909678	0.226394	0.725915	0.197312	0.991476	0.0139549	0.994775	-0.0210779	0.999998	-0.183357	1	-0.21839	0.922981	-0.0350329	0.958854	0.409469	0.175188	0.624193	0.0686738	0.0644179	0.897881	0.214724	0.570818	-0.345051	0.363329	-0.559776	0.140477	0.157941	0.864628	0.174958	0.999847
comp213021_c0	e3 ubiquitin-protein ligase mib1	765	20	2.31e-73	0.9125	58	P:regulation of glial cell differentiation; C:endocytic vesicle; P:negative regulation of neuron differentiation; F:protein homodimerization activity; P:pronephric duct development; F:ubiquitin-protein transferase activity; F:protein-glycine ligase activity, initiating; P:ubiquitin-dependent endocytosis; P:in utero embryonic development; P:positive regulation of cell proliferation; P:spinal cord …	EC:6.3.2		-0.427726	0.523933	-0.593379	0.363339	-0.0585696	NA	-0.165653	NA	0.369157	0.774424	0.53481	NA	-0.824374	0.399501	-0.882926	0.162512	-0.391656	0.999998	-0.0585519	1	0.432718	0.898313	0.49127	NA	0.111626	0.867919	0.382587	0.569236	0.0164136	NA	0.27096	NA	-0.0952127	NA	-0.366173	NA	-0.105024	0.926741	-0.0965702	0.999847
comp38526_c2	e3 ubiquitin-protein ligase huwe1	6281	20	0	0.7295	23	C:integral component of membrane; F:tubulin-glutamic acid ligase activity; F:coenzyme F420-0 gamma-glutamyl ligase activity; F:coenzyme F420-2 alpha-glutamyl ligase activity; P:protein polyubiquitination; F:UDP-N-acetylmuramoylalanyl-D-glutamyl-2,6-diaminopimelate-D-alanyl-D-alanine ligase activity; P:base-excision repair; P:histone ubiquitination; C:extracellular exosome; P:protein monoubiquitin…	EC:6.3.2		0.161589	0.686431	0.249818	0.531905	-0.123595	0.874179	0.0882293	0.992769	-0.285184	0.581671	-0.373413	0.410831	-0.109037	0.991476	0.0701155	0.948852	0.0299006	0.999998	0.179153	1	0.138938	0.943925	-0.0402149	0.941215	0.585092	0.041105	0.15395	0.720859	0.340487	0.388212	-0.431141	0.206312	-0.244605	0.569875	0.186536	0.686231	0.0415357	0.952431	0.0504629	0.999847
comp2453_c0	e3 ubiquitin-protein ligase huwe1	243	20	1.12e-25	0.7255	22	C:integral component of membrane; F:tubulin-glutamic acid ligase activity; F:coenzyme F420-0 gamma-glutamyl ligase activity; F:coenzyme F420-2 alpha-glutamyl ligase activity; P:protein polyubiquitination; F:UDP-N-acetylmuramoylalanyl-D-glutamyl-2,6-diaminopimelate-D-alanyl-D-alanine ligase activity; P:base-excision repair; P:histone ubiquitination; C:extracellular exosome; P:protein monoubiquitin…	EC:6.3.2		0.271285	0.747775	0.501113	NA	-0.297951	NA	0.229828	NA	-0.569236	0.579711	-0.799064	NA	-0.201817	0.991476	-0.15135	0.929571	-0.0726772	NA	0.0504673	1	0.12914	0.969254	0.0786725	NA	0.875983	0.111118	0.319443	NA	0.573832	NA	-0.55654	NA	-0.30215	NA	0.25439	NA	0.150661	0.90099	0.0909799	NA
comp40710_c0	voltage-dependent calcium channel subunit alpha-2 delta-3 isoform x1	4825	20	0	0.715	4	F:glutamate-ammonia ligase activity; F:ATP binding; P:glutamine biosynthetic process; P:peptidoglycan biosynthetic process	EC:6.3.1.2		-0.408074	0.504461	0.0929089	0.934318	-0.330305	0.805995	0.500983	0.992769	0.077769	0.970648	-0.423214	0.650859	-0.290319	0.991476	0.0649516	0.973642	-0.0349007	0.999998	0.35527	1	0.255418	0.933378	-0.0998522	0.903003	0.536227	0.346828	0.0591761	0.94407	0.50345	0.494925	-0.477051	0.463527	-0.0327766	0.983758	0.444274	0.568978	-0.146414	0.898157	-0.222181	0.999847
comp35001_c0	glutamine synthetase 2 cytoplasmic isoform x2	835	20	2.11e-130	0.839	9	P:transmembrane transport; C:integral component of membrane; F:neurotransmitter:sodium symporter activity; P:neurotransmitter transport; P:glutamine biosynthetic process; F:ATP binding; F:glutamate-ammonia ligase activity; P:cation transport; P:peptidoglycan biosynthetic process	EC:6.3.1.2		0.0681654	0.936251	0.44261	0.446061	-0.0549953	0.970254	0.374445	0.992769	-0.123161	0.942887	-0.497606	0.512915	-0.326281	0.991476	0.0101152	0.996589	-0.0311286	0.999998	0.336396	1	0.295152	0.922981	-0.0412438	0.959996	1.13153	0.000721956	0.85723	0.0359615	0.845517	0.0872176	-0.274305	0.550155	-0.286017	0.602019	-0.0117122	0.987467	-0.0649543	0.96068	0.101587	0.999847
comp35001_c1	glutamine synthetase 2	1983	20	2.69e-74	0.887	9	P:transmembrane transport; C:integral component of membrane; F:neurotransmitter:sodium symporter activity; P:neurotransmitter transport; P:glutamine biosynthetic process; F:ATP binding; F:glutamate-ammonia ligase activity; P:cation transport; P:peptidoglycan biosynthetic process	EC:6.3.1.2		-0.0299224	0.938324	0.279293	0.204497	0.212938	0.705164	0.309216	0.866262	0.24286	0.432518	-0.0663559	0.883927	-0.0727387	0.991932	-0.20891	0.752228	0.0277264	0.999998	-0.136172	1	0.100465	0.956576	0.236637	0.499854	-0.112035	0.738333	-0.0855222	0.846687	0.0043683	0.993921	0.0265127	0.951409	0.116403	0.808512	0.0898905	0.857633	-0.0742961	0.926741	0.0588562	0.999847
comp265843_c0	glutamine synthetase	780	20	4.99e-179	0.861	5	C:cytoplasm; F:glutamate-ammonia ligase activity; F:ATP binding; P:glutamine biosynthetic process; P:peptidoglycan biosynthetic process	EC:6.3.1.2		0.418176	0.565889	0.430907	0.614246	0.263752	0.864721	0.0127308	NA	-0.154424	0.945022	-0.167155	NA	0.123355	0.991476	0.128801	0.935665	-0.100812	0.999998	0.00544536	1	-0.224168	0.942145	-0.229613	0.717273	-1.59614	0.00134919	-0.772375	0.212607	-0.491934	0.513807	0.823762	0.186738	1.1042	0.0724138	0.280442	0.751634	0.0859269	0.946393	0.0414318	0.999847
comp237681_c0	glutamine synthetase	360	20	6.12e-70	0.902	5	C:cytoplasm; F:glutamate-ammonia ligase activity; F:ATP binding; P:glutamine biosynthetic process; P:peptidoglycan biosynthetic process	EC:6.3.1.2		0.03351	NA	0.441603	NA	0.00546317	NA	0.408093	NA	-0.0280468	NA	-0.43614	NA	0.224272	0.991476	0.198292	NA	0.131781	NA	-0.0259802	1	-0.0924911	0.977011	-0.0665109	NA	-0.761829	0.172524	-0.210108	0.785535	0.0542278	NA	0.551721	NA	0.816057	NA	0.264336	NA	0.245566	0.798233	0.0250864	0.999847
comp40656_c0	succinyl- ligase subunit mitochondrial	3018	20	5.42e-170	0.822	9	F:succinate-CoA ligase (GDP-forming) activity; C:ribosome; F:structural constituent of ribosome; F:cofactor binding; P:translation; F:rRNA binding; P:tricarboxylic acid cycle; C:succinate-CoA ligase complex; P:ribosome biogenesis	EC:6.2.1.4		0.0516086	0.889313	0.084124	0.833506	0.0211	0.97599	0.0325154	0.994162	-0.0305086	0.9735	-0.063024	0.891331	0.112302	0.991476	0.133727	0.783101	-0.00806983	0.999998	0.0214256	1	-0.120372	0.925809	-0.141797	0.581053	0.183955	0.540579	0.259159	0.458006	0.246797	0.504323	0.0752045	0.848559	0.0628423	0.905299	-0.0123622	0.982175	0.162069	0.692585	0.125715	0.999847
comp37306_c0	long-chain-fatty-acid-- ligase 4 isoform x3	5272	20	0	0.79	3	C:integral component of membrane; P:long-chain fatty acid metabolic process; F:long-chain fatty acid-CoA ligase activity	EC:6.2.1.3		0.372321	0.0254502	0.222936	0.334525	0.0704857	0.897657	-0.149384	0.992769	-0.301835	0.190769	-0.152451	0.682294	0.194347	0.991476	0.342033	0.583806	-0.0881269	0.999998	0.147687	1	-0.282474	0.898313	-0.43016	0.21763	0.34858	0.126169	0.420805	0.11867	0.0788582	0.826943	0.072225	0.827466	-0.269722	0.342106	-0.341947	0.246462	0.310621	0.271676	0.210366	0.999847
comp35247_c0	acyl- synthetase family member mitochondrial-like	3461	20	3.13e-168	0.6245	5	C:microtubule associated complex; F:long-chain fatty acid-CoA ligase activity; C:peroxisome; C:membrane; P:fatty acid metabolic process	EC:6.2.1.3		-0.468754	0.00807908	-0.420817	0.0322893	-0.0134842	0.985433	0.0479369	0.994162	0.45527	0.0264047	0.407333	0.107754	-0.00644695	0.999605	-0.195099	0.781226	-0.0710327	0.999998	-0.188652	1	-0.0645858	0.975537	0.124066	0.770606	-0.480261	0.0424133	-0.453481	0.116019	-0.108575	0.771253	0.0267794	0.943117	0.371686	0.180227	0.344907	0.278387	-0.29795	0.544191	-0.182264	0.999847
comp30881_c0	acyl- synthetase family member mitochondrial	3914	20	0	0.694	2	P:long-chain fatty acid metabolic process; F:long-chain fatty acid-CoA ligase activity	EC:6.2.1.3		0.343824	0.0147834	0.224193	0.226264	0.0996284	0.826303	-0.11963	0.992769	-0.244195	0.2508	-0.124565	0.700653	0.0275659	0.99911	0.11857	0.871523	-0.0714219	0.999998	0.0910037	1	-0.0989878	0.952859	-0.189991	0.566336	0.35505	0.0630769	0.487661	0.0268209	0.215579	0.408744	0.132612	0.595651	-0.13947	0.634498	-0.272082	0.288356	0.263592	0.252035	0.206469	0.988218
comp37959_c0	acyl- synthetase short-chain family member mitochondrial	3764	20	0	0.8145	8	C:cytoplasm; P:protein folding; F:ATP binding; F:unfolded protein binding; F:acetate-CoA ligase activity; P:gluconeogenesis; P:glycolytic process; P:reductive tricarboxylic acid cycle	EC:6.2.1.1		0.00460708	0.992731	0.148111	0.759192	-0.16743	0.821539	0.143504	0.992769	-0.172037	0.798294	-0.315541	0.487034	-0.150532	0.991476	-0.00836715	0.996589	-0.242246	0.999998	0.142164	1	-0.0917144	0.971093	-0.233879	0.633085	0.66091	0.0712369	-0.130113	0.821517	0.522815	0.287308	-0.791023	0.087537	-0.138095	0.842761	0.652928	0.17044	0.103519	0.916594	-0.127781	0.999847
comp36363_c0	acetyl-coenzyme a synthetase	4331	20	0	0.819	8	F:AMP binding; F:ATP binding; F:acetate-CoA ligase activity; C:integral component of membrane; P:acetyl-CoA biosynthetic process from acetate; P:gluconeogenesis; P:glycolytic process; P:reductive tricarboxylic acid cycle	EC:6.2.1.1		-0.736667	0.0897867	-0.413468	0.523952	-0.23027	0.855563	0.323199	0.992769	0.506397	0.519023	0.183198	0.858855	-0.0102792	0.999605	0.112185	0.934816	0.0959905	0.999998	0.122464	1	0.10627	0.9658	-0.016194	0.982208	0.647475	0.119487	-0.0155381	0.982823	0.805054	0.14245	-0.663013	0.167562	0.157579	0.839814	0.820592	0.119335	-0.171978	0.872399	-0.235925	0.999847
comp41193_c0	valine--trna ligase isoform x2	2713	20	0	0.7855	13	F:valine-tRNA ligase activity; F:aminoacyl-tRNA editing activity; P:valyl-tRNA aminoacylation; P:neurogenesis; P:regulation of translational fidelity; F:ATP binding; F:glutamate-tRNA ligase activity; P:isoleucine biosynthetic process; P:leucine biosynthetic process; P:valine biosynthetic process; P:glutamyl-tRNA aminoacylation; C:glutamate-tRNA ligase complex; P:chlorophyll metabolic process	EC:6.1.1.9; EC:6.1.1.17		-0.360865	0.412896	-0.243975	0.696176	-0.397257	0.706249	0.11689	0.992769	-0.0363923	0.985252	-0.153282	0.854039	-0.201048	0.991476	0.0536714	0.977862	-0.049852	0.999998	0.254719	1	0.151196	0.956641	-0.103523	0.891199	0.729311	0.0482451	0.777667	0.0725362	0.719426	0.151017	0.0483563	0.934927	-0.00988458	0.991919	-0.0582408	0.939497	-0.297295	0.571935	-0.241923	0.999847
comp32562_c0	valine--trna ligase-like isoform x2	3853	20	0	0.596	7	C:cytosol; F:valine-tRNA ligase activity; P:valyl-tRNA aminoacylation; F:nucleotide binding; P:isoleucine biosynthetic process; P:leucine biosynthetic process; P:valine biosynthetic process	EC:6.1.1.9		-0.715788	0.00969516	-0.497886	0.158929	-0.325258	0.730784	0.217903	0.992769	0.390531	0.446633	0.172628	0.805418	-0.161221	0.991476	-0.244819	0.813173	0.0444571	0.999998	-0.0835984	1	0.205678	0.942334	0.289276	0.585782	-0.185648	0.717275	-0.00855782	0.991322	0.19509	0.765314	0.17709	0.768227	0.380738	0.546026	0.203648	0.776433	-0.452159	0.271078	-0.204999	0.999847
comp30103_c0	alanine--trna cytoplasmic	3610	20	0	0.7765	9	F:translation initiation factor activity; F:alanine-tRNA ligase activity; P:alanyl-tRNA aminoacylation; F:ATP binding; F:GTP binding; C:ribosome; P:regulation of translational initiation; P:alanine metabolic process; P:aspartate metabolic process	EC:6.1.1.7		-0.402547	0.0054665	-0.374807	0.0174544	-0.0906815	0.849427	0.0277402	0.994162	0.311866	0.10635	0.284126	0.232385	-0.13879	0.991476	-0.0708979	0.942525	-0.0039001	0.999998	0.0678925	1	0.13489	0.942145	0.0669978	0.885583	-0.33931	0.102858	-0.0176149	0.962064	-0.0639529	0.850315	0.321695	0.183358	0.275357	0.269869	-0.046338	0.908474	-0.316817	0.191651	-0.16504	0.999847
comp38095_c0	lysine--trna ligase isoform x2	2172	20	0	0.8865	11	P:nucleotide-excision repair; P:DNA duplex unwinding; F:nucleic acid binding; F:ATP-dependent DNA helicase activity; F:lysine-tRNA ligase activity; F:ATP binding; P:lysyl-tRNA aminoacylation; C:cytoplasm; C:core TFIIH complex; C:replication fork; P:lysine biosynthetic process	EC:6.1.1.6		0.0964085	0.892902	0.0978388	0.910777	-0.205894	0.846021	0.00143023	0.999518	-0.302303	0.731445	-0.303733	0.69101	-0.185445	0.991476	0.101577	0.926124	-0.134658	0.999998	0.287022	1	0.0507866	0.983479	-0.236235	0.567122	0.837412	0.00678835	0.800552	0.0295083	0.545674	0.209078	-0.0368598	0.942722	-0.291739	0.538509	-0.254879	0.604356	-0.164338	0.737685	-0.0797036	0.999847
comp39242_c0	isoleucine--trna mitochondrial	3175	20	0	0.6325	9	F:isoleucine-tRNA ligase activity; F:aminoacyl-tRNA editing activity; P:isoleucyl-tRNA aminoacylation; P:regulation of translational fidelity; F:ATP binding; C:cytoplasm; P:isoleucine biosynthetic process; P:leucine biosynthetic process; P:valine biosynthetic process	EC:6.1.1.5		-0.0293609	0.941738	-0.102034	0.793437	-0.019456	0.979473	-0.0726727	0.992769	0.00990487	0.99346	0.0825776	0.858855	-0.00915783	0.999496	-0.0197408	0.981613	-0.0490623	0.999998	-0.010583	1	-0.0399044	0.979527	-0.0293214	0.941469	0.0352275	0.909897	0.0951473	0.789318	-0.0523523	0.893311	0.0599198	0.861395	-0.0875798	0.833513	-0.1475	0.6854	-0.0062496	0.993172	0.0866936	0.999847
comp27000_c0	isoleucine--trna ligase	3499	20	0	0.7655	10	F:isoleucine-tRNA ligase activity; F:aminoacyl-tRNA editing activity; F:zinc ion binding; P:isoleucyl-tRNA aminoacylation; P:regulation of translational fidelity; F:ATP binding; C:cytoplasm; P:isoleucine biosynthetic process; P:leucine biosynthetic process; P:valine biosynthetic process	EC:6.1.1.5		0.273615	0.688954	-0.196777	0.83279	0.0401342	0.980186	-0.470392	NA	-0.233481	0.871606	0.236911	0.817335	0.130968	0.991476	0.209891	0.881949	-0.248326	0.999998	0.0789224	1	-0.379295	0.910497	-0.458217	NA	-0.621077	0.265208	-0.526401	0.418269	-0.373786	NA	0.094676	NA	0.247291	0.799744	0.152615	NA	-0.0998026	0.936355	-0.431568	0.999847
comp55280_c0	probable leucine--trna mitochondrial	1352	20	4.4e-99	0.7025	8	F:aminoacyl-tRNA editing activity; F:leucine-tRNA ligase activity; P:regulation of translational fidelity; F:ATP binding; P:leucyl-tRNA aminoacylation; P:isoleucine biosynthetic process; P:leucine biosynthetic process; P:valine biosynthetic process	EC:6.1.1.4		-0.387254	0.440733	-0.271059	0.69821	-0.373719	0.751603	0.116195	0.992769	0.013535	0.994351	-0.10266	0.919397	-0.31679	0.991476	-0.0333254	0.982783	-0.195954	0.999998	0.283464	1	0.120835	0.957761	-0.162629	0.770606	0.600431	0.0746863	0.43529	0.305922	0.376234	0.410766	-0.165141	0.724217	-0.224197	0.681235	-0.0590564	0.931098	-0.203742	0.750452	0.0135442	0.999847
comp27665_c0	leucine--trna ligase	4720	20	0	0.7305	9	F:aminoacyl-tRNA editing activity; F:leucine-tRNA ligase activity; P:regulation of translational fidelity; F:ATP binding; P:leucyl-tRNA aminoacylation; C:cytoplasm; P:isoleucine biosynthetic process; P:leucine biosynthetic process; P:valine biosynthetic process	EC:6.1.1.4		0.553961	0.392207	0.349518	0.711293	0.0674464	0.971563	-0.204443	NA	-0.486515	0.67607	-0.282071	0.816033	0.143369	0.991476	0.136555	0.937264	-0.244044	0.999998	-0.00681387	1	-0.387413	0.908952	-0.380599	NA	-0.140712	0.840373	-0.260506	NA	-0.626982	NA	-0.119794	NA	-0.48627	NA	-0.366476	NA	-0.648373	0.221427	-0.334477	0.999847
comp36721_c0	leucine--trna cytoplasmic	4654	20	0	0.7895	9	F:aminoacyl-tRNA editing activity; F:leucine-tRNA ligase activity; P:regulation of translational fidelity; F:ATP binding; P:leucyl-tRNA aminoacylation; C:cytoplasm; P:isoleucine biosynthetic process; P:leucine biosynthetic process; P:valine biosynthetic process	EC:6.1.1.4		-0.0626258	0.839339	-0.0751877	0.835869	-0.0317432	0.953443	-0.0125619	0.997592	0.0308826	0.968774	0.0434445	0.922623	-0.117471	0.991476	0.0378007	0.974669	0.0110121	0.999998	0.155272	1	0.128483	0.948609	-0.0267886	0.960471	-0.258244	0.318825	0.110336	0.766563	0.0296583	0.948512	0.36858	0.192195	0.287903	0.349935	-0.0806775	0.855655	-0.220171	0.507465	-0.104804	0.999847
comp29834_c0	threonine--trna cytoplasmic isoform x2	2774	20	0	0.8605	7	P:threonyl-tRNA aminoacylation; F:threonine-tRNA ligase activity; F:ATP binding; C:cytoplasm; P:glycine metabolic process; P:L-serine metabolic process; P:threonine metabolic process	EC:6.1.1.3		-0.440528	0.252951	-0.334164	0.507284	-0.316089	0.753171	0.106364	0.992769	0.124439	0.924524	0.0180747	0.987952	-0.192762	0.991476	0.000720753	0.999679	-0.00835911	0.999998	0.193483	1	0.184403	0.937641	-0.00907986	0.987981	0.257459	0.381056	0.47451	0.147036	0.392279	0.278363	0.217051	0.525065	0.13482	0.772415	-0.0822311	0.870752	-0.219597	0.697675	-0.0657721	0.999847
comp34976_c0	probable asparagine--trna mitochondrial	2453	20	9.77e-175	0.685	7	F:asparagine-tRNA ligase activity; P:asparaginyl-tRNA aminoacylation; F:nucleic acid binding; F:ATP binding; C:cytoplasm; P:alanine metabolic process; P:aspartate metabolic process	EC:6.1.1.22		-0.00294903	0.993855	0.00360947	0.992753	-0.114704	0.834003	0.00655849	0.999508	-0.111755	0.842717	-0.118313	0.775063	0.12289	0.991476	0.158625	0.823985	-0.152019	0.999998	0.0357355	1	-0.274909	0.898313	-0.310645	0.329253	0.00421468	0.991041	0.211105	0.535357	-0.220196	0.527008	0.20689	0.508405	-0.22441	0.528089	-0.4313	0.184706	0.188221	0.750075	0.144894	0.999847
comp33268_c0	asparagine--trna cytoplasmic	3197	20	0	0.858	7	F:asparagine-tRNA ligase activity; P:asparaginyl-tRNA aminoacylation; F:nucleic acid binding; F:ATP binding; C:cytoplasm; P:alanine metabolic process; P:aspartate metabolic process	EC:6.1.1.22		-0.614988	6.92e-06	-0.514022	0.000613353	-0.188128	0.722089	0.100966	0.992769	0.42686	0.0109798	0.325894	0.16303	-0.335411	0.991476	-0.314831	0.615561	0.0162071	0.999998	0.0205799	1	0.351618	0.869074	0.331038	0.34295	-0.716234	0.00037721	-0.226933	0.431432	-0.102645	0.761482	0.489302	0.0781424	0.61359	0.00249329	0.124288	0.727719	-0.45025	0.175855	-0.301456	0.999847
comp31433_c0	histidine--trna cytoplasmic isoform x2	2212	20	0	0.7855	5	P:histidyl-tRNA aminoacylation; C:Golgi transport complex; F:ATP binding; F:histidine-tRNA ligase activity; P:histidine metabolic process	EC:6.1.1.21		0.0990311	0.786361	0.0227901	0.966924	0.157875	0.804917	-0.076241	0.992769	0.0588436	0.949443	0.135085	0.775063	-0.0933613	0.991476	-0.102224	0.866978	-0.00805125	0.999998	-0.00886262	1	0.08531	0.952859	0.0941727	0.770382	-0.3185	0.197813	0.172239	0.607211	-0.199439	0.552766	0.490739	0.0983805	0.119061	0.770977	-0.371678	0.235107	-0.182603	0.744626	-0.0563159	0.999847
comp37867_c0	probable phenylalanine--trna mitochondrial	4181	20	2.04e-179	0.746	13	P:protein phosphorylation; F:protein serine/threonine kinase activity; P:phenylalanyl-tRNA aminoacylation; P:tRNA processing; F:ATP binding; F:phenylalanine-tRNA ligase activity; F:magnesium ion binding; F:tRNA binding; P:serine family amino acid metabolic process; P:tryptophan biosynthetic process; P:tyrosine biosynthetic process; P:L-phenylalanine biosynthetic process; C:phenylalanine-tRNA liga…	EC:6.1.1.20; EC:2.7.11		0.155333	0.685601	0.363422	0.235546	0.192749	0.796327	0.208089	0.992769	0.0374158	0.976137	-0.170673	0.753645	0.0809948	0.991476	0.0835209	0.938085	-0.0425894	0.999998	0.00252605	1	-0.123584	0.952397	-0.12611	0.777904	0.356812	0.232156	0.0605616	0.901541	0.304916	0.431201	-0.29625	0.387573	-0.0518959	0.931051	0.244354	0.559374	0.213816	0.75893	0.15598	0.999847
comp35670_c0	probable phenylalanine--trna ligase beta subunit	2023	20	0	0.7815	10	F:RNA binding; F:aminoacyl-tRNA editing activity; C:phenylalanine-tRNA ligase complex; P:phenylalanyl-tRNA aminoacylation; F:ATP binding; F:phenylalanine-tRNA ligase activity; F:magnesium ion binding; P:tryptophan biosynthetic process; P:tyrosine biosynthetic process; P:L-phenylalanine biosynthetic process	EC:6.1.1.20		0.0634478	0.867118	0.122566	0.745836	0.151358	0.796467	0.0591182	0.992769	0.0879098	0.903265	0.0287916	0.959695	-0.112547	0.991476	-0.0244427	0.980825	-0.0769962	0.999998	0.0881039	1	0.0355503	0.986917	-0.0525536	0.906258	-0.202878	0.508558	0.215214	0.566444	-0.164128	0.684713	0.418092	0.189956	0.0387498	0.948347	-0.379343	0.294957	0.00343653	0.996047	0.106397	0.999847
comp35207_c0	probable phenylalanine--trna ligase alpha subunit isoform x2	2901	20	0	0.7845	8	P:phenylalanyl-tRNA aminoacylation; F:ATP binding; F:phenylalanine-tRNA ligase activity; F:tRNA binding; P:tryptophan biosynthetic process; P:tyrosine biosynthetic process; P:L-phenylalanine biosynthetic process; C:phenylalanine-tRNA ligase complex	EC:6.1.1.20		-0.57926	0.000345428	-0.533892	0.00208504	-0.309441	0.619094	0.0453673	0.994162	0.269819	0.362365	0.224452	0.546675	-0.352734	0.991476	-0.333958	0.623081	0.0949797	0.999998	0.0187753	1	0.447713	0.797868	0.428938	0.245653	-0.541205	0.0182624	-0.104561	0.776761	-0.0479666	0.906605	0.436644	0.123816	0.493238	0.0433622	0.0565939	0.90288	-0.533296	0.071743	-0.341875	0.902725
comp35141_c2	phenylalanine--trna ligase subunit beta	5548	20	0	0.7015	10	P:phenylalanyl-tRNA aminoacylation; P:tRNA processing; F:ATP binding; F:phenylalanine-tRNA ligase activity; F:magnesium ion binding; F:tRNA binding; P:tryptophan biosynthetic process; P:tyrosine biosynthetic process; P:L-phenylalanine biosynthetic process; C:phenylalanine-tRNA ligase complex	EC:6.1.1.20		0.49967	0.284709	0.29047	0.677668	0.588013	0.658669	-0.209201	0.992769	0.0883427	0.96102	0.297543	0.731477	0.551443	0.710178	0.446263	0.568123	0.00599989	0.999998	-0.105179	1	-0.545443	0.796994	-0.440263	0.31723	-0.0774564	0.897517	-0.138006	0.843808	-0.229637	0.735015	-0.0605495	0.931166	-0.152181	0.860957	-0.0916313	0.917041	-0.0898969	0.936349	-0.145808	0.999847
comp33716_c0	mitochondrial ribosome-associated gtpase 2 isoform x1	1853	20	5.4e-142	0.738	12	P:phenylalanyl-tRNA aminoacylation; P:tRNA processing; F:ATP binding; F:phenylalanine-tRNA ligase activity; F:magnesium ion binding; F:GTPase activity; F:tRNA binding; F:GTP binding; P:tryptophan biosynthetic process; P:tyrosine biosynthetic process; P:L-phenylalanine biosynthetic process; C:phenylalanine-tRNA ligase complex	EC:6.1.1.20		0.307768	0.209483	0.198651	0.565783	0.280911	0.694869	-0.109117	0.992769	-0.0268564	0.981843	0.0822603	0.880434	0.201474	0.991476	0.202458	0.739883	0.0360357	0.999998	0.000984269	1	-0.165438	0.922981	-0.166423	0.641966	-0.199989	0.558741	0.21542	0.606292	-0.241498	0.568582	0.415408	0.234415	-0.041509	0.949693	-0.456917	0.24494	0.257955	0.593302	0.264223	0.999847
comp19362_c0	tryptophanyl-trna synthetase	494	20	2.28e-38	0.824	5	F:tryptophan-tRNA ligase activity; P:tryptophanyl-tRNA aminoacylation; F:ATP binding; C:cytoplasm; P:tryptophan metabolic process	EC:6.1.1.2		0.148616	0.88496	0.368616	NA	0.186002	NA	0.22	NA	0.0373861	0.990022	-0.182614	NA	-0.365804	0.991476	0.0494047	0.979996	-0.046088	0.999998	0.415209	1	0.319716	0.921052	-0.0954928	0.900667	1.30871	0.00324435	1.09813	0.0346793	1.35476	NA	-0.210571	NA	0.0460509	0.96931	0.256622	0.746888	-0.0964541	NA	0.305457	NA
comp37055_c0	tryptophan--trna mitochondrial	2581	20	1.65e-128	0.7075	5	F:tryptophan-tRNA ligase activity; P:tryptophanyl-tRNA aminoacylation; F:ATP binding; C:cytoplasm; P:tryptophan metabolic process	EC:6.1.1.2		-0.21736	0.420588	-0.335314	0.171325	-0.15835	0.802284	-0.117954	0.992769	0.05901	0.94822	0.176964	0.68988	-0.0595272	0.991932	-0.0756388	0.924485	-0.103018	0.999998	-0.0161116	1	-0.0434905	0.980391	-0.0273789	0.952483	-0.284783	0.326021	0.159225	0.689623	0.0597042	0.898399	0.444008	0.164716	0.344487	0.305342	-0.0995211	0.839054	0.0740422	0.92405	0.0450983	0.999847
comp20186_c0	tryptophan--trna ligase	788	20	2.24e-93	0.724	5	F:tryptophan-tRNA ligase activity; P:tryptophanyl-tRNA aminoacylation; F:ATP binding; C:cytoplasm; P:tryptophan metabolic process	EC:6.1.1.2		-0.111144	0.895057	-0.0380345	0.971771	0.0162668	0.992113	0.0731097	0.994162	0.127411	0.945393	0.0543013	0.968513	-0.459252	0.930827	-0.153808	0.892878	0.086012	0.999998	0.305443	1	0.545263	0.788512	0.23982	0.634104	0.556471	0.145113	0.228119	0.667087	1.13303	0.0362725	-0.328352	0.480098	0.576562	0.208202	0.904914	0.0557763	-0.400431	0.540657	-0.118932	0.999847
comp33279_c0	probable arginine--trna mitochondrial	1980	20	2.62e-165	0.654	7	P:arginyl-tRNA aminoacylation; F:zinc ion binding; F:transferase activity, transferring acyl groups; F:ATP binding; F:arginine-tRNA ligase activity; P:arginine metabolic process; P:proline metabolic process	EC:6.1.1.19		0.31116	0.125441	0.110849	0.77226	0.199298	0.735676	-0.200311	0.992769	-0.111862	0.852314	0.088449	0.847547	0.0810169	0.991476	0.0849252	0.908283	-0.0482868	0.999998	0.0039084	1	-0.129304	0.931948	-0.133212	0.669604	-0.100731	0.728929	0.268848	0.387655	-0.321932	0.313367	0.369579	0.188499	-0.221201	0.512205	-0.59078	0.0460105	0.131569	0.861601	0.148022	0.999847
comp29551_c0	arginine--trna cytoplasmic	2226	20	0	0.764	6	P:arginyl-tRNA aminoacylation; F:ATP binding; F:arginine-tRNA ligase activity; C:cytoplasm; P:arginine metabolic process; P:proline metabolic process	EC:6.1.1.19		0.219733	0.399646	0.235563	0.417401	0.120774	0.841437	0.0158297	0.997592	-0.0989597	0.889974	-0.114789	0.813517	0.112761	0.991476	0.268857	0.646128	-0.10992	0.999998	0.156096	1	-0.222681	0.906822	-0.378777	0.222765	-0.0318791	0.93527	0.40102	0.257884	-0.137073	0.751767	0.432899	0.191082	-0.105193	0.841942	-0.538092	0.140356	0.244357	0.646682	0.248971	0.999847
comp40579_c0	probable glutamine--trna ligase	4767	20	0	0.791	4	F:glutamine-tRNA ligase activity; F:ATP binding; C:cytoplasm; P:glutaminyl-tRNA aminoacylation	EC:6.1.1.18		-0.644753	0.000793206	-0.561629	0.00795316	-0.229011	0.740375	0.0831245	0.992769	0.415743	0.129276	0.332618	0.379515	-0.350884	0.991476	-0.304587	0.72454	0.0559591	0.999998	0.0462974	1	0.406843	0.885989	0.360546	0.435282	-0.637499	0.0117127	-0.266732	0.443137	-0.0934086	0.82559	0.370766	0.228084	0.54409	0.0463419	0.173324	0.677375	-0.716281	0.0190756	-0.420528	0.773691
comp37122_c0	bifunctional glutamate proline--trna ligase	3219	20	0	0.743	10	C:aminoacyl-tRNA synthetase multienzyme complex; P:glutamyl-tRNA aminoacylation; F:proline-tRNA ligase activity; F:ATP binding; F:glutamate-tRNA ligase activity; P:prolyl-tRNA aminoacylation; P:arginine metabolic process; P:proline metabolic process; C:glutamate-tRNA ligase complex; P:chlorophyll metabolic process	EC:6.1.1.17; EC:6.1.1.15		0.257435	0.193038	0.112342	0.742176	0.111321	0.83351	-0.145093	0.992769	-0.146115	0.743859	-0.00102192	0.998716	-0.216442	0.991476	-0.0445766	0.965364	0.00901111	0.999998	0.171866	1	0.225453	0.898313	0.0535877	0.900992	-0.135044	0.623356	0.322789	0.275944	-0.0273664	0.951458	0.457833	0.109373	0.107678	0.7906	-0.350155	0.257113	-0.0570746	0.930396	0.0669487	0.999847
comp35977_c0	probable glutamate--trna mitochondrial	2500	20	1.33e-170	0.668	6	P:glutamyl-tRNA aminoacylation; F:ATP binding; F:tRNA binding; F:glutamate-tRNA ligase activity; C:glutamate-tRNA ligase complex; P:chlorophyll metabolic process	EC:6.1.1.17		-0.209675	0.382505	-0.314489	0.156464	-0.0770342	0.900028	-0.104814	0.992769	0.132641	0.80307	0.237455	0.509606	-0.146232	0.991476	-0.0756094	0.934816	-0.0470477	0.999998	0.0706225	1	0.0991843	0.952859	0.0285618	0.955867	-0.384077	0.128784	-0.00239246	0.996518	-0.120482	0.752882	0.381685	0.191699	0.263595	0.429966	-0.11809	0.780838	-0.116542	0.855516	0.0535961	0.999847
comp39829_c0	cysteine--trna cytoplasmic	4234	20	0	0.722	4	F:cysteine-tRNA ligase activity; P:cysteinyl-tRNA aminoacylation; F:ATP binding; P:cysteine metabolic process	EC:6.1.1.16		-0.188163	0.368208	-0.165203	0.521998	-0.0917186	0.855563	0.0229598	0.995052	0.0964443	0.856231	0.0734845	0.857617	-0.188756	0.991476	-0.145749	0.85956	0.0408639	0.999998	0.0430062	1	0.22962	0.912624	0.186613	0.63891	-0.148327	0.550687	0.169676	0.575649	0.0846515	0.806881	0.318003	0.211846	0.232979	0.421096	-0.0850243	0.825756	-0.293091	0.316309	-0.129132	0.999847
comp33922_c0	probable proline--trna mitochondrial	1871	20	7.27e-131	0.651	11	F:proline-tRNA ligase activity; P:glycyl-tRNA aminoacylation; F:ATP binding; P:prolyl-tRNA aminoacylation; F:glycine-tRNA ligase activity; P:arginine metabolic process; P:proline metabolic process; P:glycine metabolic process; P:L-serine metabolic process; P:threonine metabolic process; C:glycine-tRNA ligase complex	EC:6.1.1.14; EC:6.1.1.15		0.219014	0.400071	0.156685	0.661575	0.179241	0.768823	-0.0623293	0.992769	-0.0397729	0.966831	0.0225564	0.971779	-0.0321523	0.997277	0.0161095	0.990382	-0.0210293	0.999998	0.0482617	1	0.0111229	1	-0.0371388	0.941706	-0.447525	0.0688326	-0.00380333	0.993665	-0.218331	0.530721	0.443722	0.132538	0.229194	0.513492	-0.214528	0.556875	-0.0535489	0.946393	0.0704142	0.999847
comp27715_c0	glycine--trna ligase subunit alpha	1205	20	5.01e-163	0.755	7	P:glycyl-tRNA aminoacylation; F:ATP binding; F:glycine-tRNA ligase activity; P:glycine metabolic process; P:L-serine metabolic process; P:threonine metabolic process; C:glycine-tRNA ligase complex	EC:6.1.1.14		0.636166	0.290047	0.250731	0.8135	0.297663	0.841437	-0.385435	0.992769	-0.338503	0.812518	0.0469325	0.97787	0.281116	0.991476	0.519638	0.615561	-0.151104	NA	0.238521	1	-0.43222	0.899845	-0.670741	NA	-0.328535	0.598441	-0.38464	NA	-0.488474	NA	-0.0561047	NA	-0.159939	NA	-0.103834	NA	0.0697773	0.960113	-0.0408167	NA
comp36754_c0	glycine--trna ligase	2983	20	0	0.8315	9	P:tail-anchored membrane protein insertion into ER membrane; C:integral component of membrane; P:glycyl-tRNA aminoacylation; F:ATP binding; F:glycine-tRNA ligase activity; P:glycine metabolic process; P:L-serine metabolic process; P:threonine metabolic process; C:glycine-tRNA ligase complex	EC:6.1.1.14		-0.223301	0.184613	-0.278768	0.0953063	-0.0820866	0.857539	-0.0554664	0.992769	0.141215	0.686028	0.196681	0.485454	-0.275112	0.991476	-0.22412	0.796679	0.109663	0.999998	0.0509927	1	0.384775	0.882384	0.333782	0.427242	-0.811402	0.000289336	-0.181216	0.596274	-0.22277	0.515274	0.630186	0.044874	0.588632	0.0135486	-0.0415537	0.932585	-0.385239	0.214135	-0.211152	0.999847
comp26796_c0	aspartate--trna ligase	2308	20	0	0.693	8	F:aspartate-tRNA(Asn) ligase activity; F:nucleic acid binding; F:ATP binding; F:aspartate-tRNA ligase activity; C:cytoplasm; P:aspartyl-tRNA aminoacylation; P:alanine metabolic process; P:aspartate metabolic process	EC:6.1.1.12; EC:6.1.1.23		0.745235	0.183128	0.37671	0.671476	0.305197	0.83741	-0.368525	NA	-0.440038	0.723841	-0.0715127	NA	0.458553	0.991476	0.044914	0.980825	-0.306659	0.999998	-0.413639	1	-0.765212	0.667541	-0.351573	0.527682	0.107176	0.821991	0.0485651	0.938691	-0.544271	0.266072	-0.0586111	0.918775	-0.651447	0.113421	-0.592836	0.220102	-0.345139	NA	-0.29372	NA
comp24245_c0	aspartate--trna cytoplasmic	1852	20	0	0.863	7	F:nucleic acid binding; P:aspartyl-tRNA aminoacylation; F:ATP binding; F:aspartate-tRNA ligase activity; C:cytoplasm; P:alanine metabolic process; P:aspartate metabolic process	EC:6.1.1.12		0.277288	0.23005	0.274103	0.291222	0.179883	0.768823	-0.00318548	0.999518	-0.0974056	0.890143	-0.0942201	0.846647	-0.0827779	0.991476	0.0445771	0.964437	-0.024428	0.999998	0.127355	1	0.0583499	0.969254	-0.0690051	0.855888	-0.281255	0.313032	0.213589	0.549852	-0.286207	0.418114	0.494845	0.115696	-0.00495192	0.994652	-0.499797	0.135978	0.0809817	0.921078	0.132449	0.999847
comp37303_c0	pyruvate mitochondrial isoform x2	4472	20	0	0.8625	18	F:serine-tRNA ligase activity; F:pyruvate carboxylase activity; P:pyruvate metabolic process; F:metal ion binding; P:seryl-tRNA aminoacylation; F:DNA binding; F:biotin binding; F:ATP binding; P:gluconeogenesis; F:biotin carboxylase activity; P:glycine metabolic process; P:L-serine metabolic process; P:threonine metabolic process; P:tricarboxylic acid cycle; P:alanine metabolic process; P:aspartat…	EC:6.1.1.11; EC:6.3.4.14; EC:6.4.1.1		0.0408724	0.913876	-0.124086	0.714355	-0.102829	0.849427	-0.164959	0.992769	-0.143701	0.762928	0.0212573	0.970322	0.287439	0.991476	-0.0486999	0.97287	0.323001	0.999998	-0.336139	1	0.0355622	0.992031	0.371701	0.342476	-0.293606	0.320178	-0.409747	0.23174	0.027439	0.959423	-0.11614	0.76609	0.321045	0.366598	0.437186	0.226735	-0.13402	0.824251	-0.225952	0.999847
comp38872_c0	serine--trna cytoplasmic	2255	20	0	0.774	9	F:serine-tRNA ligase activity; P:rRNA methylation; P:seryl-tRNA aminoacylation; F:ATP binding; F:rRNA (adenine-N6,N6-)-dimethyltransferase activity; C:cytoplasm; P:glycine metabolic process; P:L-serine metabolic process; P:threonine metabolic process	EC:6.1.1.11; EC:2.1.1		-0.863559	0.00120324	-0.725393	0.0153095	-0.400698	0.694869	0.138166	0.992769	0.462861	0.305264	0.324695	0.606717	-0.578589	0.810697	-0.44529	0.619723	0.0763192	0.999998	0.133298	1	0.654908	0.788512	0.521609	0.289099	-0.0540774	0.892579	0.231198	0.575919	0.309127	0.449735	0.285276	0.435697	0.363204	0.342106	0.0779285	0.892375	-0.720883	0.0435924	-0.509924	0.671688
comp35691_c1	serine--trna mitochondrial	2131	20	2.3e-125	0.6345	11	F:serine-tRNA ligase activity; C:integral component of membrane; F:potassium:chloride symporter activity; P:chloride transmembrane transport; P:seryl-tRNA aminoacylation; F:ATP binding; C:cytoplasm; P:glycine metabolic process; P:L-serine metabolic process; P:threonine metabolic process; P:cation transport	EC:6.1.1.11		-0.00763212	0.989892	-0.358806	0.2996	-0.267369	0.748674	-0.351173	0.992769	-0.259737	0.671824	0.0914361	0.89019	-0.181654	0.991476	-0.0676321	0.95533	0.0544955	0.999998	0.114022	1	0.236149	0.91036	0.122128	0.784484	0.0943831	0.815357	0.357224	0.381825	0.0610524	0.910808	0.262841	0.508405	-0.0333308	0.964022	-0.296172	0.520021	-0.204927	0.719663	-0.0706565	0.999847
comp35161_c0	methionine--trna mitochondrial	2238	20	0	0.6665	8	C:integral component of membrane; F:hydrolase activity, hydrolyzing O-glycosyl compounds; P:carbohydrate metabolic process; F:methionine-tRNA ligase activity; F:ATP binding; C:cytoplasm; P:methionyl-tRNA aminoacylation; P:methionine metabolic process	EC:6.1.1.10		-0.235916	0.434775	-0.082699	0.878764	0.0529174	0.942975	0.153217	0.992769	0.288833	0.490076	0.135616	0.802837	-0.317489	0.991476	-0.296894	0.673852	0.151042	0.999998	0.020595	1	0.468531	0.788512	0.447936	0.221737	-0.922576	0.000180196	-0.245577	0.499915	-0.438854	0.22355	0.676999	0.0511675	0.483722	0.0960537	-0.193277	0.643794	-0.360406	0.238984	-0.129092	0.999847
comp38814_c0	methionine--trna cytoplasmic	4064	20	0	0.672	8	P:signaling; F:methionine-tRNA ligase activity; F:ATP binding; P:phosphorylation; F:kinase activity; C:cytoplasm; P:methionyl-tRNA aminoacylation; P:methionine metabolic process	EC:6.1.1.10		-0.124591	0.540854	-0.0940341	0.734814	-0.0591124	0.897657	0.0305571	0.994162	0.0654789	0.903821	0.0349218	0.9303	-0.169075	0.991476	0.0191334	0.989757	-0.0302997	0.999998	0.188208	1	0.138775	0.946248	-0.0494331	0.926215	-0.158533	0.480357	0.194055	0.470529	-0.0445338	0.897785	0.352587	0.14023	0.113999	0.729082	-0.238588	0.388939	-0.173723	0.715153	-0.0115989	0.999847
comp30452_c0	aminoacyl trna synthase complex-interacting multifunctional protein 1 isoform x2	870	20	3.46e-51	0.67	28	P:angiogenesis; P:response to wounding; C:transport vesicle; P:cell-cell signaling; C:membrane; P:cell adhesion; F:GTPase binding; F:cytokine activity; P:defense response to virus; C:extracellular space; P:apoptotic process; C:aminoacyl-tRNA synthetase multienzyme complex; P:leukocyte migration; C:Golgi apparatus; C:cytosol; P:methionyl-tRNA aminoacylation; C:cell surface; P:negative regulation o…	EC:6.1.1.10		0.144562	0.864693	0.432164	0.523021	0.082496	0.953668	0.287602	0.992769	-0.0620658	0.978496	-0.349668	0.715743	0.0189479	0.999496	-0.0668465	0.964867	-0.343513	0.999998	-0.0857944	1	-0.362461	0.898313	-0.276667	0.538576	-0.0461713	0.93331	0.414497	0.42068	-0.178167	0.771362	0.460668	0.332355	-0.131996	0.863135	-0.592664	0.262819	0.137802	0.840163	0.407955	0.71863
comp35366_c0	aminoacyl trna synthase complex-interacting multifunctional protein 1	895	20	3.36e-47	0.633	28	P:angiogenesis; P:response to wounding; C:transport vesicle; P:cell-cell signaling; C:membrane; P:cell adhesion; F:GTPase binding; F:cytokine activity; P:defense response to virus; C:extracellular space; P:apoptotic process; C:aminoacyl-tRNA synthetase multienzyme complex; P:leukocyte migration; C:Golgi apparatus; C:cytosol; P:methionyl-tRNA aminoacylation; C:cell surface; P:negative regulation o…	EC:6.1.1.10		-1.21438	0.000375971	-0.62194	0.208351	-0.436537	0.731905	0.592439	0.9583	0.777841	0.0950374	0.185403	0.847295	-0.526404	0.975191	-0.282564	0.803827	-0.0589731	0.999998	0.243839	1	0.467431	0.894991	0.223591	0.735861	-0.168261	0.785042	0.150925	0.843663	0.0702427	NA	0.319187	NA	0.238504	0.7906	-0.0806828	0.936188	-0.290054	0.748931	-0.089591	0.999847
comp24767_c0	tyrosine--trna ligase	2189	20	0	0.768	15	F:RNA binding; F:zinc ion binding; F:cobalt ion binding; P:lysine biosynthetic process via diaminopimelate; P:proteolysis; F:metallopeptidase activity; F:ATP binding; P:tyrosyl-tRNA aminoacylation; F:succinyl-diaminopimelate desuccinylase activity; P:diaminopimelate biosynthetic process; F:tyrosine-tRNA ligase activity; C:cytoplasm; P:tryptophan biosynthetic process; P:tyrosine biosynthetic proce…	EC:6.1.1.1; EC:3.5.1.18		0.285785	0.720805	0.0310583	0.980382	0.206501	0.895217	-0.254727	0.992769	-0.0792842	0.974615	0.175443	0.887837	0.0686493	0.995326	0.151368	NA	-0.0576475	NA	0.0827191	1	-0.126297	0.969451	-0.209016	NA	-1.47651	0.0013165	-1.16191	0.0316441	-0.827258	NA	0.314603	NA	0.649252	0.302161	0.334648	0.660117	-0.0654717	NA	0.137666	NA
comp33812_c0	tyrosine--trna mitochondrial	5540	20	7.56e-175	0.764	10	F:RNA binding; F:ATP binding; P:tyrosyl-tRNA aminoacylation; P:phosphorylation; F:kinase activity; F:tyrosine-tRNA ligase activity; C:cytoplasm; P:tryptophan biosynthetic process; P:tyrosine biosynthetic process; P:L-phenylalanine biosynthetic process	EC:6.1.1.1		-0.0350432	0.904445	-0.135053	0.551246	0.0573862	0.900986	-0.10001	0.992769	0.0924294	0.824605	0.192439	0.471419	-0.10333	0.991476	-0.142025	0.737931	-0.0114267	0.999998	-0.0386952	1	0.0919031	0.942711	0.130598	0.588934	-0.409924	0.0365823	-0.139022	0.624251	-0.076917	0.809138	0.270903	0.246815	0.333007	0.134738	0.0621046	0.867199	-0.139881	0.740747	-0.0443696	0.999847
comp28032_c0	tyrosine--trna cytoplasmic	3142	20	0	0.808	9	F:ATP binding; P:tyrosyl-tRNA aminoacylation; P:cellular response to DNA damage stimulus; F:tRNA binding; F:tyrosine-tRNA ligase activity; C:cytoplasm; P:tryptophan biosynthetic process; P:tyrosine biosynthetic process; P:L-phenylalanine biosynthetic process	EC:6.1.1.1		0.192568	0.256705	0.216795	0.229064	0.143386	0.749193	0.0242277	0.994792	-0.049182	0.937025	-0.0734097	0.832525	0.26015	0.991476	0.324566	0.615561	-0.0280598	0.999998	0.0644161	1	-0.288209	0.898313	-0.352626	0.319334	0.262618	0.314755	0.417252	0.158802	-0.057886	0.887475	0.154634	0.628437	-0.320504	0.282701	-0.475138	0.129648	0.4837	0.0717512	0.291314	0.964027
comp31922_c0	serine--trna mitochondrial	2013	20	3.77e-100	0.5565	3	F:nucleotide binding; F:aminoacyl-tRNA ligase activity; P:tRNA aminoacylation for protein translation	EC:6.1.1		0.00242613	0.994329	-0.0469652	0.909354	0.0661674	0.902255	-0.0493913	0.992769	0.0637413	0.92369	0.113133	0.761807	-0.17123	0.991476	-0.198876	0.708188	-0.100874	0.999998	-0.0276455	1	0.0703567	0.963664	0.0980022	0.788433	-0.478508	0.0437687	0.0538804	0.895603	-0.292501	0.369518	0.532388	0.081559	0.186007	0.605716	-0.346381	0.278757	-0.100917	0.898157	-0.0336297	0.999847
comp13586_c0	probable leucine--trna mitochondrial	1491	20	2.98e-126	0.59	3	F:nucleotide binding; F:aminoacyl-tRNA ligase activity; P:tRNA aminoacylation for protein translation	EC:6.1.1		-0.0697699	0.880252	0.0745273	0.894096	0.163506	0.817918	0.144297	0.992769	0.233275	0.649765	0.0889782	0.879685	0.0685499	0.991476	0.0649605	0.94009	0.0579042	0.999998	-0.00358944	1	-0.0106457	1	-0.00705627	0.986877	-0.536059	0.0799799	-0.136992	0.771416	-0.448735	0.273911	0.399068	0.266655	0.0873245	0.883537	-0.311743	0.472962	-0.027166	0.977104	0.100719	0.999847
comp35564_c0	probable cysteine--trna mitochondrial	1551	20	5.37e-74	0.6	3	F:nucleotide binding; F:aminoacyl-tRNA ligase activity; P:tRNA aminoacylation for protein translation	EC:6.1.1		0.207761	0.493725	0.158798	0.694899	0.213784	0.752691	-0.0489624	0.994162	0.00602329	0.995799	0.0549857	0.928153	0.247977	0.991476	0.23357	0.742216	-0.110975	0.999998	-0.0144066	1	-0.358952	0.869074	-0.344545	0.335942	-0.144104	0.686695	0.144563	0.7465	-0.332287	0.41147	0.288667	0.426976	-0.188183	0.692607	-0.47685	0.224058	0.481533	0.243536	0.286822	0.999847
comp6517_c0	hypoxia-inducible factor 1	459	20	6.96e-100	0.9205	9	P:regulation of transcription, DNA-templated; F:DNA binding; F:ATP binding; F:protein dimerization activity; F:helicase activity; F:aminoacyl-tRNA ligase activity; P:tRNA aminoacylation for protein translation; C:nucleus; P:transcription, DNA-templated	EC:6.1.1		0.128162	NA	0.141788	NA	-0.0501468	NA	0.0136259	NA	-0.178309	NA	-0.191935	NA	-0.0168333		0.0750706	NA	-0.150752	NA	0.0919039	1	-0.133919	0.956641	-0.225823	NA	0.361312		0.124757	NA	0.037462	NA	-0.236555	NA	-0.32385	NA	-0.0872952	NA	-0.0859029	NA	0.0567536	NA
comp36398_c0	dalr anticodon-binding domain-containing protein 3	1704	20	2.24e-25	0.526	3	F:nucleotide binding; F:aminoacyl-tRNA ligase activity; P:tRNA aminoacylation for protein translation	EC:6.1.1		0.326502	0.21108	0.124872	0.789626	0.286279	0.695037	-0.20163	0.992769	-0.040223	0.971235	0.161407	0.751704	-0.0143564	0.999496	0.00365755	0.998816	-0.0641241	0.999998	0.0180139	1	-0.0497678	0.982845	-0.0677817	0.897495	-0.399911	0.176593	0.0885302	0.84974	-0.234646	0.564199	0.488441	0.152348	0.165265	0.724894	-0.323176	0.420598	-0.111432	0.903839	0.132446	0.999847
comp35671_c0	aspartate--trna mitochondrial	2268	20	0	0.6715	5	F:nucleic acid binding; F:ATP binding; F:aminoacyl-tRNA ligase activity; P:tRNA aminoacylation for protein translation; C:cytoplasm	EC:6.1.1		-0.271621	0.40095	-0.373207	0.232171	-0.16512	0.830203	-0.101586	0.992769	0.106502	0.913225	0.208087	0.700062	-0.213203	0.991476	0.0341074	0.980825	0.0137709	0.999998	0.24731	1	0.226973	0.922981	-0.0203365	0.975986	-0.592381	0.032749	-0.143288	0.736947	-0.173329	0.681301	0.449093	0.17663	0.419052	0.209354	-0.0300414	0.959875	0.100737	0.906578	0.154146	0.999847
comp38282_c0	alanine--trna mitochondrial	3655	20	4.32e-134	0.6275	3	F:nucleotide binding; F:aminoacyl-tRNA ligase activity; P:tRNA aminoacylation for protein translation	EC:6.1.1		-0.316279	0.162107	-0.158434	0.663455	-0.201951	0.751698	0.157845	0.992769	0.114328	0.86291	-0.0435168	0.939904	-0.0227026	0.999496	0.0444979	0.967117	-0.0508999	0.999998	0.0672005	1	-0.0281973	0.991356	-0.0953979	0.811117	0.121375	0.668491	0.0455996	0.911709	0.0867639	0.8192	-0.075775	0.830648	-0.0346107	0.946888	0.0411643	0.931548	-0.262036	0.322922	-0.233701	0.952974
comp40568_c0	dna topoisomerase 2	6917	20	0	0.74	11	P:mitotic DNA integrity checkpoint; C:nucleoid; P:resolution of meiotic recombination intermediates; P:sister chromatid segregation; C:DNA topoisomerase complex (ATP-hydrolyzing); F:DNA binding; F:ATP binding; F:DNA topoisomerase type II (ATP-hydrolyzing) activity; P:DNA topological change; P:DNA unwinding involved in DNA replication; C:nucleus	EC:5.99.1.3		-0.0841617	0.728797	-0.213851	0.254687	0.007828	0.989232	-0.12969	0.992769	0.0919897	0.837298	0.221679	0.393583	-0.0669985	0.991476	-0.0951273	0.896286	-0.0410149	0.999998	-0.0281287	1	0.0259837	0.991648	0.0541124	0.89742	-0.228631	0.419882	0.133376	0.729219	-0.112305	0.778749	0.362007	0.229334	0.116326	0.793686	-0.245681	0.506847	-0.139839	0.802385	-0.0945051	0.999847
comp132125_c0	dna topoisomerase 2	456	20	1.17e-71	0.897	13	P:mitotic DNA integrity checkpoint; P:oxidation-reduction process; C:nucleoid; P:resolution of meiotic recombination intermediates; P:sister chromatid segregation; C:DNA topoisomerase complex (ATP-hydrolyzing); F:DNA binding, bending; F:oxidoreductase activity; F:ATP binding; F:DNA topoisomerase type II (ATP-hydrolyzing) activity; P:DNA topological change; P:DNA unwinding involved in DNA replicat…	EC:5.99.1.3		0.0940145	0.925571	0.454432	0.538512	-0.139737	0.924386	0.360417	0.992769	-0.233751	0.884063	-0.594169	0.505221	-0.195327	0.991476	0.078436	0.968978	-0.275288	0.999998	0.273763	1	-0.0799608	0.982747	-0.353724	NA	0.903684	0.0707543	0.562662	0.361991	0.481613	NA	-0.341021	NA	-0.422071	0.594852	-0.0810495	0.936732	-0.068762	0.956138	0.0724827	0.999847
comp12722_c0	dna gyrase subunit b	1837	20	0	0.828	8	P:DNA-dependent DNA replication; F:DNA binding; F:ATP binding; F:DNA topoisomerase type II (ATP-hydrolyzing) activity; F:magnesium ion binding; C:chromosome; P:DNA topological change; C:cytoplasm	EC:5.99.1.3		0.423794	0.557677	0.0293925	0.981739	0.427108	NA	-0.394402	NA	0.00331384	0.999049	0.397715	NA	0.0481587	0.999496	-0.0549396	NA	-0.0962814	NA	-0.103098	1	-0.14444	0.964044	-0.0413418	NA	-0.480994		-0.246021	NA	-0.105831	NA	0.234973	NA	0.375162	NA	0.140189	NA	0.010465	NA	-0.205505	NA
comp30154_c0	dna gyrase subunit a	4218	20	0	0.7645	7	P:DNA-dependent DNA replication; F:DNA binding; F:ATP binding; F:DNA topoisomerase type II (ATP-hydrolyzing) activity; C:chromosome; P:DNA topological change; C:cytoplasm	EC:5.99.1.3		0.437828	0.489341	0.0567005	0.962525	0.123232	0.932761	-0.381128	NA	-0.314596	0.812431	0.0665318	NA	0.126295	0.991932	0.313377	0.798084	-0.0573482	NA	0.187082	1	-0.183643	0.953485	-0.370725	NA	-0.268109	0.679005	0.117093	NA	-0.102003	NA	0.385202	NA	0.166107	NA	-0.219095	NA	0.31904	0.712368	-0.00808748	0.999847
comp32613_c0	dna topoisomerase 1 isoform x2	3932	20	0	0.8055	5	F:DNA topoisomerase type I activity; F:DNA topoisomerase type II (ATP-hydrolyzing) activity; F:DNA binding; C:chromosome; P:DNA topological change	EC:5.99.1.2; EC:5.99.1.3		0.140954	0.542796	-0.0329922	0.93682	-0.0729446	0.885984	-0.173947	0.992769	-0.213899	0.459614	-0.0399524	0.929547	0.0157127	0.999496	0.0210281	0.981613	-0.0678811	0.999998	0.00531538	1	-0.0835938	0.953485	-0.0889092	0.794981	0.0384867	0.878064	0.120667	0.657537	-0.011613	0.974608	0.0821806	0.758393	-0.0500997	0.891877	-0.13228	0.653193	0.116372	0.85479	0.155194	0.999847
comp40827_c0	dna topoisomerase 3-beta-1	5146	20	0	0.813	3	F:DNA topoisomerase type I activity; F:DNA binding; P:DNA topological change	EC:5.99.1.2		-0.228605	0.253526	-0.180714	0.480179	-0.0099364	0.987799	0.0478907	0.993212	0.218669	0.478295	0.170778	0.633774	-0.0711428	0.994206	-0.0511572	0.967987	0.0546576	0.999998	0.0199856	1	0.1258	0.952397	0.105815	0.829902	-0.286199	0.287979	0.12326	0.748462	-0.0264808	0.957636	0.409459	0.169074	0.259718	0.453269	-0.14974	0.7163	-0.188999	0.703102	-0.075649	0.999847
comp37337_c0	dna topoisomerase 3-alpha	3751	20	0	0.7175	9	F:zinc ion binding; P:double-strand break repair via synthesis-dependent strand annealing; F:DNA topoisomerase type I activity; F:DNA binding; C:PML body; F:protein binding; P:meiotic nuclear division; C:chromosome; P:DNA topological change	EC:5.99.1.2		-0.0249831	0.955486	-0.145009	0.697288	-0.169119	0.782172	-0.120026	0.992769	-0.144136	0.800214	-0.0241092	0.970322	-0.255621	0.991476	-0.198473	0.819577	-0.146998	0.999998	0.0571485	1	0.108623	0.958795	0.0514745	0.937103	0.578853	0.0435158	0.490346	0.165778	0.310382	0.429578	-0.0885075	0.842245	-0.268472	0.528201	-0.179964	0.703271	0.101967	0.908849	0.126838	0.999847
comp16771_c0	thap domain-containing protein 1-like	2862	20	9.89e-12	0.528	10	F:zinc ion binding; F:identical protein binding; P:regulation of transcription, DNA-templated; F:sequence-specific DNA binding; P:endothelial cell proliferation; C:nucleoplasm; F:DNA topoisomerase activity; P:transcription, DNA-templated; P:regulation of mitotic cell cycle; P:DNA topological change	EC:5.99.1		-0.473051	0.26001	-0.119208	0.890879	-0.167263	0.881318	0.353843	0.992769	0.305788	0.731445	-0.0480551	0.966801	-0.219311	0.991476	0.000995033	0.999679	0.166785	0.999998	0.220306	1	0.386096	0.902226	0.16579	0.816026	0.11153	0.796365	0.285682	0.538269	0.357658	0.444565	0.174152	0.712493	0.246128	0.650588	0.071976	0.91639	-0.642877	0.077578	-0.283938	0.999847
comp41200_c0	inositol-3-phosphate synthase 1	3966	20	0	0.7975	4	P:phospholipid biosynthetic process; F:inositol-3-phosphate synthase activity; P:inositol biosynthetic process; P:streptomycin biosynthetic process	EC:5.5.1.4		0.585733	0.00721695	0.539769	0.0234601	0.267681	0.719169	-0.0459634	0.994162	-0.318052	0.441038	-0.272088	0.569787	-0.108204	0.991476	0.167563	0.824489	-0.124517	0.999998	0.275767	1	-0.0163127	0.999546	-0.29208	0.399339	-0.0300468	0.929583	0.438313	0.145414	0.00632711	0.989062	0.46836	0.118054	0.0363739	0.945547	-0.431986	0.183052	-0.116017	0.856777	0.0608741	0.999847
comp27596_c1	inositol-3-phosphate synthase 1	258	20	7.9e-26	0.7145	4	P:phospholipid biosynthetic process; F:inositol-3-phosphate synthase activity; P:inositol biosynthetic process; P:streptomycin biosynthetic process	EC:5.5.1.4		-0.106415	NA	-0.0991931	NA	0.02013	NA	0.0072224	NA	0.126545	NA	0.119323	NA	-0.190507	0.991476	0.236792	NA	0.00115646	NA	0.427299	1	0.191663	0.952859	-0.235636	NA	0.655702	0.234282	0.419797	NA	0.0736685	NA	-0.235905	NA	-0.582033	NA	-0.346129	NA	-0.00385791	NA	0.150063	NA
comp27775_c0	inositol-3-phosphate synthase 1	245	20	7.53e-24	0.7905	5	C:cytoplasm; P:phospholipid biosynthetic process; F:inositol-3-phosphate synthase activity; P:inositol biosynthetic process; P:streptomycin biosynthetic process	EC:5.5.1.4		-0.0230948	NA	0.12123	NA	-0.00125355	NA	0.144325	NA	0.0218412	NA	-0.122484	NA	-0.277557	0.991476	-0.0714664	NA	-0.220013	NA	0.206091	1	0.0575444	0.990597	-0.148547	NA	0.336335	0.556958	0.227273	NA	0.565327	NA	-0.109062	NA	0.228992	NA	0.338054	NA	-0.210531	NA	-0.0555149	NA
comp33502_c1	squalene--hopene cyclase	2088	20	4.01e-87	0.707	3	P:hopanoid biosynthetic process; F:squalene-hopene cyclase activity; C:integral component of membrane	EC:5.4.99.17		-3.1138	4.95e-20	-2.51354	2.16e-12	-1.85967	1.83e-05	0.600266	0.988432	1.25413	0.00141568	0.653865	0.354746	-0.00173169	1	-0.498468	0.54841	0.0756453	0.999998	-0.496736	1	0.077377	0.981282	0.574113	0.222583	-0.638966	0.0580468	-0.282657	0.54046	0.00604919	0.992694	0.356309	0.383816	0.645015	0.0815615	0.288706	0.566359	-0.946549	0.0197072	0.0892011	0.999847
comp38797_c0	squalene--hopene cyclase	2118	20	0	0.6975	3	P:hopanoid biosynthetic process; F:squalene-hopene cyclase activity; C:integral component of membrane	EC:5.4.99.17		0.0193562	0.983923	0.106461	0.923417	-0.0724466	0.962412	0.0871048	0.994162	-0.0918028	0.964059	-0.178908	0.872971	0.248492	0.991476	0.112725	0.934914	0.216687	0.999998	-0.135768	1	-0.0318051	0.996136	0.103962	0.874382	0.851727	0.0972439	0.825198	NA	0.940199	NA	-0.0265293	NA	0.0884714	NA	0.115001	NA	-0.304439	0.690963	-0.238848	0.999847
comp34226_c3	squalene--hopene cyclase	1893	20	0	0.6895	2	P:hopanoid biosynthetic process; F:squalene-hopene cyclase activity	EC:5.4.99.17		-1.18241	0.0131283	-1.02473	0.0584219	-0.289072	0.849427	0.157684	0.992769	0.893338	0.186775	0.735654	0.418199	-0.819241	0.436404	-0.545588	0.580568	-0.0906451	0.999998	0.273653	1	0.728596	0.788512	0.454943	0.432419	0.306921	0.549879	-0.111521	0.877116	0.917148	NA	-0.418442	NA	0.610226	0.307586	1.02867	0.0757171	-0.915414	0.0443728	-0.386435	0.999847
comp3107_c0	squalene--hopene cyclase	684	20	1.67e-108	0.7835	2	P:hopanoid biosynthetic process; F:squalene-hopene cyclase activity	EC:5.4.99.17		-1.47999	NA	-1.41887	NA	-0.52713	NA	0.0611266	NA	0.952865	NA	0.891738	NA	-0.00622337	0.999709	0.0442819	NA	0.299013	NA	0.0505052	1	0.305237	0.922981	0.254731	NA	0.109818		0.101344	NA	0.111549	NA	0	NA	0	NA	0	NA	-0.425021	NA	-0.305824	NA
comp23698_c0	squalene--hopene cyclase	462	20	1.89e-11	0.7565	3	P:hopanoid biosynthetic process; F:squalene-hopene cyclase activity; C:integral component of membrane	EC:5.4.99.17		-0.44431	NA	-0.292033	NA	0.0672401	NA	0.152276	NA	0.51155	NA	0.359273	NA	-0.783	0.486177	-0.418202	NA	-0.125872	NA	0.364798	1	0.657128	0.799841	0.292329	NA	0.422245		0.162234	NA	0.354643	NA	-0.260011	NA	-0.0676017	NA	0.192409	NA	-0.23473	NA	0.235482	NA
comp33502_c0	squalene-hopene cyclase	1318	20	1.38e-150	0.7185	3	P:hopanoid biosynthetic process; F:squalene-hopene cyclase activity; F:lyase activity	EC:5.4.99.17		-1.57114	0.000281374	-1.22857	0.0130072	-0.643367	0.695037	0.342567	NA	0.927775	0.147737	0.585207	NA	-0.0898855	0.994428	-0.231625	0.865822	0.229057	0.999998	-0.141739	1	0.318943	0.922981	0.460682	NA	0.373487	0.497804	0.734502	0.206918	0.719087	0.273701	0.361015	0.564884	0.345599	0.67158	-0.0154155	0.988021	-0.303824	NA	0.0963777	NA
comp13584_c0	ubiquitin domain-containing protein 1	1797	20	4.86e-102	0.876	4	F:RNA binding; P:pseudouridine synthesis; F:pseudouridine synthase activity; P:tRNA processing	EC:5.4.99.12		0.181847	0.55177	0.0215221	0.969243	0.197782	0.762342	-0.160325	0.992769	0.0159353	0.989771	0.17626	0.705386	0.0359626	0.995137	-0.0727975	0.916767	-0.00226715	0.999998	-0.10876	1	-0.0382297	0.981416	0.0705303	0.84199	-0.237225	0.359382	0.178317	0.594698	-0.193844	0.567806	0.415542	0.142194	0.0433812	0.930984	-0.372161	0.235944	0.0793066	0.923303	0.0730235	0.999847
comp34496_c1	trna pseudouridine synthase mitochondrial isoform x2	2052	20	1.16e-123	0.6725	6	F:pseudouridine synthase activity; F:DNA binding; F:RNA binding; P:pseudouridine synthesis; F:zinc ion binding; P:tRNA processing	EC:5.4.99.12		-0.309612	0.146378	-0.174773	0.584338	-0.154396	0.796467	0.134839	0.992769	0.155217	0.762846	0.0203777	0.974918	-0.278515	0.991476	-0.0458319	0.980445	0.158258	0.999998	0.232683	1	0.436773	0.882498	0.20409	0.72675	-0.6471	0.00439796	-0.194354	0.558944	-0.184091	0.594457	0.452746	0.117633	0.463008	0.0687415	0.0102628	0.983763	-0.356311	0.348522	-0.171235	0.999847
comp38117_c1	rna pseudouridylate synthase domain-containing protein 2-like isoform x2	6047	20	0	0.7785	3	F:RNA binding; P:pseudouridine synthesis; F:pseudouridine synthase activity	EC:5.4.99.12		0.0403001	0.910367	0.30504	0.122886	0.125443	0.813797	0.264739	0.971931	0.0851427	0.887732	-0.179597	0.624057	0.0218503	0.999496	0.0243274	0.983282	-0.00845104	0.999998	0.00247711	1	-0.0303013	0.992027	-0.0327784	0.953931	0.299916	0.34076	-0.196456	0.633225	0.146005	0.743908	-0.496372	0.15035	-0.153911	0.756952	0.342461	0.392613	0.147472	0.844851	0.0632968	0.999847
comp40203_c0	PREDICTED: uncharacterized protein LOC100166777	3334	20	2.53e-144	0.6595	4	F:RNA binding; P:pseudouridine synthesis; F:lipid binding; F:pseudouridine synthase activity	EC:5.4.99.12		0.241273	0.367143	0.290968	0.29277	0.118431	0.853816	0.0496945	0.994162	-0.122843	0.856635	-0.172537	0.710383	0.363188	0.991476	0.474115	0.504609	0.042615	0.999998	0.110928	1	-0.320573	0.898313	-0.4315	0.304073	0.900939	6.65e-05	0.546501	0.0587468	0.167593	0.641716	-0.354438	0.222807	-0.733345	0.00130739	-0.378907	0.245514	0.272463	0.557196	0.0623636	0.999847
comp13450_c0	h aca ribonucleoprotein complex subunit 4	3123	20	0	0.8275	8	C:viral nucleocapsid; F:RNA binding; P:box H/ACA snoRNA 3'-end processing; C:box H/ACA snoRNP complex; F:pseudouridine synthase activity; P:snRNA pseudouridine synthesis; P:rRNA pseudouridine synthesis; P:mRNA pseudouridine synthesis	EC:5.4.99.12		-0.0968556	0.758768	-0.261267	0.277728	-0.0207593	0.977811	-0.164412	0.992769	0.0760963	0.919042	0.240508	0.497807	-0.0762843	0.991476	-0.136432	0.839082	0.0264294	0.999998	-0.0601473	1	0.102714	0.952859	0.162861	0.624813	-0.49935	0.0547764	-0.00171112	0.997684	-0.26708	0.460157	0.497639	0.116781	0.23227	0.541373	-0.265369	0.476966	-0.199725	0.757964	-0.056658	0.999847
comp29726_c0	50s ribosomal protein l32	1034	20	2.41e-41	0.8665	11	P:translation; F:RNA binding; P:fatty acid biosynthetic process; F:ACP phosphopantetheine attachment site binding involved in fatty acid biosynthetic process; F:structural constituent of ribosome; C:large ribosomal subunit; P:pseudouridine synthesis; F:pseudouridine synthase activity; P:transport; P:acyl-carrier-protein biosynthetic process; P:ribosome biogenesis	EC:5.4.99.12		0.285335	NA	0.373175	NA	0.0740212	NA	0.0878403	NA	-0.211313	NA	-0.299154	NA	0.438257	0.991476	0.368333	NA	0.00136139	NA	-0.0699232	1	-0.436895	0.898313	-0.366972	NA	-0.342079	0.581076	-0.44717	NA	-0.0229229	NA	-0.105091	NA	0.319156	NA	0.424247	NA	-0.0200816	NA	-0.162779	NA
comp37255_c1	phosphomannomutase	4579	20	1.12e-108	0.7545	6	C:cytoplasm; P:GDP-mannose biosynthetic process; F:phosphomannomutase activity; F:zinc ion binding; P:fructose metabolic process; P:mannose metabolic process	EC:5.4.2.8		-0.457282	0.000836281	-0.39372	0.00930663	-0.0504266	0.92134	0.0635624	0.992769	0.406855	0.0100004	0.343293	0.0917669	-0.272393	0.991476	-0.277888	0.688326	0.199457	0.999998	-0.00549509	1	0.47185	0.788512	0.477345	0.178881	-0.259259	0.296577	0.126997	0.713665	-0.00894341	0.98343	0.386256	0.159324	0.250316	0.418966	-0.13594	0.719804	-0.366001	0.109129	-0.218632	0.999847
comp27495_c0	phosphoacetylglucosamine mutase	730	20	1.1e-36	0.708	8	F:phosphoacetylglucosamine mutase activity; C:cytosol; P:trachea development; P:carbohydrate metabolic process; P:positive regulation of fibroblast growth factor receptor signaling pathway; P:UDP-N-acetylglucosamine biosynthetic process; F:magnesium ion binding; P:mesoderm formation	EC:5.4.2.3		-0.245123	0.628054	-0.0809293	0.923417	-0.30272	0.768823	0.164194	0.992769	-0.0575964	0.972017	-0.22179	0.770276	0.0360059	0.997277	0.306991	0.640317	-0.0703934	0.999998	0.270985	1	-0.106399	0.956641	-0.377384	0.275978	0.227389	0.407031	0.393626	0.204069	0.106141	0.784911	0.166237	0.613942	-0.121247	0.77864	-0.287485	0.41005	0.267213	0.443588	0.201865	0.999847
comp30001_c0	phosphoglycerate mutase 1	1326	20	2.27e-144	0.849	3	F:phosphoglycerate mutase activity; P:glycolytic process; P:gluconeogenesis	EC:5.4.2.1		0.637294	0.00305787	0.539253	0.0261549	0.364355	0.653615	-0.0980409	0.992769	-0.272939	0.574132	-0.174898	0.74165	0.382645	0.991476	0.387909	0.582093	-0.0123024	0.999998	0.00526405	1	-0.394947	0.869074	-0.400211	0.314262	0.0286232	0.940644	0.102498	0.812579	-0.200969	0.611719	0.073875	0.857018	-0.229592	0.569728	-0.303467	0.426979	0.574892	0.139796	0.271489	0.999847
comp37451_c0	prostaglandin e synthase 2	1866	20	1.01e-138	0.7035	12	P:single-organism transport; F:prostaglandin-E synthase activity; F:electron carrier activity; P:cell redox homeostasis; C:cell; C:integral component of membrane; F:protein disulfide oxidoreductase activity; F:symporter activity; P:oxidation-reduction process; P:leukotriene metabolic process; P:prostaglandin metabolic process; P:obsolete electron transport	EC:5.3.99.3		-0.340667	0.521753	0.0290457	0.976125	-0.252976	0.827243	0.369713	0.992769	0.0876914	0.960452	-0.282022	0.738078	-0.294099	0.991476	0.086892	0.955466	0.00816405	0.999998	0.380991	1	0.302263	0.91036	-0.0787279	0.908368	0.751876	0.0385635	0.609306	0.170781	0.6281	0.202845	-0.142571	0.791112	-0.123776	0.861804	0.0187949	0.981255	-0.0547034	0.957284	0.00697904	0.999847
comp37657_c0	thioredoxin-related transmembrane protein 1-like	4437	20	2.62e-94	0.6955	7	P:protein folding; P:cell redox homeostasis; C:cell; C:integral component of membrane; P:metabolic process; P:response to endoplasmic reticulum stress; F:protein disulfide isomerase activity	EC:5.3.4.1		-0.615751	0.000663089	-0.640364	0.000634086	-0.369932	0.54184	-0.024613	0.995494	0.245819	0.541418	0.270432	0.487161	-0.238877	0.991476	-0.310766	0.615561	0.00682655	0.999998	-0.0718883	1	0.245704	0.906184	0.317592	0.359189	-0.169226	0.580742	-0.0562629	0.902059	0.0136234	0.978744	0.112964	0.764209	0.18285	0.658748	0.0698863	0.891274	-0.450657	0.120875	-0.237599	0.999847
comp35912_c0	protein disulfide-isomerase tmx3	1706	20	0	0.719	6	P:protein folding; C:cell; P:cell redox homeostasis; C:integral component of membrane; P:metabolic process; F:protein disulfide isomerase activity	EC:5.3.4.1		-0.374788	0.227186	-0.411966	0.212195	-0.0939013	0.915233	-0.0371779	0.994792	0.280887	0.627456	0.318065	0.553101	-0.313761	0.991476	-0.222638	0.791967	0.0349301	0.999998	0.0911234	1	0.348691	0.898313	0.257568	0.555809	-0.0724887	0.828717	0.203157	0.57395	0.217658	0.553179	0.275645	0.380435	0.290147	0.398812	0.0145014	0.97977	-0.412672	0.238095	-0.219068	0.999847
comp36117_c0	protein disulfide-isomerase a5	5140	20	0	0.6155	3	P:protein folding; P:response to endoplasmic reticulum stress; F:protein disulfide isomerase activity	EC:5.3.4.1		0.0143004	0.970371	-0.0551086	0.890596	-0.000210536	0.99984	-0.069409	0.992769	-0.0145109	0.9873	0.0548981	0.896857	-0.0478283	0.995095	-0.0345503	0.977383	0.0894484	0.999998	0.013278	1	0.137277	0.942334	0.123999	0.762274	-0.393813	0.141848	0.0781054	0.855403	-0.0316761	0.949331	0.471918	0.131472	0.362136	0.254275	-0.109781	0.811231	-0.144113	0.794167	-0.101769	0.999847
comp36158_c0	protein disulfide-isomerase a3	2617	20	0	0.8015	7	P:protein folding; F:transferase activity, transferring glycosyl groups; F:nucleic acid binding; P:cell redox homeostasis; F:protein disulfide isomerase activity; C:endoplasmic reticulum; P:DNA integration	EC:5.3.4.1		-0.983716	0.00795095	-0.765671	0.0837387	-0.465182	0.710503	0.218046	0.992769	0.518534	0.470319	0.300489	0.734411	-0.397576	0.991476	-0.28836	0.818712	0.165185	0.999998	0.109215	1	0.562761	0.869074	0.453545	0.443018	-0.514786	0.236078	-0.275535	0.631004	0.303493	0.61143	0.23925	0.665465	0.818279	0.0704695	0.579029	0.291915	-0.922956	0.0126846	-0.620635	0.541044
comp37575_c0	protein disulfide-isomerase	4288	20	0	0.798	5	P:protein folding; P:cell redox homeostasis; C:endoplasmic reticulum; P:metabolic process; F:protein disulfide isomerase activity	EC:5.3.4.1		-0.891918	0.00295638	-0.698947	0.0463301	-0.418052	0.695037	0.192972	0.992769	0.473866	0.38099	0.280894	0.696921	-0.449569	0.991476	-0.36998	0.693748	0.143804	0.999998	0.0795896	1	0.593374	0.797868	0.513784	0.299341	-0.469542	0.195358	-0.315739	0.496722	0.235794	0.643007	0.153803	0.754059	0.705336	0.0577154	0.551533	0.229095	-0.840964	0.00445704	-0.511503	0.546887
comp20421_c0	ero1-like protein	1815	20	0	0.717	5	P:protein folding; C:endoplasmic reticulum; F:oxidoreductase activity, acting on a sulfur group of donors, disulfide as acceptor; P:oxidation-reduction process; F:protein disulfide isomerase activity	EC:5.3.4.1		-0.346526	0.494247	-0.350351	0.548631	-0.322192	0.769965	-0.00382477	0.999518	0.0243338	0.990898	0.0281586	0.98215	-0.294417	0.991476	-0.10742	0.942125	-0.283875	0.999998	0.186997	1	0.0105425	1	-0.176455	0.765082	0.561389	0.276406	0.731712	0.204628	0.446994	0.511536	0.170323	0.81212	-0.114395	0.912896	-0.284718	0.719585	-0.133574	0.855131	0.066126	0.999847
comp36121_c0	cg5919	1283	20	4.61e-92	0.7665	5	C:peroxisome; F:hydrolase activity; F:isopentenyl-diphosphate delta-isomerase activity; P:steroid biosynthetic process; P:terpenoid biosynthetic process	EC:5.3.3.2		-0.0560418	0.925793	-0.00885314	0.990261	-0.203132	0.814103	0.0471886	0.994613	-0.14709	0.875354	-0.194278	0.755691	-0.127269	0.991476	-0.0282073	0.982812	-0.0160124	0.999998	0.0990615	1	0.111256	0.956641	0.0121949	0.98298	0.313418	0.337454	0.299108	0.453648	0.356936	0.383987	-0.0143095	0.976685	0.0435183	0.948423	0.0578278	0.92416	0.013843	0.985755	0.0398616	0.999847
comp26894_c0	phosphoglucose isomerase	3003	20	0	0.8725	6	F:glucose-6-phosphate isomerase activity; P:gluconeogenesis; P:glycolytic process; P:starch metabolic process; P:sucrose metabolic process; P:pentose-phosphate shunt	EC:5.3.1.9		-0.013433	0.956728	-0.0836117	0.675389	0.0809239	0.813887	-0.0701787	0.992769	0.094357	0.738109	0.164536	0.403416	-0.0381684	0.995137	-0.0712899	0.924987	0.0597779	0.999998	-0.0331215	1	0.0979463	0.950219	0.131068	0.669231	-0.320527	0.130757	-0.148105	0.615418	-0.0347892	0.92359	0.172422	0.507045	0.285738	0.254742	0.113316	0.741613	-0.0471226	0.930673	-0.0791676	0.999847
comp38404_c0	mannose-6-phosphate isomerase	3025	20	1.49e-142	0.662	5	P:GDP-mannose biosynthetic process; F:zinc ion binding; F:mannose-6-phosphate isomerase activity; P:fructose metabolic process; P:mannose metabolic process	EC:5.3.1.8		-0.299243	0.259005	-0.231565	0.501314	-0.00467062	0.99608	0.0676774	0.992769	0.294572	0.462838	0.226895	0.630177	-0.322675	0.991476	-0.343105	0.605397	0.0877965	0.999998	-0.0204296	1	0.410472	0.844875	0.430901	0.232813	-0.681893	0.0118811	-0.161724	0.697856	0.00767985	0.988527	0.520169	0.123533	0.689573	0.0134396	0.169404	0.711555	-0.251991	0.382837	-0.155167	0.999847
comp24643_c0	ribose-5-phosphate isomerase	1278	20	1.54e-105	0.803	3	P:pentose-phosphate shunt, non-oxidative branch; F:ribose-5-phosphate isomerase activity; P:carbon utilization	EC:5.3.1.6		0.0587643	0.885649	-0.0579433	0.908759	0.158474	0.796467	-0.116708	0.992769	0.09971	0.887732	0.216418	0.607762	0.0968891	0.991476	0.104778	0.890338	0.0097163	0.999998	0.00788851	1	-0.0871728	0.956641	-0.0950613	0.812849	0.0624992	0.867768	0.613546	0.0643801	-0.0227451	0.967827	0.551046	0.111291	-0.0852443	0.876238	-0.636291	0.0778972	0.166554	0.797531	0.224284	0.999847
comp35891_c0	methylthioribose-1-phosphate isomerase	2482	20	4.53e-175	0.8485	9	P:regulation of phosphoprotein phosphatase activity; P:L-methionine biosynthetic process from methylthioadenosine; F:protein phosphatase inhibitor activity; P:negative regulation of catalytic activity; P:regulation of signal transduction; P:L-methionine biosynthetic process from S-adenosylmethionine; C:cytoplasm; F:S-methyl-5-thioribose-1-phosphate isomerase activity; C:nucleus	EC:5.3.1.23		-0.0757809	0.862277	-0.122587	0.789855	-0.0111917	0.989584	-0.0468064	0.994162	0.0645892	0.94804	0.111396	0.835756	-0.181616	0.991476	-0.143166	0.898178	0.0576379	0.999998	0.0384491	1	0.239253	0.922981	0.200804	0.692933	-0.278991	0.435165	0.0779238	0.885621	-0.0215027	0.973255	0.356915	0.356611	0.257489	0.595847	-0.0994264	0.869853	-0.213726	0.751144	-0.152232	0.999847
comp41292_c0	triosephosphate isomerase	1219	20	5.1e-128	0.828	9	P:pentose-phosphate shunt; F:triose-phosphate isomerase activity; P:gluconeogenesis; P:glycolytic process; P:fructose metabolic process; P:mannose metabolic process; P:inositol metabolic process; P:carbon utilization; P:glycerolipid metabolic process	EC:5.3.1.1		0.368505	0.0580084	0.343185	0.116548	0.228661	0.705164	-0.0253196	0.995224	-0.139843	0.794179	-0.114524	0.798097	0.207865	0.991476	0.175422	0.828509	-0.0220124	0.999998	-0.0324438	1	-0.229878	0.921809	-0.197434	0.634277	-0.050043	0.905811	0.0888781	0.860763	-0.208879	0.645226	0.138921	0.750461	-0.158836	0.768382	-0.297758	0.505134	0.407163	0.272152	0.251876	0.999847
comp29595_c0	peptidyl-prolyl cis-trans isomerase h	1832	20	1.13e-118	0.9445	10	P:protein folding; F:DNA-directed RNA polymerase activity; F:DNA binding; P:transcription, DNA-templated; F:protein dimerization activity; P:protein peptidyl-prolyl isomerization; F:peptidyl-prolyl cis-trans isomerase activity; C:nucleolus; P:purine nucleobase metabolic process; P:pyrimidine nucleobase metabolic process	EC:5.2.1.8; EC:2.7.7.6		-0.0169289	0.968873	-0.0966203	0.80908	0.0460398	0.939097	-0.0796915	0.992769	0.0629687	0.938748	0.14266	0.731561	0.0169284	0.999496	-0.0408689	0.967117	-0.00290833	0.999998	-0.0577974	1	-0.0198368	0.996062	0.0379606	0.932	-0.622323	0.0220807	-0.0682059	0.885555	-0.377235	0.316907	0.554117	0.107624	0.245087	0.545391	-0.309029	0.432845	-0.0491312	0.962207	0.00585494	0.999847
comp27371_c0	peptidylprolyl isomerase domain and wd repeat-containing protein 1	2112	20	0	0.8295	3	P:protein folding; P:protein peptidyl-prolyl isomerization; F:peptidyl-prolyl cis-trans isomerase activity	EC:5.2.1.8		0.182074	0.61218	0.0189451	0.975422	0.12419	0.868182	-0.163129	0.992769	-0.0578843	0.960137	0.105245	0.861018	0.14332	0.991476	0.0518624	0.958164	-0.0100018	0.999998	-0.0914571	1	-0.153321	0.922981	-0.0618642	0.877032	-0.344818	0.194796	0.0514483	0.907753	-0.224433	0.533212	0.396266	0.18806	0.120385	0.785793	-0.275881	0.443569	0.167787	0.795728	0.155549	0.999847
comp39443_c1	peptidyl-prolyl cis-trans rhodopsin-specific isozyme	1008	20	9.32e-72	0.6665	6	P:protein folding; P:response to stimulus; P:visual perception; C:integral component of membrane; P:protein peptidyl-prolyl isomerization; F:peptidyl-prolyl cis-trans isomerase activity	EC:5.2.1.8		-0.445148	0.283684	0.135	0.870473	-0.318687	0.765212	0.580148	0.893677	0.126461	0.92814	-0.453687	0.491791	-0.119803	0.991476	0.0902047	0.91059	-0.148158	0.999998	0.210007	1	-0.0283551	0.990597	-0.238362	0.415106	0.574446	0.0391138	-0.069072	0.882631	0.257185	0.514401	-0.643518	0.075548	-0.317261	0.402282	0.326257	0.40193	0.107472	0.915577	-0.034741	0.999847
comp37251_c1	peptidyl-prolyl cis-trans rhodopsin-specific isozyme	748	20	2.2e-50	0.617	9	C:endosome; P:protein folding; P:response to stimulus; C:cytoplasmic membrane-bounded vesicle; P:visual perception; C:integral component of membrane; P:protein peptidyl-prolyl isomerization; C:trans-Golgi network; F:peptidyl-prolyl cis-trans isomerase activity	EC:5.2.1.8		-0.23152	0.680586	-0.0117132	0.990139	-0.0649961	0.957557	0.219807	0.992769	0.166524	0.901111	-0.0532829	0.960824	-0.118229	0.991476	0.00663331	0.997356	-0.0434653	0.999998	0.124862	1	0.0747638	0.977011	-0.0500986	0.94339	-0.0819237	0.868472	0.533276	0.254714	0.104542	0.867183	0.6152	0.16709	0.186465	0.776563	-0.428735	0.415702	0.0539924	0.964287	0.0332402	0.999847
comp39168_c0	peptidyl-prolyl cis-trans rhodopsin-specific isozyme	909	20	8.54e-35	0.6745	6	P:protein folding; P:response to stimulus; P:visual perception; C:integral component of membrane; P:protein peptidyl-prolyl isomerization; F:peptidyl-prolyl cis-trans isomerase activity	EC:5.2.1.8		-0.248322	0.689429	0.0648928	0.949319	-0.406175	0.741334	0.313215	0.992769	-0.157853	0.919042	-0.471067	0.549511	-0.780835	0.358239	-0.29256	0.787078	-0.26388	0.999998	0.488276	1	0.516955	0.869074	0.0286798	0.973337	0.581658	0.258736	1.25518	0.0196256	0.687103	NA	0.673524	NA	0.105444	0.923412	-0.56808	0.41767	-0.00545505	0.996235	0.125234	0.999847
comp35147_c0	peptidyl-prolyl cis-trans isomerase-like 2	2164	20	0	0.7405	6	P:protein folding; P:protein peptidyl-prolyl isomerization; F:peptidyl-prolyl cis-trans isomerase activity; P:protein ubiquitination; F:ligase activity; F:ubiquitin-protein transferase activity	EC:5.2.1.8		0.222366	0.606971	-0.129396	0.839672	0.0242705	0.982798	-0.351763	0.992769	-0.198096	0.812431	0.153667	0.825689	0.0991366	0.991476	0.136137	0.88796	-0.108811	0.999998	0.0370005	1	-0.207948	0.922981	-0.244948	0.550496	-0.273721	0.321852	0.296239	0.377306	-0.278302	0.426251	0.56996	0.0826938	-0.00458125	0.994652	-0.574541	0.0801475	0.168054	0.853016	0.14359	0.999847
comp33367_c0	peptidyl-prolyl cis-trans isomerase-like 1	1107	20	6.99e-90	0.8455	4	P:protein folding; P:protein peptidyl-prolyl isomerization; F:peptidyl-prolyl cis-trans isomerase activity; C:nucleus	EC:5.2.1.8		0.359188	0.239215	0.133415	0.810412	0.29616	0.720433	-0.225773	0.992769	-0.0630273	0.960137	0.162746	0.784521	0.0699312	0.991476	0.0111483	0.994041	-0.0294061	0.999998	-0.0587829	1	-0.0993373	0.952859	-0.0405544	0.932811	-0.684434	0.0460252	-0.0111204	0.985937	-0.315554	0.519909	0.673313	0.111819	0.36888	0.437499	-0.304434	0.552811	0.149827	0.866604	0.0929165	0.999847
comp34280_c0	peptidyl-prolyl cis-trans isomerase fkbp8	3873	20	4.22e-99	0.6505	6	C:endoplasmic reticulum membrane; F:FK506 binding; C:integral component of membrane; P:protein peptidyl-prolyl isomerization; P:chaperone-mediated protein folding; F:peptidyl-prolyl cis-trans isomerase activity	EC:5.2.1.8		0.0117363	0.977406	-0.0317236	0.944795	0.10738	0.839865	-0.0434599	0.994162	0.0956437	0.870425	0.139104	0.723479	-0.205715	0.991476	-0.254938	0.685178	0.0423956	0.999998	-0.0492225	1	0.248111	0.898313	0.297334	0.369635	-0.499897	0.0386431	-0.132353	0.718123	-0.123979	0.742985	0.367544	0.202124	0.375917	0.188002	0.00837323	0.986999	-0.276565	0.396865	-0.0696314	0.999847
comp30511_c0	peptidyl-prolyl cis-trans isomerase e	3633	20	1.73e-150	0.8305	5	P:protein folding; P:protein peptidyl-prolyl isomerization; F:RNA binding; F:peptidyl-prolyl cis-trans isomerase activity; F:nucleotide binding	EC:5.2.1.8		0.193263	0.369915	0.132684	0.661128	0.120597	0.818873	-0.060579	0.992769	-0.0726665	0.913225	-0.0120875	0.984116	0.128489	0.991476	-0.000548348	0.999679	0.0183709	0.999998	-0.129037	1	-0.110118	0.949794	0.0189192	0.966732	-0.271163	0.235952	-0.520721	0.0375682	-0.293287	0.315893	-0.249558	0.33188	-0.0221236	0.965292	0.227434	0.457029	0.426343	0.114231	0.193301	0.999847
comp40949_c0	peptidyl-prolyl cis-trans isomerase dodo	2477	20	1.24e-86	0.8845	2	P:protein peptidyl-prolyl isomerization; F:peptidyl-prolyl cis-trans isomerase activity	EC:5.2.1.8		-0.281406	0.11309	-0.288095	0.13597	-0.0480783	0.927848	-0.00668972	0.999439	0.233327	0.399259	0.240017	0.424759	-0.232264	0.991476	-0.27153	0.688326	0.0406843	0.999998	-0.0392661	1	0.272948	0.898313	0.312214	0.387059	-0.665022	0.00682605	-0.298698	0.372579	-0.199903	0.58851	0.366324	0.224298	0.465119	0.0980453	0.0987949	0.829962	-0.287095	0.449675	-0.175764	0.999847
comp39790_c0	peptidyl-prolyl cis-trans isomerase cyp11 isoform x1	4611	20	1.02e-79	0.8385	3	P:protein folding; P:protein peptidyl-prolyl isomerization; F:peptidyl-prolyl cis-trans isomerase activity	EC:5.2.1.8		-0.146532	0.648339	-0.268964	0.346487	-0.177832	0.779239	-0.122432	0.992769	-0.0313006	0.977396	0.0911316	0.861723	-0.162406	0.991476	-0.208524	0.67143	0.0115898	0.999998	-0.0461174	1	0.173996	0.911813	0.220114	0.409692	-0.333255	0.12909	0.0644576	0.856116	-0.0462452	0.90166	0.397712	0.124657	0.287009	0.274715	-0.110703	0.760534	-0.16346	0.76193	-0.0660371	0.999847
comp35024_c1	peptidyl-prolyl cis-trans isomerase cwc27 homolog	1028	20	1.64e-29	0.663	4	P:protein folding; P:protein peptidyl-prolyl isomerization; F:protein dimerization activity; F:peptidyl-prolyl cis-trans isomerase activity	EC:5.2.1.8		0.148564	0.687602	-0.114126	0.821537	0.0518575	0.94458	-0.26269	0.992769	-0.0967062	0.918047	0.165984	0.750224	-0.0383952	0.995326	-0.0450377	0.967467	-0.0853137	0.999998	-0.00664242	1	-0.0469185	0.981416	-0.0402761	0.936461	-0.206966	0.493047	-0.0267849	0.956716	-0.295541	0.418136	0.180181	0.607867	-0.0885746	0.861263	-0.268756	0.483419	0.116256	0.893182	0.195071	0.999847
comp32686_c0	peptidyl-prolyl cis-trans isomerase b-like	1277	20	2.06e-30	0.646	4	P:protein folding; P:protein peptidyl-prolyl isomerization; C:intracellular part; F:peptidyl-prolyl cis-trans isomerase activity	EC:5.2.1.8		-0.570034	0.239401	-0.212335	0.812743	-0.0445309	0.979127	0.357699	0.992769	0.525503	0.489273	0.167804	0.875394	0.145566	0.991476	0.072872	0.960156	-0.0801333	0.999998	-0.0726935	1	-0.225699	0.922981	-0.153005	0.76521	-0.216305	0.649666	0.115699	0.858462	0.118315	0.85908	0.332004	0.51327	0.33462	0.585225	0.00261586	0.997175	-0.204557	0.773303	0.054743	0.999847
comp28974_c0	peptidyl-prolyl cis-trans isomerase b	1172	20	9.3e-90	0.767	3	P:protein folding; P:protein peptidyl-prolyl isomerization; F:peptidyl-prolyl cis-trans isomerase activity	EC:5.2.1.8		-0.166227	0.577306	-0.112868	0.790968	0.0570885	0.930142	0.0533585	0.994162	0.223315	0.601379	0.169957	0.704167	-0.218476	0.991476	-0.261759	0.67143	0.0210937	0.999998	-0.0432837	1	0.239569	0.906184	0.282853	0.399243	-0.20952	0.524276	0.296137	0.436144	-0.232954	0.572437	0.505656	0.141235	-0.0234343	0.974262	-0.529091	0.159635	-0.228382	0.451886	-0.0437942	0.999847
comp19354_c0	peptidyl-prolyl cis-trans isomerase	1728	20	8.88e-102	0.9095	3	P:protein folding; P:protein peptidyl-prolyl isomerization; F:peptidyl-prolyl cis-trans isomerase activity	EC:5.2.1.8		-0.00946917	0.983696	-0.0880734	0.855057	0.126829	0.841437	-0.0786042	0.992769	0.136298	0.827711	0.214902	0.627999	-0.0635312	0.991476	-0.0863756	0.892839	0.039132	0.999998	-0.0228445	1	0.102663	0.946457	0.125508	0.665477	-0.544416	0.0388741	0.0263599	0.957077	-0.233688	0.535327	0.570776	0.0903472	0.310728	0.37089	-0.260048	0.498147	-0.0613879	0.946472	-0.0353588	0.999847
comp18829_c0	peptidyl-prolyl cis-trans isomerase	252	20	2.7e-14	0.6635	5	P:protein folding; C:Golgi apparatus; P:protein peptidyl-prolyl isomerization; C:endoplasmic reticulum; F:peptidyl-prolyl cis-trans isomerase activity	EC:5.2.1.8		0.436985	0.357695	0.207442	0.787925	0.315036	0.78388	-0.229543	0.992769	-0.121949	0.941419	0.107594	0.915032	-0.135234	0.991476	0.0993463	0.950523	0.0210246	0.999998	0.23458	1	0.156258	0.952859	-0.0783217	0.914419	-0.276731	0.663871	0.195926	NA	0.099969	NA	0.472657	NA	0.3767	NA	-0.0959573	NA	0.0687844	0.960086	-0.0243715	0.999847
comp33121_c0	partial	1269	20	2.93e-101	0.962	10	F:peptide-glutamate-N-acetyltransferase activity; P:protein folding; C:cytosolic ribosome; P:N-terminal peptidyl-serine acetylation; P:N-terminal peptidyl-glutamic acid acetylation; C:NatA complex; F:peptide-serine-N-acetyltransferase activity; P:protein peptidyl-prolyl isomerization; P:internal protein amino acid acetylation; F:peptidyl-prolyl cis-trans isomerase activity	EC:5.2.1.8		0.419614	0.094104	0.275281	0.42451	0.371846	0.642722	-0.144333	0.992769	-0.047768	0.966577	0.0965654	0.873284	0.103729	0.991476	0.0348387	0.971995	-0.0174453	0.999998	-0.0688907	1	-0.121175	0.93963	-0.052284	0.901273	-0.177384	0.587614	0.307895	0.40173	-0.295149	0.444236	0.48528	0.146553	-0.117765	0.814003	-0.603044	0.0943535	0.135061	0.860233	0.133914	0.999847
comp40315_c0	endocuticle structural glycoprotein bd-8-like	1733	20	4.4e-38	0.707	7	P:protein folding; P:protein peptidyl-prolyl isomerization; F:peptidyl-prolyl cis-trans isomerase activity; F:structural constituent of cuticle; P:protein ubiquitination; F:ligase activity; F:ubiquitin-protein transferase activity	EC:5.2.1.8		-0.676925	0.104782	-0.156526	0.864075	-0.0889132	0.943999	0.520399	0.992769	0.588012	0.334425	0.0676125	0.952457	0.0108416	0.999605	-0.38369	0.659211	-0.0130318	0.999998	-0.394531	1	-0.0238734	0.998901	0.370658	0.432125	-0.334533	0.305369	-0.751665	0.0292453	0.125996	0.792715	-0.417132	0.239291	0.460529	0.201097	0.877661	0.0123282	-0.17612	0.874332	-0.343276	0.999847
comp27920_c1	46 kda fk506-binding nuclear protein	679	20	1.16e-29	0.6775	5	C:nucleolus; P:protein folding; F:FK506 binding; P:histone peptidyl-prolyl isomerization; F:peptidyl-prolyl cis-trans isomerase activity	EC:5.2.1.8		-0.0489669	0.931247	-0.268267	0.49633	-0.251708	0.751698	-0.2193	0.992769	-0.202741	0.769698	0.0165591	0.986226	-0.0299208	0.999496	0.0247867	0.985592	-0.133876	0.999998	0.0547075	1	-0.103956	0.956762	-0.158663	0.728523	0.43837	0.0307024	0.43852	0.0727513	0.0998229	0.753972	0.000150691	0.999695	-0.338547	0.147433	-0.338698	0.215127	-0.0874382	0.918454	0.0686039	0.999847
GST_group_32	probable maleylacetoacetate isomerase 2	708	20	9.57e-91	0.7795	7	F:maleylacetoacetate isomerase activity; C:cytoplasm; F:glutathione transferase activity; P:tyrosine metabolic process; P:styrene catabolic process; P:glutathione metabolic process; P:obsolete glutathione conjugation reaction	EC:5.2.1.2; EC:2.5.1.18		-0.187907	0.669692	-0.0365208	0.961544	0.0100176	0.992712	0.151386	0.992769	0.197925	0.805215	0.0465383	0.954245	-0.263834	0.991476	-0.173059	0.820269	0.0694627	0.999998	0.0907746	1	0.333296	0.869981	0.242522	0.504539	-0.0332265	0.942514	-0.0564395	0.921349	0.0619632	0.913815	-0.023213	0.966068	0.0951897	0.883463	0.118403	0.843099	0.193965	0.785821	0.0969546	0.999847
GST_group_12	probable maleylacetoacetate isomerase 2	654	20	1.06e-146	0.9375	7	F:maleylacetoacetate isomerase activity; C:cytoplasm; F:glutathione transferase activity; P:tyrosine metabolic process; P:styrene catabolic process; P:glutathione metabolic process; P:obsolete glutathione conjugation reaction	EC:5.2.1.2; EC:2.5.1.18		0.0492653	0.947908	0.0126814	0.989089	-0.180361	0.869459	-0.0365838	0.995985	-0.229626	0.824432	-0.193042	0.819736	-0.150991	0.991476	0.0415551	0.981777	-0.0915281	0.999998	0.192547	1	0.0594633	0.988838	-0.133083	0.859302	0.733954	0.0501767	0.340814	0.491933	0.535226	0.285746	-0.39314	0.40048	-0.198728	0.770977	0.194412	0.760972	-0.144275	0.864197	-0.0866595	0.999847
comp31741_c0	aldose 1-epimerase isoform x2	2092	20	3.4e-108	0.647	4	F:carbohydrate binding; F:aldose 1-epimerase activity; P:gluconeogenesis; P:glycolytic process	EC:5.1.3.3		-0.373845	0.0458963	-0.205373	0.462354	-0.129253	0.823245	0.168472	0.992769	0.244593	0.464685	0.0761203	0.872971	-0.110477	0.991476	-0.236182	0.742216	0.0791489	0.999998	-0.125705	1	0.189626	0.925809	0.315331	0.394545	-0.233409	0.355966	-0.192364	0.549452	0.0607049	0.877628	0.0410452	0.909294	0.294114	0.312086	0.253069	0.440555	-0.408636	0.0508125	-0.322741	0.559003
comp26568_c0	udp-glucose 4-epimerase-like	1810	20	3.2e-52	0.794	5	F:coenzyme binding; F:UDP-glucose 4-epimerase activity; P:galactose metabolic process; P:nucleotide metabolic process; P:nucleotide-sugar metabolic process	EC:5.1.3.2		0.907268	0.0038916	0.755251	0.0335266	0.306805	0.768823	-0.152017	0.992769	-0.600463	0.207647	-0.448445	0.496533	0.383123	0.991476	0.279976	0.734345	-0.0893605	0.999998	-0.103146	1	-0.472483	0.835406	-0.369337	0.388281	0.583814	0.0865424	0.170825	0.732665	-0.294354	0.529176	-0.412989	0.306549	-0.878168	0.00804075	-0.465179	0.298856	0.687578	0.16893	0.301719	0.999847
comp18453_c1	udp-glucose 4-epimerase-like	304	20	5.6e-46	0.867	5	F:coenzyme binding; F:UDP-glucose 4-epimerase activity; P:galactose metabolic process; P:nucleotide metabolic process; P:nucleotide-sugar metabolic process	EC:5.1.3.2		0.559661	0.379374	0.798373	NA	0.239547	NA	0.238712	NA	-0.320114	0.830835	-0.558826	NA	0.314666	0.991476	0.285916	0.791788	-0.181869	0.999998	-0.0287498	1	-0.496535	0.869074	-0.467785	NA	1.03601	0.0441634	0.910053	0.124424	0.495219	NA	-0.12596	NA	-0.540794	NA	-0.414835	NA	0.260773	NA	0.0453027	NA
comp31866_c1	transmembrane protein 110-like	1761	20	1.38e-91	0.671	7	P:transmembrane transport; F:UDP-glucose 4-epimerase activity; F:calcium ion binding; P:galactose metabolic process; C:integral component of membrane; P:nucleotide metabolic process; P:nucleotide-sugar metabolic process	EC:5.1.3.2		-0.333908	0.448571	-0.242345	0.686746	-0.462617	0.677927	0.0915625	0.993709	-0.128709	0.92209	-0.220272	0.765781	-0.225628	0.991476	-0.142343	0.903432	-0.157975	0.999998	0.083285	1	0.0676527	0.981416	-0.0156323	0.982208	0.158553	0.7479	0.213018	0.715242	0.447218	0.412266	0.0544651	0.93135	0.288665	0.653673	0.2342	0.720948	-0.224734	0.673161	-0.128056	0.999847
comp18453_c0	udp-glucose 4-epimerase-like	438	20	1.94e-82	0.8845	5	F:coenzyme binding; F:UDP-glucose 4-epimerase activity; P:galactose metabolic process; P:nucleotide metabolic process; P:nucleotide-sugar metabolic process	EC:5.1.3.2		0.716666	0.122775	0.566138	0.318267	0.349671	0.785984	-0.150528	0.992769	-0.366995	0.74509	-0.216468	0.836484	0.0881146	0.994206	0.0500927	0.976187	-0.162886	0.999998	-0.0380219	1	-0.251	0.922981	-0.212978	0.684916	1.17185	0.00499071	0.241724	0.69223	0.236224	NA	-0.930122	NA	-0.935623	0.051801	-0.00550039	0.99481	0.390696	0.597766	0.0879328	0.999847
comp35346_c1	ribulose-phosphate 3-epimerase	1092	20	4.16e-117	0.8565	5	F:ribulose-phosphate 3-epimerase activity; F:metal ion binding; P:carbohydrate metabolic process; P:pentose-phosphate shunt; P:carbon utilization	EC:5.1.3.1		0.266831	0.278408	-0.0121701	0.981634	0.208935	0.746321	-0.279001	0.992769	-0.0578956	0.949604	0.221105	0.607762	0.054384	0.994206	-0.125083	0.854702	0.0825426	0.999998	-0.179467	1	0.0281586	0.9912	0.207626	0.493077	-0.446805	0.0423301	-0.0930885	0.789904	-0.191833	0.543386	0.353716	0.177115	0.254971	0.3771	-0.0987448	0.798509	-0.0512701	0.946393	-0.0485867	0.999847
comp35053_c0	diaminopimelate epimerase	1226	20	6.78e-140	0.8175	3	C:cytoplasm; P:lysine biosynthetic process via diaminopimelate; F:diaminopimelate epimerase activity	EC:5.1.1.7		0.394259	0.293586	0.49222	0.193934	0.272765	0.769965	0.0979606	0.992769	-0.121495	0.923312	-0.219455	0.751829	0.422213	0.986975	0.354665	0.662515	-0.176783	0.999998	-0.0675476	1	-0.598996	0.788512	-0.531449	0.209954	0.0514621	0.910385	0.465307	0.267559	-0.0730022	0.899327	0.413845	0.29416	-0.124464	0.843752	-0.53831	0.224154	0.131709	0.881649	0.308921	0.999847
comp32249_c0	mitochondrial	1578	20	0	0.8395	3	F:ferrochelatase activity; P:heme biosynthetic process; P:chlorophyll metabolic process	EC:4.99.1.1		0.262864	0.353169	0.170864	0.674962	0.162652	0.815324	-0.0920001	0.992769	-0.100213	0.908714	-0.00821251	0.99176	-0.061651	0.991476	-0.0335492	0.971689	-0.0213059	0.999998	0.0281018	1	0.0403451	0.981416	0.0122433	0.977126	-0.374129	0.248751	0.30798	0.446853	-0.21486	0.629258	0.682109	0.0810237	0.159269	0.763222	-0.52284	0.194152	0.0870812	0.922939	0.0618133	0.999847
comp35463_c0	receptor-type guanylate cyclase gcy-19-like	2888	20	6.7e-93	0.762	10	C:integral component of membrane; F:guanylate cyclase activity; P:peptidyl-tyrosine phosphorylation; F:G-protein coupled GABA receptor activity; F:protein tyrosine kinase activity; F:ATP binding; P:cGMP biosynthetic process; P:purine nucleobase metabolic process; P:GTP metabolic process; P:G-protein coupled glutamate receptor signaling pathway	EC:4.6.1.2; EC:2.7.10		0.618636	0.0654401	0.418178	0.346109	0.0554751	0.960414	-0.200458	0.992769	-0.563161	0.212095	-0.362703	0.591751	0.179815	0.991476	0.47956	0.660058	-0.00143993	0.999998	0.299745	1	-0.181255	0.953746	-0.480999	0.415699	1.74438	2.46e-08	0.989107	0.0114952	0.396675	0.406198	-0.75527	0.0929908	-1.3477	1.83e-05	-0.592432	0.202081	0.690206	0.0534265	0.532989	0.588733
comp33631_c0	guanylate cyclase 32e	3019	20	5.35e-149	0.708	10	C:integral component of membrane; P:intracellular signal transduction; F:guanylate cyclase activity; P:peptidyl-tyrosine phosphorylation; C:intracellular; F:protein tyrosine kinase activity; F:ATP binding; P:cGMP biosynthetic process; P:purine nucleobase metabolic process; P:GTP metabolic process	EC:4.6.1.2; EC:2.7.10		0.376157	0.0888633	0.2201	0.486189	0.0405889	0.952654	-0.156057	0.992769	-0.335568	0.287861	-0.179511	0.693499	-0.0187934	0.999496	0.0767819	0.951015	-0.191238	0.999998	0.0955753	1	-0.172445	0.934398	-0.26802	0.48535	0.38109	0.16941	0.2594	0.467387	0.137576	0.735881	-0.121689	0.749125	-0.243514	0.532504	-0.121825	0.793033	0.178839	0.7378	0.105783	0.999847
comp30033_c0	soluble guanylate cyclase 89da-like	2059	20	3.78e-170	0.6915	7	P:intracellular signal transduction; F:guanylate cyclase activity; C:intracellular; F:heme binding; P:cGMP biosynthetic process; P:purine nucleobase metabolic process; P:GTP metabolic process	EC:4.6.1.2		-0.280149	0.600526	0.100943	0.911009	0.283982	0.801388	0.381092	0.992769	0.564131	0.306573	0.183039	0.838269	0.223315	0.991476	-0.036672	0.980825	0.0580455	0.999998	-0.259987	1	-0.16527	0.950219	0.0947174	0.879184	-0.881216	0.0244234	-1.08956	0.0131166	-0.477987	0.386032	-0.208344	0.692167	0.403229	0.470856	0.611572	0.234867	0.573406	0.188285	0.339184	0.999847
comp32090_c0	retinal guanylyl cyclase 2-like isoform x1	1448	20	0	0.7565	10	P:protein phosphorylation; C:integral component of membrane; P:intracellular signal transduction; F:guanylate cyclase activity; F:protein kinase activity; C:intracellular; F:ATP binding; P:cGMP biosynthetic process; P:purine nucleobase metabolic process; P:GTP metabolic process	EC:4.6.1.2		0.311763	0.696948	0.37609	0.679628	0.0181663	0.992683	0.064327	NA	-0.293597	0.856153	-0.357924	0.750377	-0.197269	0.991476	0.212357	0.87488	0.0912256	0.999998	0.409626	1	0.288495	0.922981	-0.121131	NA	0.859957	0.111323	0.0330929	0.971017	0.571034	NA	-0.826864	NA	-0.288923	0.771095	0.537941	0.476383	-0.123693	0.912675	-0.256193	0.999847
comp29792_c0	protein spinster isoform x2	1538	20	1.47e-142	0.748	11	P:transmembrane transport; P:protein phosphorylation; C:integral component of membrane; P:intracellular signal transduction; F:guanylate cyclase activity; F:protein kinase activity; C:intracellular; F:ATP binding; P:cGMP biosynthetic process; P:purine nucleobase metabolic process; P:GTP metabolic process	EC:4.6.1.2		0.213346	0.659145	-0.136642	0.844593	-0.170921	0.857705	-0.349988	0.992769	-0.384266	0.51373	-0.0342788	0.972142	-0.114702	0.991476	0.0511972	0.978236	-0.0668365	0.999998	0.165899	1	0.0478655	0.9912	-0.118034	0.869148	0.664477	0.0231855	0.730401	0.0341156	0.346335	0.393738	0.065924	0.88794	-0.318142	0.443296	-0.384066	0.352365	0.108789	0.890034	0.0590375	0.999847
comp31043_c1	nedd8	732	20	3.09e-33	0.825	21	P:positive regulation of transcription, DNA-templated; F:guanylate cyclase activity; P:mRNA export from nucleus; C:SAGA complex; F:protein kinase activity; P:protein transport; C:nuclear pore; P:protein phosphorylation; F:transcription coactivator activity; C:transcription export complex 2; P:histone deubiquitination; C:DUBm complex; C:integral component of membrane; P:cGMP biosynthetic process; …	EC:4.6.1.2		-0.103209	0.727929	-0.167377	0.567218	0.102916	0.850637	-0.064168	0.992769	0.206125	0.575016	0.270293	0.398413	-0.172283	0.991476	-0.310109	0.583806	0.0464241	0.999998	-0.137826	1	0.218707	0.91036	0.356533	0.257189	-0.569618	0.0537639	-0.237575	0.562858	-0.313448	0.442654	0.332042	0.349205	0.25617	0.558149	-0.0758726	0.895553	-0.305746	0.299011	-0.196754	0.999847
comp27891_c0	head-specific guanylate cyclase	742	20	3.45e-90	0.786	9	C:integral component of membrane; P:intracellular signal transduction; F:guanylate cyclase activity; C:intracellular; F:nucleotide binding; F:heme binding; P:cGMP biosynthetic process; P:purine nucleobase metabolic process; P:GTP metabolic process	EC:4.6.1.2		0.362342	NA	0.541124	NA	-0.0283084	NA	0.178782	NA	-0.390651	NA	-0.569432	NA	-0.0814094	0.995181	0.0563637	NA	-0.178267	NA	0.137773	1	-0.096858	0.978792	-0.234631	NA	0.832389	0.132334	-0.00676791	0.994329	0.544614	NA	-0.839157	NA	-0.287776	NA	0.551382	NA	-0.410606	NA	-0.202751	NA
comp31219_c1	guanylate cyclase soluble subunit beta-1	2046	20	0	0.8575	8	P:intracellular signal transduction; F:guanylate cyclase activity; C:intracellular; F:nucleotide binding; F:heme binding; P:cGMP biosynthetic process; P:purine nucleobase metabolic process; P:GTP metabolic process	EC:4.6.1.2		-0.0425993	0.966012	0.289689	0.730033	-0.0858657	0.952353	0.332289	0.992769	-0.0432664	0.986613	-0.375555	0.692493	-0.0324242	0.999496	0.011914	0.996498	0.0884879	0.999998	0.0443382	1	0.120912	0.96019	0.0765739	0.912932	0.262697	0.55205	-0.435945	0.371678	0.221158	0.700602	-0.698642	0.127058	-0.0415394	0.964022	0.657103	0.189466	0.0674934	0.953143	-0.230393	0.999847
comp32688_c0	guanylate cyclase 32e-like isoform x1	4696	20	0	0.7735	10	P:protein phosphorylation; C:integral component of membrane; P:intracellular signal transduction; F:guanylate cyclase activity; F:protein kinase activity; C:intracellular; F:ATP binding; P:cGMP biosynthetic process; P:purine nucleobase metabolic process; P:GTP metabolic process	EC:4.6.1.2		0.200048	0.538978	0.304451	0.319531	-0.0879341	0.904275	0.104403	0.992769	-0.287982	0.494221	-0.392385	0.276435	0.261154	0.991476	0.257953	0.778048	0.0247809	0.999998	-0.00320072	1	-0.236373	0.922981	-0.233173	0.645367	0.662518	0.0326494	0.674473	0.0681957	0.354472	0.405512	0.0119548	0.981968	-0.308046	0.49828	-0.320001	0.484777	0.0335735	0.971949	0.169253	0.999847
comp30184_c0	atrial natriuretic peptide receptor 1-like isoform x2	301	20	4.32e-38	0.786	10	P:protein phosphorylation; C:integral component of membrane; P:intracellular signal transduction; F:guanylate cyclase activity; F:protein kinase activity; C:intracellular; F:ATP binding; P:cGMP biosynthetic process; P:purine nucleobase metabolic process; P:GTP metabolic process	EC:4.6.1.2		-0.234235	0.791825	0.0523111	NA	-0.316813	NA	0.286546	NA	-0.082578	0.973745	-0.369124	NA	0.0733715	0.995326	0.40312	0.715158	0.224693	NA	0.329748	1	0.151321	0.960499	-0.178427	NA	1.2042	0.00934539	1.28984	0.0139198	0.954855	NA	0.0856467	NA	-0.249342	0.781477	-0.334988	0.667208	0.0691265	NA	0.0347827	NA
comp29070_c0	atrial natriuretic peptide receptor 1-like isoform x1	2668	20	0	0.753	10	P:protein phosphorylation; C:integral component of membrane; P:intracellular signal transduction; F:guanylate cyclase activity; F:protein kinase activity; C:intracellular; F:ATP binding; P:cGMP biosynthetic process; P:purine nucleobase metabolic process; P:GTP metabolic process	EC:4.6.1.2		0.012899	0.990787	0.21623	0.848597	-0.114702	0.943311	0.203331	0.992769	-0.127601	0.957948	-0.330933	0.773174	-0.0666027	0.995326	0.536011	0.569597	0.0905115	0.999998	0.602613	1	0.157114	0.956641	-0.445499	0.419939	1.48925	8.19e-05	1.37101	0.00189222	0.855413	0.120164	-0.118235	0.850557	-0.633832	0.20967	-0.515597	0.361806	0.0156238	0.990882	0.158878	0.999847
comp27041_c0	atrial natriuretic peptide receptor 1	1250	20	3.3e-55	0.8925	11	P:protein phosphorylation; P:cGMP-mediated signaling; F:guanylate cyclase activity; F:protein kinase activity; C:intracellular; F:receptor activity; C:integral component of plasma membrane; F:ATP binding; P:cGMP biosynthetic process; P:purine nucleobase metabolic process; P:GTP metabolic process	EC:4.6.1.2		-0.308359	NA	0.103079	NA	-0.0723952	NA	0.411438	NA	0.235964	NA	-0.175474	NA	0.0507314	0.999496	-0.161144	NA	-0.448531	NA	-0.211875	1	-0.499262	0.898313	-0.287387	NA	-0.0186955		-0.0507769	NA	0.236644	NA	-0.0320814	NA	0.25534	NA	0.287421	NA	0.422578	0.546795	0.211054	0.999847
comp27536_c0	adenylate cyclase type 3	1514	20	0	0.769	11	C:integral component of membrane; P:intracellular signal transduction; F:guanylate cyclase activity; F:adenylate cyclase activity; C:intracellular; F:nucleotide binding; P:cAMP biosynthetic process; C:plasma membrane; P:cGMP biosynthetic process; P:purine nucleobase metabolic process; P:GTP metabolic process	EC:4.6.1.1; EC:4.6.1.2		-0.372272	0.614073	0.598198	0.393226	-0.160258	0.920844	0.97047	0.591149	0.212014	0.912088	-0.758456	0.377748	0.0292508	0.999496	0.118648	0.94941	0.186989	0.999998	0.0893969	1	0.157738	0.956641	0.0683413	0.941247	0.927651	0.0569362	0.0438369	0.959138	0.959919	NA	-0.883814	NA	0.0322676	0.981816	0.916082	0.151005	-0.110586	0.931756	-0.106706	0.999847
comp197078_c0	adenylate cyclase type 3	652	20	7.28e-131	0.9335	11	C:integral component of membrane; P:intracellular signal transduction; F:guanylate cyclase activity; F:adenylate cyclase activity; C:intracellular; F:nucleotide binding; P:cAMP biosynthetic process; C:plasma membrane; P:cGMP biosynthetic process; P:purine nucleobase metabolic process; P:GTP metabolic process	EC:4.6.1.1; EC:4.6.1.2		0.198846	0.823959	0.218045	NA	0.0259257	NA	0.0191987	NA	-0.17292	0.931389	-0.192119	NA	0.0400001	0.999496	-0.000347188	NA	-0.0339925	NA	-0.0403473	1	-0.0739926	0.985189	-0.0336453	NA	0.531843	0.366132	0.0716291	NA	0.438325	NA	-0.460214	NA	-0.0935178	NA	0.366696	NA	0.0635387	0.96134	0.0207751	NA
comp23631_c0	adenylate cyclase type 2	871	20	3.84e-136	0.819	13	P:response to oxidative stress; C:integral component of membrane; P:intracellular signal transduction; P:oxidation-reduction process; F:adenylate cyclase activity; C:intracellular; F:peroxidase activity; F:nucleotide binding; F:heme binding; P:cAMP biosynthetic process; C:plasma membrane; P:purine nucleobase metabolic process; P:obsolete peroxidase reaction	EC:4.6.1.1; EC:1.11.1.7		0.51291	0.403494	0.536098	0.439153	0.291915	0.837551	0.0231883	0.998294	-0.220995	0.901389	-0.244183	0.83204	-0.018969	0.999496	0.0131968	0.996498	0.0114301	0.999998	0.0321658	1	0.0303991	0.998468	-0.00176679	NA	0.952025	0.0428715	-0.0830748	0.915414	0.51455	NA	-1.0351	NA	-0.437475	0.5532	0.597625	0.349656	-0.186783	0.840944	-0.118398	0.999847
comp615_c0	ca(2+) calmodulin-responsive adenylate cyclase-like isoform x2	815	20	1.71e-87	0.853	8	C:integral component of membrane; P:intracellular signal transduction; F:adenylate cyclase activity; C:intracellular; F:nucleotide binding; P:cAMP biosynthetic process; C:plasma membrane; P:purine nucleobase metabolic process	EC:4.6.1.1		0.393363	0.594277	-0.132736	0.914131	-0.0663744	NA	-0.526099	NA	-0.459737	0.699712	0.0663618	NA	0.477794	0.991476	0.325897	0.787012	0.113282	NA	-0.151898	1	-0.364513	0.92186	-0.212615	NA	1.18566	0.0207035	0.65808	0.293926	0.80815	NA	-0.527576	NA	-0.377506	NA	0.15007	NA	0.383052	0.608603	-0.011927	0.999847
comp39130_c1	adenylate cyclase type 8-like isoform x1	3891	20	0	0.666	8	C:integral component of membrane; P:intracellular signal transduction; F:adenylate cyclase activity; C:intracellular; F:nucleotide binding; P:cAMP biosynthetic process; C:plasma membrane; P:purine nucleobase metabolic process	EC:4.6.1.1		0.156137	0.837334	0.0927472	0.927627	-0.186341	0.883301	-0.0633898	0.994792	-0.342478	0.742292	-0.279088	0.7605	0.0471411	0.997337	0.322923	0.719495	0.0527885	0.999998	0.275782	1	0.00564737	1	-0.270135	0.609953	1.03786	0.0116543	0.896187	0.0670068	0.821164	0.151789	-0.141677	0.824414	-0.2167	0.777703	-0.0750229	0.931098	0.0428133	0.968436	0.118254	0.999847
comp29338_c0	adenylate cyclase type 2	656	20	5.64e-26	0.906	8	C:integral component of membrane; P:intracellular signal transduction; F:adenylate cyclase activity; C:intracellular; F:nucleotide binding; P:cAMP biosynthetic process; C:plasma membrane; P:purine nucleobase metabolic process	EC:4.6.1.1		-0.58955	0.341917	-0.10787	0.932347	-0.21533	NA	0.48168	NA	0.37422	0.786809	-0.10746	NA	0.030741	0.999496	-0.0845077	0.964437	0.0651671	0.999998	-0.115249	1	0.034426	0.996466	0.149675	NA	0.348338	0.49981	-0.157092	0.822572	0.255457	NA	-0.50543	NA	-0.0928807	0.926508	0.412549	0.536714	0.0165921	0.98836	-0.0434992	0.999847
comp300328_c0	adenylate cyclase type 2	456	20	9.44e-37	0.6985	8	C:integral component of membrane; P:intracellular signal transduction; F:adenylate cyclase activity; C:intracellular; F:nucleotide binding; P:cAMP biosynthetic process; C:plasma membrane; P:purine nucleobase metabolic process	EC:4.6.1.1		0.383126	NA	0.360843	NA	0.151271	NA	-0.0222829	NA	-0.231854	NA	-0.209571	NA	0.0932514	0.994428	0.176379	NA	0.14078	NA	0.083128	1	0.0475287	0.994122	-0.0355993	NA	0.441333	0.464886	0.213313	NA	0.507309	NA	-0.22802	NA	0.0659765	NA	0.293996	NA	-0.140068	NA	-0.0995247	NA
comp445469_c0	adenylate cyclase type	437	20	6.67e-50	0.7505	8	C:integral component of membrane; P:intracellular signal transduction; F:adenylate cyclase activity; C:intracellular; F:nucleotide binding; P:cAMP biosynthetic process; C:plasma membrane; P:purine nucleobase metabolic process	EC:4.6.1.1		0.17595	NA	-0.0375879	NA	-0.196657	NA	-0.213538	NA	-0.372607	NA	-0.159069	NA	0.0469335	0.999496	0.134878	NA	-0.200426	NA	0.087945	1	-0.24736	0.94048	-0.335305	NA	0.478488	0.399239	0.310945	NA	0.109582	NA	-0.167544	NA	-0.368907	NA	-0.201363	NA	0.102692	NA	-0.0173821	NA
comp3015_c0	adenylate cyclase	591	19	8.16e-14	0.7468	8	C:integral component of membrane; P:intracellular signal transduction; F:adenylate cyclase activity; C:intracellular; F:nucleotide binding; P:cAMP biosynthetic process; C:plasma membrane; P:purine nucleobase metabolic process	EC:4.6.1.1		0.373169	0.618546	0.705187	0.275387	0.130018	NA	0.332019	NA	-0.24315	0.891371	-0.575169	NA	0.0768881	0.995326	0.417511	0.702087	0.337109	NA	0.340623	1	0.260221	0.936934	-0.0804015	NA	0.995441	0.0543444	0.48128	0.459471	0.404999	NA	-0.514161	NA	-0.590443	0.438201	-0.0762814	NA	-0.0736314	0.956081	-0.337462	0.999847
comp262375_c0	adenylate cyclase	668	20	2.26e-133	0.9505	8	C:integral component of membrane; P:intracellular signal transduction; F:adenylate cyclase activity; C:intracellular; F:nucleotide binding; P:cAMP biosynthetic process; C:plasma membrane; P:purine nucleobase metabolic process	EC:4.6.1.1		-0.288106	NA	0.175237	NA	0.0211945	NA	0.463343	NA	0.309301	NA	-0.154043	NA	0.381406	0.991476	0.32936	NA	0.368481	NA	-0.052046	1	-0.0129255	1	0.0391205	NA	0.709446	0.210479	0.585426	NA	0.651134	NA	-0.124021	NA	-0.0583126	NA	0.0657081	NA	-0.00604602	NA	-0.244467	NA
comp39052_c2	lactoylglutathione lyase	3098	20	6.49e-90	0.835	8	P:regulation of transcription from RNA polymerase II promoter; F:zinc ion binding; C:extracellular exosome; P:osteoclast differentiation; F:lactoylglutathione lyase activity; P:negative regulation of apoptotic process; P:carbohydrate metabolic process; P:pyruvate metabolic process	EC:4.4.1.5		0.247909	0.106088	0.210104	0.25243	0.105585	0.812842	-0.0378046	0.994162	-0.142324	0.668572	-0.104519	0.747522	0.12194	0.991476	0.138202	0.789775	-0.0428641	0.999998	0.0162621	1	-0.164804	0.911454	-0.181066	0.485112	0.0337758	0.915787	0.34476	0.237366	-0.0299467	0.946102	0.310984	0.254965	-0.0637225	0.88793	-0.374707	0.22314	0.275219	0.499948	0.185831	0.999847
comp37601_c0	cystathionine gamma-lyase	930	20	5.17e-82	0.7485	25	P:protein-pyridoxal-5-phosphate linkage via peptidyl-N6-pyridoxal phosphate-L-lysine; C:nucleoplasm; P:negative regulation of apoptotic signaling pathway; F:cystathionine beta-lyase activity; P:protein homotetramerization; P:cysteine biosynthetic process via cystathionine; F:L-cysteine desulfhydrase activity; P:positive regulation of I-kappaB kinase/NF-kappaB signaling; C:cytoplasm; P:negative re…	EC:4.4.1.1; EC:4.4.1.8		0.0890536	0.880977	0.1934	0.737625	0.148224	0.871727	0.104346	0.992769	0.0591706	0.966577	-0.0451756	0.959063	0.185483	0.991476	0.0867025	0.940306	-0.120541	0.999998	-0.0987803	1	-0.306024	0.898313	-0.207244	0.621042	-0.257418	0.519592	0.282008	0.557789	-0.166275	0.759434	0.539426	0.192195	0.0911432	0.896248	-0.448283	0.348307	-0.0078165	0.993172	0.055733	0.999847
comp37710_c0	cystathionine gamma-lyase	2699	20	4.16e-167	0.767	8	F:pyridoxal phosphate binding; F:cystathionine gamma-lyase activity; P:glutathione biosynthetic process; P:cysteine metabolic process; P:glycine metabolic process; P:methionine metabolic process; P:L-serine metabolic process; P:threonine metabolic process	EC:4.4.1.1		0.34701	0.245506	0.496019	0.0762351	0.185312	0.813948	0.149009	0.992769	-0.161697	0.832234	-0.310706	0.53996	-0.116369	0.991476	-0.0358045	0.964437	-0.185478	0.999998	0.0805646	1	-0.069109	0.953485	-0.149674	0.51039	1.32601	1.79e-07	1.17916	7.92e-05	0.306009	0.434613	-0.146849	0.707795	-1.02	5.43e-05	-0.873156	0.00727939	0.248746	0.357932	0.1074	0.999847
comp40151_c0	pumilio homolog 2 isoform x5	5648	20	0	0.7255	8	F:N6-(1,2-dicarboxyethyl)AMP AMP-lyase (fumarate-forming) activity; F:RNA binding; P:'de novo' AMP biosynthetic process; F:(S)-2-(5-amino-1-(5-phospho-D-ribosyl)imidazole-4-carboxamido)succinate AMP-lyase (fumarate-forming) activity; P:'de novo' IMP biosynthetic process; P:purine nucleobase metabolic process; P:alanine metabolic process; P:aspartate metabolic process	EC:4.3.2.2		0.336891	0.250391	0.138489	0.787925	0.226856	0.768823	-0.198402	0.992769	-0.110035	0.909024	0.0883673	0.888047	0.127452	0.991476	0.354563	0.582093	0.0498906	0.999998	0.227111	1	-0.077561	0.97225	-0.304672	0.418267	0.448519	0.0709333	0.666996	0.0179721	0.213354	0.543385	0.218478	0.480681	-0.235165	0.505043	-0.453643	0.161506	0.130811	0.856292	0.0591243	0.999847
comp22888_c0	adenylosuccinate lyase	2005	20	0	0.832	7	F:N6-(1,2-dicarboxyethyl)AMP AMP-lyase (fumarate-forming) activity; P:'de novo' AMP biosynthetic process; F:(S)-2-(5-amino-1-(5-phospho-D-ribosyl)imidazole-4-carboxamido)succinate AMP-lyase (fumarate-forming) activity; P:'de novo' IMP biosynthetic process; P:purine nucleobase metabolic process; P:alanine metabolic process; P:aspartate metabolic process	EC:4.3.2.2		0.584982	0.000110043	0.484254	0.00379256	0.117962	0.827456	-0.100727	0.992769	-0.46702	0.00936489	-0.366292	0.134526	0.113292	0.991476	0.433917	0.619723	-0.172683	0.999998	0.320625	1	-0.285976	0.922981	-0.606601	0.206975	0.751093	0.0108841	1.04777	0.00159089	0.326942	0.436112	0.296681	0.43061	-0.424151	0.259043	-0.720832	0.0625934	0.705444	0.0367456	0.545918	0.51314
comp40137_c0	argininosuccinate lyase	1446	20	0	0.9175	6	C:cytoplasm; P:arginine biosynthetic process via ornithine; F:argininosuccinate lyase activity; P:alanine metabolic process; P:aspartate metabolic process; P:proline metabolic process	EC:4.3.2.1		-0.843443	0.0112322	-0.309493	0.610924	-0.317492	0.769965	0.533951	0.971931	0.525951	0.332567	-0.00799956	0.993644	-0.942003	0.175906	-0.574045	0.560215	-0.0661522	0.999998	0.367959	1	0.875851	0.589013	0.507892	0.372743	-0.621338	0.209337	-0.367645	0.56212	0.49786	NA	0.253693	NA	1.1192	0.0290319	0.865505	0.169708	-0.879999	0.0511706	-0.440103	0.999847
comp36491_c0	phenylalanine ammonia-lyase	2898	20	0	0.8205	6	C:cytoplasm; F:phenylalanine ammonia-lyase activity; P:cinnamic acid biosynthetic process; P:L-phenylalanine catabolic process; P:tyrosine metabolic process; P:alkaloid biosynthetic process	EC:4.3.1.25; EC:4.3.1.24		0.18226	0.834645	0.176713	0.873383	0.108653	0.942715	-0.00554745	NA	-0.0736068	0.975588	-0.0680594	NA	-0.191432	0.991476	0.0355132	0.982583	0.126387	0.999998	0.226946	1	0.317819	0.906184	0.0908737	0.894419	0.248358	0.559957	0.616558	0.172154	0.343533	0.510801	0.3682	0.426436	0.0951755	0.899037	-0.273024	0.642149	0.016258	0.983759	0.025284	0.999847
comp27715_c1	plp-dependent threonine dehydratase	3438	20	0	0.7895	7	F:pyridoxal phosphate binding; P:isoleucine biosynthetic process; F:L-threonine ammonia-lyase activity; C:integral component of membrane; P:glycine metabolic process; P:L-serine metabolic process; P:threonine metabolic process	EC:4.3.1.19		0.731706	0.0791475	0.831121	0.0521195	0.42039	0.739002	0.0994149	0.994162	-0.311316	0.776068	-0.410731	0.626846	0.352563	0.991476	0.531589	0.496921	-0.120779	0.999998	0.179027	1	-0.473342	0.869074	-0.652369	0.13612	-0.0629778	0.933133	-0.301301	NA	-0.290691	NA	-0.238323	NA	-0.227713	NA	0.01061	NA	-0.358652	0.569348	-0.358771	0.999847
comp12872_c0	40s ribosomal protein s3	905	20	6.45e-130	0.877	21	C:focal adhesion; C:ruffle membrane; F:damaged DNA binding; F:protein kinase binding; P:translation; C:NF-kappaB complex; F:protein kinase A binding; P:negative regulation of DNA repair; P:positive regulation of apoptotic signaling pathway; P:positive regulation of DNA N-glycosylase activity; F:NF-kappaB binding; F:structural constituent of ribosome; C:extracellular exosome; P:positive regulation…	EC:4.2.99.18		0.341285	0.28464	0.390311	0.245491	0.351193	0.694869	0.0490254	0.994162	0.00990802	0.994103	-0.0391173	0.960921	0.303355	0.991476	0.238697	0.747469	-0.00856354	0.999998	-0.0646586	1	-0.311919	0.898313	-0.24726	0.541132	-0.312705	0.374395	0.211349	0.644782	-0.376128	0.392144	0.524054	0.167562	-0.0634237	0.926508	-0.587478	0.161579	0.239508	0.728728	0.16135	0.999847
comp15083_c0	3-isopropylmalate dehydratase large subunit	4507	20	0	0.841	13	F:3-isopropylmalate dehydratase activity; F:metal ion binding; P:chorismate biosynthetic process; F:chorismate synthase activity; F:4 iron, 4 sulfur cluster binding; F:isomerase activity; P:leucine biosynthetic process; P:isoleucine biosynthetic process; P:valine biosynthetic process; C:3-isopropylmalate dehydratase complex; P:tryptophan biosynthetic process; P:tyrosine biosynthetic process; P:L-…	EC:4.2.3.5; EC:4.2.1.33		0.286968	0.694842	-0.0565245	0.962728	0.570408	0.700582	-0.343492	NA	0.28344	0.847742	0.626933	NA	0.25128	0.991476	0.337624	0.766735	-0.125422	0.999998	0.0863447	1	-0.376702	0.91036	-0.463046	NA	-0.744007	0.171921	-0.370523	0.595814	-0.224303	NA	0.373484	NA	0.519704	NA	0.146221	NA	-0.30895	0.727211	-0.887578	0.258023
comp12771_c0	membrane protein	2350	20	0	0.809	7	C:cytoplasm; P:chorismate biosynthetic process; F:3-dehydroquinate synthase activity; C:integral component of membrane; P:tryptophan biosynthetic process; P:tyrosine biosynthetic process; P:L-phenylalanine biosynthetic process	EC:4.2.3.4		-0.0284304	0.97881	-0.246177	0.798495	0.0470298	0.979783	-0.217747	NA	0.0754602	0.974305	0.293207	0.780188	0.104807	0.991476	-0.137058	0.916369	-0.0040732	0.999998	-0.241865	1	-0.10888	0.967312	0.132985	0.838059	-0.773978	0.149785	-0.501006	0.44369	-0.0126024	NA	0.272972	NA	0.761375	0.266473	0.488404	0.522823	-0.27212	0.772838	-0.377138	0.999847
comp12898_c0	6-pyruvoyl tetrahydrobiopterin synthase	1766	20	1.82e-64	0.811	14	F:transcription factor activity, RNA polymerase II distal enhancer sequence-specific binding; P:positive regulation of transcription from RNA polymerase II promoter; F:metal ion binding; C:transcription factor complex; P:specification of segmental identity, labial segment; P:tetrahydrobiopterin biosynthetic process; P:pteridine biosynthetic process; P:proboscis development; F:6-pyruvoyltetrahydro…	EC:4.2.3.12		-0.561374	0.0235653	-0.601877	0.0192082	-0.129846	0.869891	-0.0405038	0.994792	0.431528	0.223662	0.472032	0.215976	-0.203947	0.991476	-0.26076	0.56298	-0.0896909	0.999998	-0.0568123	1	0.114256	0.939087	0.171069	0.541507	-0.519073	0.0417204	-0.219513	0.535357	-0.158833	0.680395	0.29956	0.327791	0.360241	0.248021	0.0606802	0.904366	0.0382515	0.961165	0.12766	0.999847
comp24369_c0	lon protease	6298	20	0	0.7825	15	F:dihydroxy-acid dehydratase activity; F:metal ion binding; P:cellular response to stress; F:ATP-dependent peptidase activity; F:sequence-specific DNA binding; F:4 iron, 4 sulfur cluster binding; F:ATP binding; P:isoleucine biosynthetic process; P:valine biosynthetic process; F:serine-type endopeptidase activity; C:cytoplasm; P:misfolded or incompletely synthesized protein catabolic process; P:le…	EC:4.2.1.9; EC:3.4.21		0.774144	0.0607554	0.429466	0.480162	0.460706	0.719169	-0.344678	0.992769	-0.313438	0.776607	0.0312394	0.982267	0.402272	0.975191	0.541847	0.363728	-0.228692	0.999998	0.139575	1	-0.630964	0.5592	-0.770539	0.0405525	-1.14092	0.0104351	-0.626101	0.272968	-0.51788	0.41593	0.514818	0.347221	0.623039	0.291812	0.108221	0.904799	-0.327832	0.578472	-0.175718	0.999847
comp30934_c0	PREDICTED: uncharacterized protein LOC106661086	1753	20	1.02e-64	0.6225	11	P:oxidation-reduction process; F:GDP-mannose 4,6-dehydratase activity; F:procollagen-proline 4-dioxygenase activity; F:oxidoreductase activity, acting on single donors with incorporation of molecular oxygen, incorporation of two atoms of oxygen; C:endoplasmic reticulum; P:fructose metabolic process; P:galactose metabolic process; P:GDP-mannose biosynthetic process; P:arginine metabolic process; P…	EC:4.2.1.47; EC:1.14.11.2; EC:1.13.11		-0.062423	0.936163	0.335907	0.571114	0.0715592	0.952353	0.39833	0.992769	0.133982	0.92814	-0.264348	0.747773	-0.0342904	0.999496	0.0630805	0.970336	-0.0828773	0.999998	0.0973709	1	-0.0485869	0.990597	-0.145958	0.825221	-0.625039	0.0267121	-0.360475	0.331434	-0.35507	0.36536	0.264564	0.456104	0.269969	0.510039	0.00540479	0.99298	-0.22571	0.715067	-0.15268	0.999847
comp40984_c0	gdp-mannose dehydratase	925	20	1.29e-104	0.8715	4	F:GDP-mannose 4,6-dehydratase activity; P:fructose metabolic process; P:galactose metabolic process; P:GDP-mannose biosynthetic process	EC:4.2.1.47		0.0418782	0.945157	0.0152517	0.982583	0.161573	0.850348	-0.0266266	0.996671	0.119695	0.915214	0.146321	0.830582	-0.4604	0.991476	-0.148944	0.91406	0.00703526	0.999998	0.311456	1	0.467436	0.882384	0.155979	0.818414	0.473879	0.184598	0.545442	0.196215	0.385623	0.409721	0.0715634	0.893907	-0.088256	0.898843	-0.159819	0.789822	-0.566619	0.144276	-0.323447	0.999847
comp40605_c0	cytoplasmic aconitate hydratase-like isoform x1	3256	20	0	0.8535	4	F:4 iron, 4 sulfur cluster binding; F:aconitate hydratase activity; P:reductive tricarboxylic acid cycle; P:glyoxylate metabolic process	EC:4.2.1.3		-0.068172	0.945511	-0.17962	0.868431	-0.321509	0.821539	-0.111448	0.994162	-0.253337	0.867047	-0.141889	0.905408	-0.118551	0.991476	0.148804	0.917264	0.0144302	0.999998	0.267355	1	0.132981	0.961229	-0.134374	0.856439	0.765459	0.0339573	0.794081	0.0610932	0.656325	0.182824	0.028622	0.962101	-0.109133	0.880662	-0.137755	0.833538	-0.0127161	0.991445	-0.0123773	0.999847
comp34395_c0	aconitate mitochondrial-like	4187	20	0	0.889	6	F:metal ion binding; F:4 iron, 4 sulfur cluster binding; F:aconitate hydratase activity; C:mitochondrion; P:reductive tricarboxylic acid cycle; P:glyoxylate metabolic process	EC:4.2.1.3		-0.52973	0.0259686	-0.676137	0.00328677	0.0117217	0.990105	-0.146407	0.992769	0.541452	0.0487834	0.687858	0.0104587	0.0634525	0.994206	-0.1767	0.784128	0.155739	0.999998	-0.240152	1	0.0922866	0.956641	0.332439	0.264795	-0.66776	0.0151078	-0.72273	0.0255009	0.211902	0.606741	-0.0549705	0.900208	0.879661	0.000704021	0.934632	0.00260662	-0.373469	0.297103	-0.385392	0.726213
comp28385_c0	heat shock 70 kda protein cognate 3	4815	20	0	0.8615	5	F:metal ion binding; P:porphyrin-containing compound biosynthetic process; F:ATP binding; F:porphobilinogen synthase activity; P:chlorophyll metabolic process	EC:4.2.1.24		-0.971458	3.71e-07	-0.783958	0.000179741	-0.199534	0.777311	0.1875	0.992769	0.771924	0.000353723	0.584424	0.0374033	-0.296879	0.991476	-0.370974	0.683665	0.32544	0.999998	-0.0740949	1	0.62232	0.788512	0.696415	0.121114	-1.53727	6.96e-13	-1.17738	2.93e-06	-0.29198	0.388388	0.359883	0.216692	1.24529	6.61e-10	0.885402	0.000705806	-0.985334	0.000162622	-0.709526	0.0800641
comp33132_c0	delta-aminolevulinic acid dehydratase isoform x2	3584	20	1.87e-138	0.7565	4	F:metal ion binding; P:porphyrin-containing compound biosynthetic process; F:porphobilinogen synthase activity; P:chlorophyll metabolic process	EC:4.2.1.24		-0.00319891	0.992777	-0.0618659	0.877312	0.107113	0.834003	-0.058667	0.992769	0.110312	0.824432	0.168979	0.636571	-0.0652003	0.994206	-0.159469	0.823245	-0.0233623	0.999998	-0.0942689	1	0.041838	0.985081	0.136107	0.735031	-0.374844	0.151134	-0.076248	0.854626	-0.151615	0.689418	0.298596	0.321113	0.223229	0.545407	-0.075367	0.87534	-0.196646	0.730199	-0.120515	0.999847
comp34643_c0	cystathionine beta-synthase-like	2689	20	1.4e-145	0.7435	10	C:cytoplasm; P:cysteine biosynthetic process via cystathionine; F:pyridoxal phosphate binding; P:hydrogen sulfide biosynthetic process; F:heme binding; F:cystathionine beta-synthase activity; P:cysteine biosynthetic process from serine; P:glycine metabolic process; P:methionine metabolic process; P:threonine metabolic process	EC:4.2.1.22		-0.533226	0.00197408	-0.370898	0.0812956	-0.289457	0.659727	0.162328	0.992769	0.243769	0.486235	0.081441	0.866198	-0.148293	0.991476	-0.125644	0.865881	-0.0860242	0.999998	0.0226494	1	0.0622688	0.97467	0.0396194	0.937667	-0.273837	0.31404	0.164618	0.650021	0.0625088	0.884909	0.438455	0.144126	0.336346	0.278504	-0.10211	0.819272	-0.28365	0.161475	-0.0775627	0.999847
comp24233_c0	tryptophan synthase subunit beta	4673	20	0	0.884	4	F:tryptophan synthase activity; P:tryptophan biosynthetic process; P:tyrosine biosynthetic process; P:L-phenylalanine biosynthetic process	EC:4.2.1.20		0.974232	0.0127452	0.333409	0.641783	0.480367	0.710503	-0.640823	0.971931	-0.493866	0.549003	0.146957	0.887837	0.416172	0.991476	0.308071	0.788879	0.0694695	0.999998	-0.108101	1	-0.346703	0.922062	-0.238601	0.723953	-0.200377	0.725677	-0.17016	0.811901	-0.317791	0.638224	0.030217	0.968953	-0.117414	0.90332	-0.147631	0.864064	0.438172	0.51316	0.0479154	0.999847
comp30220_c0	fumarate mitochondrial-like isoform x1	2004	20	0	0.8535	4	C:tricarboxylic acid cycle enzyme complex; P:fumarate metabolic process; F:fumarate hydratase activity; P:reductive tricarboxylic acid cycle	EC:4.2.1.2		0.274559	0.070929	0.205646	0.281649	0.102602	0.821804	-0.0689133	0.992769	-0.171957	0.564575	-0.103044	0.755428	0.046526	0.991476	0.0769705	0.885619	-0.0655535	0.999998	0.0304444	1	-0.11208	0.922981	-0.142524	0.532664	-0.06419	0.856035	0.325047	0.347228	-0.0625585	0.891567	0.389237	0.216903	0.00163148	0.998431	-0.387606	0.277741	0.155646	0.742957	0.171061	0.999847
comp24830_c1	methylglutaconyl- mitochondrial	1990	20	3.84e-100	0.7445	13	F:methylglutaconyl-CoA hydratase activity; F:mRNA 3'-UTR binding; C:mitochondrial matrix; P:leucine catabolic process; F:enoyl-CoA hydratase activity; P:isoleucine catabolic process; P:valine catabolic process; P:lysine catabolic process; P:tryptophan metabolic process; P:fatty acid biosynthetic process; P:benzoate metabolic process; P:beta-alanine metabolic process; P:limonene catabolic process	EC:4.2.1.17; EC:4.2.1.18		0.0155992	0.974557	-0.108477	0.805177	0.0464635	0.94458	-0.124076	0.992769	0.0308644	0.977518	0.15494	0.738089	-0.0960083	0.991476	-0.0755074	0.922878	0.039043	0.999998	0.0205009	1	0.135051	0.928142	0.11455	0.727065	-0.425317	0.167861	0.0189657	0.97262	-0.0373857	0.947821	0.444282	0.207925	0.387931	0.297224	-0.0563514	0.926372	0.075823	0.928421	0.0290635	0.999847
comp39955_c0	trifunctional enzyme subunit mitochondrial	3955	20	0	0.78	18	C:mitochondrial fatty acid beta-oxidation multienzyme complex; C:integral component of membrane; F:3-hydroxyacyl-CoA dehydrogenase activity; P:fatty acid beta-oxidation; P:transmembrane receptor protein serine/threonine kinase signaling pathway; F:enoyl-CoA hydratase activity; F:transmembrane receptor protein serine/threonine kinase activity; P:isoleucine catabolic process; P:leucine catabolic pr…	EC:4.2.1.17; EC:2.7.11; EC:1.1.1.35		-0.343758	0.0539042	-0.425033	0.0150909	-0.0393812	0.944533	-0.0812744	0.992769	0.304377	0.206714	0.385652	0.0963966	-0.136413	0.991476	-0.231904	0.700972	0.0506533	0.999998	-0.0954906	1	0.187066	0.922981	0.282557	0.383169	-0.410616	0.0853762	-0.0528712	0.896604	0.0347045	0.93673	0.357745	0.199938	0.445321	0.0816639	0.0875757	0.837404	-0.290533	0.294956	-0.230124	0.999847
comp36471_c0	enolase	2152	20	0	0.873	8	C:phosphopyruvate hydratase complex; F:magnesium ion binding; P:glycolytic process; F:phosphopyruvate hydratase activity; P:tryptophan biosynthetic process; P:gluconeogenesis; P:tyrosine biosynthetic process; P:L-phenylalanine biosynthetic process	EC:4.2.1.11		0.202381	0.266914	0.0777476	0.812743	-0.0117861	0.984447	-0.124634	0.992769	-0.214168	0.403096	-0.0895337	0.806134	0.185377	0.991476	0.0840785	0.908562	0.0700383	0.999998	-0.101299	1	-0.115339	0.941723	-0.0140403	0.974897	-0.073345	0.818572	-0.0430542	0.921442	-0.0179014	0.970664	0.0302908	0.93768	0.0554436	0.91317	0.0251528	0.961576	0.226457	0.387992	0.0284763	0.999847
comp158442_c0	tyrosine-protein phosphatase 99a	1015	20	9.29e-148	0.7645	8	F:methylthioribulose 1-phosphate dehydratase activity; P:peptidyl-tyrosine dephosphorylation; P:L-methionine biosynthetic process from methylthioadenosine; C:integral component of membrane; F:metal ion binding; F:protein tyrosine phosphatase activity; C:cytoplasm; P:tyrosine metabolic process	EC:4.2.1.109; EC:3.1.3.48		0.0457512	0.964876	-0.223998	0.812743	-0.0566636	0.972934	-0.269749	NA	-0.102415	0.960661	0.167334	0.881821	0.215803	0.991476	0.543061	0.574149	0.270433	0.999998	0.327259	1	0.0546302	0.990761	-0.272628	NA	0.0462235	0.942643	0.259984	0.69223	-0.116192	NA	0.213761	NA	-0.162415	0.856771	-0.376176	0.585878	-0.0666459	0.956976	-0.157575	0.999847
comp24121_c0	glutamate:protein symporter	3160	20	1.03e-165	0.8125	18	F:proline-tRNA ligase activity; P:dicarboxylic acid transport; P:regulation of translational fidelity; C:cytoplasm; F:3-dehydroquinate dehydratase activity; P:prolyl-tRNA aminoacylation; C:integral component of membrane; F:sodium:dicarboxylate symporter activity; F:aminoacyl-tRNA editing activity; P:transmembrane transport; F:ATP binding; P:chorismate biosynthetic process; P:arginine metabolic pr…	EC:4.2.1.10; EC:6.1.1.15		0.456898	0.462686	0.0944464	0.935749	0.512439	0.724383	-0.362451	0.992769	0.0555412	0.983093	0.417993	0.676375	0.14268	0.991476	-0.196569	0.890338	-0.337925	0.999998	-0.339249	1	-0.480604	0.898313	-0.141356	NA	-0.450058	0.4502	-0.802812	NA	-0.620964	NA	-0.352754	NA	-0.170906	NA	0.181848	NA	-0.185715	0.864707	-0.0515917	0.999847
comp37405_c1	carbonic anhydrase	2589	20	8.54e-105	0.681	7	F:protein serine/threonine phosphatase activity; P:one-carbon metabolic process; F:carbonate dehydratase activity; P:protein dephosphorylation; F:zinc ion binding; C:protein serine/threonine phosphatase complex; P:nitrogen compound metabolic process	EC:4.2.1.1		-0.0517356	0.946429	0.317142	0.58847	-0.272072	0.801388	0.368878	0.992769	-0.220336	0.837752	-0.589214	0.304697	0.0601031	0.995134	0.25791	0.748416	-0.0257851	0.999998	0.197807	1	-0.0858882	0.971838	-0.283696	0.508276	1.09414	0.00074131	0.284822	0.548143	0.673821	0.150967	-0.809318	0.0707445	-0.420318	0.355603	0.388999	0.423453	0.264614	0.748923	0.0838706	0.999847
comp36560_c0	(6-4)- isoform b	2842	20	0	0.744	3	P:DNA repair; F:protein dimerization activity; F:DNA (6-4) photolyase activity	EC:4.1.99.13		0.322477	0.0673243	0.216399	0.358614	0.145686	0.777311	-0.106077	0.992769	-0.17679	0.642739	-0.0707127	0.871607	0.0211413	0.999496	0.0432803	0.959961	-0.115716	0.999998	0.022139	1	-0.136857	0.922981	-0.158996	0.5379	0.142187	0.615675	0.498867	0.0811571	0.0307505	0.946698	0.35668	0.209114	-0.111437	0.7906	-0.468116	0.134015	0.149123	0.821428	0.0931909	0.999847
comp39106_c0	cryptochrome-1	4276	20	0	0.708	2	P:DNA repair; F:DNA photolyase activity	EC:4.1.99		-0.184955	0.326632	-0.186691	0.383042	-0.100496	0.830203	-0.00173647	0.999518	0.084459	0.867047	0.0861954	0.815944	-0.0748583	0.991476	-0.250341	0.515042	-0.00594351	0.999998	-0.175482	1	0.0689148	0.956436	0.244397	0.264795	-0.109833	0.64241	-0.378798	0.113829	-0.0713495	0.823519	-0.268964	0.248341	0.0384838	0.926508	0.307448	0.240155	-0.0179097	0.973606	-0.159887	0.999847
comp38055_c2	hydroxymethylglutaryl- mitochondrial isoform x1	2795	20	9.43e-130	0.764	18	C:cytosol; C:integral component of membrane; C:peroxisome; C:mitochondrial inner membrane; F:manganese ion binding; F:hydroxymethylglutaryl-CoA lyase activity; F:receptor binding; P:protein tetramerization; P:mitochondrion organization; F:magnesium ion binding; C:perinuclear region of cytoplasm; F:protein homodimerization activity; P:ketone body biosynthetic process; C:endoplasmic reticulum; P:is…	EC:4.1.3.4		0.556553	0.152169	0.62622	0.122886	-0.00387472	0.998193	0.069667	0.994162	-0.560427	0.278844	-0.630094	0.238316	0.0308782	0.999496	0.583812	0.498493	-0.0918938	0.999998	0.552934	1	-0.122772	0.9657	-0.675706	0.174292	2.11519	6.27e-08	1.2489	0.00921216	1.08872	0.0709263	-0.866287	0.10997	-1.02647	0.0266352	-0.160182	0.840728	0.711186	0.126354	0.530698	0.84733
comp40297_c2	4-hydroxy-2-oxoglutarate mitochondrial-like	2490	20	1.14e-81	0.643	12	F:beta-catenin binding; P:pyruvate biosynthetic process; C:mitochondrion; F:4-hydroxy-2-oxoglutarate aldolase activity; P:glyoxylate catabolic process; C:extracellular exosome; P:4-hydroxyproline catabolic process; P:oxalate metabolic process; F:protein homodimerization activity; C:catenin complex; P:arginine metabolic process; P:proline metabolic process	EC:4.1.3.16		-0.262862	0.136988	-0.122638	0.675592	-0.130123	0.794891	0.140224	0.992769	0.132738	0.754241	-0.0074858	0.989725	0.0340965	0.994889	0.0826421	0.881838	-0.0487414	0.999998	0.0485456	1	-0.0828379	0.950636	-0.131384	0.598392	-0.0503511	0.882412	-0.335343	0.29954	0.125186	0.749456	-0.284992	0.346659	0.175537	0.661709	0.460528	0.164513	0.14716	0.781439	0.0948386	0.999847
comp36871_c0	4-hydroxy-2-oxoglutarate mitochondrial isoform x1	1769	20	5.54e-107	0.672	13	C:integral component of membrane; F:beta-catenin binding; P:pyruvate biosynthetic process; C:mitochondrion; F:4-hydroxy-2-oxoglutarate aldolase activity; P:glyoxylate catabolic process; C:extracellular exosome; P:4-hydroxyproline catabolic process; P:oxalate metabolic process; F:protein homodimerization activity; C:catenin complex; P:arginine metabolic process; P:proline metabolic process	EC:4.1.3.16		-0.206348	0.531317	0.102724	0.844593	0.0112104	0.990105	0.309072	0.992769	0.217559	0.695036	-0.0915135	0.878861	-0.0332444	0.999496	-0.0324786	0.983282	0.131333	0.999998	0.00076585	1	0.164577	0.950225	0.163812	0.77128	-0.166756	0.679847	0.0301652	0.960687	-0.00303878	0.996258	0.196921	0.663115	0.163717	0.781004	-0.033204	0.963178	-0.282208	0.38876	-0.13635	0.999847
comp27712_c0	l-allo-threonine aldolase	1881	20	9.48e-142	0.7	5	F:nucleic acid binding; F:threonine aldolase activity; P:glycine metabolic process; P:L-serine metabolic process; P:threonine metabolic process	EC:4.1.2.5		0.793722	2.85e-05	0.377247	0.158808	0.261709	0.713927	-0.416475	0.743359	-0.532013	0.0295331	-0.115538	0.83204	0.443299	0.975191	0.220402	0.827685	-0.13636	0.999998	-0.222897	1	-0.579659	0.788512	-0.356762	0.443275	0.534289	0.158989	0.702992	0.106231	0.0402811	0.95553	0.168703	0.743736	-0.494008	0.283746	-0.662711	0.167257	0.807794	0.0414072	0.483412	0.882238
comp35026_c1	deoxyribose-phosphate aldolase	1199	20	4.06e-101	0.712	6	C:cytoplasm; F:deoxyribose-phosphate aldolase activity; P:deoxyribonucleoside catabolic process; P:deoxyribonucleotide catabolic process; C:extracellular exosome; P:pentose-phosphate shunt	EC:4.1.2.4		-0.249034	0.671655	-0.125088	0.891014	-0.34199	0.768823	0.123947	0.992769	-0.0929556	0.958215	-0.216902	0.807369	-0.178051	0.991476	0.102064	0.923561	-0.0318619	0.999998	0.280115	1	0.146189	0.94762	-0.133926	0.774994	0.667442	0.0839955	0.495854	0.303014	0.507187	0.3245	-0.171589	0.754973	-0.160255	0.822296	0.0113333	0.988819	0.143457	0.806732	0.0826561	0.999847
comp32265_c0	partial	1184	20	2.71e-16	0.668	8	F:fructose-bisphosphate aldolase activity; P:glycolytic process; P:fructose metabolic process; P:mannose metabolic process; P:inositol metabolic process; P:gluconeogenesis; P:pentose-phosphate shunt; P:carbon utilization	EC:4.1.2.13		0.392373	0.0970679	0.203691	0.579298	0.279381	0.695037	-0.188683	0.992769	-0.112993	0.884352	0.07569	0.894823	0.324006	0.991476	0.120511	0.902977	0.104431	0.999998	-0.203495	1	-0.219574	0.922981	-0.0160791	0.978172	-0.488474	0.0590008	-0.39902	0.217485	-0.339016	0.333239	0.0894538	0.814573	0.149458	0.727532	0.0600041	0.906642	0.387448	0.183054	0.150812	0.999847
comp32265_c1	fructose-bisphosphate aldolase isoform x1	1173	20	0	0.889	8	F:fructose-bisphosphate aldolase activity; P:glycolytic process; P:fructose metabolic process; P:mannose metabolic process; P:inositol metabolic process; P:gluconeogenesis; P:pentose-phosphate shunt; P:carbon utilization	EC:4.1.2.13		0.368275	0.261627	0.273278	0.530448	-0.0742752	0.933064	-0.0949971	0.992769	-0.44255	0.272254	-0.347553	0.515933	0.0785988	0.991476	0.287436	0.608456	0.0119977	0.999998	0.208837	1	-0.0666012	0.97225	-0.275438	0.388858	0.792862	8.78e-05	0.63059	0.0112179	0.459076	0.121073	-0.162272	0.566752	-0.333786	0.196766	-0.171515	0.610416	0.471796	0.0397231	0.215113	0.999847
comp958_c1	fructose-bisphosphate aldolase	521	20	2.3e-112	0.8865	17	P:gluconeogenesis; P:induction by symbiont of host defense response; F:zinc ion binding; C:hyphal cell wall; C:cytosol; C:cell surface; P:cell redox homeostasis; P:glycolytic process; F:fructose-bisphosphate aldolase activity; C:plasma membrane; C:nucleus; C:mitochondrion; P:fructose metabolic process; P:mannose metabolic process; P:inositol metabolic process; P:pentose-phosphate shunt; P:carbon …	EC:4.1.2.13		0.410735	0.554059	1.2947	NA	0.806677	NA	0.88397	NA	0.395941	0.750138	-0.488028	NA	0.141622	0.991476	0.352541	NA	0.0172082	NA	0.210919	1	-0.124414	0.964044	-0.335333	NA	-0.500188	0.281465	0.0580589	0.928956	0.129997	NA	0.558247	NA	0.630185	0.326157	0.0719379	0.934349	0.678861	0.192768	0.471922	0.999847
comp958_c0	fructose-bisphosphate aldolase	311	20	6.01e-50	0.871	11	F:zinc ion binding; C:cell; P:cell redox homeostasis; F:fructose-bisphosphate aldolase activity; P:glycolytic process; P:fructose metabolic process; P:mannose metabolic process; P:inositol metabolic process; P:gluconeogenesis; P:pentose-phosphate shunt; P:carbon utilization	EC:4.1.2.13		0.782737	NA	0.869646	NA	0.640814	NA	0.0869093	NA	-0.141923	NA	-0.228833	NA	-0.048679		0.0203174	NA	-0.0695762	NA	0.0689964	1	-0.0208972	0.999713	-0.0898936	NA	-0.29661	0.465197	0.103086	NA	-0.0477037	NA	0.399697	NA	0.248907	NA	-0.15079	NA	0.352235	NA	0.222895	NA
comp33732_c0	s-adenosylmethionine decarboxylase proenzyme	2438	20	1.16e-148	0.73	6	P:S-adenosylmethioninamine biosynthetic process; P:spermine biosynthetic process; F:adenosylmethionine decarboxylase activity; P:spermidine biosynthetic process; P:arginine metabolic process; P:proline metabolic process	EC:4.1.1.50		-0.663449	0.106058	-0.164534	0.849704	-0.0382198	0.97993	0.498915	0.992769	0.625229	0.262949	0.126314	0.899191	-0.323661	0.991476	-0.0737008	0.967467	0.131836	0.999998	0.24996	1	0.455496	0.882498	0.205536	0.741873	-0.372405	0.38457	-0.130098	0.833958	0.379614	0.489392	0.242306	0.640914	0.752019	0.0824796	0.509712	0.337242	-0.760724	0.0220745	-0.440964	0.815409
comp32487_c0	uroporphyrinogen decarboxylase	1312	20	0	0.798	6	F:uroporphyrinogen decarboxylase activity; F:holocytochrome-c synthase activity; P:protoporphyrinogen IX biosynthetic process; C:cytosol; C:mitochondrion; P:chlorophyll metabolic process	EC:4.1.1.37; EC:4.4.1.17		-0.227027	0.499323	-0.299027	0.370278	-0.0247708	0.979783	-0.0719992	0.992769	0.202257	0.747936	0.274256	0.578165	-0.35091	0.991476	-0.272086	0.764508	-0.0275982	0.999998	0.0788239	1	0.323312	0.906184	0.244488	0.632854	-0.797627	0.00469552	-0.319189	0.413701	-0.275859	0.512962	0.478439	0.169074	0.521769	0.11148	0.04333	0.94362	-0.610497	0.0110892	-0.512153	0.21922
comp35672_c0	diphosphomevalonate decarboxylase	1898	20	9.99e-152	0.696	6	F:diphosphomevalonate decarboxylase activity; P:isopentenyl diphosphate biosynthetic process, mevalonate pathway; F:ATP binding; C:cytosol; P:steroid biosynthetic process; P:phosphorylation	EC:4.1.1.33		0.350479	0.198797	0.115494	0.823928	0.181935	0.802846	-0.234985	0.992769	-0.168544	0.803759	0.066441	0.917253	0.0764165	0.991476	0.0519176	0.964437	-0.0664805	0.999998	-0.0244989	1	-0.142897	0.936285	-0.118398	0.768844	0.134823	0.691794	0.482871	0.160355	-0.100033	0.824871	0.348048	0.297103	-0.234856	0.575616	-0.582904	0.110196	0.149258	0.863791	0.139559	0.999847
comp38050_c2	phosphoenolpyruvate carboxykinase	2845	20	0	0.788	6	P:gluconeogenesis; F:GTP binding; F:kinase activity; P:phosphorylation; F:phosphoenolpyruvate carboxykinase (GTP) activity; P:tricarboxylic acid cycle	EC:4.1.1.32		0.585306	0.186709	0.328783	0.627517	0.17268	0.88787	-0.256523	0.992769	-0.412626	0.625192	-0.156102	0.875416	-0.120211	0.991476	0.700597	0.375171	-0.1492	0.999998	0.820808	1	-0.028989	0.998666	-0.849797	0.0833703	1.26447	0.000109575	0.966542	0.0150807	0.871677	0.0754342	-0.297923	0.504683	-0.392788	0.417973	-0.0948649	0.890944	0.520703	0.367063	0.496359	0.942388
comp30541_c1	aromatic-l-amino-acid decarboxylase	2076	20	0	0.8205	10	F:pyridoxal phosphate binding; F:oxidoreductase activity; F:aromatic-L-amino-acid decarboxylase activity; P:oxidation-reduction process; P:histidine metabolic process; P:L-phenylalanine metabolic process; P:tryptophan metabolic process; P:tyrosine metabolic process; P:alkaloid biosynthetic process; P:indole biosynthetic process	EC:4.1.1.28		-0.258297	0.591283	-0.507296	0.206204	-0.258861	0.796327	-0.248999	0.992769	-0.000563688	0.999787	0.248435	0.730098	0.0527313	0.995326	0.0616726	0.965734	0.0516401	0.999998	0.00894132	1	-0.00109124	1	-0.0100326	0.986877	0.574751	0.0852354	0.479846	0.246779	0.103655	0.849008	-0.0949045	0.849859	-0.471096	0.246478	-0.376191	0.417435	-0.0044076	0.995848	0.0165425	0.999847
comp39632_c0	uridine 5 -monophosphate synthase	3892	20	3.88e-134	0.6515	5	C:microtubule associated complex; P:'de novo' UMP biosynthetic process; F:orotidine-5'-phosphate decarboxylase activity; P:'de novo' pyrimidine nucleobase biosynthetic process; F:orotate phosphoribosyltransferase activity	EC:4.1.1.23; EC:2.4.2.10		-0.256231	0.247036	-0.324935	0.139352	-0.0869825	0.882661	-0.0687035	0.992769	0.169249	0.712515	0.237952	0.511797	-0.151901	0.991476	-0.0953442	0.904196	0.00836221	0.999998	0.0565566	1	0.160263	0.922981	0.103706	0.784622	-0.350555	0.226148	0.182367	0.643626	0.0244025	0.964616	0.532922	0.11339	0.374957	0.265909	-0.157964	0.727037	-0.266162	0.560904	-0.080857	0.999847
comp32443_c0	multifunctional protein ade2	1803	20	0	0.784	6	F:phosphoribosylaminoimidazolesuccinocarboxamide synthase activity; F:phosphoribosylaminoimidazole carboxylase activity; F:ATP binding; P:'de novo' IMP biosynthetic process; P:purine nucleobase metabolic process; C:phosphoribosylaminoimidazole carboxylase complex	EC:4.1.1.21; EC:6.3.2.6		2.15353	7.63e-27	1.49601	1.73e-12	0.546054	0.343686	-0.657517	0.193657	-1.60748	3.93e-14	-0.94996	0.000264897	0.190393	0.991476	0.585187	0.556549	-0.110504	0.999998	0.394794	1	-0.300897	0.925279	-0.695692	0.217533	1.4081	0.00430479	1.25712	0.0248725	0.299943	0.699854	-0.150976	0.8467	-1.10816	0.0585871	-0.957181	0.156532	1.48244	8.34e-05	0.965604	0.125765
comp39288_c0	diaminopimelate decarboxylase	2102	20	0	0.6745	3	F:pyridoxal phosphate binding; P:lysine biosynthetic process via diaminopimelate; F:diaminopimelate decarboxylase activity	EC:4.1.1.20		-0.800697	0.000539985	-0.254133	0.55101	-0.276948	0.740375	0.546564	0.521548	0.523749	0.106084	-0.0228147	0.980643	-0.308304	0.991476	-0.247807	0.796945	-0.0576706	0.999998	0.0604973	1	0.250633	0.922981	0.190136	0.737248	-0.610407	0.0274677	0.0588499	0.904125	0.157686	0.713174	0.669257	0.0664579	0.768093	0.00445449	0.0988361	0.848848	-0.657744	0.0450951	-0.239052	0.999847
comp239416_c0	ornithine decarboxylase	500	20	3.31e-56	0.74	4	F:ornithine decarboxylase activity; P:putrescine biosynthetic process from ornithine; P:arginine metabolic process; P:proline metabolic process	EC:4.1.1.17		0.0701575	NA	0.0713206	NA	0.0678528	NA	0	NA	0	NA	0	NA	-0.0624687	0.996376	0.0538837	NA	-0.240672	NA	0.116352	1	-0.178204	0.954768	-0.294556	NA	0.0226945		0.136139	NA	0.284847	NA	0.113445	NA	0.262153	NA	0.148708	NA	-0.437771	NA	-0.225605	NA
comp32141_c0	cysteine sulfinic acid decarboxylase	2492	20	0	0.7495	5	F:pyridoxal phosphate binding; F:aspartate 1-decarboxylase activity; P:alanine biosynthetic process; P:aspartate metabolic process; P:beta-alanine metabolic process	EC:4.1.1.11		0.5919	0.000524069	0.44967	0.0231613	0.278394	0.677927	-0.14223	0.992769	-0.313507	0.272254	-0.171276	0.687226	0.288027	0.991476	0.269462	0.725225	-0.100572	0.999998	-0.0185651	1	-0.388599	0.869981	-0.370033	0.354671	0.500455	0.0410762	0.413018	0.17414	-0.0667858	0.873106	-0.0874371	0.810991	-0.567241	0.0228328	-0.479803	0.134824	0.588775	0.0529164	0.362533	0.892859
comp38382_c0	fumarylacetoacetase	1472	20	0	0.7895	3	F:fumarylacetoacetase activity; P:tyrosine metabolic process; P:styrene catabolic process	EC:3.7.1.2		0.963468	3e-06	0.599767	0.0159854	0.471174	0.470277	-0.363701	0.992769	-0.492295	0.111293	-0.128593	0.83204	0.255824	0.991476	0.274526	0.724316	-0.0775493	0.999998	0.0187024	1	-0.333373	0.898313	-0.352075	0.391765	0.262269	0.377986	0.60181	0.059446	-0.108212	0.802388	0.339541	0.293713	-0.370481	0.26633	-0.710022	0.0319378	0.326812	0.421254	0.153048	0.999847
comp34732_c0	vacuolar protein sorting-associated protein 4a	3367	20	0	0.8605	3	F:microtubule-severing ATPase activity; P:metabolic process; F:ATP binding	EC:3.6.4.3		0.0241841	0.938324	-0.0611584	0.850253	0.0690889	0.877947	-0.0853425	0.992769	0.0449047	0.943572	0.130247	0.678024	0.00569572	0.999605	-0.0865684	0.868543	-0.0211461	0.999998	-0.0922642	1	-0.0268418	0.985719	0.0654224	0.825221	0.0279405	0.905235	0.155027	0.511231	0.0851568	0.748072	0.127087	0.566332	0.0572163	0.85983	-0.0698706	0.819026	-0.0132663	0.98058	-0.0172883	0.999847
comp39968_c0	katanin p60 atpase-containing subunit a-like 1	2853	20	0	0.7195	12	P:microtubule severing; F:microtubule binding; P:mitotic nuclear division; C:microtubule; C:spindle pole; C:centrosome; P:cell division; F:ATP binding; F:microtubule-severing ATPase activity; P:metabolic process; C:cytoplasm; C:tubulin complex	EC:3.6.4.3		-0.0903272	0.863835	-0.205362	0.665078	-0.376631	0.677927	-0.115034	0.992769	-0.286304	0.606359	-0.17127	0.775063	-0.0534926	0.995095	0.188695	0.80298	-0.0733924	0.999998	0.242187	1	-0.0198998	0.998666	-0.262087	0.479283	0.691235	0.0746709	0.0208737	0.976175	0.317072	0.563535	-0.670362	0.145523	-0.374164	0.508131	0.296198	0.615258	0.0824951	0.901541	0.0388779	0.999847
comp32671_c0	katanin p60 atpase-containing subunit a-like 1	1953	20	4.99e-114	0.6755	14	P:microtubule severing; F:microtubule binding; P:mitotic nuclear division; C:microtubule; C:spindle pole; C:midbody; P:cytoplasmic microtubule organization; C:centrosome; P:cell division; F:ATP binding; F:microtubule-severing ATPase activity; P:metabolic process; C:cytoplasm; C:tubulin complex	EC:3.6.4.3		-0.0740666	0.94477	0.26031	0.800978	-0.1594	0.920274	0.334377	0.992769	-0.0853334	0.97144	-0.41971	0.693245	0.0334534	0.999496	0.061747	0.976187	-0.240049	0.999998	0.0282936	1	-0.273503	0.928142	-0.301796	0.627571	0.0532249	0.943933	-0.857983	0.159013	-0.17292	0.845098	-0.911208	0.153523	-0.226145	0.83527	0.685063	0.349164	0.204931	0.83558	-0.00567423	0.999847
comp12853_c0	26s protease regulatory subunit 6b	2692	20	0	0.964	8	C:cytoplasm; F:peptidase activity; F:nucleic acid binding; P:protein catabolic process; F:ATP binding; F:microtubule-severing ATPase activity; P:proteolysis; P:DNA integration	EC:3.6.4.3		0.263934	0.170152	0.205991	0.395732	0.176061	0.744968	-0.0579429	0.992769	-0.0878729	0.880801	-0.0299299	0.952054	-0.127516	0.991476	0.000443053	0.999679	-0.0718933	0.999998	0.127959	1	0.0556226	0.974993	-0.0723364	0.857682	-0.155214	0.612342	0.339719	0.308045	-0.129985	0.746603	0.494933	0.117153	0.0252288	0.967516	-0.469704	0.167684	0.0788127	0.920916	0.0506896	0.999847
comp31409_c1	26s protease regulatory subunit 6a-b	746	20	1.17e-136	0.978	6	C:cytoplasm; F:endopeptidase activity; C:proteasome regulatory particle, base subcomplex; P:proteasome-mediated ubiquitin-dependent protein catabolic process; F:ATP binding; F:microtubule-severing ATPase activity	EC:3.6.4.3		0.30711	0.301073	0.225709	0.57036	0.353827	0.672854	-0.0814012	0.992769	0.0467171	0.96815	0.128118	0.827884	0.0399561	0.995326	-0.0110192	0.994795	-0.0556412	0.999998	-0.0509753	1	-0.0955973	0.956349	-0.044622	0.931336	-0.562844	0.0224906	0.0538384	0.902477	-0.372503	0.273911	0.616683	0.0610919	0.190341	0.619594	-0.426342	0.201264	0.0309296	0.971949	0.0461232	0.999847
comp31585_c0	sodium potassium-transporting atpase subunit beta-2 isoform x1	1855	20	4.67e-160	0.8045	11	P:sodium ion transport; C:sodium:potassium-exchanging ATPase complex; F:sodium:potassium-exchanging ATPase activity; C:axon; C:septate junction; P:cell adhesion involved in heart morphogenesis; P:potassium ion transport; P:septate junction assembly; P:sensory perception of sound; P:establishment of glial blood-brain barrier; P:regulation of tube diameter, open tracheal system	EC:3.6.3.9		-0.36128	0.425109	-0.0736092	0.93349	-0.211329	0.838633	0.287671	0.992769	0.149951	0.911002	-0.13772	0.875412	-0.182072	0.991476	-0.00800727	0.996589	0.00133658	0.999998	0.174064	1	0.183408	0.937994	0.00934385	0.987928	0.783568	0.0407938	0.477548	0.329446	0.653453	0.208936	-0.30602	0.535753	-0.130115	0.862801	0.175905	0.793033	-0.0814995	0.893871	-0.0958689	0.999847
comp7847_c0	sodium potassium-transporting atpase subunit alpha-like	1588	20	0	0.7955	7	F:sodium:potassium-exchanging ATPase activity; F:metal ion binding; P:potassium ion transport; P:sodium ion transmembrane transport; F:ATP binding; P:metabolic process; C:sodium:potassium-exchanging ATPase complex	EC:3.6.3.9		-0.381776	0.601685	0.366511	NA	-0.0800163	NA	0.748287	NA	0.301759	0.841682	-0.446527	NA	-0.2181	0.991476	0.202253	0.892878	0.364574	0.999998	0.420353	1	0.582674	0.869074	0.162322	NA	0.714776	0.202306	0.25106	0.732702	0.458205	NA	-0.463716	NA	-0.256571	0.806289	0.207145	NA	-0.30182	0.727737	-0.359103	0.999847
comp30747_c0	sodium potassium-transporting atpase subunit alpha isoform x3	3434	20	0	0.926	7	F:sodium:potassium-exchanging ATPase activity; F:metal ion binding; P:potassium ion transport; P:sodium ion transmembrane transport; F:ATP binding; P:metabolic process; C:sodium:potassium-exchanging ATPase complex	EC:3.6.3.9		-0.18365	0.836741	0.18036	0.872709	-0.232865	0.873967	0.36401	0.992769	-0.0492147	0.986022	-0.413224	0.68988	-0.168223	0.991476	0.0781994	0.964499	0.0174074	0.999998	0.246423	1	0.185631	0.950219	-0.060792	0.940245	0.704916	0.113652	-0.0399462	0.959481	0.672832	0.255375	-0.744862	0.152622	-0.0320837	0.978493	0.712778	0.218282	-0.0447815	0.971052	-0.112317	0.999847
comp37227_c0	plasma membrane calcium-transporting atpase 2 isoform x1	4806	20	0	0.863	7	F:calcium-transporting ATPase activity; C:integral component of membrane; P:calcium ion transmembrane transport; F:metal ion binding; F:ATP binding; P:metabolic process; C:sarcoplasmic reticulum	EC:3.6.3.8		-0.0335356	0.955296	-0.00529303	0.992768	0.0140037	0.989584	0.0282425	0.995985	0.0475393	0.970726	0.0192968	0.984116	-0.216849	0.991476	0.1702	0.857036	0.132263	0.999998	0.387049	1	0.349112	0.894049	-0.0379371	0.955867	0.642037	0.0455279	0.530007	0.180398	0.675519	0.120164	-0.11203	0.814573	0.0334826	0.965653	0.145512	0.795794	-0.140085	0.854151	-0.036266	0.999847
comp37404_c0	calcium-transporting atpase type 2c member 1 isoform x1	3448	20	0	0.8285	7	F:calcium-transporting ATPase activity; C:integral component of membrane; P:calcium ion transmembrane transport; F:metal ion binding; F:ATP binding; P:metabolic process; C:sarcoplasmic reticulum	EC:3.6.3.8		-0.0103007	0.984547	-0.111852	0.83521	-0.0105279	0.991073	-0.101551	0.992769	-0.000227207	0.999907	0.101324	0.870321	-0.168813	0.991476	-0.00188047	0.999368	-0.0223263	0.999998	0.166932	1	0.146486	0.93604	-0.0204458	0.969004	0.498082	0.133108	0.681954	0.0739449	0.160752	0.746603	0.183872	0.682085	-0.33733	0.456557	-0.521202	0.228549	0.234632	0.678119	0.198143	0.999847
comp29538_c0	calcium-transporting atpase sarcoplasmic endoplasmic reticulum type isoform x1	6011	20	0	0.931	7	F:calcium-transporting ATPase activity; C:integral component of membrane; P:calcium ion transmembrane transport; F:metal ion binding; F:ATP binding; P:metabolic process; C:sarcoplasmic reticulum	EC:3.6.3.8		-0.960404	0.0345445	-0.148957	0.895236	-0.124183	0.932761	0.811447	0.8436	0.836221	0.165467	0.0247737	0.988586	-0.316339	0.991476	-0.268123	0.734345	0.151279	0.999998	0.0482164	1	0.467618	0.806239	0.419402	0.293825	-0.326332	0.459392	-0.819887	0.0731604	0.500414	0.348851	-0.493554	0.289181	0.826746	0.0504738	1.3203	0.00209761	-0.240668	0.808935	-0.241922	0.999847
comp33976_c0	atp synthase subunit mitochondrial	4385	20	2.37e-149	0.8825	8	P:phagocytosis; F:proton-transporting ATPase activity, rotational mechanism; F:hydrogen-exporting ATPase activity, phosphorylative mechanism; F:proton-transporting ATP synthase activity, rotational mechanism; P:ATP synthesis coupled proton transport; C:lipid particle; C:mitochondrial proton-transporting ATP synthase complex, catalytic core F(1); P:oxidative phosphorylation	EC:3.6.3.6		0.335999	0.041208	0.320782	0.0778853	0.216535	0.694869	-0.0152168	0.99699	-0.119463	0.797376	-0.104247	0.781866	0.111333	0.991476	0.0425121	0.953724	0.0149629	0.999998	-0.0688214	1	-0.0963706	0.936545	-0.0275491	0.937667	-0.11633	0.726893	0.043729	0.926648	-0.12522	0.766499	0.160059	0.660281	-0.00888953	0.990485	-0.168949	0.698712	0.180985	0.759647	0.0719292	0.999847
comp41295_c0	atp synthase subunit mitochondrial	924	20	1.02e-38	0.6045	11	P:determination of adult lifespan; P:proton transport; P:negative regulation of TOR signaling; F:hydrogen-exporting ATPase activity, phosphorylative mechanism; P:negative regulation of ERK1 and ERK2 cascade; P:regulation of mitochondrial membrane potential; C:microtubule associated complex; C:lipid particle; C:mitochondrial proton-transporting ATP synthase complex, coupling factor F(o); P:respons…	EC:3.6.3.6		0.260676	0.374393	0.321998	0.281649	0.232248	0.748674	0.061322	0.994162	-0.028428	0.981843	-0.08975	0.878861	0.226535	0.991476	0.144265	0.872276	0.0348541	0.999998	-0.0822704	1	-0.191681	0.925439	-0.109411	0.831215	4.45e-05	0.99998	-0.000606067	0.999227	0.000197789	0.999831	-0.000650574	0.998877	0.000153282	0.999798	0.000803856	0.999124	0.262822	0.600011	0.126467	0.999847
comp29017_c0	atp synthase subunit mitochondrial	1034	20	1.72e-26	0.7735	5	F:hydrogen-exporting ATPase activity, phosphorylative mechanism; P:ATP synthesis coupled proton transport; C:lipid particle; C:mitochondrial proton-transporting ATP synthase complex, coupling factor F(o); P:oxidative phosphorylation	EC:3.6.3.6		0.272047	0.450804	0.427599	0.192549	0.305334	0.720433	0.155552	0.992769	0.0332871	0.981843	-0.122265	0.854027	0.164479	0.991476	0.098066	0.934816	0.0763761	0.999998	-0.0664135	1	-0.0881033	0.969254	-0.0216899	0.973374	-0.117578	0.779704	-0.12762	0.808217	-0.134004	0.801297	-0.0100421	0.98512	-0.0164263	0.986573	-0.0063842	0.99298	0.374038	0.356692	0.139423	0.999847
comp31455_c0	atp-binding cassette sub-family g member 1-like	3052	20	0	0.703	10	C:integral component of membrane; P:xenobiotic transport; P:oxidation-reduction process; F:organic phosphonate transmembrane-transporting ATPase activity; F:xenobiotic-transporting ATPase activity; P:drug transmembrane transport; P:organophosphate ester transport; F:ATP binding; P:organic phosphonate transport; F:fatty-acyl-CoA reductase (alcohol-forming) activity	EC:3.6.3.44; EC:3.6.3.28		-0.10828	0.913033	0.406964	0.612244	0.0411623	0.981783	0.515243	0.992769	0.149442	0.941361	-0.365802	0.726188	-0.263898	0.991476	0.256386	0.753492	-0.0537527	0.999998	0.520284	1	0.210145	0.925771	-0.310139	0.461949	1.20106	0.00279784	0.494933	0.354774	1.18332	0.0443912	-0.70613	0.161448	-0.0177447	0.989078	0.688385	0.222096	0.239778	0.799465	0.0923915	0.999847
ABC_4_new	probable multidrug resistance-associated protein lethal 03659	4122	20	0	0.632	7	P:xenobiotic transport; P:drug transmembrane transport; F:xenobiotic-transporting ATPase activity; F:ATP binding; F:2-alkenal reductase [NAD(P)] activity; C:integral component of membrane; P:oxidation-reduction process	EC:3.6.3.44; EC:1.3.1.74		-0.414146	0.344034	-0.234891	0.728208	0.136634	0.904121	0.179255	0.992769	0.55078	0.293827	0.371525	0.617467	-0.0157246	0.999496	0.261456	0.78325	0.365542	0.999998	0.277181	1	0.381267	0.898313	0.104086	0.87617	-0.225742	0.64011	-0.108247	0.869708	0.234484	0.700602	0.117494	0.847413	0.460226	0.406542	0.342732	0.570701	-0.544719	0.247854	-0.475288	0.875095
ABC_61_new	atp-binding cassette sub-family d member 3	2013	20	0	0.7865	7	P:xenobiotic transport; F:nucleic acid binding; P:drug transmembrane transport; F:xenobiotic-transporting ATPase activity; F:ATP binding; C:integral component of membrane; P:metabolic process	EC:3.6.3.44		0.207341	0.608687	-0.150029	0.786633	0.0127681	0.990458	-0.35737	0.992769	-0.194573	0.799779	0.162797	0.794598	0.0413571	0.997277	0.0940056	0.939952	-0.0875725	0.999998	0.0526485	1	-0.12893	0.953485	-0.181578	0.704905	0.414376	0.167276	0.700312	0.0391676	0.143439	0.746014	0.285936	0.441035	-0.270937	0.522755	-0.556873	0.151701	0.0741056	0.932554	0.259485	0.999847
ABC_16_new	abc transporter g family member 20 isoform x2	2301	20	0	0.878	5	F:ferric-transporting ATPase activity; F:ATP binding; P:ferric iron transport; C:integral component of membrane; P:metabolic process	EC:3.6.3.30		-0.22231	0.795593	0.299072	0.758076	-0.0793243	0.962412	0.521381	0.992769	0.142985	0.94762	-0.378396	0.724123	-0.332568	0.991476	0.0643202	0.969503	-0.0795389	0.999998	0.396888	1	0.253029	0.922981	-0.143859	0.826039	1.19502	0.0038455	0.579359	0.28201	0.930647	0.111861	-0.615657	0.229538	-0.264369	0.720154	0.351288	0.592024	-0.0537266	0.96738	-0.181945	0.999847
ABC_20_new	abc transporter g family member 9 isoform x1	1956	20	0	0.741	6	P:molybdate ion transport; F:molybdate transmembrane-transporting ATPase activity; F:ATP binding; C:integral component of membrane; P:metabolic process; F:zinc ion binding	EC:3.6.3.29		0.0628982	0.95229	0.00721304	0.993897	-0.0287173	0.987207	-0.0556851	NA	-0.0916155	0.968083	-0.0359303	0.982442	0.281561	0.991476	0.538793	0.56298	0.299629	0.999998	0.257232	1	0.0180678	1	-0.239164	NA	1.1927	0.00883483	0.269965	0.681073	0.540633	NA	-0.92273	NA	-0.652062	0.297491	0.270668	0.724886	0.0914013	0.943335	0.156913	0.999847
ABC_46_new	atp-binding cassette sub-family g member 5	1959	20	0	0.66	8	C:integral component of membrane; F:organic phosphonate transmembrane-transporting ATPase activity; P:organophosphate ester transport; F:DNA binding; F:ATP binding; P:organic phosphonate transport; P:metabolic process; C:nucleus	EC:3.6.3.28		0.0418794	0.95461	0.507093	0.219302	0.355413	0.731905	0.465214	0.992769	0.313534	0.689003	-0.15168	0.854962	-0.0779673	0.993019	0.291496	0.678746	-0.0269026	0.999998	0.369463	1	0.0510647	0.983107	-0.318398	0.399581	0.783524	0.0150843	0.709577	0.0682569	0.661445	0.136517	-0.073947	0.887416	-0.122078	0.851162	-0.0481315	0.945501	0.47442	0.332503	0.286242	0.999847
ABC_7	atp-binding cassette sub-family g member 4	1407	20	0	0.7565	6	P:organophosphate ester transport; F:ATP binding; C:integral component of membrane; P:metabolic process; F:organic phosphonate transmembrane-transporting ATPase activity; P:organic phosphonate transport	EC:3.6.3.28		0.0282534	0.979671	0.0696371	0.955734	-0.354611	0.806708	0.0413837	0.997003	-0.382864	0.760417	-0.424248	0.680793	-0.0548727	0.997277	0.640728	0.444396	-0.154822	0.999998	0.695601	1	-0.0999497	0.975537	-0.79555	0.103989	1.43674	4.42e-05	1.35641	0.00093213	1.10607	0.0415949	-0.0803275	0.892509	-0.330668	0.573426	-0.25034	0.685647	0.20447	0.706667	0.153168	0.999847
ABC_69_new	atp-binding cassette sub-family g member 4	636	20	1.67e-79	0.661	6	P:organophosphate ester transport; F:ATP binding; C:integral component of membrane; P:metabolic process; F:organic phosphonate transmembrane-transporting ATPase activity; P:organic phosphonate transport	EC:3.6.3.28		-0.133247	0.888493	-0.0424324	0.971898	-0.126784	0.932565	0.0908146	NA	0.00646328	0.997646	-0.0843513	0.949184	-0.174915	0.991476	-0.110512	0.94952	-0.0112615	0.999998	0.0644036	1	0.163654	0.953485	0.0992504	0.900667	0.342943	0.500686	0.0839158	0.911359	0.0943097	NA	-0.259027	NA	-0.248633	0.756062	0.0103939	0.991283	-0.00290252	0.997221	0.143754	0.999847
ABC_67	atp-binding cassette sub-family g member 4	536	20	1.91e-60	0.729	6	P:organophosphate ester transport; F:ATP binding; C:integral component of membrane; P:metabolic process; F:organic phosphonate transmembrane-transporting ATPase activity; P:organic phosphonate transport	EC:3.6.3.28		-0.0243715	0.982064	-0.101973	0.935749	-0.265398	0.858962	-0.0776012	NA	-0.241027	0.889341	-0.163426	NA	-0.191309	0.991476	0.115223	0.951689	-0.0598391	0.999998	0.306532	1	0.13147	0.966263	-0.175062	NA	0.872131	0.0864434	0.834274	0.155173	0.23753	NA	-0.0378579	NA	-0.634601	0.36234	-0.596743	0.394563	0.0196287	0.987478	0.0957515	0.999847
comp39083_c0	atp-binding cassette sub-family g member 1	4448	20	0	0.7255	6	P:organophosphate ester transport; F:ATP binding; C:integral component of membrane; P:metabolic process; F:organic phosphonate transmembrane-transporting ATPase activity; P:organic phosphonate transport	EC:3.6.3.28		0.0923914	0.747775	0.250505	0.253162	-0.0584398	0.916	0.158113	0.992769	-0.150831	0.726678	-0.308944	0.236997	0.284839	0.991476	0.461429	0.574767	-0.163164	0.999998	0.17659	1	-0.448004	0.882384	-0.624594	0.174292	0.294548	0.338472	-0.14217	0.738262	0.240441	0.549057	-0.436718	0.191082	-0.0541074	0.928515	0.382611	0.314909	0.0971425	0.915509	0.115172	0.999847
comp39925_c1	atp-binding cassette sub-family g member 1	1466	20	8.5e-137	0.7465	6	P:organophosphate ester transport; F:ATP binding; C:integral component of membrane; P:metabolic process; F:organic phosphonate transmembrane-transporting ATPase activity; P:organic phosphonate transport	EC:3.6.3.28		0.490466	0.454496	0.259762	0.799163	-0.348749	0.814103	-0.230704	NA	-0.839216	0.206407	-0.608511	0.514284	-0.27723	0.991476	-0.335137	0.766877	-0.435961	0.999998	-0.0579072	1	-0.158731	0.956641	-0.100824	NA	1.49788	0.00037783	1.86234	7.11e-05	1.17434	NA	0.364464	NA	-0.323534	0.677807	-0.687998	0.27926	-0.532072	0.378833	-0.45561	0.999847
ABC_49_new	atp-binding cassette sub-family f member 3	2118	20	0	0.7955	5	P:organophosphate ester transport; F:ATP binding; P:metabolic process; F:organic phosphonate transmembrane-transporting ATPase activity; P:organic phosphonate transport	EC:3.6.3.28		-0.175085	0.695313	-0.27491	0.535244	-0.258936	0.764519	-0.0998246	0.992769	-0.0838511	0.94762	0.0159735	0.987952	-0.139401	0.991476	0.0567998	0.969179	1.19e-05	0.999998	0.196201	1	0.139413	0.952859	-0.056788	0.932356	0.446598	0.0721441	0.530826	0.0698641	0.360201	0.279347	0.0842286	0.820025	-0.0863965	0.855447	-0.170625	0.665192	-0.109998	0.881649	-0.0179272	0.999847
comp37208_c0	atp-binding cassette sub-family e member 1	3804	20	0	0.9285	5	P:organophosphate ester transport; F:ATP binding; P:metabolic process; F:organic phosphonate transmembrane-transporting ATPase activity; P:organic phosphonate transport	EC:3.6.3.28		-0.435844	0.1368	-0.382539	0.268971	-0.229564	0.775882	0.0533049	0.994162	0.20628	0.777082	0.152975	0.812639	-0.418158	0.966662	-0.248118	0.775347	0.050922	0.999998	0.170041	1	0.46908	0.835406	0.29904	0.499214	-0.202713	0.5123	0.244307	0.510292	0.163841	0.68775	0.44702	0.165603	0.366553	0.274791	-0.0804666	0.87643	-0.685665	0.00514239	-0.387285	0.660269
ABC_35	atp-binding cassette sub-family e member 1	846	20	6.91e-177	0.9285	5	P:organophosphate ester transport; F:ATP binding; P:metabolic process; F:organic phosphonate transmembrane-transporting ATPase activity; P:organic phosphonate transport	EC:3.6.3.28			NA		NA		NA		NA		NA		NA				NA		NA						NA	0.360823		0.334789	NA	0.362277	NA	0	NA	0	NA	0	NA	0.212543	0.824217	0.197913	NA
comp34939_c0	probable phospholipid-transporting atpase ia isoform x2	5298	20	0	0.793	8	F:ATP binding; F:phospholipid-translocating ATPase activity; F:magnesium ion binding; P:phospholipid translocation; C:integral component of membrane; P:metabolic process; P:cation transport; P:aminophospholipid transport	EC:3.6.3.1		-0.280787	0.579567	-0.096734	0.910928	-0.154653	0.886866	0.184053	0.992769	0.126134	0.92927	-0.0579191	0.953983	-0.244291	0.991476	0.0608475	0.969599	0.0790933	0.999998	0.305138	1	0.323384	0.906184	0.0182457	0.98016	0.65156	0.0643384	0.226087	0.651065	0.520267	0.271926	-0.425473	0.308055	-0.131293	0.845619	0.29418	0.575412	-0.207972	0.777086	-0.154279	0.999847
ABC_57	atp-binding cassette sub-family a member 3-like	380	20	2.21e-50	0.752	40	C:cell surface; P:phospholipid scrambling; P:phospholipid transfer to membrane; P:visual perception; P:cholesterol efflux; C:apical plasma membrane; C:integral component of plasma membrane; P:positive regulation of beta-amyloid clearance; F:phospholipid-translocating ATPase activity; P:photoreceptor cell maintenance; P:positive regulation of ERK1 and ERK2 cascade; P:positive regulation of cholest…	EC:3.6.3.1		-0.117517	0.890227	0.225182	0.798707	-0.357198	0.774104	0.3427	0.992769	-0.23968	0.85761	-0.58238	0.452623	-0.115429	0.991476	0.227794	0.848567	0.195301	0.999998	0.343223	1	0.310729	0.922981	-0.0324936	0.969004	1.21311	0.00464703	0.671709	0.214109	0.725171	0.225952	-0.541397	0.313617	-0.487935	0.451168	0.0534616	0.955161	0.0115147	0.993172	0.0768107	0.999847
comp41005_c0	gmp synthase	5555	20	0	0.8025	6	F:GMP synthase (glutamine-hydrolyzing) activity; F:ATP binding; F:pyrophosphatase activity; P:GMP biosynthetic process; P:purine nucleobase metabolic process; P:glutamate metabolic process	EC:3.6.1; EC:6.3.5.2		-0.271767	0.0820731	-0.225171	0.233479	0.0294813	0.952353	0.0465961	0.992769	0.301248	0.0979018	0.254652	0.283451	-0.231989	0.991476	-0.385494	0.334018	0.0835154	0.999998	-0.153506	1	0.315504	0.844284	0.46901	0.0700288	-0.663572	0.00691112	-0.343007	0.29467	-0.073559	0.863776	0.320565	0.289348	0.590013	0.0222473	0.269448	0.458429	-0.509272	0.0787017	-0.272258	0.999847
comp20474_c0	nadh dehydrogenase	867	20	3.86e-53	0.728	17	P:mitochondrial genome maintenance; P:DNA duplex unwinding; P:DNA recombination; F:NADH dehydrogenase (ubiquinone) activity; P:mitochondrial electron transport, NADH to ubiquinone; F:ATP-dependent 5'-3' DNA helicase activity; C:mitochondrial respiratory chain complex I; F:DNA binding; P:telomere maintenance; P:neurogenesis; C:nucleus; F:ATP binding; P:DNA repair; P:ubiquinone biosynthetic process…	EC:3.6.1; EC:1.6.5.3		0.417865	0.0609574	0.413086	0.0912016	0.333877	0.65587	-0.00477944	0.999518	-0.0839879	0.924077	-0.0792084	0.886918	0.244369	0.991476	0.224738	0.761345	-0.0406876	0.999998	-0.019631	1	-0.285056	0.898313	-0.265425	0.49185	-0.02963	0.940448	0.210664	0.592667	-0.236515	0.552285	0.240294	0.492891	-0.206885	0.632276	-0.447179	0.227869	0.439712	0.281645	0.250878	0.999847
comp40307_c0	bis(5 -adenosyl)-triphosphatase enpp4-like	1466	20	2.04e-81	0.6545	4	P:nucleic acid phosphodiester bond hydrolysis; C:integral component of membrane; F:NADH pyrophosphatase activity; F:phosphodiesterase I activity	EC:3.6.1.9; EC:3.1.4.1		0.161294	0.81747	-0.0909721	0.923417	-0.367677	0.751698	-0.252266	0.992769	-0.52897	0.399126	-0.276705	0.738089	0.193139	0.991476	0.10993	0.937154	-0.0803377	0.999998	-0.0832099	1	-0.273477	0.922981	-0.190267	0.728492	0.30379	0.468925	0.271877	0.601805	0.407981	0.426251	-0.0319132	0.959012	0.104192	0.891486	0.136105	0.843598	-0.0209735	0.982257	0.0760561	0.999847
comp35295_c0	acylphosphatase-2	850	20	6.62e-48	0.817	8	C:mitochondrial inner membrane; C:integral component of membrane; F:acylphosphatase activity; F:serine-type peptidase activity; P:proteolysis; P:gluconeogenesis; P:glycolytic process; P:benzoate metabolic process	EC:3.6.1.7		-0.237982	0.788913	0.34602	0.717135	0.24989	0.873165	0.584002	0.992769	0.487872	0.67607	-0.0961298	0.946917	-0.0761717	0.994318	0.0635422	0.969503	-0.0784914	0.999998	0.139714	1	-0.00231968	1	-0.142034	0.824737	1.35092	0.00191558	0.711841	0.19604	1.02805	0.0997308	-0.639084	0.241555	-0.322873	0.674902	0.316211	0.664653	0.129528	0.907086	0.137717	0.999847
comp36958_c0	diphosphoinositol polyphosphate phosphohydrolase 1	5226	20	1.15e-62	0.7865	9	F:inositol-1-diphosphate-2,3,4,5,6-pentakisphosphate diphosphatase activity; F:inositol-3-diphosphate-1,2,4,5,6-pentakisphosphate diphosphatase activity; P:metabolic process; F:inositol diphosphate tetrakisphosphate diphosphatase activity; F:inositol-1,5-bisdiphosphate-2,3,4,6-tetrakisphosphate 1-diphosphatase activity; F:diphosphoinositol-polyphosphate diphosphatase activity; F:inositol-3,5-bisd…	EC:3.6.1.52		-0.0946004	0.705894	-0.170692	0.462354	-0.0389003	0.938596	-0.0760914	0.992769	0.0557001	0.931389	0.131791	0.696886	-0.128515	0.991476	-0.158118	0.77672	-0.00522838	0.999998	-0.0296033	1	0.123286	0.935663	0.15289	0.615166	-0.160296	0.47218	0.0475244	0.888365	-0.0275239	0.94146	0.207821	0.389038	0.132773	0.672111	-0.0750483	0.833099	-0.0304895	0.966788	-0.00794742	0.999847
comp34513_c0	dolichyldiphosphatase 1-like	5634	20	3.08e-94	0.749	3	C:integral component of membrane; F:dolichyldiphosphatase activity; P:metabolic process	EC:3.6.1.43		-0.443515	0.0352221	-0.403056	0.091057	0.0111051	0.989584	0.0404585	0.994162	0.45462	0.0662891	0.414161	0.180801	-0.0646274	0.994206	-0.134296	0.858593	0.145145	0.999998	-0.0696683	1	0.209772	0.911399	0.279441	0.378337	-0.646298	0.00693187	-0.28771	0.37957	0.0138267	0.977349	0.358589	0.22182	0.660125	0.00608662	0.301536	0.382835	-0.204591	0.58904	-0.0643135	0.999847
comp26890_c0	soluble calcium-activated nucleotidase 1	1266	20	2.81e-131	0.7185	9	C:integral component of membrane; F:uridine-diphosphatase activity; F:calcium ion binding; F:signal transducer activity; P:positive regulation of I-kappaB kinase/NF-kappaB signaling; C:extracellular exosome; P:proteoglycan biosynthetic process; P:signal transduction; F:guanosine-diphosphatase activity	EC:3.6.1.42; EC:3.6.1.6		-0.207939	0.534714	-0.114326	0.82397	0.121687	0.869298	0.0936134	0.992769	0.329626	0.404322	0.236013	0.637206	-0.0762125	0.991476	-0.116994	0.877591	0.0276266	0.999998	-0.0407814	1	0.103839	0.952859	0.144621	0.69534	-1.23429	5.08e-08	-0.745924	0.00931461	-0.499756	0.149631	0.48837	0.115502	0.734538	0.00205498	0.246168	0.504233	-0.226675	0.583977	-0.0987674	0.999847
comp40463_c1	n -(beta-n-acetylglucosaminyl)-l-asparaginase	3072	20	4.82e-110	0.678	16	P:transport; F:protein binding; C:Slx1-Slx4 complex; C:lysosome; F:N4-(beta-N-acetylglucosaminyl)-L-asparaginase activity; F:5'-flap endonuclease activity; P:protein deglycosylation; C:integral component of membrane; P:proteolysis; F:ATPase activity; F:peptidase activity; P:mitotic G2 DNA damage checkpoint; F:ATP binding; P:DNA repair; P:asparagine metabolic process; P:DNA catabolic process	EC:3.6.1.3; EC:3.5.1.26		-0.164425	0.690303	-0.272753	0.491714	-0.335781	0.694994	-0.108328	0.992769	-0.171356	0.820933	-0.0630284	0.930628	-0.12899	0.991476	-0.0789081	0.930695	0.0789127	0.999998	0.0500819	1	0.207903	0.91036	0.157821	0.653016	0.232101	0.529134	0.268578	0.543554	0.145184	0.771397	0.0364766	0.94324	-0.0869173	0.893548	-0.123394	0.832168	-0.208968	0.583737	-0.131114	0.999847
comp24277_c0	atp-dependent metalloprotease	4312	20	0	0.8035	17	C:integral component of membrane; F:carbamoyl-phosphate synthase (glutamine-hydrolyzing) activity; F:zinc ion binding; P:arginine biosynthetic process; F:manganese ion binding; P:'de novo' UMP biosynthetic process; P:cell division; F:metalloendopeptidase activity; P:proteolysis; F:ATP binding; F:ATPase activity; F:magnesium ion binding; P:protein catabolic process; C:plasma membrane; C:carbamoyl-…	EC:3.6.1.3; EC:3.4.24; EC:6.3.5.5		0.906551	0.0150903	0.281546	0.68691	0.377352	0.751698	-0.625005	0.9583	-0.5292	0.450762	0.0958055	0.929367	0.286859	0.991476	0.352957	0.741503	-0.0954837	0.999998	0.0660987	1	-0.382342	0.906184	-0.448441	0.418146	-0.0160721	0.979945	0.150871	0.826931	-0.166547	0.812052	0.166943	0.797032	-0.150475	0.861263	-0.317418	0.644626	0.446521	0.47051	-0.205112	0.999847
comp382675_c0	dynein heavy chain axonemal	442	20	2.46e-66	0.8515	14	F:microtubule motor activity; F:glycerol-3-phosphate dehydrogenase activity; C:dynein complex; P:oxidation-reduction process; C:glycerol-3-phosphate dehydrogenase complex; P:glycerol-3-phosphate metabolic process; F:metalloendopeptidase activity; P:proteolysis; F:ATP binding; P:microtubule-based movement; F:ATPase activity; C:microtubule; P:obsolete electron transport; P:glycerolipid metabolic pr…	EC:3.6.1.3; EC:3.4.24; EC:1.1.5.3		0.576914	NA	0.379834	NA	0.174385	NA	-0.19708	NA	-0.402529	NA	-0.205449	NA	-0.266718	0.991476	-0.230472	NA	-0.109413	NA	0.0362451	1	0.157305	0.958391	0.12106	NA	-0.0429486		-0.126969	NA	0	NA	-0.0840207	NA	0.0623899	NA	0.146411	NA	0.21153	NA	-0.207589	NA
comp31941_c0	dna repair protein rad50	5765	20	0	0.546	6	P:regulation of cellular metabolic process; C:nuclear part; P:telomere maintenance; F:nuclease activity; F:ATPase activity; P:DNA repair	EC:3.6.1.3; EC:3.1		0.227794	0.391828	-0.0417947	0.937349	-0.00824505	0.992113	-0.269589	0.992769	-0.236039	0.574446	0.0335496	0.954485	0.0652593	0.994206	0.192604	0.778322	-0.0222236	0.999998	0.127345	1	-0.0874829	0.96019	-0.214828	0.545771	0.448531	0.0537387	0.51422	0.0616312	0.149382	0.666222	0.0656888	0.852366	-0.299149	0.304625	-0.364838	0.239095	0.181555	0.759584	0.143237	0.999847
comp24768_c0	adenylate kinase isoenzyme 6	811	20	1.43e-55	0.634	7	F:adenylate kinase activity; F:ATPase activity; F:ATP binding; C:nucleus; P:nucleotide phosphorylation; P:purine nucleobase metabolic process; P:ATP metabolic process	EC:3.6.1.3; EC:2.7.4.3		0.537209	0.0246381	0.419524	0.146693	0.377608	0.653615	-0.117685	0.992769	-0.159601	0.826604	-0.0419159	0.953206	-0.0119686	0.999496	0.0345322	0.979874	-0.0898783	0.999998	0.0465008	1	-0.0779097	0.969254	-0.12441	0.781648	-0.230926	0.491899	0.376215	0.325144	-0.406588	0.312437	0.607141	0.101772	-0.175662	0.719738	-0.782803	0.0299964	0.0747748	0.93689	0.150276	0.999847
ABC_3_new	atp-binding cassette sub-family c member sur	4143	20	0	0.585	7	P:transport; F:protein serine/threonine kinase activity; F:ATPase activity; F:nucleotide binding; P:phosphorylation; C:membrane; P:serine family amino acid metabolic process	EC:3.6.1.3; EC:2.7.11		-0.239799	0.681102	0.0426547	0.965515	0.109374	0.927848	0.282453	0.992769	0.349173	0.695413	0.0667195	0.950718	-0.250819	0.991476	-0.0228066	0.991573	-0.0868541	0.999998	0.228013	1	0.163965	0.952859	-0.0640475	0.936461	-0.591155	0.0888562	-0.75364	0.0574046	-0.560124	0.225357	-0.162485	0.726133	0.0310307	0.969421	0.193516	0.724403	0.0918878	0.921938	-0.0351333	0.999847
comp35307_c1	atp-binding cassette sub-family c member sur	1012	20	1.45e-39	0.564	7	F:protein serine/threonine kinase activity; P:single-organism transport; F:ATPase activity; F:nucleotide binding; P:phosphorylation; C:membrane; P:serine family amino acid metabolic process	EC:3.6.1.3; EC:2.7.11		-0.409906	NA	0.083665	NA	-0.190859	NA	0.493571	NA	0.219047	NA	-0.274524	NA	0.180433	0.991476	0.100077	NA	-0.0416706	NA	-0.0803552	1	-0.222103	0.950219	-0.141748	NA	-0.180298		-0.62352	NA	-0.134616	NA	-0.443222	NA	0.0456822	NA	0.488904	NA	-0.0316942	NA	0.125648	NA
comp39412_c0	von willebrand factor a domain-containing protein 8	5374	20	0	0.683	4	F:ATPase activity; F:ATP binding; P:metabolic process; P:plasma membrane organization	EC:3.6.1.3		-0.175201	0.552868	-0.233591	0.434455	-0.130765	0.834003	-0.0583897	0.993212	0.0444364	0.962976	0.102826	0.835756	-0.113434	0.991476	-0.126748	0.85956	-0.00674278	0.999998	-0.0133137	1	0.106691	0.952397	0.120005	0.751162	-0.0869916	0.759728	0.303357	0.301875	0.182934	0.575359	0.390348	0.153523	0.269925	0.361432	-0.120423	0.755629	-0.162095	0.715153	-0.151441	0.999847
comp31428_c0	u6 snrna-associated sm-like protein lsm8	462	20	1.32e-49	0.9245	8	C:cytoplasm; F:GTP binding; F:ATPase activity; F:ATP binding; F:transferase activity; P:metabolic process; F:ribosomal large subunit binding; F:ribosome binding	EC:3.6.1.3		0.380782	0.21039	0.419127	0.19519	0.408051	0.651513	0.0383443	0.994792	0.0272689	0.986022	-0.0110754	0.990979	0.167461	0.991476	0.1347	0.870894	0.0545848	0.999998	-0.0327609	1	-0.112876	0.952859	-0.0801153	0.870799	-0.580805	0.0440305	-0.0898011	0.850158	-0.585048	0.134213	0.491004	0.154737	-0.00424315	0.995705	-0.495247	0.196014	-0.0848638	0.932297	-0.0273628	0.999847
comp35014_c0	transmembrane channel-like protein 3	1499	20	3.95e-64	0.606	7	P:microtubule-based movement; F:ATPase activity; F:ATP binding; C:integral component of membrane; P:metabolic process; F:microtubule motor activity; C:microtubule	EC:3.6.1.3		0.222909	0.803674	0.448606	NA	-0.074668	NA	0.225696	NA	-0.297577	0.850909	-0.523274	NA	-0.377752	0.991476	-0.205796	0.871523	-0.214957	0.999998	0.171956	1	0.162795	0.953485	-0.00916086	0.990062	-0.0023748	0.997521	0.143997	0.834263	0.187237	0.784712	0.146372	0.822121	0.189611	0.814485	0.0432394	0.963468	-0.408607	0.582481	-0.263466	0.999847
comp28920_c0	transmembrane channel-like protein 3	665	20	1.2e-73	0.715	7	P:microtubule-based movement; F:ATPase activity; F:ATP binding; C:integral component of membrane; P:metabolic process; F:microtubule motor activity; C:microtubule	EC:3.6.1.3		-0.0150366	NA	-0.00125781	NA	0.0901737	NA	0.0137788	NA	0.10521	NA	0.0914316	NA	-0.469537	0.991476	0.0562061	NA	0.0303049	NA	0.525744	1	0.499842	0.898313	-0.0259012	NA	0.594622	0.296024	0.248981	NA	0.70881	NA	-0.345642	NA	0.114188	NA	0.45983	NA	-0.0150814	0.991195	0.171764	NA
comp36730_c3	tigger transposable element-derived protein 6-like	3918	20	1.02e-15	0.6095	7	F:ATPase activity; F:DNA binding; C:axonemal dynein complex; P:cilium movement; P:metabolic process; F:microtubule motor activity; C:microtubule	EC:3.6.1.3		0.28594	0.378471	0.142207	0.786454	0.174874	0.824052	-0.143733	0.992769	-0.111066	0.911889	0.0326665	0.968801	0.191556	0.991476	-0.0653868	0.94137	-0.0191595	0.999998	-0.256943	1	-0.210715	0.898313	0.0462273	0.913264	-0.377981	0.182428	-0.683246	0.0265873	-0.494922	0.175635	-0.305265	0.338058	-0.116941	0.803793	0.188324	0.651416	0.141717	0.825545	-0.0333648	0.999847
comp8093_c1	set domain-containing protein 4	319	20	9.06e-13	0.5745	4	F:ATPase activity; P:transport; C:membrane; F:nucleotide binding	EC:3.6.1.3		-0.265558	0.753217	0.0582766	NA	-0.139294	NA	0.323835	NA	0.126264	0.958215	-0.197571	NA	-0.0817394	0.995181	-0.127896	NA	0.316996	NA	-0.0461563	1	0.398735	0.91036	0.444891	NA	-0.118144	0.869052	0.474855	NA	0.159183	NA	0.592999	NA	0.277327	NA	-0.315672	NA	-0.468401	NA	0.0603756	NA
comp7618_c0	reverse partial	372	20	6.55e-28	0.6015	7	F:transferase activity, transferring phosphorus-containing groups; P:transport; P:DNA metabolic process; F:metal ion binding; F:ATPase activity; F:nucleotide binding; C:membrane	EC:3.6.1.3		-0.185412	NA	0.0156989	NA	-0.0242903	NA	0.20111	NA	0.161121	NA	-0.0399892	NA	-0.271013	0.991476	-0.0190293	NA	-0.0263351	NA	0.251984	1	0.244678	0.931934	-0.00730582	NA	-0.103827		-0.155402	NA	-0.0349011	NA	-0.051575	NA	0.0689258	NA	0.120501	NA	-0.412257	NA	-0.537643	NA
ABC_37	protein white	837	20	4.08e-144	0.8485	5	F:ATPase activity; P:transport; F:ATP binding; C:integral component of membrane; P:metabolic process	EC:3.6.1.3		0.556681	0.0110944	0.352086	0.226855	0.359277	0.649595	-0.204595	0.992769	-0.197404	0.74205	0.00719174	0.992018	0.206381	0.991476	0.263613	0.702087	-0.0180838	0.999998	0.0572319	1	-0.224465	0.922981	-0.281697	0.455025	0.587727	0.0539021	1.00983	0.00260256	0.0881885	0.862704	0.422104	0.244938	-0.499538	0.157887	-0.921642	0.0090567	0.358858	0.506712	0.235578	0.999847
ABC_36	protein white	916	20	5.96e-158	0.813	5	F:ATPase activity; P:transport; F:ATP binding; C:integral component of membrane; P:metabolic process	EC:3.6.1.3		0.220052	0.616407	0.0880871	0.904744	-0.0767324	0.93528	-0.131965	0.992769	-0.296784	0.650104	-0.16482	0.815944	-0.0142422	0.999496	0.254988	0.72454	-0.111385	0.999998	0.26923	1	-0.0971428	0.961682	-0.366373	0.326573	1.3023	1.24e-07	1.32895	2.29e-06	0.642136	0.0881368	0.0266507	0.953312	-0.660164	0.0180789	-0.686815	0.0492453	0.326089	0.491794	0.214509	0.999847
comp9816_c0	protein scarlet	431	20	7.9e-56	0.7715	5	F:ATPase activity; P:transport; F:ATP binding; C:integral component of membrane; P:metabolic process	EC:3.6.1.3		-0.461777	0.49796	-0.0836998	0.947725	-0.166622	0.917808	0.378077	NA	0.295155	0.847843	-0.082922	NA	-0.155919	0.991476	-0.281193	NA	-0.434987	NA	-0.125274	1	-0.279068	0.932075	-0.153794	NA	-0.277515	0.614316	-0.361324	0.56341	-0.155538	NA	-0.0838084	NA	0.121977	0.899075	0.205786	0.799256	0.518669	0.413164	0.186288	0.999847
comp10480_c0	protein scarlet	418	20	2.4e-41	0.685	4	C:integral component of membrane; F:ATPase activity; P:metabolic process; F:ATP binding	EC:3.6.1.3		-0.298423	NA	0.216727	NA	0.00742379	NA	0.515151	NA	0.305847	NA	-0.209304	NA	0.115994		0.154483	NA	-0.0861524	NA	0.0384889	1	-0.202146	0.948609	-0.240635	NA	-0.250778	0.676315	-0.625857	0.302661	-0.369251	NA	-0.375079	NA	-0.118473	0.912794	0.256606	0.757263	0.257463	NA	-0.15722	NA
comp35451_c0	probable multidrug resistance-associated protein lethal 03659	843	20	2.57e-42	0.5855	4	F:ATPase activity; P:transport; C:membrane; F:nucleotide binding	EC:3.6.1.3		0.527167	0.202269	0.652232	0.115935	0.28165	0.797761	0.125065	0.992769	-0.245517	0.817725	-0.370582	0.633734	0.249221	0.991476	0.362516	0.708188	0.0894198	0.999998	0.113295	1	-0.159801	0.953485	-0.273096	0.639829	1.0775	0.0134242	1.22673	0.0133544	0.551556	0.361753	0.149231	0.828645	-0.525946	0.402986	-0.675176	0.268431	0.001017	0.998486	0.0880456	0.999847
comp39128_c0	PREDICTED: uncharacterized protein LOC100159025	2616	20	0	0.488	5	F:ATPase activity; P:transport; C:membrane; F:nucleotide binding; F:transporter activity	EC:3.6.1.3		-0.321611	0.636115	-0.288713	0.744036	-0.481702	0.730784	0.0328979	0.997743	-0.160092	0.931389	-0.192989	0.863269	-0.172172	0.991476	0.180806	0.890604	-0.0187137	0.999998	0.352978	1	0.153459	0.956436	-0.19952	0.759361	0.887874	0.0564629	0.602245	0.294878	0.995614	0.113222	-0.285628	0.647837	0.107741	0.915471	0.393369	0.573382	-0.0733352	0.949185	0.0657474	0.999847
comp35655_c0	obg-like atpase 1	1595	20	0	0.894	8	C:cytoplasm; F:GTP binding; F:ATPase activity; F:RNA binding; F:ATP binding; P:metabolic process; F:ribosomal large subunit binding; F:ribosome binding	EC:3.6.1.3		0.191492	0.481948	0.0646986	0.893935	0.165451	0.782705	-0.126793	0.992769	-0.0260406	0.981032	0.100753	0.833758	0.0613488	0.991932	0.0564627	0.952997	0.0170339	0.999998	-0.00488611	1	-0.0443149	0.981416	-0.0394288	0.932	-0.63919	0.0101427	-0.133655	0.731234	-0.435403	0.210388	0.505535	0.110143	0.203787	0.596946	-0.301748	0.399734	-0.0323072	0.971481	0.0202614	0.999847
comp35608_c0	mismatch repair endonuclease pms2	3045	20	9.09e-150	0.7665	14	P:somatic hypermutation of immunoglobulin genes; P:nucleic acid phosphodiester bond hydrolysis; F:single base insertion or deletion binding; C:microtubule cytoskeleton; F:endonuclease activity; P:somatic recombination of immunoglobulin gene segments; C:MutLalpha complex; F:MutSalpha complex binding; F:ATP binding; P:mismatch repair; F:ATPase activity; F:single-stranded DNA binding; C:nucleoplasm;…	EC:3.6.1.3		-0.302744	0.164872	-0.234784	0.395732	-0.275929	0.677927	0.0679597	0.992769	0.0268156	0.979554	-0.0411441	0.940235	-0.269489	0.991476	-0.207304	0.802442	-0.147937	0.999998	0.0621853	1	0.121552	0.953485	0.0593662	0.92331	0.0234923	0.942038	-0.0259608	0.950294	0.0228322	0.959423	-0.0494531	0.8884	-0.000660139	0.999672	0.048793	0.915055	-0.189145	0.730199	0.0144839	0.999847
comp717339_c0	midasin	264	20	2.58e-27	0.778	8	C:cytoplasm; C:nucleolus; F:ATPase activity; C:intermediate filament cytoskeleton; F:ATP binding; P:metabolic process; C:membrane; P:ribosomal large subunit assembly	EC:3.6.1.3		0.353682	NA	0.437722	NA	-0.205694	NA	0.0840404	NA	-0.559376	NA	-0.643416	NA	-0.17564	0.991476	-0.0773968	NA	-0.0170889	NA	0.0982433	1	0.158551	0.956641	0.0603079	NA	-0.482952	0.394465	-0.0289979	NA	0.11394	NA	0.453954	NA	0.596892	NA	0.142938	NA	-0.131668	NA	0.12373	NA
comp682425_c0	midasin	246	20	7.35e-25	0.766	3	F:ATPase activity; P:metabolic process; F:ATP binding	EC:3.6.1.3		0.0424133	NA	0.0259267	NA	-0.377518	NA	-0.0164866	NA	-0.419931	NA	-0.403445	NA	-0.179366	0.991476	0.110437	NA	0.0295406	NA	0.289803	1	0.208907	0.952397	-0.0808963	NA	-0.328147	0.578007	-0.297762	NA	0.209953	NA	0.0303853	NA	0.5381	NA	0.507715	NA	-0.380402	NA	0.120471	NA
comp30013_c0	metallo-beta-lactamase domain-containing protein 1	2148	20	2.35e-76	0.7215	5	F:ATPase activity; P:transport; F:ATP binding; C:integral component of membrane; P:metabolic process	EC:3.6.1.3		0.130076	0.682647	0.16127	0.649723	0.193268	0.760811	0.0311937	0.994792	0.0631926	0.94469	0.0319989	0.957536	-0.00450024	0.999605	0.0521637	0.966531	-0.104356	0.999998	0.056664	1	-0.0998562	0.956641	-0.15652	0.698671	-0.174444	0.519402	0.196063	0.555372	-0.0442785	0.915425	0.370508	0.1907	0.130166	0.744099	-0.240342	0.486227	0.313432	0.564824	0.135999	0.999847
comp36353_c0	manganese-transporting atpase 13a1	3862	20	0	0.771	6	F:metal ion binding; F:ATPase activity; F:ATP binding; P:cation transport; C:integral component of membrane; P:metabolic process	EC:3.6.1.3		-0.529902	0.0925632	-0.3687	0.378904	-0.32957	0.7283	0.161202	0.992769	0.200333	0.815808	0.0391306	0.968159	-0.295274	0.991476	-0.0553927	0.977906	0.118128	0.999998	0.239882	1	0.413402	0.898313	0.173521	0.805535	0.177731	0.717275	0.254186	0.653579	0.467609	0.393163	0.0764556	0.90193	0.289878	0.65275	0.213423	0.749929	-0.556588	0.190714	-0.394437	0.999847
comp30844_c0	gustatory receptor for sugar taste 64f-like	1779	20	9.21e-55	0.526	4	C:integral component of membrane; F:ATPase activity; P:metabolic process; F:ATP binding	EC:3.6.1.3		-0.0732063	NA	0.268902	NA	0.366522	NA	0.342108	NA	0.439728	NA	0.0976202	NA	-0.462664	0.991476	-0.309942	0.78325	-0.521999	0.999998	0.152722	1	-0.0593347	0.988861	-0.212057	NA	-0.234475	0.63061	0.468068	0.379212	0.0254934	0.974608	0.702543	0.155391	0.259968	0.703156	-0.442575	0.455114	0.0299982	NA	0.0544631	NA
comp216029_c0	elongation factor 3	643	20	6.38e-113	0.907	8	F:translation elongation factor activity; C:ribosome; F:structural constituent of ribosome; F:ATP binding; F:ATPase activity; C:nucleus; P:regulation of translational elongation; P:ribosome biogenesis	EC:3.6.1.3		0.787304	0.127741	0.510855	0.476446	0.787212	0.619094	-0.276449	0.992769	-9.24e-05	0.999986	0.276357	0.808238	0.184406	0.991476	0.0534693	0.976386	-0.0764298	0.999998	-0.130936	1	-0.260836	0.922981	-0.129899	0.853084	-1.01583	0.0510343	-0.393472	0.54448	-0.340329	0.660983	0.622358	0.316095	0.675501	0.38244	0.0531426	0.96163	0.00864384	0.994009	-0.0662889	0.999847
comp325405_c0	elongation factor 3	537	20	3.44e-116	0.9135	8	F:translation elongation factor activity; C:ribosome; F:structural constituent of ribosome; F:ATP binding; F:ATPase activity; C:nucleus; P:regulation of translational elongation; P:ribosome biogenesis	EC:3.6.1.3		0.736201	0.162107	0.616892	0.330495	0.71086	0.661407	-0.119308	NA	-0.0253408	0.99346	0.0939676	0.944662	0.251278	0.991476	0.0286725	0.989813	-0.0566989	0.999998	-0.222606	1	-0.307977	0.922981	-0.0853715	0.911825	-1.16762	0.0257623	-0.636237	0.320624	-0.345393	0.664052	0.531379	0.415499	0.822223	0.242116	0.290844	0.743219	0.2169	0.835032	-0.0428364	0.999847
comp447707_c0	elongation factor 3	229	20	1.46e-41	0.9255	8	F:translation elongation factor activity; C:ribosome; F:structural constituent of ribosome; F:ATP binding; F:ATPase activity; C:nucleus; P:regulation of translational elongation; P:ribosome biogenesis	EC:3.6.1.3		0.303101	NA	0.275635	NA	0.446953	NA	-0.0274659	NA	0.143851	NA	0.171317	NA	0.161125	0.991476	0.0269899	NA	-0.0339503	NA	-0.134135	1	-0.195075	0.950225	-0.0609402	NA	-0.766037	0.151916	-0.297519	NA	0.041879	NA	0.468519	NA	0.807916	NA	0.339398	NA	0.0305991	0.980806	-0.14247	0.999847
comp453791_c0	elongation factor 3	212	20	4.38e-37	0.581	7	F:translation elongation factor activity; C:ribosome; F:structural constituent of ribosome; F:ATP binding; F:ATPase activity; P:regulation of translational elongation; P:ribosome biogenesis	EC:3.6.1.3		0.00112719	NA	-0.09434	NA	0.108608	NA	-0.0954672	NA	0.107481	NA	0.202948	NA	-0.0635789	0.995326	0.0740595	NA	0.0616687	NA	0.137638	1	0.125248	0.960468	-0.0123909	NA	-0.478685	0.390794	-0.44092	NA	0.00821217	NA	0.0377649	NA	0.486897	NA	0.449132	NA	0.115819	NA	0.0543417	NA
comp730598_c0	elongation factor 3	229	20	1.13e-39	0.8575	12	F:translation elongation factor activity; F:hydrogen ion transmembrane transporter activity; C:integral component of membrane; C:ribosome; F:structural constituent of ribosome; C:proton-transporting V-type ATPase, V0 domain; F:ATP binding; F:ATPase activity; P:ATP hydrolysis coupled proton transport; C:nucleus; P:regulation of translational elongation; P:ribosome biogenesis	EC:3.6.1.3		0.331947	NA	0.0987839	NA	0.536775	NA	-0.233163	NA	0.204827	NA	0.437991	NA	0.162336	0.991476	-0.00530116	NA	-0.128565	NA	-0.167637	1	-0.290901	0.922981	-0.123263	NA	-0.381229		-0.251578	NA	-0.174487	NA	0.12965	NA	0.206742	NA	0.0770913	NA	0.0109873	NA	-0.152774	NA
comp8492_c0	elongation factor 3	201	20	3.42e-36	0.7705	8	F:translation elongation factor activity; C:ribosome; F:structural constituent of ribosome; F:ATP binding; F:ATPase activity; C:nucleus; P:regulation of translational elongation; P:ribosome biogenesis	EC:3.6.1.3		0.0425776	NA	-0.0112552	NA	-0.0643614	NA	-0.0538328	NA	-0.106939	NA	-0.0531063	NA	0.116865		0.0554669	NA	0.194372	NA	-0.061398	1	0.0775071	0.97815	0.138905	NA	-0.511202	0.332026	-0.392086	NA	-0.346874	NA	0.119116	NA	0.164328	NA	0.0452115	NA	0.264545	NA	-0.128199	NA
comp15923_c0	dynein heavy cytoplasmic isoform x4	322	20	1.28e-52	0.853	7	P:microtubule-based movement; C:dynein complex; F:ATPase activity; F:ATP binding; P:metabolic process; F:microtubule motor activity; C:microtubule	EC:3.6.1.3		0.0980729	0.927923	0.0541016	0.966924	-0.37894	0.803456	-0.0439713	NA	-0.477013	0.679611	-0.433041	NA	-0.149404	0.991476	0.387466	0.718179	0.0596867	0.999998	0.53687	1	0.209091	0.950219	-0.32778	NA	0.255145	0.694885	0.351751	0.618447	0.177107	NA	0.0966065	NA	-0.0780377	NA	-0.174644	NA	-0.210777	0.838787	-0.0802312	0.999847
comp1110_c0	dynein heavy cytoplasmic isoform x1	1568	20	0	0.869	7	P:microtubule-based movement; C:dynein complex; F:ATPase activity; F:ATP binding; P:metabolic process; F:microtubule motor activity; C:microtubule	EC:3.6.1.3		-0.294713	0.692553	0.0811461	0.94703	-0.255231	0.858523	0.375859	0.992769	0.0394826	0.987433	-0.336377	0.74988	-0.128663	0.991476	0.434858	0.615561	0.194921	0.999998	0.563521	1	0.323584	0.91036	-0.239937	0.675196	0.877511	0.0657049	0.452097	0.458429	0.640094	0.317887	-0.425414	0.474787	-0.237417	0.786184	0.187997	0.825376	-0.159732	0.874291	-0.0630924	0.999847
comp168184_c0	dynein heavy cytoplasmic isoform x1	1346	20	0	0.9365	7	P:microtubule-based movement; C:dynein complex; F:ATPase activity; F:ATP binding; P:metabolic process; F:microtubule motor activity; C:microtubule	EC:3.6.1.3		-0.164873	0.844305	0.19875	0.840157	-0.0959781	0.946798	0.363623	0.992769	0.0688951	0.975588	-0.294728	0.769833	-0.153757	0.991476	0.391211	0.627193	0.191995	0.999998	0.544968	1	0.345752	0.898313	-0.199216	0.715736	0.73592	0.116918	0.600666	0.289568	0.732026	0.235277	-0.135254	0.846476	-0.00389345	0.998001	0.13136	0.881488	-0.276077	0.752019	-0.173662	0.999847
comp268537_c0	dynein heavy cytoplasmic isoform x1	475	20	1.55e-85	0.94	7	P:microtubule-based movement; C:dynein complex; F:ATPase activity; F:ATP binding; P:metabolic process; F:microtubule motor activity; C:microtubule	EC:3.6.1.3		-0.156468	0.875775	0.455783	0.575904	0.108704	0.945775	0.612251	0.992769	0.265173	0.873674	-0.347078	0.756897	-0.207561	0.991476	0.150417	0.923561	-0.111514	0.999998	0.357979	1	0.0960474	0.976936	-0.261931	0.681774	0.570667	0.250477	0.243901	0.716236	0.559712	NA	-0.326766	NA	-0.0109552	0.993458	0.315811	0.671917	-0.082274	0.946916	-0.0298594	0.999847
comp220508_c0	dynein heavy cytoplasmic	1410	20	0	0.8585	7	P:microtubule-based movement; C:dynein complex; F:ATPase activity; F:ATP binding; P:metabolic process; F:microtubule motor activity; C:microtubule	EC:3.6.1.3		-0.181607	0.84056	0.21708	0.838455	-0.299786	0.834003	0.398687	0.992769	-0.118179	0.958233	-0.516866	0.607762	-0.0530831	0.997277	0.278976	0.802442	0.0346678	0.999998	0.332059	1	0.0877509	0.978471	-0.244309	0.694864	0.875023	0.0612861	0.77851	0.158468	0.706483	0.262291	-0.0965129	0.894585	-0.168539	0.856977	-0.0720266	0.940861	0.150864	0.880145	0.12675	0.999847
comp448586_c0	dynein heavy chain axonemal-like	245	20	1.66e-33	0.8465	8	P:microtubule-based movement; C:dynein complex; F:ATPase activity; F:calcium ion binding; F:ATP binding; P:metabolic process; F:microtubule motor activity; C:microtubule	EC:3.6.1.3		-0.439145	NA	0.154042	NA	-0.00993631	NA	0.593187	NA	0.429208	NA	-0.163979	NA	0.00629884	0.999961	-0.167616	NA	0.130176	NA	-0.173914	1	0.123877	0.971009	0.297791	NA	-0.0785733	0.910399	-0.110959	NA	0.222304	NA	-0.0323857	NA	0.300877	NA	0.333263	NA	-0.467022	NA	-0.285666	NA
comp29882_c0	dynein heavy chain axonemal	2186	20	0	0.9155	7	P:microtubule-based movement; C:dynein complex; F:ATPase activity; F:ATP binding; P:metabolic process; F:microtubule motor activity; C:microtubule	EC:3.6.1.3		-0.0540037	0.953724	0.293265	0.708074	-0.141212	0.917354	0.347268	0.992769	-0.0872082	0.964059	-0.434476	0.625092	-0.148961	0.991476	0.025804	0.988652	-0.143548	0.999998	0.174765	1	0.00541294	1	-0.169352	0.741873	0.00472412	0.992214	-0.253074	0.548039	-0.231455	0.601381	-0.257798	0.503973	-0.236179	0.614977	0.0216198	0.973301	-0.151571	0.877819	-0.132307	0.999847
comp23226_c0	dynein heavy chain axonemal	931	20	2.77e-119	0.7085	11	F:microtubule motor activity; C:dynein complex; F:zinc ion binding; F:ATP binding; P:microtubule-based movement; F:ATPase activity; C:COPII vesicle coat; P:ER to Golgi vesicle-mediated transport; P:metabolic process; P:intracellular protein transport; C:microtubule	EC:3.6.1.3		-0.490274	0.365434	-0.148989	0.88659	-0.319418	0.81118	0.341285	0.992769	0.170855	0.920756	-0.17043	0.876022	-0.182049	0.991476	-0.217976	0.878382	0.104829	NA	-0.0359272	1	0.286878	0.929585	0.322805	NA	0.122328	0.844724	-0.03574	0.965151	-0.117524	NA	-0.158068	NA	-0.239852	0.781123	-0.081784	0.932102	-0.0599508	0.964208	-0.11181	0.999847
comp371686_c0	dynein heavy chain axonemal	319	20	1.42e-43	0.826	8	P:microtubule-based movement; C:dynein complex; F:ATPase activity; F:ATP binding; C:integral component of membrane; P:metabolic process; F:microtubule motor activity; C:microtubule	EC:3.6.1.3		-0.116205	NA	0.15419	NA	-0.380768	NA	0.270395	NA	-0.264563	NA	-0.534958	NA	-0.033399	0.999496	0.340915	0.766877	0.226059	NA	0.374314	1	0.259458	0.93558	-0.114856	NA	0.215075	0.747362	-0.565611	NA	-0.00225852	NA	-0.780687	NA	-0.217334	NA	0.563353	NA	-0.403274	NA	-0.396848	NA
comp544373_c0	dynein heavy chain axonemal	251	20	1.7e-25	0.778	7	P:microtubule-based movement; C:dynein complex; F:ATPase activity; F:ATP binding; P:metabolic process; F:microtubule motor activity; C:microtubule	EC:3.6.1.3		-0.103194	NA	0.274194	NA	-0.113316	NA	0.377388	NA	-0.0101219	NA	-0.38751	NA	0.0555903	0.998988	-0.222264	0.875624	-0.368486	NA	-0.277854	1	-0.424077	0.902616	-0.146222	NA	-0.42767	0.477826	-0.772848	NA	-0.235637	NA	-0.345178	NA	0.192033	NA	0.537211	NA	0.155122	NA	-0.0683286	NA
comp1885_c0	dynein heavy chain axonemal	383	20	7.57e-71	0.9375	7	P:microtubule-based movement; C:dynein complex; F:ATPase activity; F:ATP binding; P:metabolic process; F:microtubule motor activity; C:microtubule	EC:3.6.1.3		0.310057	NA	0.391495	NA	-0.274118	NA	0.0814381	NA	-0.584175	NA	-0.665613	NA	-0.125493	0.991476	0.0214858	NA	-0.104726	NA	0.146979	1	0.020768	1	-0.126211	NA	0.548608	0.331239	-0.0181329	0.98384	0.403807	NA	-0.566741	NA	-0.144801	NA	0.42194	NA	-0.048609	NA	-0.379055	NA
comp10968_c0	dynein heavy chain axonemal	290	20	2.98e-45	0.931	7	P:microtubule-based movement; C:dynein complex; F:ATPase activity; F:ATP binding; P:metabolic process; F:microtubule motor activity; C:microtubule	EC:3.6.1.3		-0.247118	NA	-0.103045	NA	-0.416465	NA	0.144073	NA	-0.169347	NA	-0.31342	NA	0.113912	0.991932	-0.0264637	NA	-0.0418946	NA	-0.140376	1	-0.155807	0.956641	-0.0154309	NA	0.483389	0.418172	-0.179153	NA	0.300319	NA	-0.662542	NA	-0.18307	NA	0.479472	NA	0.115408	NA	0.0087521	NA
comp235_c0	dynein heavy	254	20	1.78e-46	0.9695	7	P:microtubule-based movement; C:dynein complex; F:ATPase activity; F:ATP binding; P:metabolic process; F:microtubule motor activity; C:microtubule	EC:3.6.1.3		-0.336388	0.668156	-0.183266	NA	-0.0820084	NA	0.153122	NA	0.25438	0.884063	0.101258	NA	-0.265301	0.991476	0.436655	0.682867	0.167058	0.999998	0.701956	1	0.43236	0.898313	-0.269597	NA	0.435743	0.471582	0.494046	NA	0.599209	NA	0.0583029	NA	0.163466	NA	0.105163	NA	-0.269715	0.767868	-0.378869	0.999847
comp19279_c1	dynein beta ciliary isoform x2	228	20	2.02e-39	0.9195	8	P:microtubule-based movement; C:dynein complex; F:ATPase activity; F:ATP binding; C:integral component of membrane; P:metabolic process; F:microtubule motor activity; C:microtubule	EC:3.6.1.3		0.289931	NA	0.561064	NA	-0.145861	NA	0.271133	NA	-0.435791	NA	-0.706925	NA	-0.431723	0.991476	-0.281591	NA	-0.409567	NA	0.150132	1	0.022156	1	-0.127976	NA	0.428705	0.470729	0.217773	NA	0.273707	NA	-0.210932	NA	-0.154998	NA	0.0559337	NA	-0.0152378	NA	0.051581	NA
comp195595_c0	dynein beta ciliary isoform x1	629	20	7.77e-118	0.9395	10	F:microtubule motor activity; C:dynein complex; P:regulation of transcription from RNA polymerase II promoter; F:ATP binding; P:microtubule-based movement; F:ATPase activity; F:RNA polymerase II transcription cofactor activity; P:metabolic process; C:mediator complex; C:microtubule	EC:3.6.1.3		0.502271	0.369597	0.537462	0.384833	-0.0187493	0.991059	0.0351908	0.997592	-0.521021	0.556228	-0.556211	0.515933	-0.025839	0.999496	0.114519	0.948863	0.195289	0.999998	0.140358	1	0.221128	0.947009	0.0807697	NA	0.460784	0.384681	0.201168	0.780395	0.376187	NA	-0.259616	NA	-0.0845972	0.937939	0.175018	0.842627	0.290742	0.708198	0.0279335	0.999847
comp19279_c0	dynein beta ciliary	401	20	7.51e-81	0.971	7	P:microtubule-based movement; C:dynein complex; F:ATPase activity; F:ATP binding; P:metabolic process; F:microtubule motor activity; C:microtubule	EC:3.6.1.3		0.639849	0.261702	0.419652	0.599168	0.0248024	0.989336	-0.220197	NA	-0.615046	0.482233	-0.39485	NA	0.161709	0.991476	0.0201281	0.994684	0.0803547	NA	-0.141581	1	-0.081354	0.982845	0.0602266	NA	0.246415	0.707601	0.0187766	0.983417	0.0566812	NA	-0.227639	NA	-0.189734	NA	0.0379045	NA	0.118685	0.926741	0.105204	0.999847
comp39196_c1	dna replication licensing factor mcm7	579	20	7.84e-115	0.9365	15	F:DNA helicase activity; P:cell cycle; F:metal ion binding; C:MCM complex; F:DNA binding; F:ATP binding; C:chromatin; F:ATPase activity; F:protein binding; P:DNA replication initiation; P:regulation of DNA-dependent DNA replication initiation; P:DNA unwinding involved in DNA replication; F:chromatin binding; C:nucleus; C:replication fork	EC:3.6.1.3		-0.0792273	0.927059	-0.219306	0.793247	-0.26763	0.826921	-0.140079	0.992769	-0.188403	0.898511	-0.0483238	0.970322	-0.165802	0.991476	-0.00167325	0.999679	0.105199	0.999998	0.164129	1	0.271	0.922981	0.106872	0.885961	0.749154	0.0404778	0.826922	0.0523645	0.487222	0.327015	0.0777677	0.891769	-0.261932	0.658189	-0.3397	0.53338	-0.0409154	0.971481	0.0211052	0.999847
comp27129_c0	cytoplasmic dynein 2 heavy chain 1	1258	20	8e-118	0.6085	27	C:ciliary tip; C:membrane; P:positive regulation of smoothened signaling pathway; P:intraciliary retrograde transport; P:forebrain development; P:coronary vasculature development; P:embryonic limb morphogenesis; C:Golgi apparatus; C:cytosol; C:microtubule; C:motile primary cilium; F:microtubule motor activity; P:Golgi organization; P:antigen processing and presentation of exogenous peptide antige…	EC:3.6.1.3		0.129422	0.761506	0.252185	0.520378	-0.20119	0.790957	0.122763	0.992769	-0.330612	0.455199	-0.453375	0.229591	-0.0891464	0.994206	-0.0990203	0.944807	0.0471303	0.999998	-0.00987387	1	0.136277	0.953746	0.146151	0.799989	0.135306	0.758186	-0.0934133	0.871634	-0.247249	0.62592	-0.22872	0.623148	-0.382556	0.42675	-0.153836	0.800384	-0.155782	0.857955	-0.204701	0.999847
comp24651_c0	cytoplasmic dynein 2 heavy chain 1	519	20	2.93e-20	0.653	25	C:ciliary tip; P:positive regulation of smoothened signaling pathway; P:intraciliary retrograde transport; P:forebrain development; P:embryonic limb morphogenesis; C:Golgi apparatus; C:cytosol; C:microtubule; C:motile primary cilium; F:microtubule motor activity; P:Golgi organization; P:antigen processing and presentation of exogenous peptide antigen via MHC class II; P:protein processing; P:asym…	EC:3.6.1.3		-0.124577	0.901626	0.145699	0.90711	-0.386346	NA	0.270275	NA	-0.261769	0.871572	-0.532044	NA	0.112319	0.994206	-0.318601	NA	-0.070965	NA	-0.43092	1	-0.183284	0.953251	0.247636	NA	0.400058	0.507768	0.208256	0.788777	0.417539	NA	-0.191802	NA	0.0174816	NA	0.209284	NA	0.412675	0.504323	0.226177	0.999847
comp374950_c0	cytoplasmic dynein 2 heavy chain 1	297	20	5.24e-24	0.6695	22	P:positive regulation of smoothened signaling pathway; P:intraciliary retrograde transport; P:forebrain development; P:embryonic limb morphogenesis; C:Golgi apparatus; C:microtubule; C:motile primary cilium; F:microtubule motor activity; P:Golgi organization; P:protein processing; P:asymmetric protein localization; C:dynein complex; P:cilium assembly; C:integral component of membrane; P:determina…	EC:3.6.1.3		-0.450145	0.527372	0.230242	NA	-0.191729	NA	0.680387	NA	0.258417	0.880377	-0.421971	NA	-0.169418	0.991476	-0.0589863	NA	-0.0352358	NA	0.110432	1	0.134182	0.964044	0.0237505	NA	0.143668	0.836604	-0.384351	0.581282	-0.100984	NA	-0.528019	NA	-0.244652	NA	0.283367	NA	0.107558	NA	0.0121826	NA
comp13825_c0	beta-catenin-like protein 1	2826	20	0	0.792	4	C:integral component of membrane; F:ATPase activity; P:metabolic process; F:ATP binding	EC:3.6.1.3		0.0238896	0.937958	-0.0559215	0.864616	-0.0048787	0.992712	-0.0798111	0.992769	-0.0287683	0.965625	0.0510428	0.886918	-0.107331	0.991476	-0.0569111	0.936709	-0.00090355	0.999998	0.0504204	1	0.106428	0.93558	0.0560075	0.866171	-0.134114	0.621253	0.0350291	0.929738	-0.250429	0.426043	0.169143	0.566752	-0.116315	0.768764	-0.285458	0.361806	0.00814788	0.990214	0.0772956	0.999847
comp36980_c0	atp-dependent helicase brm isoform x1	6348	20	0	0.7635	9	P:protein phosphorylation; F:histone binding; F:protein kinase activity; P:ATP-dependent chromatin remodeling; P:regulation of transcription, DNA-templated; F:ATP binding; F:ATPase activity; F:helicase activity; C:SWI/SNF complex	EC:3.6.1.3		-0.00183109	0.996599	-0.148663	0.733859	-0.146805	0.830322	-0.146832	0.992769	-0.144974	0.828954	0.00185754	0.997802	0.0618299	0.991476	0.116095	0.829135	0.0353104	0.999998	0.0542652	1	-0.0265194	0.98921	-0.0807846	0.798605	0.19664	0.543297	0.291452	0.433311	0.102424	0.821545	0.0948117	0.820286	-0.094216	0.860824	-0.189028	0.672365	0.0127032	0.987691	0.08113	0.999847
comp32530_c0	atp-dependent helicase brm isoform x1	4988	20	0	0.698	9	P:protein phosphorylation; F:histone binding; F:protein kinase activity; P:ATP-dependent chromatin remodeling; P:regulation of transcription, DNA-templated; F:ATP binding; F:ATPase activity; F:helicase activity; C:SWI/SNF complex	EC:3.6.1.3		0.256344	0.504461	0.113879	0.85549	0.0877079	0.92134	-0.142465	0.992769	-0.168636	0.844445	-0.026171	0.977843	0.0118816	0.999605	0.391453	0.662515	-0.0297943	0.999998	0.379572	1	-0.041676	0.992739	-0.421248	0.384478	0.538099	0.210696	0.49649	0.338443	0.459521	0.412033	-0.0416089	0.949219	-0.0785781	0.929782	-0.0369692	0.966711	-0.0634384	0.95105	0.0406298	0.999847
comp11064_c0	atp-dependent helicase brm isoform x1	285	20	3.78e-21	0.866	8	F:histone binding; P:ATP-dependent chromatin remodeling; P:regulation of transcription, DNA-templated; F:ATP binding; F:ATPase activity; F:helicase activity; P:metabolic process; C:SWI/SNF complex	EC:3.6.1.3		0.054339	NA	-0.0514714	NA	-0.0059505	NA	-0.10581	NA	-0.0602895	NA	0.0455209	NA	-0.13349	0.991476	-0.00613206	NA	0.0499729	NA	0.127358	1	0.183463	0.953485	0.056105	NA	0.247187	0.700379	-0.147951	0.855403	0.163947	NA	-0.395138	NA	-0.0832398	NA	0.311898	NA	0.239131	NA	0.152735	NA
ABC_52	atp-binding cassette sub-family g member 8	2617	20	3.34e-180	0.6075	5	F:ATPase activity; F:protein dimerization activity; F:ATP binding; C:integral component of membrane; P:metabolic process	EC:3.6.1.3		0.352894	0.0609574	0.413907	0.0288271	0.222906	0.705164	0.0610134	0.992769	-0.129988	0.805716	-0.191002	0.625911	0.061122	0.991932	0.210227	0.692255	-0.167349	0.999998	0.149105	1	-0.228471	0.898313	-0.377577	0.159148	0.212891	0.504595	0.685067	0.0350845	0.00582919	0.991688	0.472176	0.16023	-0.207062	0.634324	-0.679238	0.0561222	0.283714	0.592681	0.206804	0.999847
ABC_73	atp-binding cassette sub-family g member 4-like isoform x1	233	20	5.38e-20	0.7815	4	C:integral component of membrane; F:ATPase activity; P:metabolic process; F:ATP binding	EC:3.6.1.3		-0.399971	0.521954	-0.0872059	0.939914	-0.352432	0.796467	0.312765	0.992769	0.0475395	0.985252	-0.265226	0.798951	-0.30053	0.991476	-0.287454	0.811648	-0.0704634	NA	0.013076	1	0.230066	0.946988	0.21699	NA	0.0116388	0.989061	-0.376656	0.589608	-0.275788	NA	-0.388294	NA	-0.287427	NA	0.100868	NA	0.250587	0.796206	0.269613	0.999847
comp6863_c0	atp-binding cassette sub-family g member 4-like	505	20	6.33e-36	0.696	4	C:integral component of membrane; F:ATPase activity; P:metabolic process; F:ATP binding	EC:3.6.1.3		0.0844266	NA	0.063587	NA	0.0357009	NA	-0.0208395	NA	-0.0487257	NA	-0.0278862	NA	-0.198858	0.991476	-0.0219698	NA	-0.0634665	NA	0.176888	1	0.135391	0.964044	-0.0414966	NA	0.146447	0.834653	0.0389302	NA	0.659046	NA	-0.107517	NA	0.512599	NA	0.620115	NA	0.026386	NA	-0.0373329	NA
comp41152_c0	atp-binding cassette sub-family g member 4	3760	20	0	0.7535	4	C:integral component of membrane; F:ATPase activity; P:metabolic process; F:ATP binding	EC:3.6.1.3		0.515949	0.036661	0.477141	0.0852545	0.130517	0.865366	-0.0388079	0.994792	-0.385432	0.305264	-0.346624	0.455879	0.194011	0.991476	0.438238	0.602351	-0.0217421	0.999998	0.244228	1	-0.215753	0.936067	-0.45998	0.328835	0.220113	0.418575	0.443597	0.138576	0.175526	0.623458	0.223485	0.463859	-0.0445867	0.931412	-0.268071	0.43945	0.71524	0.0297177	0.63346	0.287624
ABC_38	atp-binding cassette sub-family g member 4	2031	20	0	0.8445	4	C:integral component of membrane; F:ATPase activity; P:metabolic process; F:ATP binding	EC:3.6.1.3		-0.162989	0.861467	0.168438	0.880781	-0.207134	0.889092	0.331426	0.992769	-0.0441453	0.9873	-0.375572	0.720343	-0.221745	0.991476	0.17604	0.890604	0.0356526	0.999998	0.397785	1	0.257398	0.926053	-0.140387	0.841893	1.08483	0.0103353	0.918748	0.067723	1.02014	0.0897399	-0.166081	0.796032	-0.0646861	0.948582	0.101395	0.906836	0.0590049	0.963184	0.0893181	0.999847
ABC_31_new	atp-binding cassette sub-family g member 1	1905	20	0	0.6565	5	P:RNA splicing; F:ATPase activity; C:small nuclear ribonucleoprotein complex; F:ATP binding; C:integral component of membrane	EC:3.6.1.3		0.0376334	0.964876	0.134497	0.878091	-0.0793157	0.947426	0.0968636	0.994162	-0.116949	0.941361	-0.213813	0.80702	-0.225062	0.991476	0.0166971	0.993463	-0.0104228	0.999998	0.241759	1	0.214639	0.926855	-0.0271199	0.969004	0.911698	0.00160019	0.730904	0.0383297	0.699237	0.0955771	-0.180794	0.665526	-0.212461	0.666107	-0.031667	0.9611	0.0405421	0.966436	0.153836	0.999847
ABC_71	atp-binding cassette sub-family g member 1	304	20	3.74e-18	0.7415	4	C:integral component of membrane; F:ATPase activity; P:metabolic process; F:ATP binding	EC:3.6.1.3		0.241923	0.782683	-0.114031	0.92795	-0.398833	NA	-0.355954	NA	-0.640755	0.479226	-0.284802	NA	-0.00169536	1	-0.0778791	0.967467	0.108954	0.999998	-0.0761838	1	0.110649	0.972722	0.186833	NA	0.30849	0.611697	0.378346	NA	0.270823	NA	0.0698554	NA	-0.0376677	NA	-0.107523	NA	0.0642928	0.96134	0.0167588	0.999847
ABC_14_new	atp-binding cassette sub-family f member 2	1881	20	0	0.8865	3	F:ATPase activity; P:metabolic process; F:ATP binding	EC:3.6.1.3		0.308485	0.321014	0.116852	0.8341	-0.108669	0.892033	-0.191633	0.992769	-0.417154	0.247044	-0.225522	0.682294	0.0993246	0.991476	0.292479	0.605894	-0.155017	0.999998	0.193154	1	-0.254341	0.898313	-0.447496	0.137166	0.748751	0.000611553	0.86559	0.000630397	0.260063	0.417625	0.11684	0.718267	-0.488687	0.0449713	-0.605527	0.0340405	0.322679	0.455476	0.224341	0.999847
ABC_60_new	atp-binding cassette sub-family f member 1	1757	20	0	0.8565	3	F:ATPase activity; P:metabolic process; F:ATP binding	EC:3.6.1.3		-0.0977545	0.888388	-0.0562005	0.949046	-0.271396	0.794891	0.041554	0.995224	-0.173641	0.880999	-0.215195	0.781518	-0.338875	0.991476	-0.0879845	0.958472	0.0764053	0.999998	0.250891	1	0.415281	0.89479	0.16439	0.790948	0.571877	0.201695	0.575458	0.278892	0.549697	0.3423	0.00358133	0.996232	-0.0221802	0.985967	-0.0257616	0.977584	-0.33297	0.412775	-0.0903	0.999847
ABC_21	atp-binding cassette sub-family a member 5-like	216	20	1.97e-23	0.7485	6	F:ATPase activity; P:transport; F:ATP binding; C:integral component of membrane; P:metabolic process; F:transporter activity	EC:3.6.1.3		-0.264369	0.756716	-0.381613	0.675389	-0.323799	NA	-0.117244	NA	-0.0594297	0.983519	0.0578143	NA	-0.0949297	0.994206	-0.352191	NA	0.0167457	NA	-0.257262	1	0.111675	0.971838	0.368937	NA	-0.0356113	0.961811	-0.298914	NA	0.0328814	NA	-0.263303	NA	0.0684927	NA	0.331795	NA	-0.345393	NA	-0.192675	NA
ABC_2_new	atp-binding cassette sub-family a member 3-like isoform x1	4929	20	0	0.493	3	P:single-organism transport; F:ATPase activity; F:transporter activity	EC:3.6.1.3		-0.422383	0.379374	-0.283792	0.676585	-0.216618	0.849427	0.138591	0.992769	0.205765	0.868607	0.0671738	0.949936	-0.0153693	0.999496	0.26039	0.785816	0.214213	0.999998	0.27576	1	0.229583	0.928142	-0.046177	0.952794	0.33235	0.421135	-0.0863517	0.890173	0.0854242	0.894252	-0.418702	0.347739	-0.246926	0.684395	0.171776	0.788921	-0.263505	0.739803	-0.305518	0.999847
ABC_59	atp-binding cassette sub-family a member 3-like isoform x1	261	20	6.71e-35	0.8385	7	F:ATPase activity; F:nucleic acid binding; P:transport; F:ATP binding; C:integral component of membrane; P:metabolic process; F:transporter activity	EC:3.6.1.3		0.286778	0.722292	0.412238	0.630989	0.0330572	NA	0.125461	NA	-0.25372	0.880015	-0.379181	NA	-0.180215	0.991476	0.143295	0.936316	0.0429381	NA	0.32351	1	0.223153	0.950219	-0.100357	NA	1.1357	0.0141018	0.431629	0.476798	0.589577	NA	-0.704068	NA	-0.54612	0.426822	0.157948	0.857021	0.053787	0.967682	-0.0596336	0.999847
ABC_51_new	atp-binding cassette sub-family a member 3-like	304	20	2.57e-20	0.6125	7	F:ATPase activity; F:nucleic acid binding; P:transport; F:ATP binding; C:integral component of membrane; P:metabolic process; F:transporter activity	EC:3.6.1.3		-0.263134	0.660172	-0.080356	0.93629	0.0498415	0.972934	0.182778	0.992769	0.312975	0.760422	0.130197	0.896612	0.0992005	0.994206	0.483185	0.594064	0.697695	0.999998	0.383985	1	0.598495	0.806239	0.21451	0.744313	-0.572671	0.268141	-0.694387	0.23394	-0.447325	0.514308	-0.121716	0.867004	0.125346	0.900888	0.247062	0.760345	0.0300088	0.98107	-0.0845813	0.999847
comp31645_c0	atpase asna1 homolog	1589	20	3.84e-177	0.846	7	F:metal ion binding; F:ATPase activity; P:transport; F:ATP binding; P:metabolic process; C:endoplasmic reticulum; P:protein insertion into ER membrane	EC:3.6.1.3		-0.251894	0.578979	-0.130027	0.853954	-0.314825	0.747831	0.121868	0.992769	-0.0629309	0.965703	-0.184799	0.800402	-0.232163	0.991476	0.0366371	0.981072	-0.0710528	0.999998	0.2688	1	0.16111	0.952397	-0.10769	0.864658	1.07711	2.08e-05	0.928973	0.00231553	0.502417	0.177677	-0.148137	0.7028	-0.574693	0.0525281	-0.426556	0.252362	-0.354761	0.44964	-0.176411	0.999847
comp33380_c1	atp synthase subunit mitochondrial	586	20	4.15e-14	0.7695	6	F:hydrogen ion transmembrane transporter activity; F:nucleic acid binding; P:ATP synthesis coupled proton transport; C:integral component of membrane; F:ATPase activity; C:mitochondrial proton-transporting ATP synthase complex, coupling factor F(o)	EC:3.6.1.3		0.263955	0.45898	0.289705	0.462788	0.29022	0.727909	0.0257502	0.996165	0.0262654	0.986624	0.000515147	0.999531	0.203109	0.991476	0.0467765	0.974556	0.0821594	0.999998	-0.156332	1	-0.120949	0.955826	0.0353829	0.958318	-0.43327	0.183283	-0.299842	0.471006	-0.269357	0.544248	0.133428	0.765337	0.163913	0.762258	0.0304846	0.963721	0.243416	0.645591	0.138243	0.999847
comp31945_c0	abc transporter g family member 23-like	2126	20	0	0.67	7	P:transport; C:integral component of membrane; F:nucleic acid binding; F:ATP binding; F:ATPase activity; F:protein dimerization activity; P:metabolic process	EC:3.6.1.3		-0.0771756	0.931712	-0.130634	0.896947	-0.416171	0.746321	-0.0534582	0.995224	-0.338996	0.747491	-0.285538	0.753083	-0.068053	0.995326	0.0443572	0.980942	0.345482	0.999998	0.11241	1	0.413535	0.898313	0.301125	0.617038	1.21549	9.73e-05	1.3014	0.000349802	0.94269	0.0431524	0.0859107	0.873895	-0.272801	0.613282	-0.358712	0.477855	-0.242615	0.75008	-0.0779846	0.999847
comp34324_c0	abc transporter g family member 23	2562	20	0	0.728	11	F:extracellular-glutamate-gated ion channel activity; C:cell junction; C:integral component of membrane; F:ionotropic glutamate receptor activity; P:ionotropic glutamate receptor signaling pathway; F:ATP binding; F:ATPase activity; C:postsynaptic membrane; P:metabolic process; P:ion transmembrane transport; P:synaptic transmission	EC:3.6.1.3		-0.137287	0.893169	0.219824	0.845671	-0.0923076	0.955687	0.357111	0.992769	0.0449798	0.9873	-0.312131	0.785369	-0.121939	0.991476	0.323135	0.751952	0.224071	0.999998	0.445074	1	0.346011	0.91036	-0.0990632	0.898996	1.53092	0.000291765	1.11803	0.0267126	1.23655	0.0497532	-0.412893	0.469749	-0.294366	0.703156	0.118528	0.893832	-0.0762984	0.949277	-0.000354717	0.999995
ABC_25_new	abc transporter a family member 1-like isoform x1	5043	20	0	0.7105	6	F:ATPase activity; P:transport; F:ATP binding; C:integral component of membrane; P:metabolic process; F:transporter activity	EC:3.6.1.3		-0.823218	0.0350626	-0.38602	0.542226	-0.399119	0.748674	0.437198	0.992769	0.424099	0.608633	-0.0130987	0.991879	-0.517964	0.991476	-0.274348	0.817827	0.0175528	0.999998	0.243616	1	0.535517	0.869074	0.2919	0.642213	0.282343	0.596191	0.232105	0.725789	0.663838	0.28058	-0.0502384	0.944007	0.381495	0.59119	0.431733	0.515614	-0.384259	0.595325	-0.0366325	0.999847
comp44072_c0	abc transporter	2359	20	0	0.787	6	F:ATPase activity; C:plasma membrane; P:transport; F:ATP binding; C:integral component of membrane; P:metabolic process	EC:3.6.1.3		0.365485	0.623186	-0.0849009	0.946434	0.148495	NA	-0.450386	NA	-0.21699	0.910634	0.233396	NA	0.261397	0.991476	-0.00824458	0.997622	0.132132	0.999998	-0.269642	1	-0.129266	0.969254	0.140376	NA	-0.631779	0.270006	-0.416973	NA	-0.789144	NA	0.214805	NA	-0.157365	NA	-0.37217	NA	-0.199118	0.854374	-0.21595	NA
comp32616_c0	26s protease regulatory subunit 4	1982	20	0	0.9785	14	P:mitotic spindle elongation; F:zinc ion binding; P:cell proliferation; P:cellular response to DNA damage stimulus; C:MOZ/MORF histone acetyltransferase complex; C:cytoplasm; P:negative regulation of cell proliferation; P:proteasome-mediated ubiquitin-dependent protein catabolic process; P:mitotic spindle assembly; C:proteasome regulatory particle, base subcomplex; F:ATPase activity; F:peptidase …	EC:3.6.1.3		-0.100731	0.696533	-0.175679	0.471946	0.00713345	0.991059	-0.0749477	0.992769	0.107865	0.819086	0.182813	0.5824	-0.192465	0.991476	-0.193406	0.753492	-0.0263784	0.999998	-0.000940848	1	0.166087	0.922981	0.167028	0.639669	-0.513385	0.0216652	-0.0914819	0.801078	-0.182447	0.578658	0.421903	0.124657	0.330938	0.22749	-0.0909649	0.823993	-0.167079	0.730199	-0.0913916	0.999847
comp27482_c0	dutpase	739	20	2.38e-36	0.615	6	F:dUTP diphosphatase activity; P:dUMP biosynthetic process; F:magnesium ion binding; C:cytoplasm; P:dUTP catabolic process; P:pyrimidine nucleobase metabolic process	EC:3.6.1.23		-0.310478	NA	-0.100328	NA	0.0588104	NA	0.21015	NA	0.369288	NA	0.159139	NA	-0.640688	0.859068	-0.651721	0.498915	-0.099419	0.999998	-0.0110333	1	0.541269	0.882384	0.552302	NA	-0.0563828		-0.0673935	NA	0	NA	-0.0110107	NA	0.0722536	NA	0.0832643	NA	-0.346785	NA	-0.175397	NA
comp31237_c0	deoxyuridine 5 -triphosphate nucleotidohydrolase	1132	20	1.37e-73	0.8655	3	F:dUTP diphosphatase activity; P:dUTP metabolic process; P:pyrimidine nucleobase metabolic process	EC:3.6.1.23		-0.0287565	0.95819	-0.131941	0.793523	0.124751	0.868182	-0.103185	0.992769	0.153508	0.831793	0.256693	0.614146	-0.142352	0.991476	-0.159363	0.815179	0.0157633	0.999998	-0.0170109	1	0.158115	0.928142	0.175126	0.624041	-0.659132	0.0314337	0.0940301	0.85308	-0.222853	0.622834	0.753162	0.0634909	0.436279	0.252311	-0.316884	0.475756	-0.0647687	0.950451	0.0389317	0.999847
comp29957_c0	deoxyuridine 5 -triphosphate nucleotidohydrolase	1592	20	1.1e-25	0.635	4	F:metal ion binding; F:dUTP diphosphatase activity; P:dUTP metabolic process; P:pyrimidine nucleobase metabolic process	EC:3.6.1.23		-0.399391	NA	-0.545456	NA	0.0716913	NA	-0.146066	NA	0.471082	NA	0.617147	NA	-0.142351	0.991476	0.137908	0.935506	-0.125142	0.999998	0.280259	1	0.0172098	1	-0.263049	0.68964	0.0446171	0.952175	0.40851	NA	0.528296	NA	0.363893	NA	0.483679	NA	0.119786	NA	0.289365	0.710396	0.452103	0.98844
comp149163_c0	dynein heavy chain axonemal	677	20	7.94e-52	0.597	2	F:nucleoside-triphosphatase activity; F:nucleotide binding	EC:3.6.1.15		-0.0552929	0.937615	0.0333507	0.968767	0.372063	0.724383	0.0886436	0.994162	0.427356	0.478295	0.338713	0.626846	0.304002	0.991476	0.0707698	0.966758	-0.00953919	0.999998	-0.233232	1	-0.313541	0.91036	-0.080309	0.910426	-1.13315	0.000325602	-1.12441	0.00223384	-0.565363	0.221411	0.0087446	0.987271	0.567786	0.13261	0.559042	0.200929	-0.0680956	0.956511	-0.169058	0.999847
comp26827_c0	dynein heavy chain axonemal	292	20	2.11e-12	0.5825	5	F:nucleoside-triphosphatase activity; C:dynein complex; P:microtubule-based movement; F:ion binding; F:nucleotide binding	EC:3.6.1.15		0.0760827	NA	0.0168888	NA	-0.0673611	NA	-0.0591939	NA	-0.143444	NA	-0.0842499	NA	-0.334857	0.991476	-0.116344	0.952587	-0.373165	NA	0.218513	1	-0.0383076	0.996466	-0.25682	NA	-0.222162	0.736332	0.0965735	NA	0.156132	NA	0.318735	NA	0.378294	NA	0.059559	NA	0.130957	NA	0.153801	NA
comp39964_c0	dna replication atp-dependent helicase nuclease dna2	6613	20	0	0.5475	1	F:nucleoside-triphosphatase activity	EC:3.6.1.15		-0.0768748	0.87032	-0.266023	0.438168	-0.143707	0.838731	-0.189149	0.992769	-0.0668318	0.948522	0.122317	0.828782	-0.0980968	0.991476	-0.00632309	0.996747	0.0510416	0.999998	0.0917737	1	0.149138	0.947009	0.0573647	0.921152	-0.0953217	0.762948	0.16278	0.656388	0.128407	0.742091	0.258102	0.40422	0.223729	0.545391	-0.0343727	0.94888	-0.170929	0.774739	-0.0430889	0.999847
comp28719_c0	inorganic pyrophosphatase	1603	20	2.88e-158	0.8135	4	F:inorganic diphosphatase activity; C:cytoplasm; F:magnesium ion binding; P:oxidative phosphorylation	EC:3.6.1.1		0.295101	0.148146	0.168805	0.57821	0.206895	0.724383	-0.126295	0.992769	-0.0882053	0.897319	0.0380899	0.94169	0.00979619	0.999496	2.8e-05	0.999856	0.00291265	0.999998	-0.00976817	1	-0.00688354	1	0.00288463	0.992929	-0.186998	0.519512	0.204663	0.562404	-0.193613	0.59869	0.391662	0.191699	-0.00661498	0.991919	-0.398277	0.237354	0.0856595	0.913538	0.108537	0.999847
comp27223_c0	ruvb-like 2	2147	20	0	0.912	4	P:DNA duplex unwinding; F:ATP binding; F:ATP-dependent 5'-3' DNA helicase activity; C:replication fork	EC:3.6.1		0.152602	0.621262	-0.0026876	0.9945	0.0490322	0.940534	-0.15529	0.992769	-0.10357	0.884352	0.0517198	0.927524	-0.0818085	0.991476	0.0421034	0.959426	-0.0993673	0.999998	0.123912	1	-0.0175588	0.995163	-0.141471	0.580138	0.203271	0.455987	0.573811	0.0434963	-0.124952	0.738509	0.37054	0.199443	-0.328223	0.273042	-0.698763	0.0146675	0.0665058	0.938855	0.115086	0.999847
comp40144_c0	ruvb-like 1	3981	20	0	0.911	4	P:DNA duplex unwinding; F:ATP binding; F:ATP-dependent 5'-3' DNA helicase activity; C:replication fork	EC:3.6.1		0.0896722	0.766504	0.0342033	0.940266	-0.00789321	0.991059	-0.0554689	0.992769	-0.0975654	0.867047	-0.0420965	0.932173	0.0134075	0.999496	0.00622878	0.996498	-0.0154517	0.999998	-0.00717871	1	-0.0288592	0.988067	-0.0216805	0.959104	-0.162122	0.521179	0.117061	0.725611	-0.212525	0.495087	0.279183	0.286237	-0.0504037	0.911244	-0.329586	0.263674	-0.088978	0.902776	-0.0721442	0.999847
comp32748_c0	inosine triphosphate pyrophosphatase	1090	20	2.18e-87	0.785	9	P:ITP catabolic process; P:chromosome organization; F:metal ion binding; F:XTP diphosphatase activity; F:dITP diphosphatase activity; F:nucleotide binding; P:deoxyribonucleoside triphosphate catabolic process; C:cytoplasm; F:ITP diphosphatase activity	EC:3.6.1		0.0756033	0.872876	-0.0882838	0.873708	0.202261	0.774104	-0.163887	0.992769	0.126658	0.871572	0.290545	0.528897	-0.102071	0.991476	-0.200391	0.702267	0.0433143	0.999998	-0.09832	1	0.145385	0.925279	0.243705	0.386191	-0.863062	0.00112152	-0.478275	0.167165	-0.474249	0.212912	0.384787	0.246417	0.388813	0.259707	0.00402608	0.994615	-0.111731	0.883295	-0.0133432	0.999847
comp27194_c0	bis(5 -nucleosyl)-tetraphosphatase	2310	20	3.15e-44	0.7065	3	F:bis(5'-nucleosyl)-tetraphosphatase activity; P:metabolic process; C:mitochondrion	EC:3.6.1		-0.154747	0.478603	-0.0362473	0.928449	-0.0125469	0.984229	0.1185	0.992769	0.1422	0.720119	0.0237005	0.960789	0.0844961	0.991476	0.0732986	0.916851	-0.0069547	0.999998	-0.0111976	1	-0.0914508	0.952397	-0.0802533	0.815257	-0.137786	0.580844	-0.189485	0.519525	-0.133243	0.676873	-0.0516994	0.873424	0.00454257	0.993689	0.056242	0.891889	0.124285	0.819059	0.0895155	0.999847
comp31571_c0	atp-dependent dna helicase pif1	4693	20	0	0.653	11	P:DNA duplex unwinding; P:DNA recombination; P:DNA repair; C:mitochondrion; P:telomere maintenance; P:mitochondrial genome maintenance; F:DNA binding; F:ATP binding; F:ATP-dependent 5'-3' DNA helicase activity; C:nucleus; C:replication fork	EC:3.6.1		-0.103187	0.803532	-0.255903	0.453151	-0.0637175	0.930943	-0.152717	0.992769	0.0394694	0.97227	0.192186	0.702186	0.0580038	0.994206	0.0753971	0.927243	-0.0121934	0.999998	0.0173934	1	-0.0701972	0.964044	-0.0875906	0.820862	0.292906	0.207865	0.57595	0.0238934	0.0754682	0.834575	0.283044	0.282804	-0.217438	0.483749	-0.500482	0.0788095	0.0458583	0.96068	0.154687	0.999847
comp39375_c1	glucosamine-6-phosphate isomerase	2096	20	6.47e-150	0.877	5	P:carbohydrate metabolic process; C:cytoplasm; F:hydrolase activity; P:N-acetylglucosamine metabolic process; F:glucosamine-6-phosphate deaminase activity	EC:3.5.99.6		-0.250094	0.349166	-0.206949	0.54358	-0.121581	0.852201	0.0431452	0.994162	0.128513	0.848034	0.0853676	0.875394	-0.275763	0.991476	-0.257022	0.67143	-0.0679559	0.999998	0.0187414	1	0.207807	0.919841	0.189066	0.598585	0.192106	0.55464	0.235877	0.54448	0.183725	0.65933	0.0437707	0.921701	-0.00838087	0.990953	-0.0521516	0.92719	-0.0523576	0.951071	0.0697644	0.999847
comp30585_c0	amp deaminase 2 isoform x1	4438	20	0	0.8565	3	F:AMP deaminase activity; P:IMP salvage; P:purine nucleobase metabolic process	EC:3.5.4.6		0.17854	0.267583	0.150741	0.451085	0.115405	0.775882	-0.0277992	0.994162	-0.0631351	0.900984	-0.035336	0.924247	-0.0592955	0.991476	-0.0813413	0.870894	-0.00689464	0.999998	-0.0220458	1	0.0524009	0.962691	0.0744467	0.778041	-0.0011902	0.997062	0.0534444	0.863436	0.151673	0.573064	0.0546346	0.847144	0.152863	0.583202	0.0982282	0.755466	0.0811139	0.856292	0.156833	0.999847
comp34986_c0	adenosine deaminase	1392	20	1.32e-93	0.59	23	C:cytoplasmic vesicle; P:negative regulation of adenosine receptor signaling pathway; P:negative regulation of lymphocyte apoptotic process; P:regulation of localization; P:negative regulation of multicellular organismal process; P:adenosine catabolic process; P:regulation of system process; P:hematopoietic or lymphoid organ development; P:nucleoside phosphate biosynthetic process; P:inosine bios…	EC:3.5.4.4		1.63611	2.84e-13	1.33169	1.57e-08	0.613028	0.283399	-0.304426	0.992769	-1.02308	8.15e-05	-0.718657	0.0367858	0.270919	0.991476	0.48607	0.647999	-0.191257	0.999998	0.215151	1	-0.462176	0.898313	-0.677327	0.226854	0.31325	0.401069	0.392848	0.36957	-0.380944	0.408893	0.0795986	0.877126	-0.694194	0.0539336	-0.773792	0.0732327	1.22134	0.0003184	0.74181	0.290516
comp31144_c0	guanine deaminase	2038	20	2.93e-146	0.6995	3	F:guanine deaminase activity; F:zinc ion binding; P:guanine catabolic process	EC:3.5.4.3		0.767932	4.77e-05	0.693473	0.00061909	0.400081	0.533471	-0.0744587	0.992769	-0.36785	0.253931	-0.293391	0.491791	0.451265	0.90746	0.564372	0.348662	0.0277808	0.999998	0.113107	1	-0.423484	0.869074	-0.536591	0.190037	0.476615	0.109531	0.773539	0.0205101	-0.102224	0.828565	0.296924	0.410868	-0.578839	0.0649098	-0.875763	0.00986862	0.304973	0.616368	0.239616	0.999847
comp23449_c0	phosphoribosyl-amp cyclohydrolase	4032	20	1.46e-119	0.831	7	P:iron-sulfur cluster assembly; F:iron ion binding; P:histidine biosynthetic process; P:protein maturation; F:4 iron, 4 sulfur cluster binding; C:integral component of membrane; F:phosphoribosyl-AMP cyclohydrolase activity	EC:3.5.4.19		0.351482	0.610479	0.0254077	0.982513	0.350086	0.804996	-0.326074	NA	-0.00139566	0.999704	0.324678	0.753726	0.691736	0.673852	0.58655	0.541559	0.138177	0.999998	-0.105186	1	-0.553559	0.869074	-0.448372	NA	-0.793808	0.136343	-0.694165	0.265037	-0.683153	NA	0.0996426	NA	0.110655	0.923889	0.0110126	NA	0.0646117	0.96134	-0.127369	0.999847
comp36767_c0	gtp cyclohydrolase 1 isoform x1	3187	20	1.89e-126	0.818	4	C:cytoplasm; F:GTP cyclohydrolase I activity; P:tetrahydrofolate biosynthetic process; P:folic acid biosynthetic process	EC:3.5.4.16		-1.07615	0.0156333	-1.13347	0.0144026	0.0814238	0.958759	-0.0573182	0.995224	1.15758	0.0183209	1.2149	0.0249825	-0.489556	0.991476	-0.601579	0.54171	0.407409	0.999998	-0.112023	1	0.896965	0.556307	1.00899	0.0545403	-2.77693	1.76e-16	-1.97872	3.24e-07	0.263974	0.649588	0.798203	0.102735	3.0409	1.24e-22	2.2427	3.2e-10	-1.30112	0.00032854	-1.31009	0.00249798
comp37549_c4	deoxycytidylate deaminase	1471	20	1.97e-73	0.867	4	P:pyrimidine nucleotide metabolic process; F:dCMP deaminase activity; F:zinc ion binding; P:pyrimidine nucleobase metabolic process	EC:3.5.4.12		0.049893	0.938222	-0.101827	0.885004	-0.113937	0.904686	-0.15172	0.992769	-0.16383	0.867047	-0.0121101	0.991062	-0.184625	0.991476	-0.129992	0.864396	0.107917	0.999998	0.0546331	1	0.292542	0.882384	0.237909	0.461428	0.0781969	0.842522	0.0704465	0.890523	0.19182	0.668008	-0.00775046	0.987463	0.113623	0.843165	0.121373	0.82305	-0.0935347	0.908699	0.0182921	0.999847
comp40260_c0	5-hydroxyisourate hydrolase	1292	20	3.28e-33	0.7175	2	F:hydroxyisourate hydrolase activity; P:purine nucleobase metabolic process	EC:3.5.2.17		0.199472	0.520688	0.0477582	0.931833	-0.0928575	0.895217	-0.151713	0.992769	-0.292329	0.455475	-0.140616	0.779444	0.0118316	0.999496	0.119447	0.875624	-0.0489872	0.999998	0.107616	1	-0.0608188	0.974993	-0.168434	0.634849	0.49649	0.108287	0.648289	0.069787	0.439154	0.283378	0.151799	0.719667	-0.0573353	0.9297	-0.209134	0.665192	0.15563	0.802167	0.127103	0.999847
comp29374_c0	protein kinase brain isozyme isoform x1	3567	20	0	0.9245	11	P:protein phosphorylation; P:intracellular signal transduction; F:zinc ion binding; P:regulation of transcription, DNA-templated; F:NAD-dependent histone deacetylase activity (H3-K14 specific); P:histone H3 deacetylation; F:ATP binding; F:protein kinase C activity; C:nucleus; P:transcription, DNA-templated; P:serine family amino acid metabolic process	EC:3.5.1.98; EC:2.7.11.13		0.169709	0.750608	0.0938315	0.90711	-0.194052	0.838553	-0.0758775	0.994162	-0.363761	0.574132	-0.287883	0.674496	0.0334226	0.999496	0.241448	0.819071	-0.0583178	0.999998	0.208025	1	-0.0917404	0.975537	-0.299766	0.571366	1.07784	0.000314551	1.13363	0.00121374	0.612112	0.152859	0.0557934	0.914636	-0.465727	0.245872	-0.521521	0.231458	0.167766	0.798233	-0.0358056	0.999847
comp37617_c0	nad-dependent protein deacetylase sirt4	2468	20	2.32e-120	0.756	7	P:histone deacetylation; F:NAD+ binding; F:transferase activity; F:histone deacetylase activity; C:mitochondrion; C:histone deacetylase complex; P:nitrogen compound metabolic process	EC:3.5.1.98		-0.530611	0.085852	-0.274406	0.570945	-0.0655058	0.94623	0.256205	0.992769	0.465105	0.29291	0.2089	0.753726	-0.15212	0.991476	-0.218444	0.791229	0.0163073	0.999998	-0.0663237	1	0.168428	0.942334	0.234751	0.591422	-0.233681	0.432331	-0.30957	0.373897	-0.134737	0.744647	-0.0758887	0.850147	0.098944	0.843752	0.174833	0.681296	-0.227787	0.533971	-0.211279	0.999847
comp38277_c4	histone deacetylase rpd3	3311	20	0	0.9205	5	P:regulation of transcription, DNA-templated; F:NAD-dependent histone deacetylase activity (H3-K14 specific); P:histone H3 deacetylation; C:nucleus; P:transcription, DNA-templated	EC:3.5.1.98		0.211422	0.346308	0.153226	0.617988	0.129064	0.816394	-0.0581959	0.992769	-0.0823576	0.903999	-0.0241617	0.966801	-0.0670418	0.991476	0.0924714	0.877838	-0.0254589	0.999998	0.159513	1	0.0415828	0.978083	-0.11793	0.686409	-0.134178	0.629266	0.298407	0.324391	-0.223881	0.497477	0.432585	0.124657	-0.0897035	0.835978	-0.522288	0.0811929	0.0584245	0.941139	0.123426	0.999847
comp29903_c0	histone deacetylase 4 isoform x1	4721	20	0	0.629	5	F:histone deacetylase activity; P:histone deacetylation; C:membrane; C:histone deacetylase complex; P:nitrogen compound metabolic process	EC:3.5.1.98		0.00156519	0.998901	0.701177	0.15058	-0.0495411	0.974672	0.699612	0.882982	-0.0511063	0.981843	-0.750718	0.228764	-0.135455	0.991476	0.136005	0.898001	-0.132815	0.999998	0.27146	1	0.00263991	1	-0.26882	0.533018	0.451181	0.0687485	0.388855	0.207203	0.234143	0.499329	-0.0623255	0.869803	-0.217037	0.5532	-0.154712	0.700564	0.0887075	0.906603	0.0366477	0.999847
comp32444_c0	histone deacetylase 3	1760	20	0	0.9155	5	P:regulation of transcription, DNA-templated; F:NAD-dependent histone deacetylase activity (H3-K14 specific); P:histone H3 deacetylation; C:nucleus; P:transcription, DNA-templated	EC:3.5.1.98		-0.09875	0.871736	-0.494315	0.168017	-0.166867	0.858191	-0.395565	0.992769	-0.0681168	0.96102	0.327448	0.599526	-0.202276	0.991476	-0.116342	0.92892	-0.114066	0.999998	0.085934	1	0.0882108	0.97467	0.00227682	0.996906	0.175076	0.690628	0.179794	0.73994	0.228572	0.672013	0.00471756	0.993872	0.0534954	0.948069	0.0487779	0.949718	0.114357	0.905961	0.0575263	0.999847
comp30038_c0	beta-ureidopropionase	2515	20	0	0.815	11	C:cytoplasm; F:peptidyl-dipeptidase activity; F:metal ion binding; F:beta-ureidopropionase activity; P:beta-alanine biosynthetic process; P:proteolysis; C:membrane; F:metallopeptidase activity; C:extracellular exosome; P:pyrimidine nucleobase metabolic process; P:pantothenate biosynthetic process	EC:3.5.1.6; EC:3.4.15		-0.389163	0.0648235	-0.135403	0.735701	-0.0230873	0.977811	0.25376	0.992769	0.366076	0.184588	0.112316	0.821515	-0.158307	0.991476	-0.140897	0.865881	-0.0330481	0.999998	0.0174099	1	0.125259	0.952397	0.107849	0.821078	-0.667371	0.0113233	-0.485828	0.143954	-0.367015	0.319688	0.181543	0.61111	0.300355	0.409072	0.118812	0.801994	-0.181308	0.584591	-0.225223	0.986237
comp18984_c0	allophanate hydrolase	931	20	2.6e-138	0.802	4	F:carbon-nitrogen ligase activity, with glutamine as amido-N-donor; F:allophanate hydrolase activity; P:obsolete urea cycle intermediate metabolic process; P:atrazine catabolic process	EC:3.5.1.54		0.000882867	0.999625	0.491718	0.540443	0.125563	NA	0.490835	NA	0.12468	0.958317	-0.366155	NA	-0.167341	0.991476	-0.114858	NA	-0.377674	NA	0.0524826	1	-0.210333	0.950219	-0.262816	NA	0.62216		0.0298092	NA	0.739111	NA	-0.592351	NA	0.11695	NA	0.709301	NA	-0.491988	NA	-0.393955	NA
comp26310_c0	chitin deacetylase 3	537	20	8.26e-53	0.9475	5	P:carbohydrate metabolic process; C:extracellular region; F:chitin binding; F:chitin deacetylase activity; P:chitin metabolic process	EC:3.5.1.41		-0.0169736	0.987614	0.29844	0.771201	-0.243896	NA	0.315414	NA	-0.226922	0.904628	-0.542336	NA	0.129334	0.991476	-0.12072	0.949707	0.266518	NA	-0.250054	1	0.137184	0.9657	0.387238	NA	-0.367911	0.548247	-0.279377	NA	0.096565	NA	0.0885348	NA	0.464476	NA	0.375942	NA	-0.300441	NA	-0.433447	NA
comp6613_c0	chitin deacetylase 1	421	20	3.55e-92	0.969	5	P:carbohydrate metabolic process; C:extracellular region; F:chitin binding; F:chitin deacetylase activity; P:chitin metabolic process	EC:3.5.1.41		0.141616	NA	0.0870157	NA	-0.0774929	NA	-0.0546006	NA	-0.219109	NA	-0.164509	NA	-0.0406495	0.999496	0.279883	NA	0.258818	NA	0.320532	1	0.299467	0.922981	-0.0210652	NA	1.71101	0.000656358	0.779013	0.208957	0.698236	NA	-0.931995	NA	-1.01277	NA	-0.0807766	NA	0.0336159	NA	-0.0816747	NA
comp13395_c0	aael003425- partial	899	20	4.38e-146	0.962	5	P:carbohydrate metabolic process; C:extracellular region; F:chitin binding; F:chitin deacetylase activity; P:chitin metabolic process	EC:3.5.1.41		-0.106373	0.922317	-0.176311	0.88264	-0.663937	NA	-0.0699386	NA	-0.557564	0.586396	-0.487626	NA	0.0641679	0.996192	0.418362	0.70156	0.606547	NA	0.354194	1	0.542379	0.882384	0.188185	NA	1.89196	9.85e-05	0.721659	0.245779	0.913352	NA	-1.1703	NA	-0.978606	0.127751	0.191693	0.839981	-0.477403	NA	-0.127396	NA
comp39403_c5	fatty-acid amide hydrolase 2	3439	20	0	0.6575	10	F:carbon-nitrogen ligase activity, with glutamine as amido-N-donor; C:integral component of membrane; F:transferase activity; F:amidase activity; P:arginine metabolic process; P:L-phenylalanine metabolic process; P:proline metabolic process; P:tryptophan metabolic process; P:benzoate metabolic process; P:styrene catabolic process	EC:3.5.1.4		-0.264654	0.536205	-0.324866	0.473263	-0.343211	0.720052	-0.0602116	0.994162	-0.0785568	0.956059	-0.0183452	0.987001	-0.237219	0.991476	-0.113916	0.913633	0.00657963	0.999998	0.123303	1	0.243798	0.919415	0.120495	0.81322	0.271032	0.315168	0.193039	0.58158	0.34165	0.312755	-0.0779935	0.835022	0.0706183	0.885161	0.148612	0.715965	-0.224657	0.670002	-0.0739456	0.999847
comp24511_c0	omega-amidase partial	1362	20	6.62e-131	0.787	9	F:omega-amidase activity; P:glutamine metabolic process; P:oxaloacetate metabolic process; P:asparagine metabolic process; C:centrosome; C:extracellular exosome; C:mitochondrion; P:alanine metabolic process; P:aspartate metabolic process	EC:3.5.1.3		0.211105	0.55751	0.125598	0.815105	0.209351	0.781808	-0.0855063	0.992769	-0.00175342	0.999049	0.0837529	0.895899	0.0559478	0.994206	0.0504453	0.960963	-0.0699042	0.999998	-0.00550241	1	-0.125852	0.937908	-0.12035	0.729727	0.21818	0.498399	0.437114	0.219208	0.122636	0.782928	0.218934	0.550628	-0.0955438	0.860653	-0.314478	0.436169	0.0377023	0.961165	0.0852783	0.999847
comp304594_c0	glutamate receptor 1	353	20	2.85e-21	0.7615	16	F:extracellular-glutamate-gated ion channel activity; P:regulation of BMP signaling pathway; C:cell junction; P:synaptic transmission, glutamatergic; P:neuromuscular synaptic transmission; F:N-acetylmuramoyl-L-alanine amidase activity; P:ionotropic glutamate receptor signaling pathway; P:peptidoglycan catabolic process; C:muscle cell postsynaptic density; C:postsynaptic membrane; F:kainate select…	EC:3.5.1.28		0.123907	NA	0.108994	NA	0.163293	NA	-0.0149128	NA	0.0393861	NA	0.0542989	NA	-0.195797	0.991476	-0.0937241	NA	-0.0417343	NA	0.102073	1	0.154062	0.959447	0.0519898	NA	0.166484		0.0718576	NA	0.295887	NA	-0.094626	NA	0.129404	NA	0.22403	NA	-0.051726	NA	0.0256138	NA
comp36082_c0	n-acetylglucosamine-6-phosphate deacetylase	1985	20	1.74e-166	0.762	3	P:carbohydrate metabolic process; F:N-acetylglucosamine-6-phosphate deacetylase activity; P:N-acetylglucosamine metabolic process	EC:3.5.1.25		-0.368282	0.421368	0.00411694	0.994991	-0.1941	0.856933	0.372399	0.992769	0.174182	0.885726	-0.198217	0.815944	-0.07728	0.994428	-0.0809711	0.964437	0.100348	0.999998	-0.00369113	1	0.177628	0.950613	0.181319	0.76521	0.131061	0.800524	0.055697	0.936059	0.465406	0.403434	-0.0753644	0.905124	0.334345	0.595518	0.409709	0.485789	-0.428492	0.277834	-0.333805	0.999847
comp38309_c1	acid ceramidase	3368	20	3.71e-119	0.6455	5	C:extracellular region part; C:lysosome; C:integral component of membrane; F:ceramidase activity; P:glycosphingolipid metabolic process	EC:3.5.1.23		-0.360478	0.179405	-0.044712	0.943129	0.0250574	0.979392	0.315766	0.992769	0.385535	0.266041	0.0697694	0.912544	-0.144376	0.991476	-0.209461	0.728494	-0.042236	0.999998	-0.065085	1	0.10214	0.953432	0.167225	0.641917	-0.0129257	0.969216	-0.457256	0.0980859	0.22681	0.488844	-0.44433	0.114918	0.239736	0.461147	0.684066	0.0107229	-0.116144	0.854079	-0.153977	0.999847
comp39678_c1	glutaminase liver mitochondrial isoform x2	1838	20	0	0.863	2	P:glutamine metabolic process; F:glutaminase activity	EC:3.5.1.2		-0.0907002	0.897848	0.00891269	0.99076	-0.0313976	0.981511	0.0996129	0.993212	0.0593026	0.972363	-0.0403103	0.970788	-0.0889896	0.993019	-0.0213519	0.990382	-0.0860372	0.999998	0.0676377	1	0.00295245	1	-0.0646853	0.92331	0.612023	0.135811	0.0425297	0.951905	0.472491	0.384323	-0.569493	0.226758	-0.139531	0.858371	0.429962	0.445242	0.151836	0.835139	0.00733384	0.999847
comp38325_c2	pyrazinamidase nicotinamidase	1610	20	2.55e-126	0.7355	4	F:calcium ion binding; F:nicotinamidase activity; P:nicotinamide metabolic process; P:nicotinate nucleotide metabolic process	EC:3.5.1.19		-0.667817	0.0226829	-0.278394	0.578822	-0.276405	0.768823	0.389423	0.992769	0.391412	0.46968	0.0019893	0.998539	-0.104233	0.994206	-0.349785	0.716757	0.0683434	0.999998	-0.245552	1	0.172576	0.952859	0.418128	0.415415	-0.548331	0.224633	-0.603169	0.252864	-0.33513	0.586888	-0.0548374	0.935067	0.213201	0.779453	0.268038	0.695155	-0.897434	0.0186169	-0.836957	0.162108
comp28373_c0	pyrazinamidase nicotinamidase	1392	20	2.87e-179	0.8555	4	F:calcium ion binding; F:nicotinamidase activity; P:nicotinamide metabolic process; P:nicotinate nucleotide metabolic process	EC:3.5.1.19		0.0132661	0.987653	0.0353976	0.971898	-0.0121169	0.993643	0.0221315	0.998294	-0.025383	0.991139	-0.0475144	0.970322	-0.188707	0.991476	-0.118903	0.934816	0.0310774	0.999998	0.0698038	1	0.219785	0.934605	0.149981	0.814706	0.889979	0.0715953	0.537293	0.379212	0.331042	NA	-0.352686	NA	-0.558937	0.430405	-0.206251	0.811556	0.0201249	0.98628	-0.0285963	0.999847
comp30871_c0	threonine aspartase 1	3606	20	5.11e-109	0.6865	4	F:asparaginase activity; P:alanine metabolic process; P:asparagine metabolic process; P:aspartate metabolic process	EC:3.5.1.1		-0.0614085	0.842955	-0.202469	0.369496	-0.0997916	0.839321	-0.14106	0.992769	-0.0383831	0.960452	0.102677	0.782306	-0.0857748	0.991476	0.0324183	0.976108	-0.0155768	0.999998	0.118193	1	0.0701979	0.964044	-0.0479952	0.912337	-0.521161	0.055924	-0.0146785	0.976824	-0.197722	0.61965	0.506483	0.124359	0.32344	0.36234	-0.183043	0.673754	-0.152349	0.805308	-0.0590114	0.999847
comp29119_c0	l-asparaginase	2514	20	7.36e-148	0.7695	4	F:asparaginase activity; P:alanine metabolic process; P:asparagine metabolic process; P:aspartate metabolic process	EC:3.5.1.1		-0.454191	0.0630398	-0.226606	0.558147	-0.225797	0.761882	0.227585	0.992769	0.228394	0.679161	0.000809643	0.999331	-0.285987	0.991476	-0.0456309	0.97529	-0.126697	0.999998	0.240356	1	0.15929	0.947009	-0.0810664	0.891352	-0.0258577	0.940865	0.222189	0.513748	0.469914	0.162287	0.248047	0.418617	0.495772	0.063494	0.247725	0.496619	-0.259985	0.517592	-0.122218	0.999847
comp19361_c0	protein n-terminal asparagine amidohydrolase	1867	20	9.19e-121	0.7695	2	F:protein-N-terminal asparagine amidohydrolase activity; P:asparagine metabolic process	EC:3.5.1		-0.498385	0.294001	-0.16608	0.851799	-0.319864	0.791404	0.332306	0.992769	0.178522	0.903435	-0.153784	0.877797	0.12257	0.991476	0.267302	0.751952	0.26009	0.999998	0.144732	1	0.13752	0.953485	-0.00721185	0.990505	0.0827297	0.870447	0.218248	0.695746	0.0635222	0.92405	0.135518	0.811867	-0.0192075	0.986573	-0.154726	0.820457	0.0255439	0.973873	0.15921	0.999847
comp37038_c0	probable h aca ribonucleoprotein complex subunit 1	3316	20	3.44e-30	0.8285	6	P:ribosome biogenesis; C:viral nucleocapsid; P:pseudouridine synthesis; C:box H/ACA snoRNP complex; F:protein-N-terminal asparagine amidohydrolase activity; P:asparagine metabolic process	EC:3.5.1		-0.508767	0.000975607	-0.448275	0.00816876	-0.14728	0.781808	0.0604925	0.992769	0.361487	0.0816388	0.300994	0.269838	-0.139558	0.991476	-0.294155	0.678385	0.156812	0.999998	-0.154597	1	0.29637	0.898313	0.450967	0.221391	-0.883439	0.000517839	-0.436933	0.197194	-0.330697	0.375732	0.446506	0.166731	0.552742	0.0554468	0.106235	0.828253	-0.58086	0.11265	-0.355291	0.999847
comp33625_c0	ubiquitin carboxyl-terminal hydrolase 5	2606	20	0	0.729	6	P:protein deubiquitination; F:ubiquitinyl hydrolase activity; P:ubiquitin-dependent protein catabolic process; F:omega peptidase activity; F:zinc ion binding; F:cysteine-type peptidase activity	EC:3.4; EC:3.4.19		0.23042	0.245506	0.17111	0.512341	0.157612	0.761882	-0.0593108	0.992769	-0.0728084	0.912088	-0.0134976	0.981822	0.00281113	0.999839	0.165457	0.721196	-0.0254596	0.999998	0.162646	1	-0.0282707	0.988067	-0.190916	0.441159	-0.369502	0.114581	0.0487182	0.903284	-0.290689	0.350132	0.41822	0.128916	0.0788133	0.856334	-0.339407	0.268072	0.0706722	0.933436	0.105954	0.999847
comp34752_c2	proteasome subunit beta type-7	1412	20	2.44e-114	0.7755	5	C:cytoplasm; C:proteasome core complex; C:nucleus; F:threonine-type endopeptidase activity; P:proteolysis involved in cellular protein catabolic process	EC:3.4.25		0.197269	0.343726	0.124607	0.681423	0.198306	0.705164	-0.0726622	0.992769	0.00103655	0.999049	0.0736988	0.859937	-0.152895	0.991476	-0.0520762	0.96118	-0.00261054	0.999998	0.100819	1	0.150285	0.926494	0.0494657	0.913109	-0.369702	0.179683	0.147729	0.707422	-0.271292	0.458592	0.517431	0.11112	0.0984098	0.842789	-0.419021	0.232054	-0.0748065	0.928789	-0.0730418	0.999847
comp29118_c0	proteasome subunit beta type-6	999	20	1.95e-87	0.727	6	C:cytoplasm; C:proteasome core complex; P:proteasome-mediated ubiquitin-dependent protein catabolic process; P:proteasomal ubiquitin-independent protein catabolic process; C:nucleus; F:threonine-type endopeptidase activity	EC:3.4.25		0.0411087	0.937572	0.00131233	0.997591	0.176376	0.813002	-0.0397964	0.994792	0.135267	0.863529	0.175063	0.746564	-0.327591	0.991476	-0.293132	0.689633	0.034671	0.999998	0.0344593	1	0.362262	0.882498	0.327803	0.410078	-0.760276	0.00139646	-0.168384	0.643824	-0.404372	0.234989	0.591891	0.0697459	0.355904	0.244842	-0.235987	0.523958	-0.254669	0.543914	-0.185814	0.999847
comp12921_c0	proteasome subunit beta type-5	1220	20	2.96e-136	0.8285	5	C:cytoplasm; C:proteasome core complex; C:nucleus; F:threonine-type endopeptidase activity; P:proteolysis involved in cellular protein catabolic process	EC:3.4.25		0.107118	0.79989	0.0542637	0.927458	0.147509	0.834003	-0.0528547	0.994162	0.0403905	0.972251	0.0932452	0.876022	-0.126714	0.991476	-0.160829	0.828509	0.039022	0.999998	-0.0341145	1	0.165737	0.929007	0.199851	0.588934	-0.660616	0.00568639	-0.0792617	0.845753	-0.364458	0.279842	0.581354	0.0707445	0.296158	0.358469	-0.285197	0.413856	-0.149869	0.796756	-0.0626156	0.999847
comp42045_c0	proteasome subunit beta type-4	1018	20	2.38e-86	0.701	6	C:cytoplasm; C:proteasome core complex; P:proteasome-mediated ubiquitin-dependent protein catabolic process; P:proteasomal ubiquitin-independent protein catabolic process; C:nucleus; F:threonine-type endopeptidase activity	EC:3.4.25		0.271142	0.227198	0.180687	0.564244	0.223362	0.717528	-0.0904546	0.992769	-0.0477802	0.958566	0.0426743	0.93764	-0.093079	0.991476	-0.0903686	0.916369	0.0816471	0.999998	0.00271042	1	0.174726	0.922981	0.172016	0.627154	-0.211699	0.500686	0.308792	0.394763	-0.232167	0.557229	0.520492	0.120779	-0.0204675	0.977069	-0.540959	0.133465	-0.210706	0.591389	-0.0506547	0.999847
comp31508_c0	proteasome subunit beta type-3	932	20	1.49e-112	0.8715	7	C:cytoplasm; C:proteasome core complex; P:proteasome-mediated ubiquitin-dependent protein catabolic process; P:proteasomal ubiquitin-independent protein catabolic process; C:integral component of membrane; C:nucleus; F:threonine-type endopeptidase activity	EC:3.4.25		0.133174	0.739181	0.0855068	0.880718	0.236196	0.751698	-0.0476674	0.994162	0.103022	0.912769	0.150689	0.783332	-0.00299651	0.999709	0.0275859	0.976187	0.000780526	0.999998	0.0305824	1	0.00377704	1	-0.0268054	0.947728	-0.267278	0.33833	0.110514	0.783596	-0.267034	0.450201	0.377791	0.212003	0.000244438	0.999798	-0.377547	0.270893	-0.0275249	0.974206	0.0446466	0.999847
comp30889_c0	proteasome subunit beta type-2-like	899	20	8.58e-97	0.8355	5	C:cytoplasm; C:proteasome core complex; C:nucleus; F:threonine-type endopeptidase activity; P:proteolysis involved in cellular protein catabolic process	EC:3.4.25		0.359039	0.207082	0.218882	0.597101	0.22814	0.764519	-0.140157	0.992769	-0.130899	0.875354	0.0092577	0.991514	-0.133227	0.991476	-0.0761067	0.927243	-0.100863	0.999998	0.0571204	1	0.0323638	0.988801	-0.0247566	0.959171	-0.408419	0.089445	0.124214	0.730073	-0.376261	0.24058	0.532633	0.0804537	0.0321584	0.951129	-0.500474	0.103549	0.148437	0.855255	0.11182	0.999847
comp29685_c0	proteasome subunit beta type-1	941	20	2.05e-96	0.767	5	C:cytoplasm; C:proteasome core complex; C:nucleus; F:threonine-type endopeptidase activity; P:proteolysis involved in cellular protein catabolic process	EC:3.4.25		0.119394	0.711325	0.0811752	0.857748	0.170837	0.774104	-0.0382187	0.994162	0.0514429	0.957157	0.0896616	0.85607	0.00468872	0.999605	0.0378845	0.970239	0.023969	0.999998	0.0331958	1	0.0192803	0.996466	-0.0139155	0.977071	-0.632073	0.0181131	-0.0988775	0.822291	-0.340187	0.363171	0.533196	0.112933	0.291887	0.435119	-0.241309	0.552855	-0.00309495	0.996502	-0.000921873	0.999847
comp42107_c0	proteasome subunit alpha type-7-1	1049	20	2.25e-139	0.9515	5	C:cytoplasm; C:proteasome core complex, alpha-subunit complex; P:ubiquitin-dependent protein catabolic process; C:nucleus; F:threonine-type endopeptidase activity	EC:3.4.25		0.278667	0.357756	0.15108	0.75498	0.264835	0.727909	-0.127587	0.992769	-0.0138319	0.99258	0.113755	0.847295	-0.0770956	0.991476	-0.144898	0.851176	-0.00776036	0.999998	-0.0678029	1	0.0693352	0.971838	0.137138	0.736459	-0.273248	0.395854	0.283564	0.466954	-0.308128	0.443135	0.556812	0.116781	-0.0348798	0.957409	-0.591691	0.117484	-0.133367	0.833295	0.00198464	0.999847
comp28872_c0	proteasome subunit alpha type-6-like	1003	20	8.01e-133	0.8575	5	C:cytoplasm; C:proteasome core complex, alpha-subunit complex; P:ubiquitin-dependent protein catabolic process; C:nucleus; F:threonine-type endopeptidase activity	EC:3.4.25		0.287952	0.356171	0.220286	0.593753	0.271229	0.7283	-0.0676653	0.994162	-0.0167225	0.990898	0.0509428	0.941897	0.0105796	0.999496	0.0411071	0.969503	-0.0424582	0.999998	0.0305275	1	-0.0530378	0.977011	-0.0835653	0.844894	-0.411317	0.153745	0.115816	0.790891	-0.438982	0.243692	0.527133	0.118769	-0.0276651	0.96674	-0.554798	0.124511	0.00364598	0.996235	0.00856155	0.999847
comp33013_c0	proteasome subunit alpha type-5	1022	20	4.61e-149	0.92	5	C:cytoplasm; C:proteasome core complex, alpha-subunit complex; P:ubiquitin-dependent protein catabolic process; C:nucleus; F:threonine-type endopeptidase activity	EC:3.4.25		0.100351	0.802716	0.0770881	0.885818	0.17744	0.796327	-0.0232626	0.995985	0.0770894	0.936711	0.100352	0.856345	-0.279848	0.991476	-0.219964	0.784128	-0.0521382	0.999998	0.0598842	1	0.22771	0.922981	0.167826	0.721591	-0.713393	0.0119051	-0.0522781	0.918867	-0.371569	0.350642	0.661114	0.0790123	0.341824	0.373552	-0.319291	0.441698	-0.164853	0.812285	-0.0661085	0.999847
comp41988_c0	proteasome subunit alpha type-4	2776	20	2.85e-146	0.9465	5	C:cytoplasm; C:proteasome core complex, alpha-subunit complex; P:ubiquitin-dependent protein catabolic process; C:nucleus; F:threonine-type endopeptidase activity	EC:3.4.25		-0.218374	0.199575	-0.210752	0.274266	-0.024511	0.96249	0.00762195	0.998294	0.193863	0.470603	0.186241	0.521117	-0.257559	0.991476	-0.194743	0.772611	0.0207941	0.999998	0.0628163	1	0.278353	0.898313	0.215537	0.544414	-0.752347	0.000293545	-0.284114	0.326965	-0.312761	0.301522	0.468233	0.0970241	0.439585	0.0649098	-0.0286476	0.951449	-0.332799	0.309831	-0.143237	0.999847
comp24212_c0	proteasome subunit alpha type-3	1028	20	6.11e-139	0.894	5	C:cytoplasm; C:proteasome core complex, alpha-subunit complex; P:ubiquitin-dependent protein catabolic process; C:nucleus; F:threonine-type endopeptidase activity	EC:3.4.25		0.0785959	0.872733	-0.00354379	0.994113	0.211316	0.771328	-0.0821397	0.992769	0.13272	0.869589	0.21486	0.68668	-0.17969	0.991476	-0.17233	0.785695	-0.0285288	0.999998	0.00736028	1	0.151161	0.928985	0.143801	0.689743	-0.655321	0.0268716	-0.0509945	0.923372	-0.380818	0.352151	0.604327	0.105119	0.274504	0.532275	-0.329823	0.438271	-0.107916	0.889208	0.0126484	0.999847
comp36260_c0	proteasome subunit alpha type-2	3132	20	4.85e-133	0.907	5	C:cytoplasm; C:proteasome core complex, alpha-subunit complex; P:ubiquitin-dependent protein catabolic process; C:nucleus; F:threonine-type endopeptidase activity	EC:3.4.25		0.0405154	0.925708	-0.0627739	0.900122	0.127522	0.834003	-0.103289	0.992769	0.0870065	0.912088	0.190296	0.660016	-0.0845707	0.991476	-0.0985988	0.908345	-0.0309686	0.999998	-0.0140281	1	0.0536021	0.977373	0.0676302	0.883259	-0.430905	0.122065	0.134846	0.743763	-0.250856	0.515086	0.565751	0.0983805	0.180049	0.679092	-0.385702	0.289689	-0.24031	0.596353	-0.0961882	0.999847
comp27365_c0	proteasome subunit alpha type-1	1359	20	3.98e-151	0.848	5	C:cytoplasm; C:proteasome core complex, alpha-subunit complex; P:ubiquitin-dependent protein catabolic process; C:nucleus; F:threonine-type endopeptidase activity	EC:3.4.25		0.431229	0.0695774	0.3312	0.264351	0.279902	0.702561	-0.100028	0.992769	-0.151326	0.823049	-0.0512979	0.936994	-0.00657691	0.999605	0.033212	0.974669	-0.0585098	0.999998	0.0397889	1	-0.0519329	0.976796	-0.0917217	0.813147	-0.118517	0.701738	0.382363	0.232906	-0.209205	0.565034	0.500879	0.10997	-0.0906885	0.851162	-0.591568	0.0686561	0.0761518	0.93689	0.101585	0.999847
comp36110_c1	cytohesin-1 isoform x2	2118	20	0	0.942	8	C:cytoplasm; P:positive regulation of GTPase activity; C:proteasome core complex; P:regulation of ARF protein signal transduction; F:ARF guanyl-nucleotide exchange factor activity; C:nucleus; F:threonine-type endopeptidase activity; P:proteolysis involved in cellular protein catabolic process	EC:3.4.25		-0.113218	0.877587	-0.10794	0.90711	-0.225046	0.837551	0.00527763	0.999518	-0.111828	0.945022	-0.117105	0.901347	-0.113503	0.991476	0.219854	0.822589	-0.0052294	0.999998	0.333358	1	0.108274	0.964044	-0.225084	0.665606	1.08594	0.00436568	0.702151	0.141531	0.726654	0.177677	-0.383788	0.438367	-0.359285	0.551922	0.0245038	0.977318	-0.0397898	0.965055	-0.0298192	0.999847
comp34135_c0	15-hydroxyprostaglandin dehydrogenase	1878	20	3.46e-104	0.7255	7	C:cytoplasm; F:oxidoreductase activity; C:proteasome core complex, alpha-subunit complex; P:ubiquitin-dependent protein catabolic process; C:nucleus; F:threonine-type endopeptidase activity; P:oxidation-reduction process	EC:3.4.25		-0.614286	0.170445	-0.172934	0.849704	0.10302	0.938895	0.441352	0.992769	0.717307	0.186775	0.275955	0.767221	0.0327116	0.999496	-0.0895824	0.945798	0.113528	0.999998	-0.122294	1	0.0808169	0.974993	0.203111	0.669604	-0.595262	0.167844	-1.0106	0.0284308	-0.230098	NA	-0.415339	NA	0.365164	0.55842	0.780503	0.140407	0.0557951	0.946916	-0.0941707	0.999847
comp30767_c0	receptor-type tyrosine-protein phosphatase kappa	1118	20	4.24e-66	0.9245	8	F:protein tyrosine phosphatase activity; F:metalloendopeptidase activity; F:ATP binding; C:integral component of membrane; P:proteolysis; P:peptidyl-tyrosine dephosphorylation; F:zinc ion binding; P:tyrosine metabolic process	EC:3.4.24; EC:3.1.3.48		0.254952	0.71957	0.44608	0.508129	-0.271796	0.834003	0.191128	0.992769	-0.526748	0.528814	-0.717876	0.31167	-0.151652	0.991476	0.0519016	0.976108	0.0521175	0.999998	0.203553	1	0.203769	0.93604	0.000215911	0.999811	0.971682	0.0207044	0.141403	0.83281	0.588514	0.307568	-0.83028	0.115346	-0.383168	0.563067	0.447111	0.463701	0.119643	0.910628	0.065122	0.999847
comp30767_c1	receptor-type tyrosine-protein phosphatase kappa	1350	20	0	0.8505	9	F:protein tyrosine phosphatase activity; F:metalloendopeptidase activity; F:ATP binding; F:transferase activity; C:integral component of membrane; P:proteolysis; P:peptidyl-tyrosine dephosphorylation; F:zinc ion binding; P:tyrosine metabolic process	EC:3.4.24; EC:3.1.3.48		0.29253	0.708505	0.510469	0.489108	-0.339078	0.819673	0.217939	0.992769	-0.631608	0.467098	-0.849547	0.253711	-0.0359015	0.999496	0.342408	0.732808	0.296436	0.999998	0.378309	1	0.332338	0.919841	-0.0459713	0.958544	1.54496	0.000313717	0.558048	0.325462	0.853489	0.165305	-0.986908	0.0929908	-0.691467	0.242419	0.295441	0.686904	0.146773	0.897973	0.386781	0.999847
comp292944_c0	zinc metalloproteinase nas-15	282	20	9.86e-10	0.658	4	F:metalloendopeptidase activity; C:meprin A complex; P:proteolysis; F:zinc ion binding	EC:3.4.24		0.0646794	NA	0.0290457	NA	-0.165849	NA	-0.0356337	NA	-0.230528	NA	-0.194895	NA	-0.0381298	0.999496	0.0823606	NA	-0.150457	NA	0.12049	1	-0.112327	0.975083	-0.232817	NA	-0.250301	0.701738	-0.346582	NA	-0.153914	NA	-0.0962803	NA	0.0963872	NA	0.192668	NA	0.306314	NA	0.270506	NA
comp19650_c0	zinc metalloproteinase nas-13	697	20	4.68e-35	0.654	3	F:metalloendopeptidase activity; P:proteolysis; F:zinc ion binding	EC:3.4.24		0.0202809	0.985192	0.223601	0.842656	0.304916	NA	0.20332	NA	0.284636	0.862856	0.0813152	NA	0.0143994	0.999605	0.037046	0.984926	-0.0220415	0.999998	0.0226466	1	-0.0364409	0.996466	-0.0590875	0.946926	-0.0974785	0.830563	-0.784987	0.0486602	-0.159365	0.768899	-0.687509	0.106689	-0.0618866	0.932972	0.625622	0.16396	0.254018	0.782142	-0.16983	0.999847
comp394241_c0	venom metalloproteinase 3 isoform x3	516	20	1.77e-100	0.903	3	F:metalloendopeptidase activity; P:proteolysis; P:integrin-mediated signaling pathway	EC:3.4.24		-0.280749	NA	-0.0301545	NA	-0.0200718	NA	0.250595	NA	0.260677	NA	0.0100827	NA	-0.206393	0.991476	0.0361531	NA	0.0983029	NA	0.242546	1	0.304695	0.922981	0.0621498	NA	0.582582	0.307904	0.593831	NA	0.504752	NA	0.0112487	NA	-0.0778304	NA	-0.0890791	NA	-0.101947	NA	-0.344425	NA
comp37958_c0	tolloid-like protein 2	4619	20	0	0.8125	4	F:metalloendopeptidase activity; P:proteolysis; F:calcium ion binding; F:zinc ion binding	EC:3.4.24		-0.921578	0.0100356	-0.589033	0.213336	-0.496947	0.694869	0.332545	0.992769	0.424631	0.58757	0.0920859	0.931021	-0.21133	0.991476	-0.0477507	0.97059	0.0245006	0.999998	0.163579	1	0.23583	0.919841	0.0722513	0.896357	-0.402491	0.367631	-0.383068	0.475219	0.559295	0.313453	0.0194238	0.976553	0.961787	0.0233252	0.942363	0.0709151	-0.790202	0.0515741	-0.584032	0.645492
comp38668_c1	ring finger protein nhl-1 isoform x4	6359	20	0	0.7215	3	F:metalloendopeptidase activity; P:proteolysis; F:zinc ion binding	EC:3.4.24		0.461883	0.0473375	0.615482	0.00554878	0.271299	0.709877	0.153599	0.992769	-0.190583	0.754241	-0.344183	0.406542	0.168722	0.991476	0.118283	0.913784	-0.0402298	0.999998	-0.0504393	1	-0.208952	0.922981	-0.158513	0.749652	0.516878	0.0361952	0.255088	0.440952	0.156914	0.672252	-0.26179	0.389067	-0.359964	0.232411	-0.0981739	0.825646	0.0934577	0.895167	0.186691	0.999847
comp17172_c0	probable trna n6-adenosine mitochondrial	1867	20	6.79e-132	0.686	5	F:metalloendopeptidase activity; C:EKC/KEOPS complex; P:tRNA threonylcarbamoyladenosine modification; C:integral component of membrane; P:proteolysis	EC:3.4.24		0.0303585	0.960461	-0.0837028	0.899729	-0.074365	0.93047	-0.114061	0.992769	-0.104723	0.923419	0.00933783	0.99176	-0.00462084	0.999605	-0.0779402	0.938032	-0.164667	0.999998	-0.0733193	1	-0.160046	0.928142	-0.0867269	0.848483	-0.747296	0.00589916	-0.137726	0.75057	-0.40877	0.285422	0.60957	0.0902153	0.338526	0.354295	-0.271045	0.511231	0.0390483	0.967899	-0.00820281	0.999847
comp242891_c0	potassium voltage-gated channel protein shaw-like	645	20	6.59e-119	0.8605	8	P:regulation of ion transmembrane transport; F:zinc ion binding; P:protein homooligomerization; C:voltage-gated potassium channel complex; F:delayed rectifier potassium channel activity; F:metalloendopeptidase activity; P:proteolysis; P:potassium ion transmembrane transport	EC:3.4.24		-0.0753502	0.945157	0.378875	NA	-0.167883	NA	0.454225	NA	-0.0925328	0.9698	-0.546758	NA	-0.158872	0.991476	0.272402	NA	-0.124506	NA	0.431274	1	0.0343655	0.99816	-0.396909	NA	0.582963	0.316509	0.0523527	NA	0.314077	NA	-0.53061	NA	-0.268885	NA	0.261725	NA	0.156763	NA	0.0635335	NA
comp41004_c0	paraplegin	4340	20	0	0.712	7	C:integral component of membrane; F:zinc ion binding; P:regulation of transcription, DNA-templated; F:metalloendopeptidase activity; P:proteolysis; F:ATP binding; C:H4/H2A histone acetyltransferase complex	EC:3.4.24		-0.035544	0.936002	-0.0309819	0.953993	-0.105369	0.869298	0.00456218	0.999518	-0.0698247	0.937072	-0.0743869	0.886918	-0.0299647	0.995326	0.130006	0.809233	0.00945297	0.999998	0.159971	1	0.0394177	0.981416	-0.120553	0.687206	0.289204	0.176744	0.280507	0.287789	0.312173	0.262019	-0.00869756	0.980041	0.0229689	0.961009	0.0316665	0.940825	0.0688643	0.92111	0.0649299	0.999847
comp24799_c0	papilin isoform x5	3066	20	0	0.713	8	P:negative regulation of endopeptidase activity; F:serine-type endopeptidase inhibitor activity; F:metalloendopeptidase activity; F:chitin binding; P:proteolysis; F:zinc ion binding; C:proteinaceous extracellular matrix; P:chitin metabolic process	EC:3.4.24		-0.63475	0.015709	-0.210024	0.674716	-0.0991033	0.91281	0.424726	0.971931	0.535647	0.117869	0.110921	0.875052	-0.0998849	0.991476	-0.0672276	0.952953	0.0636042	0.999998	0.0326573	1	0.163489	0.930297	0.130832	0.758811	-0.39297	0.2401	-0.154061	0.746828	-0.0954531	0.85462	0.238909	0.554504	0.297517	0.514309	0.0586078	0.926816	-0.46004	0.428566	-0.23461	0.999847
comp379611_c0	papilin isoform x4	214	20	1.33e-25	0.737	6	P:negative regulation of endopeptidase activity; F:serine-type endopeptidase inhibitor activity; F:metalloendopeptidase activity; P:proteolysis; F:zinc ion binding; C:proteinaceous extracellular matrix	EC:3.4.24		-0.604225	NA	-0.22963	NA	-0.520769	NA	0.374595	NA	0.0834562	NA	-0.291139	NA	0.123616	0.991932	-0.0477249	NA	0.0434867	NA	-0.171341	1	-0.0801297	0.982943	0.0912115	NA	0.262163	0.687784	0.599468	NA	0.560393	NA	0.337306	NA	0.29823	NA	-0.0390757	NA	-0.0101871	NA	0.180992	NA
comp124065_c0	neprilysin-2 isoform x1	1315	20	0	0.906	3	C:integral component of membrane; F:metalloendopeptidase activity; P:proteolysis	EC:3.4.24		-0.313097	0.502764	0.00936963	0.990732	-0.255672	0.804996	0.322467	0.992769	0.0574247	0.972243	-0.265042	0.723256	-0.193415	0.991476	-0.11018	0.924987	-0.137786	0.999998	0.0832343	1	0.0556286	0.982845	-0.0276057	0.965165	0.292771	0.335611	0.0958978	0.830908	-0.129027	0.763635	-0.196873	0.592707	-0.421798	0.205286	-0.224924	0.593985	0.605515	0.171324	-0.0396689	0.999847
comp228912_c0	neprilysin-2 isoform x1	601	20	2.02e-84	0.7705	3	C:integral component of membrane; F:metalloendopeptidase activity; P:proteolysis	EC:3.4.24		-0.0448263	0.969154	0.415785	0.633598	-0.144895	0.927848	0.460611	NA	-0.100069	0.966577	-0.56068	NA	-0.179332	0.991476	-0.201655	0.886381	-0.194982	NA	-0.0223226	1	-0.0156498	1	0.00667289	NA	0.686323	0.153787	0.433341	0.469764	0.223534	NA	-0.252981	NA	-0.462789	0.508605	-0.209807	0.795314	0.165116	NA	-0.19928	NA
comp18945_c0	mitochondrial-processing peptidase subunit beta	2008	20	0	0.8215	3	F:metal ion binding; F:metalloendopeptidase activity; P:proteolysis	EC:3.4.24		0.151853	0.625155	0.283224	0.295015	0.11646	0.852201	0.13137	0.992769	-0.0353932	0.972251	-0.166764	0.712932	0.190497	0.991476	0.225709	0.735963	0.00459086	0.999998	0.0352124	1	-0.185906	0.922981	-0.221118	0.555734	0.213279	0.617238	0.260758	0.605344	0.13712	0.813393	0.0474794	0.934076	-0.0761584	0.921049	-0.123638	0.853064	0.344142	0.483516	0.213926	0.999847
comp12900_c0	mitochondrial-processing peptidase subunit alpha	2038	20	0	0.8355	3	F:metal ion binding; F:metalloendopeptidase activity; P:proteolysis	EC:3.4.24		0.159955	0.49318	0.0160072	0.970409	0.0993114	0.84557	-0.143948	0.992769	-0.0606438	0.931222	0.0833042	0.83905	0.014721	0.999496	0.103704	0.817827	-0.0964605	0.999998	0.0889828	1	-0.111181	0.922981	-0.200164	0.322612	-0.232429	0.402817	0.107623	0.785205	-0.164862	0.658422	0.340052	0.25197	0.0675669	0.892143	-0.272485	0.443569	0.162748	0.710396	0.138182	0.999847
comp34493_c0	mitochondrial intermediate peptidase	2548	20	0	0.744	3	F:metal ion binding; F:metalloendopeptidase activity; P:proteolysis	EC:3.4.24		0.256714	0.108564	0.178467	0.398728	0.12733	0.77739	-0.0782469	0.992769	-0.129384	0.73614	-0.0511373	0.894142	-0.0166616	0.999496	0.0830247	0.91059	-0.098666	0.999998	0.0996863	1	-0.0820044	0.954802	-0.181691	0.524735	0.367348	0.20996	0.613168	0.0616261	0.078158	0.867285	0.24582	0.483067	-0.289191	0.454844	-0.53501	0.141288	0.0644854	0.915091	0.0551422	0.999847
comp30503_c0	mitochondrial inner membrane protease atp23 homolog	1023	20	1.98e-88	0.695	2	F:metalloendopeptidase activity; P:proteolysis	EC:3.4.24		-0.125889	0.740056	-0.0635199	0.910777	0.102065	0.886597	0.0623686	0.994162	0.227954	0.658942	0.165585	0.746896	0.112542	0.991476	0.102038	0.903042	-0.066437	0.999998	-0.0105035	1	-0.178979	0.922981	-0.168475	0.635313	-0.10859	0.749275	0.416677	0.224233	-0.188816	0.636986	0.525267	0.115793	-0.0802262	0.880976	-0.605494	0.0843639	0.107795	0.873152	0.130877	0.999847
comp422475_c0	meprin a subunit alpha	419	20	6.6e-12	0.6455	4	C:integral component of membrane; F:metalloendopeptidase activity; P:proteolysis; F:zinc ion binding	EC:3.4.24		-0.697555	0.16246	-0.591194	0.326179	-0.348667	0.802284	0.10636	NA	0.348887	0.77099	0.242527	0.821515	-0.0319052		-0.027491	NA	-0.058442	NA	0.00441427	1	-0.0265367	0.996423	-0.030951	NA	-0.66425	0.181767	-0.252807	0.714909	-0.106906	NA	0.411443	NA	0.557345	0.401116	0.145902	0.872463	0.325802	NA	0.0265228	NA
comp39618_c0	membrane metallo-endopeptidase-like 1 isoform x2	6114	20	0	0.7945	3	C:integral component of membrane; F:metalloendopeptidase activity; P:proteolysis	EC:3.4.24		-0.102324	0.716507	-0.188952	0.464627	-0.0110465	0.986521	-0.0866275	0.992769	0.091278	0.875354	0.177905	0.625911	0.194707	0.991476	0.00646123	0.996539	0.0319492	0.999998	-0.188246	1	-0.162758	0.922981	0.025488	0.957095	-0.14362	0.590462	0.0359688	0.928245	0.0321094	0.940375	0.179589	0.536194	0.175729	0.610918	-0.00385936	0.993801	0.0512789	0.932155	0.0659567	0.999847
comp376073_c0	membrane metallo-endopeptidase-like 1	365	20	1.1e-43	0.8325	3	C:integral component of membrane; F:metalloendopeptidase activity; P:proteolysis	EC:3.4.24		-0.0292637	0.979945	0.598038	0.40327	-0.00518922	NA	0.627302	NA	0.0240744	0.99346	-0.603227	NA	0.00725067	0.999605	0.0771742	NA	-0.0231915	NA	0.0699236	1	-0.0304422	0.998666	-0.100366	NA	0.695951	0.195196	0.591563	0.346677	0.496613	NA	-0.104389	NA	-0.199338	NA	-0.0949491	NA	0.100034	NA	0.146364	NA
comp28595_c0	matrix metalloproteinase-14-like	570	20	6.03e-38	0.6075	4	F:metalloendopeptidase activity; P:proteolysis; C:extracellular matrix; F:zinc ion binding	EC:3.4.24		-0.362395	NA	0.2199	NA	-0.0122215	NA	0.582296	NA	0.350174	NA	-0.232122	NA	-0.836541	0.399501	-0.608435	0.539532	-0.193802	NA	0.228107	1	0.64274	0.814654	0.414633	NA	-0.0111087	0.989254	0.0654878	NA	0.0149792	NA	0.0765965	NA	0.0260879	NA	-0.0505086	NA	-0.205501	0.834258	0.0881961	0.999847
comp37278_c0	matrix metalloproteinase-14 isoform x2	3622	20	0	0.7825	5	F:metalloendopeptidase activity; P:proteolysis; F:calcium ion binding; C:extracellular matrix; F:zinc ion binding	EC:3.4.24		0.211255	0.63836	0.404189	0.300149	-0.044822	0.966438	0.192934	0.992769	-0.256077	0.731445	-0.449011	0.388624	0.207896	0.991476	0.347951	0.639668	0.0325891	0.999998	0.140056	1	-0.175307	0.942145	-0.315362	0.451708	1.06403	1.44e-06	0.598099	0.034066	0.628379	0.0623178	-0.465926	0.121202	-0.435646	0.116549	0.0302797	0.954157	0.368502	0.359216	0.21226	0.999847
comp31971_c0	lipophorin receptor	2686	20	0	0.7545	5	C:integral component of membrane; F:metalloendopeptidase activity; P:proteolysis; F:calcium ion binding; F:zinc ion binding	EC:3.4.24		-0.303519	0.655528	-0.0805101	0.944191	0.105007	0.940914	0.223009	0.992769	0.408526	0.698835	0.185517	0.868853	-0.0712344	0.995326	0.348524	0.766877	0.069438	0.999998	0.419758	1	0.140672	0.964343	-0.279086	0.686524	0.520282	0.377055	0.445346	0.50569	0.526122	0.484537	-0.0749358	0.929813	0.00584054	0.997363	0.0807764	0.942004	-0.0859189	0.939805	-0.123818	0.999847
comp33838_c0	leishmanolysin-like peptidase	2332	20	0	0.791	13	F:microtubule binding; P:mitotic nuclear division; P:microtubule severing; F:metalloendopeptidase activity; P:cell adhesion; C:centrosome; P:proteolysis; C:membrane; C:spindle pole; C:katanin complex; P:cell division; C:microtubule; C:tubulin complex	EC:3.4.24		0.343111	0.360742	0.0424431	0.956479	-0.00504306	0.996983	-0.300668	0.992769	-0.348154	0.564942	-0.0474861	0.95568	-0.042566	0.998988	0.225133	0.817827	0.0160727	0.999998	0.267699	1	0.0586387	0.984282	-0.20906	0.69401	0.600006	0.17006	0.765854	0.125302	0.607705	0.284057	0.165848	0.788378	0.00769903	0.994652	-0.158149	0.835461	0.0840171	0.926849	-0.0647212	0.999847
comp25759_c0	isoform c	510	20	1.17e-19	0.503	6	F:identical protein binding; P:membrane protein ectodomain proteolysis; F:metalloendopeptidase activity; C:perivitelline space; P:protein oligomerization; C:membrane	EC:3.4.24		-0.0225375	0.983696	0.0185294	NA	-0.244481	NA	0.0410669	NA	-0.221944	0.909063	-0.263011	NA	0.0782697	0.995181	0.308432	NA	-0.0977129	NA	0.230162	1	-0.175983	0.955578	-0.406145	NA	1.15534	0.0266921	0.978847	0.0992819	0.795698	NA	-0.176494	NA	-0.359643	NA	-0.183149	NA	0.153305	0.898855	-0.0562215	0.999847
comp40180_c0	insulin-degrading enzyme isoform x2	3308	20	0	0.675	3	F:metal ion binding; F:metalloendopeptidase activity; P:proteolysis	EC:3.4.24		-0.214339	0.421447	-0.226781	0.449589	-0.0390133	0.953463	-0.0124414	0.998177	0.175326	0.731445	0.187767	0.668884	-0.124618	0.991476	-0.209169	0.771601	0.0657701	0.999998	-0.0845507	1	0.190388	0.922981	0.274939	0.447474	-0.306402	0.236894	0.301178	0.342325	0.0297698	0.949321	0.60758	0.057237	0.336171	0.260131	-0.271408	0.431627	-0.205423	0.557849	-0.0142233	0.999847
comp3820_c0	high choriolytic enzyme 1-like	289	20	2.5e-15	0.6475	5	P:negative regulation of endopeptidase activity; F:serine-type endopeptidase inhibitor activity; F:metalloendopeptidase activity; P:proteolysis; F:zinc ion binding	EC:3.4.24		0.269881	0.637981	0.248844	0.732996	0.283235	0.807871	-0.0210365	0.998294	0.0133545	0.994631	0.034391	0.979068	-0.497694		-0.110283	NA	-0.171559	NA	0.387411	1	0.326134	0.91036	-0.0612766	NA	-0.284289	0.656344	-0.395083	NA	-0.312843	NA	-0.110793	NA	-0.0285539	NA	0.0822396	NA	-0.034904	NA	-0.0985362	NA
comp31089_c0	endothelin-converting enzyme 1-like isoform x1	4066	20	0	0.846	3	C:integral component of membrane; F:metalloendopeptidase activity; P:proteolysis	EC:3.4.24		0.113822	0.852426	0.480431	0.232016	0.083988	0.934656	0.366608	0.992769	-0.0298342	0.9873	-0.396443	0.527726	-0.00740446	0.999605	-0.0347897	0.980807	-0.112294	0.999998	-0.0273852	1	-0.104889	0.959094	-0.077504	0.894218	1.21915	1.88e-05	0.444678	0.253233	0.64043	0.124932	-0.774472	0.0610919	-0.57872	0.100096	0.195752	0.697203	0.0878007	0.938982	-0.0590328	0.999847
comp35402_c1	endothelin-converting enzyme 1 isoform x2	4451	20	0	0.749	3	C:integral component of membrane; F:metalloendopeptidase activity; P:proteolysis	EC:3.4.24		-0.266625	0.600526	0.0311785	0.971898	-0.30471	0.768823	0.297803	0.992769	-0.038085	0.984643	-0.335888	0.644673	-0.0793989	0.994206	-0.07926	0.952265	0.127303	0.999998	0.000138902	1	0.206702	0.922981	0.206563	0.644882	1.46772	1.72e-07	0.643587	0.0826047	0.759591	0.0794789	-0.824137	0.0451266	-0.708133	0.0297648	0.116004	0.838128	-0.00572808	0.995632	-0.130924	0.999847
comp23594_c0	disintegrin and metalloproteinase domain-containing protein 12	619	20	1.41e-59	0.7035	5	F:metalloendopeptidase activity; P:integrin-mediated signaling pathway; C:integral component of membrane; P:proteolysis; F:zinc ion binding	EC:3.4.24		-0.113236	0.916256	0.126206	NA	0.0155608	NA	0.239442	NA	0.128797	0.957946	-0.110645	NA	0.27141	0.991476	0.494411	0.640754	0.0296909	NA	0.223001	1	-0.241719	0.946457	-0.46472	NA	1.39087	0.00721108	0.996247	0.0939573	0.757937	NA	-0.394624	NA	-0.632935	NA	-0.238311	NA	0.047867	0.971545	0.0127017	0.999847
comp284359_c0	disintegrin and metalloproteinase domain-containing protein 11 isoform x1	463	20	4.85e-62	0.7455	5	F:metalloendopeptidase activity; P:integrin-mediated signaling pathway; C:integral component of membrane; P:proteolysis; F:zinc ion binding	EC:3.4.24		-0.211116	NA	0.210068	NA	-0.178546	NA	0.421184	NA	0.0325705	NA	-0.388614	NA	-0.051817	0.998691	0.0952573	NA	0.155395	NA	0.147074	1	0.207212	0.950219	0.0601377	NA	0.49762	0.40278	0.367743	NA	0.618916	NA	-0.129876	NA	0.121297	NA	0.251173	NA	0.0313064	NA	-0.159685	NA
comp37372_c0	disintegrin and metalloproteinase domain-containing protein 10 isoform x1	8371	20	0	0.746	4	C:integral component of membrane; F:metalloendopeptidase activity; P:proteolysis; F:zinc ion binding	EC:3.4.24		-0.500474	0.000114317	-0.384183	0.00957494	-0.0510055	0.91901	0.116291	0.992769	0.449468	0.00207176	0.333177	0.0964844	-0.276242	0.991476	-0.375539	0.444232	0.0965894	0.999998	-0.099297	1	0.372832	0.796994	0.472129	0.0984395	-0.522955	0.00566604	-0.217988	0.403783	-0.0060506	0.987324	0.304966	0.19038	0.516904	0.00644747	0.211938	0.449335	-0.442079	0.118099	-0.259242	0.999847
comp30334_c0	disintegrin and metalloproteinase domain-containing protein 10	2790	20	0	0.736	4	C:integral component of membrane; F:metalloendopeptidase activity; P:proteolysis; P:integrin-mediated signaling pathway	EC:3.4.24		0.172657	0.813852	0.2523	0.752569	-0.162634	0.899981	0.0796433	0.994162	-0.335292	0.74509	-0.414935	0.625092	0.204691	0.991476	0.489437	0.571968	0.0969795	0.999998	0.284746	1	-0.107711	0.970735	-0.392458	0.443635	1.10502	0.0134003	0.889571	0.0953025	1.02898	0.0997308	-0.215452	0.742429	-0.0760474	0.941685	0.139404	0.874198	0.222922	0.770928	0.225145	0.999847
comp36786_c0	caax prenyl protease 1 homolog	4234	20	4.65e-177	0.6815	6	P:nuclear envelope organization; F:metalloendopeptidase activity; P:prenylated protein catabolic process; P:CAAX-box protein processing; C:integral component of membrane; C:extracellular exosome	EC:3.4.24		-0.346498	0.0620136	-0.304698	0.158479	-0.00749562	0.992013	0.0418009	0.994162	0.339003	0.147737	0.297202	0.319591	-0.0965735	0.991476	-0.179832	0.804466	0.0324521	0.999998	-0.0832588	1	0.129026	0.950219	0.212284	0.574657	-0.968049	2.71e-05	-0.649185	0.0252773	-0.216368	0.5482	0.318864	0.284722	0.75168	0.00133119	0.432816	0.193699	-0.380286	0.103916	-0.26071	0.908725
comp29851_c0	atp-dependent zinc metalloprotease yme1 homolog isoform x2	3346	20	0	0.776	4	F:metalloendopeptidase activity; F:ATP binding; C:integral component of membrane; P:proteolysis	EC:3.4.24		0.247819	0.209483	0.0851229	0.820138	-0.031029	0.957114	-0.162696	0.992769	-0.278848	0.261374	-0.116152	0.765083	0.0743106	0.991476	0.222918	0.562421	-0.0501976	0.999998	0.148608	1	-0.124508	0.922981	-0.273116	0.207516	0.281707	0.178849	0.474812	0.0432804	0.0721331	0.824172	0.193105	0.436933	-0.209574	0.444158	-0.402679	0.122982	0.232404	0.463383	0.171474	0.999847
comp29926_c1	anoctamin-8 isoform x4	397	20	9.81e-56	0.823	5	F:metalloendopeptidase activity; F:ATP binding; C:integral component of membrane; P:proteolysis; F:zinc ion binding	EC:3.4.24		-0.137702	NA	0.20596	NA	-0.093087	NA	0.343661	NA	0.0446148	NA	-0.299047	NA	-0.208662	0.991476	-0.0156288	NA	0.112296	NA	0.193033	1	0.320958	0.922981	0.127925	NA	0.738162	0.189555	0.53797	NA	0.269087	NA	-0.200192	NA	-0.469074	NA	-0.268882	NA	-0.398238	NA	-0.192879	NA
comp34546_c0	afg3-like protein 2	2895	20	0	0.754	5	F:metalloendopeptidase activity; F:ATP binding; C:integral component of membrane; P:proteolysis; F:zinc ion binding	EC:3.4.24		0.176562	0.306582	0.157049	0.455129	0.129181	0.768823	-0.0195131	0.995052	-0.0473804	0.938748	-0.0278672	0.944587	-0.0552277	0.991476	0.0685975	0.90521	-0.0335482	0.999998	0.123825	1	0.0216795	0.990327	-0.102146	0.684194	-0.214849	0.439266	0.112444	0.77187	-0.0722071	0.861987	0.327292	0.266258	0.142642	0.729887	-0.184651	0.63357	0.0920602	0.87047	0.0448609	0.999847
comp40414_c0	adam 17-like protease isoform x1	1638	20	0	0.784	4	P:membrane protein ectodomain proteolysis; C:integral component of membrane; F:metalloendopeptidase activity; F:zinc ion binding	EC:3.4.24		-0.00349782	0.996444	0.0398307	0.970061	-0.0714968	0.958759	0.0433286	0.995985	-0.067999	0.973719	-0.111328	0.920154	-0.183997	0.991476	0.178396	0.890338	0.010732	0.999998	0.362393	1	0.194729	0.949936	-0.167664	0.799473	0.395936	0.356362	0.441647	0.38315	0.207452	0.729318	0.0457109	0.942642	-0.188484	0.7906	-0.234195	0.718864	-0.0812813	0.935865	-0.0626729	0.999847
comp40414_c1	adam 17-like protease	4207	20	5.05e-114	0.841	4	C:integral component of membrane; F:metalloendopeptidase activity; P:proteolysis; F:zinc ion binding	EC:3.4.24		-0.371869	0.0785105	-0.351132	0.139077	-0.212205	0.742287	0.0207368	0.995985	0.159664	0.769787	0.138927	0.761807	-0.168193	0.991476	-0.189342	0.805217	0.000241883	0.999998	-0.0211495	1	0.168435	0.934605	0.189584	0.649897	-0.289335	0.302556	-0.429092	0.180191	-0.147591	0.708193	-0.139757	0.693515	0.141744	0.746392	0.281501	0.442568	-0.0826722	0.898855	-0.224944	0.999847
comp36171_c0	a disintegrin and metalloproteinase with thrombospondin motifs 9	3852	20	2.72e-57	0.6835	5	F:metalloendopeptidase activity; P:integrin-mediated signaling pathway; P:proteolysis; F:zinc ion binding; C:proteinaceous extracellular matrix	EC:3.4.24		-0.230283	0.693173	-0.132143	0.879721	-0.336976	0.766302	0.0981394	0.994162	-0.106693	0.948036	-0.204832	0.816577	-0.277644	0.991476	-0.274082	0.662515	-0.156271	0.999998	0.00356268	1	0.121374	0.952397	0.117811	0.784492	0.223647	0.660638	-0.214538	0.730887	0.378165	0.53097	-0.438184	0.397128	0.154518	0.853918	0.592702	0.299065	-0.17257	0.743818	-0.112462	0.999847
comp251716_c0	s68306 pol retrotransposon woot	371	20	3.65e-26	0.6325	6	F:RNA-directed DNA polymerase activity; F:nucleic acid binding; P:RNA-dependent DNA replication; F:aspartic-type endopeptidase activity; P:proteolysis; P:DNA integration	EC:3.4.23; EC:2.7.7.49		-0.226256	NA	-0.319196	NA	0.0457266	NA	-0.0929404	NA	0.271982	NA	0.364923	NA	0.326582		0.0801357	NA	0.449037	NA	-0.246447	1	0.122455	0.953746	0.368902	NA	-0.0650543		0	NA	0	NA	0.0638501	NA	0.0772094	NA	0	NA	-0.621166	NA	0.0606124	NA
comp36324_c2	reverse ribonuclease partial	1036	20	9.03e-103	0.5775	6	F:RNA-directed DNA polymerase activity; F:nucleic acid binding; P:RNA-dependent DNA replication; F:aspartic-type endopeptidase activity; P:proteolysis; P:DNA integration	EC:3.4.23; EC:2.7.7.49		0.00277291	NA	-0.420775	NA	-0.295168	NA	-0.423548	NA	-0.297941	NA	0.125606	NA	0.0374104		0.0375713	NA	0.00525494	NA	0	1	-0.0321555	0.956641	-0.0323163	NA	-0.0902745		0.0647445	NA	0.0762083	NA	0.155019	NA	0.166483	NA	0.0114638	NA	-0.46251	NA	-0.416925	NA
comp280394_c0	enzymatic polyprotein endonuclease reverse	606	20	2.74e-71	0.717	10	F:endonuclease activity; F:RNA-directed DNA polymerase activity; P:nucleic acid phosphodiester bond hydrolysis; F:nucleic acid binding; P:RNA-dependent DNA replication; F:aspartic-type endopeptidase activity; C:integral component of membrane; P:proteolysis; F:zinc ion binding; P:DNA integration	EC:3.4.23; EC:2.7.7.49		-0.469404	0.486215	0.265853	0.794463	-0.00179539	0.999629	0.735258	NA	0.467609	0.680162	-0.267649	NA	-0.157439	0.991476	-0.355272	NA	0.243364	NA	-0.197834	1	0.400802	0.906184	0.598636	NA	-0.396179	0.51808	-0.741499	NA	-0.283523	NA	-0.34532	NA	0.112656	NA	0.457976	NA	-0.299544	NA	0.0113937	NA
comp2854_c0	enzymatic polyprotein endonuclease reverse	443	20	1.6e-16	0.7385	9	F:endonuclease activity; F:RNA-directed DNA polymerase activity; P:nucleic acid phosphodiester bond hydrolysis; F:nucleic acid binding; P:RNA-dependent DNA replication; F:aspartic-type endopeptidase activity; P:proteolysis; F:zinc ion binding; P:DNA integration	EC:3.4.23; EC:2.7.7.49		0	NA	0	NA	0	NA	0	NA	0	NA	0	NA	0.065773	0.995375	0.354561	NA	0.104188	NA	0.288788	1	0.038415	0.996481	-0.250373	NA				NA		NA		NA		NA		NA	0.0552848	0.966436	-0.256426	0.999847
comp34297_c0	gag-pol polyprotein	776	20	1.49e-100	0.6955	8	F:nucleic acid binding; F:aspartic-type endopeptidase activity; P:galactose metabolic process; P:proteolysis; F:zinc ion binding; F:UDP-glucose:hexose-1-phosphate uridylyltransferase activity; P:DNA integration; P:nucleotide metabolic process	EC:3.4.23; EC:2.7.7.12		-0.196831	NA	0.158196	NA	-0.0382178	NA	0.355027	NA	0.158613	NA	-0.196414	NA	-0.0247821	0.999496	0.449718	0.672011	0.165367	NA	0.4745	1	0.190149	0.952859	-0.284351	NA	0.280217		0.0435564	NA	0.288283	NA	-0.23666	NA	0.00806631	NA	0.244727	NA	-0.392619	NA	-0.200694	NA
comp19907_c0	probable nadh dehydrogenase	852	20	3.39e-70	0.793	12	F:nucleic acid binding; F:electron carrier activity; F:NADH dehydrogenase (ubiquinone) activity; F:aspartic-type endopeptidase activity; P:proteolysis; C:membrane; P:DNA integration; P:obsolete electron transport; P:mitochondrial electron transport, NADH to ubiquinone; P:ubiquinone biosynthetic process; P:sodium ion transport; P:proton transport	EC:3.4.23; EC:1.6.5.3		0.220238	0.587539	0.314369	0.436367	0.337628	0.700582	0.0941309	0.992769	0.117389	0.914273	0.0232585	0.980896	0.1677	0.991476	0.11263	0.90912	0.0280766	0.999998	-0.0550693	1	-0.139623	0.950219	-0.0845538	0.871123	-0.355849	0.294067	-0.319134	0.443361	-0.138608	0.778749	0.0367146	0.941101	0.217241	0.665022	0.180526	0.727709	0.282881	0.574482	0.204535	0.999847
comp39238_c0	sodium-coupled neutral amino acid transporter 9 homolog isoform x3	2970	20	9.43e-142	0.6575	6	C:Golgi membrane; C:endoplasmic reticulum membrane; P:Notch signaling pathway; F:aspartic-type endopeptidase activity; C:integral component of membrane; P:proteolysis	EC:3.4.23		0.28472	0.216955	0.638448	0.00047752	0.243337	0.702561	0.353728	0.855861	-0.0413827	0.965568	-0.395111	0.182269	0.119399	0.991476	0.415535	0.417849	-0.13011	0.999998	0.296135	1	-0.249509	0.898313	-0.545645	0.0700288	1.14829	8.07e-08	1.05627	2.4e-05	0.426436	0.183123	-0.0920179	0.798795	-0.721853	0.00135061	-0.629835	0.0334435	0.691517	0.0336295	0.564929	0.421599
comp37949_c1	reverse transcriptase	1632	20	1.91e-38	0.656	5	P:DNA metabolic process; F:nucleic acid binding; F:aspartic-type endopeptidase activity; P:proteolysis; F:zinc ion binding	EC:3.4.23		-0.269673	0.648005	-0.23338	0.76632	-0.452139	0.709877	0.0362931	0.996843	-0.182466	0.898198	-0.218759	0.814405	-0.0368697	0.999496	0.136986	0.914624	0.0660875	0.999998	0.173856	1	0.102957	0.969254	-0.0708985	0.923698	0.240779	0.572716	0.301956	0.547735	0.54017	0.276827	0.0611774	0.915113	0.299392	0.595081	0.238214	0.686361	-0.198236	0.750794	-0.195808	0.999847
comp31107_c0	reverse ribonuclease integrase	2779	20	3.77e-69	0.6965	5	F:nucleic acid binding; F:aspartic-type endopeptidase activity; P:proteolysis; F:zinc ion binding; P:DNA integration	EC:3.4.23		0.592148	0.0517483	0.560229	0.0990775	0.510631	0.611277	-0.0319187	0.995985	-0.0815167	0.952361	-0.049598	0.954245	0.298289	0.991476	0.269459	0.688326	0.0156161	0.999998	-0.0288304	1	-0.282673	0.898313	-0.253843	0.495894	-0.308065	0.370581	0.227481	0.60691	-0.466099	0.271406	0.535546	0.153017	-0.158034	0.772802	-0.69358	0.0845351	0.305023	0.650775	0.189444	0.999847
comp32902_c0	protein ddi1 homolog 2	4452	20	0	0.7495	2	F:aspartic-type endopeptidase activity; P:proteolysis	EC:3.4.23		-0.0754739	0.779255	0.0681863	0.844593	-0.0318089	0.951119	0.14366	0.992769	0.043665	0.949604	-0.0999952	0.777174	-0.0557471	0.991476	-0.00440483	0.996589	-0.0783109	0.999998	0.0513422	1	-0.0225638	0.991648	-0.073906	0.821687	-0.0789741	0.765621	0.132125	0.670099	0.0435155	0.905929	0.211099	0.41566	0.12249	0.724241	-0.0886092	0.812007	-0.0913961	0.834258	0.00130578	0.999847
comp30388_c0	nuclease harbi1	1183	20	3.82e-22	0.6075	6	F:nucleic acid binding; F:aspartic-type endopeptidase activity; C:integral component of membrane; P:proteolysis; F:zinc ion binding; P:DNA integration	EC:3.4.23		0	NA	0	NA	0	NA	0	NA	0	NA	0	NA	0.172613	0.991476	0.0416688	0.980807	0.0765015	0.999998	-0.130944	1	-0.0961118	0.972616	0.0348327	0.963481				NA		NA		NA		NA		NA	0.188683	0.860925	0.127187	NA
comp34234_c0	lysosomal aspartic protease	2123	20	1.61e-176	0.7545	8	C:lysosome; C:microtubule associated complex; P:defense response to Gram-negative bacterium; P:nurse cell apoptotic process; P:salivary gland cell autophagic cell death; P:proteolysis; F:aspartic-type endopeptidase activity; C:extracellular region	EC:3.4.23		0.273044	0.109485	0.146647	0.574054	0.115583	0.814138	-0.126397	0.992769	-0.157461	0.668804	-0.0310638	0.945819	0.00347325	0.999605	-0.126169	0.696867	0.00660491	0.999998	-0.129642	1	0.00313166	1	0.132773	0.455025	-0.243803	0.276869	-0.0119114	0.975415	-0.133449	0.668098	0.231892	0.356077	0.110354	0.756765	-0.121538	0.723741	-0.0225464	0.967899	-0.00200528	0.999847
comp369718_c0	gag-pol polyprotein	859	20	2.3e-135	0.73	4	F:nucleic acid binding; P:proteolysis; F:aspartic-type endopeptidase activity; P:DNA integration	EC:3.4.23		0.011261	NA	0.274302	NA	-0.204972	NA	0.263041	NA	-0.216233	NA	-0.479274	NA	-0.177772	0.991476	0.0310623	0.990382	0.168117	NA	0.208834	1	0.345889	0.922981	0.137055	NA	0.117053	0.869109	0.105928	NA	0.798773	NA	-0.0111254	NA	0.68172	NA	0.692846	NA	-0.557348	0.306448	-0.0633779	0.999847
comp36854_c2	gag-pol polyprotein	597	20	5.82e-76	0.694	4	F:nucleic acid binding; P:proteolysis; F:aspartic-type endopeptidase activity; P:DNA integration	EC:3.4.23		-0.276875	NA	-0.0504177	NA	-0.520973	NA	0.226457	NA	-0.244098	NA	-0.470555	NA	-0.326593	0.991476	-0.174337	NA	-0.246192	NA	0.152256	1	0.0804008	0.982943	-0.0718553	NA	-0.212971		-0.294193	NA	0.0249507	NA	-0.081222	NA	0.237921	NA	0.319143	NA	-0.266465	0.756989	0.036768	0.999847
comp201460_c0	gag-pol polyprotein	786	20	8.98e-101	0.678	4	F:nucleic acid binding; P:proteolysis; F:aspartic-type endopeptidase activity; P:DNA integration	EC:3.4.23		0.0627507	NA	-0.0445622	NA	-0.267973	NA	-0.107313	NA	-0.330723	NA	-0.22341	NA	0.107177	0.994206	0.5863	0.553764	0.00795794	NA	0.479123	1	-0.0992194	0.977042	-0.578342	NA	0.165095		0.14171	NA	0.0988152	NA	0	NA	-0.0662802	NA	-0.0428948	NA	-0.182164	NA	0.0981167	NA
comp38752_c0	ubiquitin carboxyl-terminal hydrolase 48 isoform x2	5865	20	0	0.6175	7	P:proteasome-mediated ubiquitin-dependent protein catabolic process; P:regulation of proteasomal protein catabolic process; C:mitochondrion; F:cysteine-type endopeptidase activity; F:ubiquitin-specific protease activity; P:protein deubiquitination; C:nucleoplasm	EC:3.4.22		-0.0718854	0.894906	-0.119406	0.841138	-0.187221	0.821804	-0.0475206	0.994162	-0.115335	0.912088	-0.0678147	0.926929	-0.0291448	0.999496	0.0900246	0.924893	-0.0761241	0.999998	0.119169	1	-0.0469793	0.982845	-0.166149	0.6652	0.149365	0.573921	0.272727	0.362207	0.100248	0.778816	0.123362	0.695743	-0.0491172	0.917908	-0.172479	0.628937	-0.0559517	0.947106	0.0364141	0.999847
comp20332_c0	ubiquitin carboxyl-terminal hydrolase 32	703	20	2.79e-53	0.7495	9	P:proteasome-mediated ubiquitin-dependent protein catabolic process; P:regulation of proteasomal protein catabolic process; F:calcium ion binding; F:cysteine-type endopeptidase activity; F:ubiquitin-specific protease activity; F:protein binding; P:protein deubiquitination; C:membrane; C:Golgi apparatus	EC:3.4.22		-0.258556	0.748479	-0.142142	0.907114	-0.548026	0.719169	0.116414	NA	-0.289471	0.844789	-0.405884	NA	-0.179601	0.991476	0.443836	0.684161	0.132512	NA	0.623437	1	0.312113	0.922981	-0.311325	NA	0.317947	0.593564	0.562426	0.374844	0.240441	NA	0.244478	NA	-0.0775067	NA	-0.321985	NA	-0.0924839	0.945094	-0.102316	0.999847
comp35561_c0	ubiquitin carboxyl-terminal hydrolase 2-like isoform x1	2612	20	7.06e-98	0.589	9	C:integral component of membrane; P:proteasome-mediated ubiquitin-dependent protein catabolic process; P:regulation of proteasomal protein catabolic process; P:regulation of transcription, DNA-templated; F:cysteine-type endopeptidase activity; F:ubiquitin-specific protease activity; P:protein deubiquitination; C:cytoplasm; C:nucleus	EC:3.4.22		0.102769	0.791805	0.0383939	0.945892	0.0860351	0.903638	-0.0643754	0.993212	-0.0167342	0.989426	0.0476412	0.939058	0.0678012	0.994206	0.291337	0.677048	-0.0573851	0.999998	0.223536	1	-0.125186	0.952859	-0.348723	0.342476	0.875048	0.0019934	0.548591	0.12848	0.474623	0.234989	-0.326456	0.372699	-0.400425	0.290015	-0.0739687	0.900712	0.218951	0.682237	0.124825	0.999847
comp31778_c1	ubiquitin carboxyl-terminal hydrolase 22	2766	20	0	0.6865	8	C:SAGA complex; P:proteasome-mediated ubiquitin-dependent protein catabolic process; P:regulation of proteasomal protein catabolic process; F:zinc ion binding; P:histone deubiquitination; P:regulation of transcription, DNA-templated; F:cysteine-type endopeptidase activity; F:ubiquitin-specific protease activity	EC:3.4.22		-0.270692	0.471101	-0.305912	0.455129	-0.219751	0.796327	-0.03522	0.995224	0.0509412	0.969642	0.0861612	0.904026	-0.207448	0.991476	-0.156466	0.861403	-0.0524526	0.999998	0.0509818	1	0.154995	0.946457	0.104013	0.843861	0.367853	0.23509	0.422373	0.254256	0.318542	0.426043	0.0545209	0.906205	-0.0493109	0.937845	-0.103832	0.848965	-0.155619	0.768394	-0.058474	0.999847
comp15301_c0	tpa_inf: cathepsin b	228	20	3.31e-09	0.7075	9	F:metal ion binding; C:plasma membrane; P:sensory perception of taste; F:protein dimerization activity; P:transmembrane transport; C:integral component of membrane; F:cysteine-type endopeptidase activity; P:proteolysis; P:regulation of catalytic activity	EC:3.4.22		0.418649	0.32672	0.392237	0.438977	0.271815	0.79735	-0.0264124	0.997592	-0.146834	0.915214	-0.120422	0.891386	-0.318494	0.991476	-0.375323	0.692902	-0.645465	0.999998	-0.0568293	1	-0.326971	0.919415	-0.270142	0.639829	0.170316	0.749836	0.126811	0.853859	-0.53769	0.354913	-0.0435041	0.949318	-0.708006	0.165334	-0.664502	0.242595	0.324819	0.687758	-0.189093	0.999847
comp29965_c0	protein yellow	920	20	1.61e-37	0.632	3	P:proteolysis; P:regulation of catalytic activity; F:cysteine-type endopeptidase activity	EC:3.4.22		0.812225	0.0526404	0.28115	0.714858	0.584524	0.677927	-0.531076	0.992769	-0.227702	0.870762	0.303374	0.744751	0.202043	0.991476	0.432262	0.687111	0.184718	0.999998	0.230219	1	-0.0173248	1	-0.247544	NA	0.197084	0.732951	0.596489	0.308342	0.243845	NA	0.399405	NA	0.0467618	0.968397	-0.352643	0.634537	0.0738968	0.951783	0.0133984	0.999847
comp31387_c0	protein creg1	1988	20	1.75e-53	0.6415	7	P:oxidation-reduction process; P:proteolysis; F:oxidoreductase activity; F:cysteine-type endopeptidase activity; P:regulation of catalytic activity; F:FMN binding; C:extracellular region part	EC:3.4.22		0.341197	0.0835797	0.124584	0.733401	0.178241	0.761412	-0.216613	0.992769	-0.162956	0.731445	0.0536567	0.914894	0.183047	0.991476	0.0848884	0.894048	0.138238	0.999998	-0.0981584	1	-0.0448088	0.976551	0.0533496	0.882181	-0.0626132	0.847889	-0.0984071	0.80271	-0.180068	0.617652	-0.0357939	0.92659	-0.117455	0.786184	-0.0816609	0.858911	0.268938	0.484686	0.226026	0.999847
comp5753_c0	probable ubiquitin carboxyl-terminal hydrolase faf-x	643	20	5.53e-120	0.91	24	F:cysteine-type endopeptidase activity; P:neuron migration; P:transcription initiation from RNA polymerase II promoter; P:negative regulation of transcription from RNA polymerase II promoter; P:mitotic nuclear division; C:membrane; P:transforming growth factor beta receptor signaling pathway; P:protein deubiquitination; C:growth cone; P:hippocampus development; P:cerebellar cortex structural orga…	EC:3.4.22		0.60827	0.269502	0.151088	0.891731	0.283244	0.838004	-0.457182	0.992769	-0.325026	0.80658	0.132156	0.913675	-0.00603881	0.999809	0.339994	0.738353	0.204644	0.999998	0.346033	1	0.210683	0.947009	-0.13535	0.856949	0.791928	0.102512	0.264362	0.694959	0.456874	NA	-0.527567	NA	-0.335054	0.677248	0.192513	0.819763	-0.403002	0.559419	-0.350669	0.999847
comp25049_c1	falcipain partial	396	20	4.81e-11	0.5595	5	C:extracellular space; C:lysosome; F:cysteine-type endopeptidase activity; C:membrane; P:proteolysis involved in cellular protein catabolic process	EC:3.4.22		0.314454	NA	-0.136224	NA	0.115321	NA	-0.450677	NA	-0.199132	NA	0.251545	NA	-0.128877	0.991476	-0.282209	NA	-0.182431	NA	-0.153332	1	-0.0535539	0.992027	0.099778	NA	0.222903		0.144803	NA	-0.147059	NA	-0.0781002	NA	-0.369962	NA	-0.291862	NA	0.398944	NA	-0.153604	NA
comp32627_c0	cysteine proteinase cg12163 isoform x3	1264	20	3.56e-95	0.657	9	P:chaeta development; P:wing disc development; C:fusome; P:salivary gland cell autophagic cell death; P:negative regulation of endopeptidase activity; P:proteolysis; F:cysteine-type endopeptidase activity; F:cysteine-type endopeptidase inhibitor activity; C:perivitelline space	EC:3.4.22		0.624531	0.00162564	0.555983	0.0103678	0.232236	0.739002	-0.0685479	0.992769	-0.392295	0.189181	-0.323747	0.418576	-0.39503	0.963921	0.11365	0.916331	-0.292356	0.999998	0.508681	1	0.102674	0.96019	-0.406006	0.282354	-0.163633	0.651154	-0.260596	0.529334	-0.405736	0.321297	-0.0969635	0.830145	-0.242103	0.595518	-0.14514	0.779199	0.457458	0.242274	0.315222	0.999847
comp34553_c0	cysteine proteinase cg12163 isoform x2	1520	20	1.54e-91	0.6235	9	P:chaeta development; P:wing disc development; C:fusome; P:salivary gland cell autophagic cell death; P:negative regulation of endopeptidase activity; P:proteolysis; F:cysteine-type endopeptidase activity; F:cysteine-type endopeptidase inhibitor activity; C:perivitelline space	EC:3.4.22		0.746269	6.82e-06	0.555941	0.0030616	0.278403	0.677927	-0.190328	0.992769	-0.467865	0.0315379	-0.277537	0.457177	-0.0553192	0.995326	-0.179809	0.870894	-0.408003	0.999998	-0.12449	1	-0.352684	0.898313	-0.228193	0.668215	0.338864	0.496517	0.323285	0.592378	0.241269	0.717984	-0.0155785	0.983209	-0.0975944	0.918388	-0.0820159	0.926816	0.551039	0.134397	0.423019	0.821572
comp33124_c0	cysteine proteinase cg12163 isoform x2	1014	20	5.1e-60	0.574	7	P:chaeta development; P:wing disc development; C:fusome; P:salivary gland cell autophagic cell death; P:proteolysis; F:cysteine-type endopeptidase activity; C:perivitelline space	EC:3.4.22		-0.247181	0.74158	-0.091273	0.937045	-0.0539998	0.975046	0.155908	0.992769	0.193181	0.912183	0.0372732	0.981104	0.144129	0.991476	0.0236839	0.992118	-0.0916577	0.999998	-0.120445	1	-0.235787	0.942698	-0.115342	0.889381	-0.312313	0.576364	-1.48525	0.00343035	-0.0272324	0.97707	-1.17294	0.0609029	0.285081	0.735542	1.45802	0.00781623	0.155562	0.897251	-0.288645	0.999847
comp26963_c0	coiled-coil domain-containing protein 93-like	658	16	8.97e-16	0.6419	5	F:nucleic acid binding; F:cysteine-type endopeptidase activity; P:proteolysis; C:nucleus; P:DNA integration	EC:3.4.22		0.0130753	NA	0.31574	NA	-0.0493613	NA	0.302665	NA	-0.0624365	NA	-0.365101	NA	-0.568811	0.966171	0.0610586	0.977862	-0.111476	NA	0.62987	1	0.457335	0.898313	-0.172534	NA	0.123932		-0.0165448	NA	-0.165398	NA	-0.140477	NA	-0.28933	NA	-0.148853	NA	-0.329273	0.697054	-0.303632	0.999847
comp253658_c0	cathepsin w	279	20	2.44e-08	0.7145	6	C:extracellular space; C:lysosome; F:cysteine-type endopeptidase activity; C:membrane; P:immune response; P:proteolysis involved in cellular protein catabolic process	EC:3.4.22		-0.525521	NA	-0.111772	NA	-0.21916	NA	0.413749	NA	0.306361	NA	-0.107388	NA	0.0827036	0.994428	-0.119882	NA	-0.116015	NA	-0.202585	1	-0.198718	0.950219	0.00386689	NA	-0.100393	0.889508	-1.10772	NA	0.232531	NA	-1.00733	NA	0.332924	NA	1.34025	NA	0.324232	0.696906	-0.0878042	0.999847
comp472535_c0	cathepsin partial	209	20	2.66e-19	0.695	3	P:proteolysis; P:regulation of catalytic activity; F:cysteine-type endopeptidase activity	EC:3.4.22		-0.171305	NA	0.0333141	NA	-0.173661	NA	0.204619	NA	-0.00235627	NA	-0.206975	NA	-0.152628	0.991476	-0.220207	NA	-0.243577	NA	-0.0675788	1	-0.0909491	0.977011	-0.0233703	NA	-0.437178	0.46513	-0.160221	NA	-0.677717	NA	0.276957	NA	-0.240539	NA	-0.517496	NA	0.0532623	NA	-0.147309	NA
comp30592_c0	cathepsin l-like	1275	20	2.33e-69	0.5735	7	P:chaeta development; P:wing disc development; C:fusome; P:salivary gland cell autophagic cell death; P:proteolysis; F:cysteine-type endopeptidase activity; C:perivitelline space	EC:3.4.22		-0.217153	0.807633	-0.0380461	0.975954	-0.214052	0.890548	0.179107	NA	0.00310118	0.999049	-0.176006	NA	0.194701	0.991476	0.12491	0.937538	0.0902273	0.999998	-0.0697906	1	-0.104474	0.974239	-0.034683	0.966671	0.0492425	0.94785	-0.810115	0.187661	-0.154668	NA	-0.859357	NA	-0.203911	0.854982	0.655446	0.37266	0.186797	0.866375	-0.213779	0.999847
comp34132_c0	cathepsin b-n1	1482	20	1.95e-83	0.544	4	C:extracellular space; C:lysosome; F:cysteine-type endopeptidase activity; P:proteolysis involved in cellular protein catabolic process	EC:3.4.22		-1.58594	1.31e-14	-0.881825	0.000212208	-0.490273	0.509905	0.704118	0.0986212	1.09567	1.76e-06	0.391552	0.412345	-0.473627	0.991476	-0.303636	0.792908	0.0371191	0.999998	0.169991	1	0.510746	0.882498	0.340755	0.577313	-1.91337	1.49e-11	-1.63782	4.72e-07	-0.690094	0.11814	0.275555	0.499106	1.22328	2.09e-05	0.947725	0.0123282	-1.05777	0.00245223	-0.645796	0.47485
comp30376_c0	cathepsin b-like	1410	20	3.14e-73	0.553	4	C:extracellular space; C:lysosome; F:cysteine-type endopeptidase activity; P:proteolysis involved in cellular protein catabolic process	EC:3.4.22		0.738419	0.00295638	0.491517	0.113983	0.430877	0.638783	-0.246902	0.992769	-0.307542	0.594184	-0.0606397	0.937749	0.458049	0.400744	0.480019	0.184627	0.231973	0.999998	0.0219699	1	-0.226076	0.906184	-0.248046	0.436885	0.124087	0.757134	-0.244217	0.58345	-0.374576	0.389472	-0.368304	0.336677	-0.498663	0.187623	-0.130358	0.816888	0.693133	0.0684592	0.23847	0.999847
comp1711_c0	cathepsin b-like	707	20	5.36e-61	0.6475	3	P:proteolysis; P:regulation of catalytic activity; F:cysteine-type endopeptidase activity	EC:3.4.22		-1.39062	0.00121942	-0.955792	0.0740053	-1.1194	0.170462	0.434829	NA	0.271221	0.859843	-0.163609	NA	-0.58095	0.896518	-0.243604	0.847203	-0.37125	NA	0.337346	1	0.209701	0.950219	-0.127645	NA	-0.0375964	0.924446	-0.443887	0.206282	-0.32048	0.408376	-0.406291	0.223151	-0.282883	0.477627	0.123408	0.801911	-0.232481	NA	-0.227664	NA
comp37807_c0	cathepsin b	2774	20	3e-155	0.7485	5	P:salivary gland cell autophagic cell death; C:perivitelline space; F:cysteine-type endopeptidase activity; P:proteolysis; P:regulation of catalytic activity	EC:3.4.22		0.0365484	0.912924	0.0621319	0.867703	-0.00514371	0.993068	0.0255836	0.994792	-0.0416921	0.956037	-0.0672757	0.866198	-0.000534998	1	0.00776406	0.994714	-0.0387264	0.999998	0.00829906	1	-0.0381914	0.977042	-0.0464904	0.888086	0.272636	0.103094	0.266225	0.194511	0.212722	0.338792	-0.00641116	0.981629	-0.0599138	0.845927	-0.0535027	0.861528	0.255072	0.28404	0.13944	0.999847
comp34469_c0	cathepsin b	1282	20	6.4e-91	0.5875	5	P:fin regeneration; C:extracellular space; C:lysosome; F:cysteine-type endopeptidase activity; P:proteolysis involved in cellular protein catabolic process	EC:3.4.22		0.418593	0.0539042	0.388342	0.112317	0.23557	0.727909	-0.0302511	0.994792	-0.183024	0.736906	-0.152773	0.750377	0.321507	0.991476	0.442947	0.462951	-0.0537869	0.999998	0.121439	1	-0.375294	0.869074	-0.496734	0.169278	0.370359	0.294738	0.40576	0.336061	-0.392836	0.380712	0.0354008	0.945651	-0.763195	0.0225875	-0.798595	0.0528019	0.771102	0.019384	0.380697	0.986013
comp15617_c0	cathepsin b	229	20	3.9e-18	0.7555	16	P:viral entry into host cell; C:lysosome; C:mitochondrion; C:nucleolus; C:extracellular exosome; P:proteolysis involved in cellular protein catabolic process; F:proteoglycan binding; F:cysteine-type endopeptidase activity; P:decidualization; F:collagen binding; P:epithelial cell differentiation; C:perinuclear region of cytoplasm; P:cellular response to thyroid hormone stimulus; P:regulation of ca…	EC:3.4.22		1.49186	2.44e-09	0.755018	0.0149185	1.54481	1.9e-08	-0.736841	0.256182	0.0529495	0.973611	0.789791	0.0361677	1.09279	0.0370054	1.20829	NA	1.01349	NA	0.1155	1	-0.0792979	0.982845	-0.194798	NA	1.40044		1.30386	NA	1.40855	NA	0	NA	0	NA	0	NA	0.0648277	NA	0.0346807	NA
comp26858_c0	cathepsin b	1213	20	3.59e-81	0.5785	9	C:lysosome; P:tissue development; P:multi-organism process; C:extracellular space; P:proteolysis involved in cellular protein catabolic process; P:single-organism developmental process; F:cysteine-type endopeptidase activity; F:protein binding; P:single-multicellular organism process	EC:3.4.22		0.618228	0.0156851	0.602489	0.0280363	0.649318	0.124079	-0.015739	0.998243	0.0310896	0.984491	0.0468286	0.952789	0.954548	0.145204	1.54332	2.16e-05	0.708403	0.999998	0.588777	1	-0.246145	0.939658	-0.834922	0.110346	0.661053	0.0740916	0.398205	0.399656	-0.0482186	0.943171	-0.262848	0.5929	-0.709272	0.0829472	-0.446424	0.376691	0.642275	0.156977	0.384052	0.999847
comp19278_c0	cathepsin b	337	20	7.9e-19	0.605	4	C:integral component of membrane; F:cysteine-type endopeptidase activity; P:regulation of catalytic activity; P:proteolysis	EC:3.4.22		0.474146	0.160578	0.515002	0.150628	0.229305	0.804996	0.0408555	0.995224	-0.244841	0.764416	-0.285697	0.666478	-0.00393092	0.999961	0.179678	0.875624	0.146192	0.999998	0.183609	1	0.150123	0.953485	-0.0334855	0.964735	0.428123	0.392778	-0.0717893	0.925907	0.204272	0.771362	-0.499912	0.361378	-0.22385	0.788048	0.276061	0.707032	0.345567	0.670002	0.126686	0.999847
comp962_c1	cathepsin b	508	20	1.32e-36	0.62	5	C:extracellular space; C:lysosome; F:cysteine-type endopeptidase activity; C:membrane; P:proteolysis involved in cellular protein catabolic process	EC:3.4.22		-0.809944	0.0583704	-0.597881	0.272052	-0.392208	0.764519	0.212064	0.992769	0.417737	0.658075	0.205673	0.840111	-0.432742	0.991476	-0.253888	0.850725	-0.255139	0.999998	0.178854	1	0.177602	0.954802	-0.00125166	NA	-1.22167	0.000931328	-0.981984	0.0272438	-0.75933	0.156635	0.239683	0.635332	0.462337	0.359712	0.222654	0.724691	0.0782886	NA	-0.190376	NA
comp24994_c0	cathepsin b	342	20	9.36e-25	0.663	4	C:integral component of membrane; P:proteolysis; P:regulation of catalytic activity; F:cysteine-type endopeptidase activity	EC:3.4.22		0.683123	0.0954993	0.656921	0.150367	0.596459	0.655598	-0.0262021	0.997743	-0.0866644	0.9626	-0.0604624	0.959063	-0.230813	0.991476	0.103393	NA	-0.168752	NA	0.334206	1	0.0620607	0.98921	-0.272145	NA	-0.0586262		0.0949699	NA	0.0813858	NA	0.153596	NA	0.140012	NA	-0.0135841	NA	0.520801	0.396243	0.11185	0.999847
comp40820_c0	cathepsin b	489	20	1.01e-11	0.8065	3	P:proteolysis; P:regulation of catalytic activity; F:cysteine-type endopeptidase activity	EC:3.4.22		-0.948883	NA	-1.61132	NA	-0.404148	NA	-0.66244	NA	0.544735	NA	1.20717	NA	0.705918	0.707974	-0.0248769	NA	0.354422	NA	-0.730795	1	-0.351496	0.922981	0.379299	NA	-1.79387	0.000236159	-2.27862	6.61e-06	-0.478205	NA	-0.484749	NA	1.31566	0.0211703	1.80041	0.00150687	-0.205549	NA	-0.476472	NA
comp26163_c0	caspase-1-like isoform x1	1373	20	2.27e-78	0.719	3	P:apoptotic process; P:proteolysis; F:cysteine-type endopeptidase activity	EC:3.4.22		0.286726	0.517284	0.152105	0.823619	0.181185	0.849427	-0.13462	0.992769	-0.10554	0.939482	0.02908	0.97879	-0.0516176	0.997277	0.315096	0.756924	-0.134626	0.999998	0.366714	1	-0.0830086	0.979488	-0.449723	0.38032	1.35047	6.37e-05	1.35364	0.000573977	0.607134	0.212912	0.00317344	0.996232	-0.743331	0.06776	-0.746504	0.123576	0.215529	0.808935	0.367462	0.999847
comp17222_c0	caspase-1-like isoform x1	411	20	3.87e-20	0.568	3	P:apoptotic process; P:proteolysis; F:cysteine-type endopeptidase activity	EC:3.4.22		0.359352	0.635157	0.412048	0.635141	-0.0410401	0.983213	0.0526965	NA	-0.400392	0.762777	-0.453088	NA	0.104708	0.994206	0.409918	0.709887	-0.043761	NA	0.30521	1	-0.148469	0.962667	-0.453679	NA	1.76091	0.000135155	1.49452	0.00446399	0.694204	NA	-0.266391	NA	-1.06671	0.061461	-0.800318	0.228549	-0.15571	0.897251	-0.371093	0.999847
comp40742_c1	caspase-1-like	3622	20	8.69e-105	0.764	3	P:apoptotic process; P:proteolysis; F:cysteine-type endopeptidase activity	EC:3.4.22		0.00476572	0.992731	-0.064185	0.910101	0.118888	0.866671	-0.0689507	0.992769	0.114122	0.885801	0.183073	0.715743	-0.245522	0.991476	-0.220865	0.699514	-0.269669	0.999998	0.0246564	1	-0.0241468	0.994744	-0.0488032	0.915781	0.18506	0.494759	0.384764	0.198141	0.214878	0.527267	0.199705	0.513874	0.0298186	0.955223	-0.169886	0.655526	-0.164013	0.702123	-0.160321	0.999847
comp40532_c0	bleomycin hydrolase	3660	20	0	0.775	2	F:cysteine-type endopeptidase activity; P:proteolysis	EC:3.4.22		-0.109021	0.632932	-0.138823	0.571734	0.0439498	0.927621	-0.0298016	0.994162	0.152971	0.650095	0.182772	0.544513	-0.257112	0.991476	-0.238636	0.642698	-0.0283706	0.999998	0.0184754	1	0.228741	0.898313	0.210266	0.475054	-0.10368	0.668314	0.112895	0.70801	0.0508024	0.883314	0.216575	0.374496	0.154482	0.611992	-0.062093	0.869853	-0.21586	0.495395	-0.0914881	0.999847
comp24837_c0	venom protease-like	1952	20	2.13e-58	0.61	2	F:serine-type endopeptidase activity; P:proteolysis	EC:3.4.21		-0.441273	0.275886	-0.167189	0.821368	0.142983	0.896785	0.274084	0.992769	0.584256	0.212471	0.310171	0.676375	0.0936127	0.991932	-0.0330448	0.982647	0.147713	0.999998	-0.126657	1	0.0541008	0.985719	0.180758	0.734846	-0.353903	0.38386	-0.699009	0.109345	0.217522	0.698906	-0.345106	0.444091	0.571425	0.203018	0.916532	0.0468946	-0.373759	0.478689	-0.324681	0.999847
comp32949_c1	venom protease-like	785	20	4.48e-43	0.6525	3	C:extracellular region; P:proteolysis; F:serine-type endopeptidase activity	EC:3.4.21		-0.243667	0.754648	-0.08332	0.944795	-0.216648	0.880264	0.160347	0.992769	0.0270185	0.992481	-0.133328	0.912922	0.0495423	0.998988	0.144085	0.924485	-0.112708	0.999998	0.094543	1	-0.162251	0.953684	-0.256794	0.675079	0.176327	0.748353	-0.97394	0.0518858	-0.271977	0.680788	-1.15027	0.0450979	-0.448304	0.486178	0.701963	0.228549	0.401025	0.588143	-0.112655	0.999847
comp32949_c2	venom protease-like	320	20	3.55e-26	0.641	5	P:positive regulation of peptidase activity; F:serine-type endopeptidase activity; F:peptidase activator activity; C:extracellular region; P:proteolysis	EC:3.4.21		-0.186921	0.833319	0.365028	0.674716	-0.0419888	0.981684	0.551949	0.992769	0.144932	0.946597	-0.407017	0.697125	-0.0894865	0.994364	0.0574422	0.978026	0.0460542	0.999998	0.146929	1	0.135541	0.964044	-0.011388	NA	0.805641	0.124626	-0.4675	0.471006	-0.31277	0.68139	-1.27314	0.0569395	-1.11841	0.0506334	0.15473	0.872079	0.403368	0.584119	0.0298882	0.999847
comp34482_c0	tryptase-like isoform x2	1057	20	6.19e-30	0.528	2	F:serine-type endopeptidase activity; P:proteolysis	EC:3.4.21		-0.427112	0.462712	-0.323652	0.676585	-0.266308	0.837151	0.10346	0.994162	0.160804	0.926407	0.0573446	0.966801	-0.121029	0.991476	0.168908	0.878861	-0.239564	0.999998	0.289937	1	-0.118534	0.96019	-0.408472	0.362862	0.954728	0.0083396	0.841126	0.0523706	0.604849	0.228935	-0.113602	0.843632	-0.349879	0.532942	-0.236277	0.699125	-0.257347	0.716306	-0.124716	0.999847
comp143227_c0	trypsin-1-like	827	20	2.23e-67	0.7735	3	C:integral component of membrane; P:proteolysis; F:serine-type endopeptidase activity	EC:3.4.21		0.0874973	0.925598	0.265967	0.760483	0.163544	0.906233	0.178469	0.992769	0.0760465	0.97144	-0.102423	0.933675	0.180933	0.991476	0.439062	0.615561	0.0069917	0.999998	0.258129	1	-0.173942	0.952397	-0.432071	0.372123	0.550695	0.260764	-0.0238881	0.976549	0.0567068	0.947821	-0.574584	0.291727	-0.493989	0.456156	0.0805948	0.930552	0.44481	0.526694	0.0400974	NA
comp230962_c0	trypsin-1-like	446	20	2.17e-41	0.656	3	C:integral component of membrane; P:proteolysis; F:serine-type endopeptidase activity	EC:3.4.21		0.280788	0.733949	-0.00180943	NA	-0.125846	NA	-0.282598	NA	-0.406634	0.756661	-0.124036	NA	-0.255955	0.991476	-0.215444	0.873956	-0.36026	0.999998	0.0405115	1	-0.104304	0.975537	-0.144816	NA	1.31933	0.0108299	0.398223	NA	0.178	NA	-0.921104	NA	-1.14133	NA	-0.220223	NA	0.0261624	NA	0.0787359	NA
comp34168_c0	tripeptidyl-peptidase 2 isoform x2	4436	20	0	0.6715	2	F:serine-type endopeptidase activity; P:proteolysis	EC:3.4.21		-0.0152657	0.966978	-0.0375908	0.924068	0.0186255	0.975684	-0.0223251	0.994792	0.0338912	0.963464	0.0562163	0.887837	0.021934	0.999451	0.0562713	0.941708	-0.0262438	0.999998	0.0343373	1	-0.0481778	0.974993	-0.0825151	0.795806	-0.161495	0.545798	0.236867	0.444843	-0.021751	0.962203	0.398362	0.15175	0.139744	0.711786	-0.258618	0.430127	-0.0989992	0.831	-0.0184028	0.999847
comp178597_c0	tektin-3-like	767	20	8.14e-18	0.844	2	F:serine-type endopeptidase activity; P:proteolysis	EC:3.4.21		0.465291	NA	0.299784	NA	0.0445945	NA	-0.165507	NA	-0.420697	NA	-0.25519	NA	0.211767	0.991476	-0.0166692	NA	0.250118	NA	-0.228436	1	0.0383505	0.996466	0.266787	NA	-0.877714	0.0501743	-0.59114	0.29229	-0.417393	NA	0.286574	NA	0.460321	0.474971	0.173746	0.829	-0.07551	0.947419	-0.101111	0.999847
comp24513_c0	solute carrier family 25 member 36-a	2542	20	7.81e-142	0.682	12	P:transmembrane transport; C:integral component of membrane; P:mitochondrial transport; C:mitochondrial membrane; F:chitin binding; P:proteolysis; F:scavenger receptor activity; P:receptor-mediated endocytosis; F:serine-type endopeptidase activity; C:extracellular region; P:chitin metabolic process; P:signal transduction	EC:3.4.21		1.03354	1.79e-08	0.804957	5.82e-05	0.346775	0.658669	-0.228579	0.992769	-0.686761	0.001695	-0.458182	0.155135	0.258776	0.991476	0.48243	0.590807	-0.112119	0.999998	0.223655	1	-0.370894	0.906184	-0.594549	0.229759	1.31315	0.00075713	1.06012	0.0228993	0.316281	0.600624	-0.253026	0.650165	-0.996866	0.0207936	-0.74384	0.172763	0.889269	0.00699394	0.544653	0.584438
comp37389_c0	serine proteinase stubble	1365	20	4.27e-155	0.691	2	F:serine-type endopeptidase activity; P:proteolysis	EC:3.4.21		-0.790939	0.0460998	-0.554226	0.279646	-0.689509	0.569156	0.236714	0.992769	0.10143	0.957157	-0.135283	0.892229	-0.136936	0.991476	-0.0519916	0.974669	-0.207308	0.999998	0.0849443	1	-0.0703716	0.981416	-0.155316	0.790173	0.481018	0.17006	0.392571	0.368084	0.362391	0.433782	-0.088447	0.863101	-0.118627	0.856194	-0.0301801	0.966806	-0.0695733	0.949277	-0.109988	0.999847
comp21107_c0	serine proteinase stubble	1051	20	1.38e-124	0.749	2	F:serine-type endopeptidase activity; P:proteolysis	EC:3.4.21		-0.383411	0.521753	-0.224042	0.804338	0.107347	0.938416	0.159369	0.992769	0.490758	0.574029	0.331389	0.725915	0.524234	0.991476	0.599114	0.54171	-0.0822747	0.999998	0.0748804	1	-0.606508	0.851691	-0.681389	0.224583	0.555532	0.25752	-0.564956	0.320593	0.243575	0.729155	-1.12049	0.0615464	-0.311957	0.685561	0.808531	0.17756	-0.126321	0.880327	-0.0945886	0.999847
comp33801_c0	serine proteinase stubble	3039	20	0	0.8955	5	F:serine-type endopeptidase activity; F:helicase activity; F:ATP binding; C:integral component of membrane; P:proteolysis	EC:3.4.21		-0.904775	0.0766529	-0.514619	0.496882	-0.0552423	0.977811	0.390156	NA	0.849532	0.20791	0.459376	0.667281	-0.406533	0.991476	-0.220865	0.876577	0.105418	0.999998	0.185668	1	0.511951	0.894049	0.326283	0.616414	-0.489032	0.334481	-0.039876	0.961193	0.42726	NA	0.449156	NA	0.916291	0.0889518	0.467136	0.497657	-1.08946	0.0107462	-0.579282	0.821572
comp378036_c0	serine proteinase stubble	267	20	1.44e-10	0.589	2	F:serine-type endopeptidase activity; P:proteolysis	EC:3.4.21		0.247172	NA	0.211326	NA	0.255681	NA	-0.0358461	NA	0.00850805	NA	0.0443542	NA	0.373787	0.991476	0.690862	0.448669	0.0856111	NA	0.317075	1	-0.288175	0.929207	-0.605251	NA	1.39831	0.00598211	0.372051	0.59188	0.575724	NA	-1.02626	NA	-0.822589	NA	0.203673	NA	-0.170586	0.771147	-0.127112	NA
comp23771_c0	serine proteinase stubble	279	20	3e-35	0.811	2	F:serine-type endopeptidase activity; P:proteolysis	EC:3.4.21		0.290103	NA	0.112429	NA	0.209046	NA	-0.177673	NA	-0.0810566	NA	0.0966166	NA	-0.117693	0.991932	-0.532572	NA	-0.126348	NA	-0.414878	1	-0.00865415	1	0.406224	NA	0.906427	0.0376255	0.417032	0.462098	0.539165	0.363209	-0.489395	0.362361	-0.367262	0.5968	0.122132	0.88539	-0.163104	NA	-0.293003	NA
comp451205_c0	serine proteinase stubble	298	20	8.11e-42	0.81	3	C:integral component of membrane; P:proteolysis; F:serine-type endopeptidase activity	EC:3.4.21		0.226432	NA	0.375569	NA	-0.0277089	NA	0.149137	NA	-0.254141	NA	-0.403278	NA	-0.109329	0.994206	0.0134638	NA	0.192963	NA	0.122792	1	0.302292	0.922981	0.179499	NA	0.823563	0.0851476	0.164601	0.820041	0.799816	NA	-0.658962	NA	-0.0237468	0.986808	0.635215	0.322958	0.242774	NA	0.184147	NA
comp39185_c0	serine protease snake	2764	20	3.71e-102	0.6175	2	P:proteolysis; F:serine-type endopeptidase activity	EC:3.4.21		0.121409	0.689429	0.108401	0.784073	0.0395611	0.950741	-0.0130078	0.997743	-0.0818474	0.91379	-0.0688396	0.887837	0.327466	0.991476	0.161112	0.887005	0.0435445	0.999998	-0.166354	1	-0.283921	0.921809	-0.117567	0.855659	0.264085	0.339069	-0.0506948	0.907894	-0.00260285	0.995996	-0.31478	0.295592	-0.266688	0.443725	0.048092	0.925056	0.173069	0.783833	0.0788285	0.999847
comp41185_c3	serine protease nudel	6627	20	4.23e-107	0.7005	6	C:integral component of membrane; F:scavenger receptor activity; P:proteolysis; F:serine-type endopeptidase activity; P:receptor-mediated endocytosis; P:signal transduction	EC:3.4.21		-0.182106	0.840065	0.0994357	0.936019	-0.175193	0.909738	0.281542	0.992769	0.00691301	0.997646	-0.274629	0.811316	-0.20801	0.991476	0.112052	0.95583	-0.1847	0.999998	0.320063	1	0.0233106	1	-0.296752	0.659276	0.882987	0.0855025	1.02551	0.0727513	0.801993	0.24247	0.14252	0.852366	-0.0809941	0.945023	-0.223514	0.80051	-0.481428	0.348054	-0.0785848	0.999847
comp40305_c0	serine protease mitochondrial	5263	20	1.14e-124	0.7135	3	C:integral component of membrane; P:proteolysis; F:serine-type endopeptidase activity	EC:3.4.21		0.142528	0.534636	0.0103499	0.980346	0.0818976	0.869891	-0.132178	0.992769	-0.0606307	0.926751	0.0715477	0.858855	-0.0678202	0.991476	-0.035466	0.969132	-0.0719458	0.999998	0.0323542	1	-0.00412555	1	-0.0364798	0.9296	0.110151	0.645077	0.092101	0.767724	-0.0694665	0.830921	-0.0180499	0.956459	-0.179617	0.535554	-0.161568	0.594567	0.0858272	0.886556	0.0610141	0.999847
comp27012_c0	serine protease 33-like isoform x2	1385	20	8.53e-122	0.654	4	F:kinase activity; P:phosphorylation; P:proteolysis; F:serine-type endopeptidase activity	EC:3.4.21		1.48845	1.2e-05	0.884614	0.0359277	0.371834	0.764519	-0.60384	0.992769	-1.11662	0.0062563	-0.51278	0.513047	0.371362	0.991476	0.841037	0.208475	-0.228687	0.999998	0.469676	1	-0.600049	0.844875	-1.06972	0.037771	2.03198	1.67e-11	1.49769	2.37e-05	0.656045	0.154716	-0.534294	0.199191	-1.37594	8.02e-06	-0.841645	0.0537432	1.10224	0.00821812	0.572124	0.82099
comp23271_c0	rhomboid-related protein 4-like	617	20	8.07e-72	0.676	3	C:integral component of membrane; P:proteolysis; F:serine-type endopeptidase activity	EC:3.4.21		0.137233	0.881781	-0.0641561	0.957406	0.184129	0.902525	-0.201389	NA	0.0468956	0.986056	0.248285	NA	-0.629549	0.878203	-0.356879	0.756924	-0.278457	NA	0.272671	1	0.351093	0.922981	0.0784222	NA	0.0496724	0.941627	0.613933	0.305388	-0.248716	NA	0.564261	NA	-0.298389	0.716775	-0.86265	0.175338	-0.096981	0.941139	-0.232121	0.999847
comp33699_c0	rhomboid-related protein 3 isoform x2	2082	20	2.08e-120	0.693	4	C:integral component of membrane; P:proteolysis; F:calcium ion binding; F:serine-type endopeptidase activity	EC:3.4.21		-0.21982	0.735899	-0.289859	0.683911	-0.0419794	0.978773	-0.0700398	0.994162	0.17784	0.905419	0.24788	0.781518	0.00936474	0.999605	0.187269	0.861403	0.15898	0.999998	0.177904	1	0.149615	0.952859	-0.0282889	0.969004	0.265746	0.587972	0.36915	0.51152	0.108185	0.87991	0.103404	0.872518	-0.157562	0.848347	-0.260965	0.702787	0.249493	0.725318	0.0379665	0.999847
comp41167_c0	protein rhomboid	6549	20	1.35e-142	0.7125	4	C:integral component of membrane; P:proteolysis; F:calcium ion binding; F:serine-type endopeptidase activity	EC:3.4.21		0.226204	0.26714	0.166775	0.538512	0.222062	0.694869	-0.0594286	0.992769	-0.00414141	0.996164	0.0552872	0.901458	0.150766	0.991476	0.240904	0.704015	0.00451263	0.999998	0.0901389	1	-0.146253	0.939944	-0.236392	0.50389	0.190087	0.443221	0.183432	0.552275	0.100126	0.771362	-0.00665478	0.985285	-0.0899613	0.822684	-0.0833065	0.835236	0.264583	0.399007	0.211852	0.999847
comp36298_c0	prolyl endopeptidase isoform x1	3109	20	0	0.7745	3	F:serine-type exopeptidase activity; P:proteolysis; F:serine-type endopeptidase activity	EC:3.4.21		-0.372362	0.315938	-0.348675	0.428584	-0.362474	0.705164	0.0236868	0.997592	0.00988782	0.995022	-0.013799	0.989737	-0.232507	0.991476	0.0250958	0.989757	-0.00566357	0.999998	0.257602	1	0.226843	0.925439	-0.0307594	0.965096	0.0638464	0.878064	0.165163	0.721105	0.271647	0.537779	0.101316	0.827046	0.2078	0.676976	0.106484	0.853064	-0.398956	0.213466	-0.176423	0.999847
comp37684_c0	proclotting enzyme	1398	20	2.65e-92	0.563	4	F:serine-type endopeptidase activity; P:neuron projection morphogenesis; P:proteolysis; P:response to fungus	EC:3.4.21		-0.281241	0.532597	-0.00754853	0.991289	-0.29563	0.762342	0.273692	0.992769	-0.0143897	0.99346	-0.288082	0.676375	0.0890951	0.991476	0.0300714	0.981	-0.0602353	0.999998	-0.0590237	1	-0.14933	0.946457	-0.0903067	0.862156	0.24529	0.438883	0.00601276	0.991153	0.158347	0.713174	-0.239277	0.503544	-0.0869432	0.874861	0.152334	0.747845	0.329369	0.683228	0.0245806	0.999847
comp35253_c0	neuroendocrine convertase 2	3738	20	0	0.871	2	F:serine-type endopeptidase activity; P:proteolysis	EC:3.4.21		0.126035	0.827157	0.421832	0.307814	-0.126054	0.901309	0.295797	0.992769	-0.252089	0.760422	-0.547886	0.254108	0.0702961	0.994206	0.210512	0.817827	-0.00742078	0.999998	0.140216	1	-0.0777169	0.975628	-0.217933	0.654122	0.804135	0.0143373	-0.146522	0.77938	0.382974	0.408764	-0.950657	0.036955	-0.421162	0.335164	0.529495	0.237668	0.445031	0.364838	0.102018	0.999847
comp196726_c0	neurobeachin-like protein 1	350	20	1.84e-25	0.5925	3	F:sphingomyelin phosphodiesterase activator activity; P:proteolysis; F:serine-type endopeptidase activity	EC:3.4.21		0.425436	NA	0.381089	NA	-0.282366	NA	-0.044347	NA	-0.707802	NA	-0.663455	NA	0.204429	0.991476	0.0477851	NA	0.0526779	NA	-0.156644	1	-0.151751	0.96019	0.00489288	NA	-0.109471	0.872725	0.120605	NA	-0.0144655	NA	0.230076	NA	0.0950057	NA	-0.13507	NA	-0.307849	NA	-0.0299537	NA
comp31820_c0	membrane-bound transcription factor site-1 protease	3349	20	0	0.7995	9	P:lipid metabolic process; C:integral component of membrane; P:cartilage development; P:regulation of transcription factor import into nucleus; P:liver development; C:Golgi stack; P:proteolysis; F:serine-type endopeptidase activity; P:lysosome organization	EC:3.4.21		-0.0487379	0.905378	0.0120099	0.981474	-0.074103	0.907443	0.0607478	0.992769	-0.0253651	0.981784	-0.0861128	0.862485	-0.211125	0.991476	-0.0776855	0.928071	0.0119278	0.999998	0.133439	1	0.223052	0.898313	0.0896133	0.822165	-0.205341	0.415917	-0.0209922	0.960243	0.107787	0.761669	0.184349	0.526417	0.313128	0.262319	0.128779	0.734294	-0.234591	0.517806	-0.18488	0.999847
comp34482_c1	mast cell protease 6	676	20	1.95e-52	0.6725	2	F:serine-type endopeptidase activity; P:proteolysis	EC:3.4.21		-0.838305	0.0180731	-0.764359	0.0528702	-0.333702	0.768823	0.0739454	0.994162	0.504603	0.423695	0.430657	0.561854	-0.00503131	0.999605	0.0430681	0.973642	0.0511631	0.999998	0.0480994	1	0.0561944	0.981133	0.00809503	0.987928	0.681774	0.0565764	0.331428	0.485962	0.631952	0.18946	-0.350347	0.429438	-0.0498226	0.951172	0.300524	0.576201	-0.419111	0.372197	-0.20529	0.999847
comp30141_c0	low-density lipoprotein	2802	20	0	0.602	6	C:integral component of membrane; F:scavenger receptor activity; P:proteolysis; F:serine-type endopeptidase activity; P:receptor-mediated endocytosis; P:signal transduction	EC:3.4.21		-0.524614	0.339413	-0.254725	0.780191	-0.544207	0.700582	0.269889	0.992769	-0.019593	0.99346	-0.289482	0.772506	-0.51056	0.991476	-0.253258	0.835868	-0.0109321	0.999998	0.257302	1	0.499628	0.882384	0.242326	0.706581	0.235724	0.675849	0.242572	0.720278	0.82455	0.194017	0.00684817	0.992936	0.588826	0.357855	0.581978	0.369537	-0.764549	0.0675014	-0.358031	0.999847
comp36152_c0	lon protease homolog peroxisomal	2860	20	0	0.6325	9	P:protein targeting to peroxisome; F:ATP-dependent peptidase activity; F:sequence-specific DNA binding; F:ATP binding; F:serine-type endopeptidase activity; P:protein processing; C:peroxisomal matrix; P:misfolded or incompletely synthesized protein catabolic process; P:obsolete ATP-dependent proteolysis	EC:3.4.21		-0.329258	0.479108	-0.244027	0.69862	-0.338193	0.751603	0.0852303	0.994162	-0.00893573	0.995909	-0.094166	0.917253	-0.113536	0.991476	0.128287	0.934914	0.242108	0.999998	0.241824	1	0.355644	0.91036	0.113821	0.880199	0.909071	0.0226664	0.701417	0.150311	0.706378	0.196277	-0.207654	0.716163	-0.202693	0.783863	0.00496111	0.994878	-0.210738	0.770312	-0.145733	0.999847
comp38742_c2	inactive rhomboid protein 1 isoform x1	4171	20	0	0.6455	3	C:integral component of membrane; P:proteolysis; F:serine-type endopeptidase activity	EC:3.4.21		0.00255969	0.997064	0.18142	0.80581	-0.135982	0.903096	0.178861	0.992769	-0.138542	0.92114	-0.317402	0.673577	-0.0621116	0.995181	0.256467	0.787078	-0.0220622	0.999998	0.318578	1	0.0400494	0.99232	-0.278529	0.580382	0.93103	0.0194939	0.427675	0.416329	0.551893	0.316706	-0.503355	0.299637	-0.379138	0.535091	0.124217	0.872079	0.040922	0.959098	-0.00321541	0.999847
comp40386_c1	furin-like protease isoform 1-crr isoform x1	3455	20	0	0.8045	2	F:serine-type endopeptidase activity; P:proteolysis	EC:3.4.21		-0.235262	0.568467	-0.0966471	0.88868	-0.0488405	0.960414	0.138615	0.992769	0.186421	0.822877	0.0478066	0.953863	-0.162806	0.991476	-0.053084	0.976108	0.0680625	0.999998	0.109722	1	0.230868	0.929585	0.121146	0.856949	0.235231	0.557505	0.580312	0.171512	0.440886	0.349388	0.345081	0.422862	0.205654	0.72472	-0.139426	0.824071	-0.171265	0.833566	-0.110527	0.999847
comp21455_c0	furin-like protease 2 isoform x1	1658	20	0	0.7625	3	C:integral component of membrane; P:proteolysis; F:serine-type endopeptidase activity	EC:3.4.21		0.244243	0.771277	0.678388	0.289256	0.15512	0.92134	0.434145	0.992769	-0.0891233	0.9698	-0.523268	0.614655	-0.14682	0.991476	0.346343	0.761345	-0.288362	0.999998	0.493162	1	-0.141542	0.963664	-0.634705	0.247209	1.68525	0.000102186	1.35124	0.00737463	1.07731	NA	-0.334017	NA	-0.607947	0.349294	-0.27393	0.726954	0.0882752	0.944578	0.183791	0.999847
comp38384_c2	furin-like protease 2 isoform x1	420	20	1.02e-78	0.9245	3	C:integral component of membrane; P:proteolysis; F:serine-type endopeptidase activity	EC:3.4.21		-0.258829	NA	0.104484	NA	-0.250214	NA	0.363313	NA	0.00861468	NA	-0.354698	NA	-0.0208967	0.999496	0.463205	NA	0.241738	NA	0.484102	1	0.262635	0.934605	-0.221467	NA	1.17376	0.0214395	0.551874	NA	0.549123	NA	-0.621885	NA	-0.624636	NA	-0.00275131	NA	0.123432	NA	0.203526	NA
comp37553_c2	dual specificity mitogen-activated protein kinase kinase 7-like	4185	20	4.88e-179	0.7735	5	F:serine-type endopeptidase activity; F:protein kinase activity; P:protein phosphorylation; F:ATP binding; P:proteolysis	EC:3.4.21		0.26614	0.534714	-0.093292	0.900491	0.0598458	0.952022	-0.359432	0.992769	-0.206294	0.812431	0.153138	0.833518	0.122749	0.991476	0.212954	0.783101	0.0431757	0.999998	0.0902048	1	-0.0795731	0.970735	-0.169778	0.699509	0.467465	0.0638405	0.712912	0.0130506	0.232145	0.512649	0.245447	0.440419	-0.23532	0.520307	-0.480767	0.150572	0.184012	0.824785	0.145489	0.999847
comp30266_c0	atrial natriuretic peptide-converting enzyme	1680	20	0	0.735	3	C:integral component of membrane; P:proteolysis; F:serine-type endopeptidase activity	EC:3.4.21		-0.113504	0.902888	0.218454	0.825025	-0.139369	0.922369	0.331958	0.992769	-0.0258647	0.99258	-0.357823	0.721585	-0.390068	0.991476	-0.0587987	0.974556	-0.0436777	0.999998	0.331269	1	0.34639	0.906184	0.015121	0.984315	0.514915	0.317614	0.459432	0.452189	0.359512	NA	-0.0554828	NA	-0.155403	0.872803	-0.0999203	0.916807	-0.484172	0.361676	-0.102314	0.999847
comp31775_c0	atp-dependent clp protease atp-binding subunit	5040	20	1.32e-94	0.709	8	C:cytoplasm; P:protein folding; F:serine-type endopeptidase activity; F:protein dimerization activity; F:ATP binding; F:unfolded protein binding; P:proteolysis; F:zinc ion binding	EC:3.4.21		0.578344	0.290278	0.58948	0.33251	0.548261	0.705164	0.0111359	0.999518	-0.0300837	0.990898	-0.0412196	0.979068	0.870537	0.0312554	0.657629	0.217975	-0.147918	0.999998	-0.212908	1	-1.01845	0.0268562	-0.805546	0.0486602	-0.220189	0.721814	-0.226672	0.758777	-0.205114	NA	-0.00648268	NA	0.0150759	0.991404	0.0215586	0.983763	0.199747	0.821875	0.391836	0.999847
comp24606_c0	ubiquitin carboxyl-terminal hydrolase isozyme l5	1376	20	1.47e-159	0.8125	5	F:ubiquitin-specific protease activity; C:intracellular; P:ubiquitin-dependent protein catabolic process; F:omega peptidase activity; P:protein deubiquitination	EC:3.4.19		-0.0362096	0.932113	-0.252715	0.332912	-0.0437069	0.944114	-0.216505	0.992769	-0.00749725	0.993827	0.209008	0.607762	-0.0588359	0.993019	-0.106959	0.876983	-0.0257627	0.999998	-0.0481235	1	0.0330732	0.988007	0.0811967	0.836095	-0.271642	0.367497	0.20034	0.607211	-0.128952	0.763635	0.471981	0.15175	0.142689	0.764554	-0.329292	0.388113	-0.0815671	0.909555	-0.00136409	0.999847
comp33206_c0	josephin-2	1193	20	4.76e-80	0.817	2	F:omega peptidase activity; P:proteolysis	EC:3.4.19		-0.0885748	0.900978	-0.0590245	0.947342	-0.0256173	0.98495	0.0295503	0.997003	0.0629575	0.9698	0.0334072	0.97774	-0.19273	0.991476	-0.00790042	0.996589	0.0986617	0.999998	0.18483	1	0.291392	0.906822	0.106562	0.85926	0.267081	0.535599	0.241045	0.651818	0.13462	0.823259	-0.026036	0.967242	-0.132461	0.856809	-0.106425	0.883749	-0.157091	0.8406	-0.187091	0.999847
comp39026_c0	gamma-glutamyl hydrolase-like	2342	20	2.71e-66	0.573	4	P:primary metabolic process; C:membrane; F:omega peptidase activity; P:organic substance metabolic process	EC:3.4.19		-0.744709	0.0112252	-0.34666	0.459452	-0.0462093	0.96772	0.398049	0.992769	0.6985	0.0457464	0.300451	0.655302	-0.474741	0.859068	-0.658202	0.184627	-0.395871	0.999998	-0.183461	1	0.0788698	0.975671	0.262331	0.574845	-1.15728	0.0008649	-0.783389	0.0710968	-0.550195	0.276198	0.373892	0.400473	0.607086	0.153228	0.233193	0.693002	-0.471696	0.396292	-0.386238	0.999847
comp34531_c0	gamma-glutamyl hydrolase-like	796	20	1.2e-34	0.636	3	P:glutamine metabolic process; P:proteolysis; F:omega peptidase activity	EC:3.4.19		0.475246	0.466782	0.560789	0.419795	0.127338	0.934003	0.0855432	NA	-0.347908	0.798294	-0.433451	NA	0.0828384	0.995137	-0.0446422	0.982647	-0.462595	NA	-0.127481	1	-0.545434	0.882384	-0.417953	NA	0.108633		0.100246	NA	0.110413	NA	0	NA	0	NA	0	NA	-0.362926	0.646481	0.0890262	0.999847
comp37725_c1	apolipoprotein d	3853	20	8.79e-48	0.6495	9	C:extracellular space; F:pigment binding; P:glutamine metabolic process; F:small molecule binding; P:cellular response to oxidative stress; F:omega peptidase activity; P:determination of adult lifespan; P:proteolysis; P:cellular response to starvation	EC:3.4.19		-0.243178	0.320323	-0.0753159	0.873383	-0.124287	0.836011	0.167862	0.992769	0.11889	0.850692	-0.0489713	0.92982	-0.082114	0.991476	0.0226174	0.981072	-0.105598	0.999998	0.104731	1	-0.0234837	0.992739	-0.128215	0.692933	0.389782	0.0495851	0.420959	0.0769403	0.126675	0.668008	0.0311771	0.921057	-0.263107	0.286664	-0.294284	0.272536	-0.0618605	0.916594	-0.0327336	0.999847
comp34086_c0	dna-(apurinic or apyrimidinic site) lyase	2089	20	1e-132	0.763	9	F:metallocarboxypeptidase activity; P:nucleic acid phosphodiester bond hydrolysis; F:DNA binding; C:intracellular; C:integral component of membrane; P:proteolysis; F:DNA-(apurinic or apyrimidinic site) lyase activity; F:zinc ion binding; P:base-excision repair	EC:3.4.17; EC:4.2.99.18		0.0485446	0.905022	-0.182131	0.568803	-0.0253617	0.972386	-0.230676	0.992769	-0.0739063	0.926675	0.15677	0.718389	-0.122734	0.991476	-0.189611	0.767815	-0.0417939	0.999998	-0.0668771	1	0.0809401	0.962691	0.147817	0.695025	-0.252714	0.462962	0.134801	0.777292	-0.211467	0.637547	0.387515	0.286157	0.0412468	0.951641	-0.346268	0.421376	-0.00844484	0.993172	0.0645938	0.999847
comp33087_c0	endonuclease iii-like protein 1	2502	20	1.07e-105	0.7115	11	P:nucleic acid phosphodiester bond hydrolysis; F:metallocarboxypeptidase activity; F:zinc ion binding; P:base-excision repair, AP site formation; C:mitochondrion; F:DNA binding; P:proteolysis; F:4 iron, 4 sulfur cluster binding; F:oxidized pyrimidine nucleobase lesion DNA N-glycosylase activity; C:nucleus; P:DNA catabolic process	EC:3.4.17		0.0510328	0.908512	0.00964142	0.985955	-0.0830495	0.903921	-0.0413914	0.994162	-0.134082	0.835366	-0.0926909	0.861513	-0.0883234	0.991476	-0.0559796	0.945798	-0.120524	0.999998	0.0323437	1	-0.0322002	0.985604	-0.0645439	0.858435	-0.0287539	0.942829	0.223438	0.574107	-0.0445565	0.930708	0.252192	0.480095	-0.0158026	0.983804	-0.267994	0.520864	0.0696443	0.93734	0.0691477	0.999847
comp37770_c1	cytosolic carboxypeptidase-like protein 5 isoform x1	2082	20	1.76e-77	0.7195	3	P:proteolysis; F:metallocarboxypeptidase activity; F:zinc ion binding	EC:3.4.17		-0.0763387	0.890435	-0.242577	0.586122	-0.3455	0.695037	-0.166238	0.992769	-0.269161	0.66204	-0.102924	0.880434	-0.00730244	0.999605	0.127016	0.928918	-0.0888392	0.999998	0.134318	1	-0.0815367	0.97781	-0.215855	0.709805	0.887125	0.0263369	0.555662	0.271875	0.674846	0.21596	-0.331463	0.524002	-0.212279	0.771095	0.119184	0.877946	0.138731	0.881626	0.196149	0.999847
comp34258_c0	carboxypeptidase e-like	865	20	2.22e-26	0.859	4	C:extracellular space; P:proteolysis; F:metallocarboxypeptidase activity; F:zinc ion binding	EC:3.4.17		0.381607	0.238305	0.454038	0.171909	0.112432	0.899519	0.0724317	0.994162	-0.269175	0.677152	-0.341607	0.539766	0.192876	0.991476	0.367558	0.408329	-0.137178	0.999998	0.174681	1	-0.330054	0.806239	-0.504735	0.0545403	0.801582	0.0677944	0.419986	0.459022	0.596117	0.31333	-0.381596	0.488327	-0.205466	0.796322	0.17613	0.821236	0.296832	0.637737	0.320366	0.999847
comp38480_c0	carboxypeptidase d	1462	20	6.41e-161	0.6555	4	C:integral component of membrane; P:proteolysis; F:metallocarboxypeptidase activity; F:zinc ion binding	EC:3.4.17		-0.326435	0.634771	-0.285639	0.751866	-0.439076	0.75304	0.0407955	0.997003	-0.112641	0.958215	-0.153437	0.892935	-0.384551	0.991476	0.0562496	0.977917	-0.0145012	0.999998	0.440801	1	0.37005	0.91036	-0.0707508	0.936461	0.772217	0.147217	0.623215	0.321255	0.593907	NA	-0.149002	NA	-0.17831	0.865716	-0.0293078	0.979333	0.128634	0.909387	0.0279928	0.999847
comp38722_c0	carboxypeptidase b-like	1954	20	1.97e-112	0.6075	4	F:metallocarboxypeptidase activity; F:UDP-glycosyltransferase activity; P:proteolysis; F:zinc ion binding	EC:3.4.17		-0.239378	0.786841	-0.103575	0.936414	-0.0329588	0.986483	0.135803	0.994162	0.20642	0.919042	0.070616	0.964865	-0.0181578	0.999496	0.0293743	0.989813	-0.0856984	0.999998	0.047532	1	-0.0675407	0.98443	-0.115073	0.879176	0.0434261	0.947289	-1.17769	0.021847	-0.043684	0.962203	-1.22112	0.0443218	-0.08711	0.931737	1.13401	0.0522612	0.0847121	0.946472	-0.131806	0.999847
comp28844_c0	high affinity camp-specific and ibmx-insensitive 3 -cyclic phosphodiesterase 8a isoform x3	4057	20	0	0.67	9	F:serine-type carboxypeptidase activity; P:regulation of transcription, DNA-templated; F:metallocarboxypeptidase activity; P:phosphorelay signal transduction system; C:intracellular; F:3',5'-cyclic-nucleotide phosphodiesterase activity; P:proteolysis; F:zinc ion binding; P:purine nucleobase metabolic process	EC:3.4.16; EC:3.4.17; EC:3.1.4.17		0.372697	0.124162	0.187917	0.627236	-0.070715	0.92134	-0.184781	0.992769	-0.443412	0.107975	-0.258631	0.569659	0.0808673	0.991476	0.385727	0.472028	-0.140174	0.999998	0.30486	1	-0.221042	0.91036	-0.525901	0.0774572	0.447285	0.0346629	0.383978	0.143726	0.266061	0.360206	-0.0633072	0.845841	-0.181224	0.567594	-0.117917	0.741585	0.255512	0.443545	0.171289	0.999847
comp34579_c0	camp-specific 3 -cyclic isoform f isoform x11	5030	20	0	0.8495	6	F:serine-type carboxypeptidase activity; F:metal ion binding; F:3',5'-cyclic-nucleotide phosphodiesterase activity; P:signal transduction; P:proteolysis; P:purine nucleobase metabolic process	EC:3.4.16; EC:3.1.4.17		0.000736908	0.999684	0.407904	0.628546	-0.0909353	0.954868	0.407167	0.992769	-0.0916722	0.968774	-0.498839	0.625911	-0.0838381	0.994428	0.37858	0.692902	0.132782	0.999998	0.462419	1	0.21662	0.944128	-0.245799	0.68964	1.368	0.00558514	0.6378	0.308065	0.942394	0.176314	-0.730199	0.229255	-0.425606	0.609821	0.304593	0.717716	0.194738	0.850826	0.164112	0.999847
comp39601_c0	venom serine carboxypeptidase-like	4144	20	1.46e-66	0.672	2	F:serine-type carboxypeptidase activity; P:proteolysis	EC:3.4.16		0.0317112	0.954823	0.0647492	0.918874	0.140112	0.855563	0.033038	0.995224	0.1084	0.913128	0.0753623	0.910198	-0.0382733	0.995137	0.0603296	0.942125	-0.0318759	0.999998	0.0986029	1	0.00639739	1	-0.0922056	0.78615	-0.508274	0.0420352	-0.383452	0.225597	-0.194802	0.593553	0.124822	0.7188	0.313472	0.325146	0.18865	0.629228	0.0663093	0.943627	0.107309	0.999847
comp33981_c0	venom serine carboxypeptidase-like	1928	20	2.41e-144	0.632	3	C:membrane; F:serine-type carboxypeptidase activity; P:proteolysis	EC:3.4.16		0.721841	0.0516478	0.715404	0.0757168	0.30294	0.783897	-0.0064374	0.999518	-0.418901	0.579872	-0.412464	0.588599	0.104644	0.991476	0.110859	0.896308	-0.0316375	0.999998	0.0062144	1	-0.136282	0.942698	-0.142496	0.713935	0.152531	0.776983	0.132407	0.845452	-0.20312	0.756079	-0.0201246	0.977091	-0.355652	0.587481	-0.335527	0.605695	0.0593824	0.956316	-0.122618	0.999847
comp30325_c0	venom serine carboxypeptidase-like	1664	20	1.25e-138	0.6425	2	F:serine-type carboxypeptidase activity; P:proteolysis	EC:3.4.16		-0.803508	0.0402159	-0.267739	0.728063	-0.468606	0.709877	0.53577	0.992769	0.334902	0.731445	-0.200868	0.833287	-0.676896	0.775541	-0.642208	0.504609	-0.305371	0.999998	0.0346884	1	0.371525	0.920203	0.336837	NA	-0.449024	0.448394	-0.238856	0.753001	-0.206305	NA	0.210168	NA	0.242719	NA	0.0325508	NA	-0.965652	0.0258285	-0.533324	0.910458
comp22366_c1	venom serine carboxypeptidase-like	398	20	2.64e-38	0.69	2	F:serine-type carboxypeptidase activity; P:proteolysis	EC:3.4.16		-0.537893	0.366243	-0.326971	0.714355	-0.431961	0.768823	0.210922	NA	0.105932	0.960661	-0.10499	NA	-0.125495	0.991476	0.2191	NA	0.15224	NA	0.344596	1	0.277735	0.928142	-0.0668602	NA	-0.706703	0.176593	-0.720284	0.231854	-0.462647	NA	-0.0135808	NA	0.244056	0.791728	0.257636	0.759012	-0.471566	NA	0.017374	NA
comp127932_c0	venom serine carboxypeptidase-like	550	20	4.54e-25	0.7155	2	F:serine-type carboxypeptidase activity; P:proteolysis	EC:3.4.16		-1.29078	NA	-0.535857	NA	-0.630193	NA	0.754918	NA	0.660582	NA	-0.0943362	NA	0.0601082	0.995439	-0.0464536	NA	-0.0263431	NA	-0.106562	1	-0.0864513	0.98086	0.0201105	NA	-0.444335	0.45288	-0.422195	NA	0.0852553	NA	0.0221405	NA	0.52959	NA	0.50745	NA	-0.474284	0.481507	-0.134012	0.999847
comp32363_c0	venom serine carboxypeptidase	2719	20	0	0.701	2	F:serine-type carboxypeptidase activity; P:proteolysis	EC:3.4.16		-0.968743	0.000740469	-0.605013	0.101442	-0.369489	0.721401	0.36373	0.992769	0.599253	0.158817	0.235523	0.748364	-0.433551	0.991476	-0.560625	0.4614	0.096308	0.999998	-0.127074	1	0.529859	0.835406	0.656933	0.144746	-0.715663	0.0519397	-0.892355	0.0336655	0.242074	0.65858	-0.176692	0.730871	0.957737	0.00912375	1.13443	0.00715035	-0.679854	0.0223473	-0.449396	0.642392
comp24677_c0	probable serine carboxypeptidase cpvl	417	20	1.99e-28	0.6835	3	C:extracellular exosome; F:serine-type carboxypeptidase activity; P:proteolysis	EC:3.4.16		-0.169731	NA	-0.29407	NA	-0.015881	NA	-0.12434	NA	0.15385	NA	0.278189	NA	-0.0151401		-0.171377	NA	-0.127715	NA	-0.156237	1	-0.112574	0.967445	0.0436624	NA	-0.00757478		-0.173195	NA	0.0863131	NA	-0.16562	NA	0.0938879	NA	0.259508	NA	-0.0376977	NA	-0.00709262	NA
comp36862_c0	monocarboxylate transporter 12-like	2608	20	0	0.7565	5	C:integral component of membrane; F:metallopeptidase activity; P:proteolysis; F:peptidyl-dipeptidase activity; P:transmembrane transport	EC:3.4.15		0.3311	0.537391	0.303652	0.645858	-0.193233	0.868404	-0.0274484	0.997743	-0.524333	0.408805	-0.496885	0.485454	0.288578	0.991476	0.295674	0.67657	0.128297	0.999998	0.00709615	1	-0.160281	0.942334	-0.167377	0.713017	1.07469	0.00677013	0.166388	0.790937	0.692046	0.210888	-0.908306	0.0858039	-0.382648	0.541373	0.525658	0.349569	0.231091	0.744626	0.0587751	0.999847
comp37093_c0	angiotensin-converting enzyme-like	3129	20	0	0.759	6	C:membrane; F:metal ion binding; F:metallopeptidase activity; P:proteolysis; F:peptidyl-dipeptidase activity; F:carboxypeptidase activity	EC:3.4.15		-0.193934	0.590307	-0.0778912	0.897533	0.142939	0.846919	0.116043	0.992769	0.336873	0.421429	0.22083	0.677625	-0.386687	0.991476	-0.114251	0.92952	-0.0290456	0.999998	0.272436	1	0.357641	0.898313	0.0852055	0.89742	-0.38752	0.155974	-0.389039	0.24184	-0.026453	0.959423	-0.00151876	0.99758	0.361067	0.265076	0.362586	0.305936	-0.296383	0.629113	-0.324935	0.999847
comp38520_c0	angiotensin-converting enzyme-like	2364	20	0	0.693	12	P:DNA repair; F:carboxypeptidase activity; F:metal ion binding; F:peptidyl-dipeptidase activity; P:DNA replication; F:DNA clamp loader activity; P:proteolysis; F:metallopeptidase activity; F:ATP binding; C:membrane; C:DNA replication factor C complex; C:DNA polymerase complex	EC:3.4.15		0.672852	0.00980688	0.844708	0.000944879	0.220699	0.793469	0.171856	0.992769	-0.452153	0.266041	-0.624009	0.0891667	0.356469	0.991476	0.501817	0.533241	-0.0861528	0.999998	0.145348	1	-0.442622	0.88038	-0.58797	0.194822	0.718552	0.0274904	0.330963	0.447627	0.209931	0.668069	-0.38759	0.330369	-0.508621	0.201261	-0.121032	0.839924	0.853697	0.00439528	0.417764	0.816704
comp38429_c0	angiotensin-converting enzyme isoform x1	3008	20	0	0.7735	6	C:membrane; F:metal ion binding; F:metallopeptidase activity; P:proteolysis; F:peptidyl-dipeptidase activity; F:carboxypeptidase activity	EC:3.4.15		0.175151	0.824932	0.724323	0.155809	0.0340828	0.98366	0.549172	0.992769	-0.141068	0.940025	-0.69024	0.335392	0.0142159	0.999605	0.280065	0.766877	0.253001	0.999998	0.265849	1	0.238785	0.926494	-0.0270635	0.971593	1.62777	9.08e-07	0.643512	0.145832	0.741165	0.133012	-0.984262	0.0427096	-0.886609	0.0198768	0.0976529	0.891372	0.0438324	0.973275	0.0115711	0.999847
comp29615_c0	angiotensin-converting enzyme 2	685	20	2.33e-08	0.7165	6	C:integral component of membrane; F:metal ion binding; F:metallopeptidase activity; P:proteolysis; F:peptidyl-dipeptidase activity; F:carboxypeptidase activity	EC:3.4.15		0.715132	0.0325819	0.719778	0.0435262	0.244679	0.813002	0.00464535	0.999518	-0.470453	0.428005	-0.475099	0.461038	0.0978762	0.991476	-0.0222877	0.986219	-0.0647133	0.999998	-0.120164	1	-0.162589	0.932546	-0.0424257	0.93903	0.382566	0.418033	0.545972	0.309288	-0.0139717	NA	0.163406	NA	-0.396537	0.535561	-0.559944	0.338974	0.157895	0.837125	0.375705	0.970596
comp38149_c0	secernin-2-like	3179	20	9.4e-178	0.658	4	F:dipeptidase activity; F:hydrolase activity, acting on carbon-nitrogen (but not peptide) bonds, in linear amides; P:proteolysis; P:nitrogen compound metabolic process	EC:3.4.13		-0.0560849	0.893786	-0.0852112	0.855835	0.0565676	0.932105	-0.0291263	0.994792	0.112652	0.869558	0.141779	0.761807	-0.202955	0.991476	-0.128077	0.880039	0.0115474	0.999998	0.0748775	1	0.214502	0.922062	0.139625	0.745741	-0.045424	0.891718	0.233434	0.485891	0.0692802	0.867364	0.278858	0.349593	0.114704	0.791025	-0.164154	0.678643	-0.0208056	0.977104	0.0382679	0.999847
comp284799_c0	dipeptidase 1-like	500	20	7.21e-75	0.8145	6	C:integral component of membrane; F:metal ion binding; F:metallopeptidase activity; F:dipeptidase activity; P:proteolysis; C:anchored component of membrane	EC:3.4.13		-0.0778618	NA	0.237746	NA	0.0558516	NA	0.315608	NA	0.133713	NA	-0.181895	NA	0.133578	0.991476	-0.0441656	0.982447	0.28378	0.999998	-0.177744	1	0.150202	0.96019	0.327946	NA	0.125516	0.857923	-0.112761	NA	0.209205	NA	-0.238277	NA	0.0836892	NA	0.321966	NA	-0.326995	NA	-0.320873	NA
comp301045_c0	d-alanyl-d-alanine dipeptidase	346	20	3.23e-36	0.7255	6	P:cell wall organization; C:cell wall; F:metallopeptidase activity; F:dipeptidase activity; P:proteolysis; F:zinc ion binding	EC:3.4.13		-1.13086	NA	-0.59096	NA	-0.0673535	NA	0.5399	NA	1.06351	NA	0.523606	NA	-0.41878	0.991476	-0.293081	NA	0.0283473	NA	0.125699	1	0.447127	0.898313	0.321428	NA	0.0857452	0.907517	0.274832	NA	0.607786	NA	0.189086	NA	0.522041	NA	0.332955	NA	-0.345499	NA	0.0909536	NA
comp32504_c0	cytosolic non-specific dipeptidase	2352	20	0	0.766	6	C:integral component of membrane; F:metallopeptidase activity; F:dipeptidase activity; P:proteolysis; F:tripeptidase activity; F:carboxypeptidase activity	EC:3.4.13		-0.0801103	0.780034	-0.176923	0.474527	0.0223591	0.971333	-0.0968125	0.992769	0.102469	0.838411	0.199282	0.546675	-0.248672	0.991476	-0.301224	0.627193	0.0575002	0.999998	-0.0525524	1	0.306172	0.894049	0.358725	0.288707	-0.475298	0.0540754	0.038985	0.928245	-0.0977984	0.805242	0.514283	0.0984557	0.3775	0.19525	-0.136783	0.74008	-0.120643	0.900082	0.0281696	0.999847
comp37876_c0	xaa-pro dipeptidase	6631	20	0	0.7315	3	P:proteolysis; F:manganese ion binding; F:aminopeptidase activity	EC:3.4.11		0.0518268	0.846004	-0.0152141	0.966924	0.0786665	0.853293	-0.0670409	0.992769	0.0268397	0.96815	0.0938806	0.768571	-0.0961083	0.991476	-0.112892	0.796679	-0.0728711	0.999998	-0.016784	1	0.0232372	0.988928	0.0400212	0.898254	-0.226059	0.302672	0.118018	0.697426	-0.120512	0.692985	0.344078	0.154707	0.105547	0.762258	-0.238531	0.399859	-0.0504958	0.944578	0.0569133	0.999847
comp34682_c0	xaa-pro aminopeptidase 1	2679	20	0	0.6745	3	F:metal ion binding; P:proteolysis; F:aminopeptidase activity	EC:3.4.11		0.0871799	0.796044	0.000596856	0.998667	-0.0487767	0.936496	-0.0865831	0.992769	-0.135957	0.798294	-0.0493735	0.924234	-0.0361968	0.995137	0.0295887	0.974556	-0.165009	0.999998	0.0657854	1	-0.128812	0.925279	-0.194597	0.4428	0.186412	0.431597	0.367388	0.160681	-0.0206239	0.960633	0.180976	0.497893	-0.207036	0.488572	-0.388012	0.163751	0.0682534	0.917212	0.119324	0.999847
comp25597_c1	rho gtpase-activating protein 100f-like isoform x1	324	20	5.22e-55	0.835	4	P:signal transduction; P:proteolysis; F:manganese ion binding; F:aminopeptidase activity	EC:3.4.11		0.02798	NA	-0.0399258	NA	-0.26253	NA	-0.0679058	NA	-0.29051	NA	-0.222604	NA	0.141604	0.991476	0.0455237	NA	0.10082	NA	-0.09608	1	-0.0407842	0.996062	0.0552958	NA	0.601465	0.299911	0.653763	NA	0.155884	NA	0.0522975	NA	-0.445581	NA	-0.497879	NA	-0.0178402	NA	0.28741	NA
comp25597_c0	rho gtpase-activating protein 100f isoform x3	926	20	4.83e-95	0.7495	5	F:manganese ion binding; F:aminopeptidase activity; P:signal transduction; C:integral component of membrane; P:proteolysis	EC:3.4.11		0.224133	0.803532	0.00082455	0.999257	-0.00437493	NA	-0.223309	NA	-0.228508	0.904098	-0.00519948	NA	-0.157256	0.991476	0.120658	0.949844	0.00754135	0.999998	0.277914	1	0.164798	0.956641	-0.113117	NA	0.801404	0.120725	0.258513	0.716328	0.524805	NA	-0.542892	NA	-0.2766	0.768382	0.266292	0.752302	-0.113509	0.929415	-0.0903824	0.999847
comp33595_c0	puromycin-sensitive aminopeptidase	3422	20	0	0.747	8	C:gap junction; C:plasma membrane; F:aminopeptidase activity; P:ion transport; C:integral component of membrane; P:proteolysis; F:zinc ion binding; F:metallopeptidase activity	EC:3.4.11		-0.433533	0.299955	-0.226502	0.734302	-0.434902	0.695037	0.20703	0.992769	-0.00136986	0.999423	-0.2084	0.794126	-0.335295	0.991476	-0.137983	0.902977	-0.0127542	0.999998	0.197312	1	0.322541	0.898313	0.125229	0.829729	0.113775	0.700262	0.33425	0.281507	0.372854	0.25761	0.220475	0.466151	0.259079	0.432177	0.0386044	0.938014	-0.416315	0.194143	-0.212965	0.999847
comp39733_c0	puromycin-sensitive aminopeptidase	2481	20	0	0.7205	8	C:gap junction; C:plasma membrane; F:aminopeptidase activity; P:ion transport; C:integral component of membrane; P:proteolysis; F:zinc ion binding; F:metallopeptidase activity	EC:3.4.11		-0.540213	0.012582	-0.193632	0.627236	-0.165663	0.817089	0.346581	0.979385	0.37455	0.253025	0.0279694	0.970322	-0.275868	0.991476	-0.0653883	0.964437	0.0124854	0.999998	0.21048	1	0.288353	0.906184	0.0778737	0.897495	-0.420703	0.141417	0.229635	0.553765	0.19258	0.637547	0.650339	0.0710317	0.613284	0.032477	-0.0370547	0.950005	-0.349891	0.379947	-0.139187	0.999847
comp40920_c0	methionine aminopeptidase mitochondrial	2523	20	1.17e-107	0.709	4	F:metal ion binding; P:proteolysis; F:metalloexopeptidase activity; F:aminopeptidase activity	EC:3.4.11		-0.547336	0.00824997	-0.55559	0.0105429	-0.284237	0.695037	-0.00825423	0.999439	0.263099	0.544682	0.271353	0.532665	-0.357185	0.991476	-0.401034	0.594064	0.107395	0.999998	-0.0438491	1	0.46458	0.844875	0.508429	0.222828	-0.187101	0.61612	-0.122045	0.807302	0.152696	0.755668	0.0650558	0.893751	0.339796	0.433614	0.274741	0.558878	-0.392735	0.211216	-0.205015	0.999847
comp36359_c0	methionine aminopeptidase 1	3069	20	0	0.852	4	F:metal ion binding; P:proteolysis; F:metalloexopeptidase activity; F:aminopeptidase activity	EC:3.4.11		-0.0926816	0.623186	-0.0941563	0.67737	-0.0149044	0.975195	-0.00147471	0.999518	0.0777772	0.838744	0.0792519	0.781518	0.0222924	0.998988	0.0374482	0.965597	-0.0602039	0.999998	0.0151558	1	-0.0824963	0.952859	-0.0976521	0.745495	-0.539725	0.00578266	-0.140415	0.632691	-0.134215	0.657585	0.39931	0.11112	0.40551	0.0602115	0.00619977	0.98855	0.0713958	0.921735	0.165031	0.999847
comp38375_c0	leucine aminopeptidase 3	4921	20	0	0.7475	5	C:cytoplasm; P:proteolysis; F:manganese ion binding; F:metalloexopeptidase activity; F:aminopeptidase activity	EC:3.4.11		-0.106116	0.616376	-0.134833	0.55101	-0.00435628	0.993418	-0.0287168	0.994162	0.10176	0.798294	0.130477	0.669199	-0.0673905	0.991476	-0.0332348	0.974556	-0.0273297	0.999998	0.0341557	1	0.0400607	0.982845	0.00590509	0.988187	-0.240805	0.320022	0.0107515	0.979239	-0.0208233	0.962239	0.251557	0.348384	0.219982	0.482225	-0.0315748	0.946206	-0.173512	0.676059	-0.0688129	0.999847
comp39853_c0	endoplasmic reticulum aminopeptidase 2-like isoform x3	6295	20	0	0.762	5	C:integral component of membrane; F:metallopeptidase activity; P:proteolysis; F:zinc ion binding; F:aminopeptidase activity	EC:3.4.11		0.022061	0.962842	0.0927881	0.835776	0.132508	0.830203	0.0707271	0.992769	0.110447	0.86932	0.0397195	0.944813	0.0989927	0.991476	0.0607117	0.958164	0.00977767	0.999998	-0.038281	1	-0.089215	0.957601	-0.050934	0.919988	0.265641	0.408413	-0.215979	0.596907	0.190687	0.657258	-0.48162	0.161755	-0.0749539	0.896316	0.406666	0.296614	0.284784	0.608767	0.0523894	0.999847
comp38584_c0	aminopeptidase n-like isoform x1	3209	20	0	0.6565	9	C:endoplasmic reticulum membrane; P:defense response to virus; C:lipid particle; F:iron-sulfur cluster binding; F:aminopeptidase activity; C:integral component of membrane; P:proteolysis; F:zinc ion binding; F:metallopeptidase activity	EC:3.4.11		0.72998	3.3e-05	0.520041	0.0109612	0.274236	0.694869	-0.20994	0.992769	-0.455745	0.055667	-0.245805	0.559099	-0.0337752	0.995326	0.189741	0.689633	-0.174779	0.999998	0.223516	1	-0.141004	0.922981	-0.36452	0.121114	-0.0673445	0.88427	0.505945	0.23995	0.263353	0.597977	0.57329	0.161448	0.330697	0.507369	-0.242592	0.655159	-0.177613	0.723901	0.0481419	0.999847
comp38978_c0	aminopeptidase n	3900	20	0	0.724	5	C:integral component of membrane; F:metallopeptidase activity; P:proteolysis; F:zinc ion binding; F:aminopeptidase activity	EC:3.4.11		-0.145825	0.85742	0.163048	0.868315	-0.41116	0.751603	0.308873	0.992769	-0.265335	0.830835	-0.574207	0.461506	-0.220736	0.991476	0.0196251	0.99334	-0.0952456	0.999998	0.240361	1	0.12549	0.962691	-0.114871	0.872148	1.08812	0.000680919	0.290188	0.530281	0.581516	0.20396	-0.797935	0.0723113	-0.506607	0.231133	0.291328	0.567245	0.0670375	0.95114	-0.107667	0.999847
comp31465_c0	aminopeptidase n	1115	20	7.36e-55	0.4925	14	C:endoplasmic reticulum-Golgi intermediate compartment; P:single-multicellular organism process; C:extracellular space; P:peptide metabolic process; C:lysosomal membrane; C:integral component of membrane; F:metallopeptidase activity; P:proteolysis; C:extracellular exosome; F:receptor activity; C:plasma membrane part; F:binding; F:aminopeptidase activity; P:signal transduction	EC:3.4.11			NA		NA		NA		NA		NA		NA	-0.14819	0.991476	0.152958	0.928339	-0.157275	0.999998	0.301148	1	-0.00908528	1	-0.310233	NA				NA		NA		NA		NA		NA	-0.128595	0.916315	-0.362251	0.999847
comp467449_c0	xylem cysteine proteinase 1-like	470	20	2.23e-20	0.6365	6	C:cell wall; F:cysteine-type peptidase activity; P:regulation of meristem growth; P:proteolysis; P:developmental programmed cell death; C:membrane	EC:3.4		-0.123381	0.840043	0.0557507	0.947286	-0.0256038	0.984324	0.179132	0.992769	0.0977773	0.94762	-0.0813544	0.92861	-0.272247	0.991476	0.138768	NA	-0.109194	NA	0.411015	1	0.163054	0.956641	-0.247962	NA	0.135387	0.747362	0.0753846	0.895603	-0.389512	0.392907	-0.0600025	0.91059	-0.524899	0.188002	-0.464896	0.303757	0.595853	NA	0.303059	NA
comp33845_c0	ubiquitin carboxyl-terminal hydrolase 7 isoform x1	3879	20	0	0.829	4	P:protein deubiquitination; F:ubiquitinyl hydrolase activity; P:ubiquitin-dependent protein catabolic process; F:cysteine-type peptidase activity	EC:3.4		-0.0369612	0.919541	-0.150236	0.595607	0.011427	0.986453	-0.113275	0.992769	0.0483881	0.948517	0.161663	0.656083	-0.123975	0.991476	-0.141464	0.763629	-0.0554601	0.999998	-0.0174892	1	0.0685147	0.956641	0.0860039	0.771509	-0.175113	0.45166	0.179041	0.533141	-0.0061001	0.987792	0.354154	0.153484	0.169013	0.585225	-0.185141	0.548741	-0.0748647	0.897251	0.0466469	0.999847
comp40399_c0	ubiquitin carboxyl-terminal hydrolase 47	7399	20	7.21e-177	0.718	4	P:protein deubiquitination; F:ubiquitinyl hydrolase activity; P:ubiquitin-dependent protein catabolic process; F:cysteine-type peptidase activity	EC:3.4		-0.0587113	0.860555	0.00560334	0.990015	0.0526155	0.922369	0.0643146	0.992769	0.111327	0.82348	0.0470121	0.917552	-0.135834	0.991476	-0.0382355	0.969503	-0.00975843	0.999998	0.0975988	1	0.126076	0.93604	0.0284771	0.951781	0.324854	0.111718	0.300508	0.234627	0.327709	0.224093	-0.0243461	0.938739	0.00285449	0.995741	0.0272006	0.948878	-0.129946	0.820644	-0.0633882	0.999847
comp39009_c0	ubiquitin carboxyl-terminal hydrolase 36	7380	20	5.64e-134	0.643	4	P:protein deubiquitination; F:ubiquitinyl hydrolase activity; P:ubiquitin-dependent protein catabolic process; F:cysteine-type peptidase activity	EC:3.4		0.283817	0.339079	-0.0261881	0.966696	0.155678	0.830203	-0.310005	0.992769	-0.128139	0.872938	0.181866	0.731477	0.0360593	0.995375	0.032104	0.978924	-0.0565939	0.999998	-0.00395527	1	-0.0926532	0.956641	-0.0886979	0.843785	0.120082	0.688308	0.392658	0.202892	-0.0659209	0.874896	0.272575	0.361378	-0.186003	0.621315	-0.458579	0.157034	0.0528515	0.960086	0.0700909	0.999847
comp41158_c0	ubiquitin carboxyl-terminal hydrolase 34	4661	20	0	0.6275	4	P:protein deubiquitination; F:ubiquitinyl hydrolase activity; P:ubiquitin-dependent protein catabolic process; F:cysteine-type peptidase activity	EC:3.4		-0.229867	0.686837	-0.0289306	0.975332	-0.313303	0.770773	0.200936	0.992769	-0.083436	0.960467	-0.284372	0.722599	-0.306719	0.991476	-0.0582219	0.971962	-0.0329964	0.999998	0.248497	1	0.273722	0.922981	0.0252255	0.97384	0.303459	0.543297	0.0267454	0.972714	0.381117	0.535516	-0.276714	0.629936	0.0776578	0.933815	0.354371	0.588083	-0.241283	0.702103	0.0275755	0.999847
comp24399_c0	ubiquitin carboxyl-terminal hydrolase 34	944	20	4.59e-132	0.77	4	P:protein deubiquitination; F:ubiquitinyl hydrolase activity; P:ubiquitin-dependent protein catabolic process; F:cysteine-type peptidase activity	EC:3.4		0.0132626	0.990077	0.244177	0.80925	-0.0912169	0.953463	0.230915	0.992769	-0.104479	0.961973	-0.335394	0.751829	-0.140313	0.991476	0.127453	0.934816	0.05776	0.999998	0.267766	1	0.198073	0.94913	-0.0696926	0.93286	0.285154	0.647217	0.0355297	0.967904	0.481879	NA	-0.249624	NA	0.196725	0.854193	0.446349	0.565935	-0.134927	0.909951	-0.15132	0.999847
comp4939_c0	ubiquitin carboxyl-terminal hydrolase 34	628	20	2.72e-50	0.6355	4	P:protein deubiquitination; F:ubiquitinyl hydrolase activity; P:ubiquitin-dependent protein catabolic process; F:cysteine-type peptidase activity	EC:3.4		-0.503404	0.453799	0.147028	0.907473	-0.237484	0.878861	0.650432	NA	0.26592	0.873674	-0.384512	NA	-0.461686	0.991476	-0.165237	0.915298	-0.200061	0.999998	0.296449	1	0.261625	0.934398	-0.0348244	NA	0.328282	0.595432	0.0606407	0.945634	0.528335	NA	-0.267641	NA	0.200053	0.854339	0.467694	0.55048	-0.148013	0.903839	0.0344748	0.999847
comp269053_c0	ubiquitin carboxyl-terminal hydrolase 34	503	20	1.09e-46	0.6415	4	P:protein deubiquitination; F:ubiquitinyl hydrolase activity; P:ubiquitin-dependent protein catabolic process; F:cysteine-type peptidase activity	EC:3.4		0.137327	0.891663	0.527123	0.486189	0.0898936	NA	0.389796	NA	-0.0474332	0.987152	-0.43723	NA	-0.112582	0.994206	-0.165596	0.917146	-0.175818	NA	-0.0530138	1	-0.0632357	0.98921	-0.0102219	NA	0.223809	0.734054	0.338414	0.634272	0.319262	NA	0.114604	NA	0.0954527	0.938208	-0.0191517	0.986761	-0.190043	0.862966	0.0495051	0.999847
comp39411_c0	ubiquitin carboxyl-terminal hydrolase 31-like	5310	20	0	0.6845	4	P:protein deubiquitination; F:ubiquitinyl hydrolase activity; P:ubiquitin-dependent protein catabolic process; F:cysteine-type peptidase activity	EC:3.4		0.219772	0.212581	0.185402	0.388647	0.117967	0.801388	-0.0343707	0.994162	-0.101805	0.820098	-0.0674346	0.860625	-0.0410769	0.995137	0.109128	0.87578	-0.0585332	0.999998	0.150205	1	-0.0174563	0.997777	-0.167662	0.594708	0.297169	0.159482	0.41664	0.0894421	0.259015	0.348593	0.119471	0.666858	-0.0381545	0.9295	-0.157625	0.617541	0.10708	0.837033	0.100916	0.999847
comp28996_c0	ubiquitin carboxyl-terminal hydrolase 14	1848	20	0	0.7995	4	P:protein deubiquitination; F:ubiquitinyl hydrolase activity; P:ubiquitin-dependent protein catabolic process; F:cysteine-type peptidase activity	EC:3.4		0.154433	0.525863	-0.0207659	0.963673	-0.0323979	0.954368	-0.175199	0.992769	-0.186831	0.606359	-0.011632	0.985103	-0.0528444	0.994206	0.107057	0.881851	-0.0349804	0.999998	0.159901	1	0.017864	0.997777	-0.142037	0.6785	-0.14214	0.65735	0.41767	0.211477	-0.0458668	0.922557	0.559809	0.0973088	0.0962727	0.849884	-0.463536	0.189148	-0.047506	0.946393	-0.0131102	0.999847
comp39991_c0	tubulointerstitial nephritis antigen-like	3663	20	3.81e-163	0.674	7	P:immune response; F:polysaccharide binding; F:scavenger receptor activity; P:proteolysis; P:receptor-mediated endocytosis; F:cysteine-type peptidase activity; P:signal transduction	EC:3.4		-0.585987	0.0822616	-0.158555	0.822557	-0.170059	0.865172	0.427432	0.992769	0.415928	0.478295	-0.011504	0.99176	0.122718	0.991476	0.0528516	0.964437	0.127555	0.999998	-0.069866	1	0.00483719	1	0.0747032	0.870406	0.0683591	0.850968	-0.204909	0.597239	0.385185	0.300372	-0.273268	0.418275	0.316826	0.381498	0.590094	0.0954008	-0.315159	0.628002	-0.177551	0.999847
comp34581_c0	tubulointerstitial nephritis antigen-like	339	20	1.88e-09	0.5855	4	F:binding; P:transport; F:cysteine-type peptidase activity; P:proteolysis	EC:3.4		-0.635752	0.132646	-0.233585	0.771529	-0.581259	0.661407	0.402166	0.992769	0.0544926	0.97876	-0.347674	0.67819	-0.369217	0.991476	-0.0709167	0.972243	-0.181775	0.999998	0.2983	1	0.187442	0.952859	-0.110858	NA	0.386736	0.464886	0.235525	0.731131	0.489837	0.451745	-0.151211	0.830833	0.1031	0.921203	0.254312	0.747845	-0.0219291	0.985096	0.013094	0.999847
comp32151_c0	tpa_inf: cathepsin b	1296	20	2.89e-66	0.565	4	P:transport; C:membrane; F:cysteine-type peptidase activity; P:proteolysis	EC:3.4		0.117724	0.837285	0.0567889	0.943319	0.534998	0.58545	-0.0609351	0.994162	0.417274	0.441106	0.478209	0.367154	0.473871	0.991476	0.578827	0.492663	0.889859	0.115196	0.104956	1	0.415988	0.898313	0.311032	0.5803	0.452044	0.453228	-0.0622277	NA	0.0248267	NA	-0.514272	NA	-0.427218	NA	0.0870544	NA	0.51748	0.304106	0.320573	0.999847
comp34043_c1	tpa_inf: cathepsin b	703	20	6.85e-12	0.579	11	P:cellular process; P:catabolic process; P:tissue development; C:intracellular membrane-bounded organelle; F:cysteine-type peptidase activity; P:multi-organism process; P:proteolysis; P:single-organism developmental process; F:protein binding; C:cytoplasmic part; P:single-multicellular organism process	EC:3.4		0.146146	0.870151	0.357259	0.651997	0.142774	0.92134	0.211113	NA	-0.00337207	0.998942	-0.214485	0.845974	-0.0366776	0.998988	0.0771955	0.954842	-0.125516	0.999998	0.113873	1	-0.0888384	0.968223	-0.202712	0.653392	-0.674108	0.180699	-0.454582	0.465443	-0.473452	0.4849	0.219525	0.746538	0.200656	0.826643	-0.0188698	0.985566	0.262403	0.782192	0.241382	0.999847
comp15984_c0	senescence-specific cysteine protease sag12-like	603	20	1.04e-19	0.5655	2	F:cysteine-type peptidase activity; P:proteolysis	EC:3.4		0.00560406	NA	0.0628396	NA	0.0607806	NA	0.0572355	NA	0.0551765	NA	0	NA	0		0	NA	-0.0663405	NA	0	1	-0.0668712	0.922981	-0.067126	NA				NA		NA		NA		NA		NA	0.0500254	0.970293	0.279333	NA
comp18655_c0	pro-cathepsin h	1121	20	4.52e-33	0.524	20	F:endopeptidase activity; P:positive regulation of peptidase activity; P:peptide catabolic process; P:zymogen activation; C:intracellular membrane-bounded organelle; P:regulation of biological quality; P:response to organic substance; C:membrane-bounded vesicle; P:cellular protein metabolic process; P:regulation of response to stimulus; P:organ development; F:cysteine-type peptidase activity; F:p…	EC:3.4		-0.0334145	0.975524	0.0378024	0.974542	0.101017	0.946429	0.0712168	NA	0.134432	0.94804	0.0632148	NA	-0.449603	0.937128	-0.458112	0.539785	-0.17684	0.999998	-0.00850903	1	0.272763	0.920127	0.281272	0.538361	-0.597309		0.208702	NA	0.0452416	NA	0.806012	NA	0.642551	NA	-0.163461	NA	-0.344632	0.67602	0.121865	0.999847
comp18736_c0	probable ubiquitin carboxyl-terminal hydrolase faf-x isoform x1	595	20	8.86e-60	0.725	4	P:protein deubiquitination; F:ubiquitinyl hydrolase activity; P:ubiquitin-dependent protein catabolic process; F:cysteine-type peptidase activity	EC:3.4		-0.1319	0.890216	0.117621	0.920968	-0.159418	0.916225	0.24952	NA	-0.0275188	0.992457	-0.277039	NA	0.049814	0.99911	0.362446	0.733359	0.0939784	0.999998	0.312632	1	0.0441644	0.9946	-0.268467	NA	0.325353	0.581973	0.16544	0.831563	0.453306	NA	-0.159913	NA	0.127953	0.907361	0.287866	0.731035	-0.315017	0.712297	-0.0461453	0.999847
comp22953_c0	probable ubiquitin carboxyl-terminal hydrolase faf-x	1340	20	1.2e-135	0.8645	4	P:protein deubiquitination; F:ubiquitinyl hydrolase activity; P:ubiquitin-dependent protein catabolic process; F:cysteine-type peptidase activity	EC:3.4		0.115591	0.882808	0.114988	0.90711	0.00678902	0.996978	-0.000602506	0.999591	-0.108802	0.950066	-0.108199	0.917253	-0.0999134	0.994206	0.0807955	0.964437	0.19597	0.999998	0.180709	1	0.295883	0.922981	0.115174	0.876182	0.568303	0.247109	0.595474	0.297867	0.659825	0.290192	0.027171	0.972676	0.0915217	0.929372	0.0643507	0.947702	-0.0506481	0.966436	0.0719054	0.999847
comp253692_c0	probable ubiquitin carboxyl-terminal hydrolase faf-x	571	20	6.38e-96	0.861	4	P:protein deubiquitination; F:ubiquitinyl hydrolase activity; P:ubiquitin-dependent protein catabolic process; F:cysteine-type peptidase activity	EC:3.4		-0.227807	0.781041	-0.0317821	0.979483	0.0895623	0.954368	0.196024	NA	0.317369	0.815585	0.121344	0.926037	-0.0565032	0.997277	0.277949	0.82041	0.254373	0.999998	0.334452	1	0.310876	0.922981	-0.0235761	NA	0.433041	0.402624	0.30016	0.643626	0.441867	NA	-0.132881	NA	0.00882549	0.994652	0.141707	0.874228	-0.0358974	0.976451	-0.00697957	0.999847
comp39313_c0	probable atp-dependent rna helicase ddx10	2236	20	0	0.7595	5	F:helicase activity; F:RNA binding; F:ATP binding; P:proteolysis; F:cysteine-type peptidase activity	EC:3.4		0.0250563	0.955318	-0.212912	0.487355	0.0104556	0.989584	-0.237968	0.992769	-0.0146008	0.990022	0.223368	0.594669	-0.0628532	0.994206	-0.0755984	0.938085	-0.0193899	0.999998	-0.0127452	1	0.0434633	0.982943	0.0562086	0.906258	-0.183209	0.524835	0.229616	0.504688	-0.149201	0.692985	0.412825	0.167562	0.0340081	0.951325	-0.378817	0.260477	0.0655637	0.948347	0.106623	0.999847
comp39444_c0	peptidase c15	1331	20	6.22e-47	0.503	2	P:proteolysis; F:cysteine-type peptidase activity	EC:3.4		0.381382	0.147028	0.424058	0.123487	0.251552	0.739002	0.0426753	0.994162	-0.12983	0.871572	-0.172506	0.750101	0.0436248	0.995326	-0.0848021	0.937549	0.088382	0.999998	-0.128427	1	0.0447572	0.985081	0.173184	0.670259	-0.0552398	0.888763	-0.010954	0.983751	-0.196639	0.647195	0.0442858	0.923554	-0.141399	0.782137	-0.185685	0.693866	0.256104	0.461707	0.161263	0.999847
comp25049_c0	papain family cysteine protease	618	20	3.68e-18	0.529	5	P:cellular process; F:cysteine-type peptidase activity; P:proteolysis; P:positive regulation of cellular process; C:extracellular region	EC:3.4		-0.434771	NA	-0.399468	NA	-0.0504363	NA	0.0353037	NA	0.384335	NA	0.349031	NA	-0.160981	0.991476	-0.232838	0.869045	0.0600042	NA	-0.0718572	1	0.220985	0.950219	0.292843	NA	-0.762172	0.170824	-0.490088	NA	-0.752361	NA	0.272084	NA	0.0098113	NA	-0.262273	NA	0.448789	0.519466	0.500105	0.988189
comp16380_c0	leucine-rich repeat and wd repeat-containing protein kiaa1239	931	20	2.13e-117	0.7785	4	F:ATP binding; P:proteolysis; F:zinc ion binding; F:cysteine-type peptidase activity	EC:3.4		-0.11267	0.912924	-0.039795	0.974648	-0.151404	0.922369	0.072875	NA	-0.0387337	0.988434	-0.111609	NA	-0.0911707	0.994206	0.117505	0.94786	-0.0802103	0.999998	0.208675	1	0.0109604	1	-0.197715	NA	0.834968	0.119446	0.358991	0.606065	0.848254	NA	-0.475976	NA	0.013286	0.993147	0.489262	0.52417	0.284916	0.757839	0.131306	0.999847
comp32355_c0	cysteine proteinase cg12163 isoform x3	1290	20	3.35e-79	0.558	7	P:chaeta development; P:wing disc development; C:fusome; F:cysteine-type peptidase activity; P:salivary gland cell autophagic cell death; C:perivitelline space; P:proteolysis	EC:3.4		0.595466	0.0207149	0.431702	0.180163	0.40737	0.656801	-0.163764	0.992769	-0.188096	0.805215	-0.024332	0.979068	0.396061	0.991476	0.393806	0.659211	0.228569	0.999998	-0.00225531	1	-0.167493	0.952397	-0.165237	0.789133	0.269325	0.438406	0.35092	0.387128	-0.390209	0.356386	0.0815944	0.862393	-0.659534	0.0432854	-0.741128	0.0596197	0.903532	0.00591855	0.608122	0.431985
comp34130_c0	cysteine proteinase cg12163 isoform x3	1147	20	2.12e-78	0.6145	2	P:proteolysis; F:cysteine-type peptidase activity	EC:3.4		0.642238	0.0719283	0.548047	0.193634	0.0910712	0.934028	-0.0941907	0.994162	-0.551166	0.27937	-0.456976	0.485454	0.354702	0.991476	0.718419	0.22928	0.0550369	0.999998	0.363717	1	-0.299666	0.922981	-0.663382	0.156533	-0.465153	0.267101	-0.719858	0.120137	-0.220184	0.713174	-0.254705	0.616222	0.244968	0.704323	0.499673	0.343484	1.18953	0.00032854	0.665693	0.411757
comp22943_c0	cysteine proteinase cg12163 isoform x2	2257	20	2.78e-132	0.764	4	F:cysteine-type endopeptidase inhibitor activity; P:negative regulation of endopeptidase activity; P:proteolysis; F:cysteine-type peptidase activity	EC:3.4		-0.160234	0.650751	-0.149768	0.740795	0.0212402	0.980375	0.0104657	0.998454	0.181474	0.770415	0.171009	0.73868	0.298826	0.991476	0.0130925	0.992804	0.0778922	0.999998	-0.285733	1	-0.220934	0.91036	0.0647997	0.894218	-0.141164	0.670197	-0.409251	0.237074	-0.0967203	0.829254	-0.268088	0.42886	0.0444433	0.939515	0.312531	0.418078	0.16636	0.787326	-0.0704273	0.999847
comp22607_c0	cysteine proteinase cg12163	322	20	2.59e-19	0.6555	6	C:extracellular vesicle; F:cysteine-type peptidase activity; P:negative regulation of endopeptidase activity; P:proteolysis; C:membrane-bounded organelle; F:cysteine-type endopeptidase inhibitor activity	EC:3.4		0.219316	0.686344	0.290074	0.624455	0.413972	0.705164	0.070758	0.994162	0.194656	0.864594	0.123898	0.887837	-0.0185322	0.999504	-0.214589	0.881247	-0.120355	NA	-0.196057	1	-0.101823	0.977011	0.094234	NA	-0.596397	0.0733625	-0.316395	0.474377	-0.627734	0.159582	0.280002	0.498406	-0.031337	0.968411	-0.311339	0.517501	-0.048301	NA	-0.240962	NA
comp36247_c0	cdk5rap1-like protein	2090	20	0	0.7455	8	C:cytoplasm; F:nucleic acid binding; P:tRNA modification; P:regulation of cyclin-dependent protein serine/threonine kinase activity; F:transferase activity; F:4 iron, 4 sulfur cluster binding; P:proteolysis; F:cysteine-type peptidase activity	EC:3.4		0.161459	0.556627	0.319962	0.158627	0.128916	0.826303	0.158504	0.992769	-0.0325428	0.972363	-0.191047	0.639721	0.0239568	0.999496	-0.00478099	0.996589	-0.0513195	0.999998	-0.0287378	1	-0.0752763	0.956641	-0.0465385	0.90882	-0.111772	0.658958	0.12958	0.678342	-0.108717	0.738261	0.241352	0.34222	0.00305485	0.995705	-0.238297	0.423182	-0.0583203	0.943634	-0.0251283	0.999847
comp34303_c0	cathepsin w	752	20	2.48e-12	0.692	4	F:cysteine-type endopeptidase inhibitor activity; P:negative regulation of endopeptidase activity; P:proteolysis; F:cysteine-type peptidase activity	EC:3.4		0.174645	0.729419	0.42987	0.283574	0.247844	0.793469	0.255225	0.992769	0.0731992	0.960452	-0.182026	0.806508	0.336727	0.991476	0.270059	0.765894	0.075521	0.999998	-0.0666675	1	-0.261206	0.922981	-0.194538	0.720763	0.41121	0.262243	-0.354346	0.420516	-0.157484	0.764399	-0.765555	0.0804537	-0.568694	0.153742	0.196862	0.720073	0.71142	0.0618117	0.259119	0.999847
comp21736_c0	cathepsin w	375	20	1.08e-11	0.5135	2	P:proteolysis; F:cysteine-type peptidase activity	EC:3.4		-0.288081	NA	-0.257762	NA	-0.0269735	NA	0.0303187	NA	0.261107	NA	0.230789	NA	0.194703	0.991476	0.000924684	NA	-0.22331	NA	-0.193779	1	-0.418013	0.898741	-0.224235	NA	-0.143752	0.830489	-1.32832	0.0148294	0.399335	NA	-1.18457	NA	0.543087	0.487548	1.72766	0.00188852	0.0780408	0.950628	-0.31629	0.999847
comp32988_c0	cathepsin l-like proteinase	1167	20	1.05e-64	0.561	17	P:positive regulation of apoptotic process; P:cellular response to stimulus; P:immune response; P:cellular catabolic process; F:cysteine-type peptidase activity; P:single-multicellular organism process; P:proteolysis; P:positive regulation of peptidase activity; C:intracellular membrane-bounded organelle; F:peptidase activator activity involved in apoptotic process; F:endopeptidase activity; P:or…	EC:3.4		-1.02016	0.0306278	-0.278033	0.778133	-0.408198	0.776766	0.742127	0.971931	0.611962	0.485192	-0.130165	0.920154	-0.713453	0.429152	-0.39015	0.67143	-0.12635	0.999998	0.323303	1	0.587104	0.796994	0.2638	0.641655	-2.41885	2.46e-08	-2.99065	2.87e-11	-0.0245942	0.979571	-0.571803	0.294406	2.39425	2.57e-08	2.96606	1.77e-11	-0.231629	0.800336	-0.104675	0.999847
comp19478_c0	cathepsin l1-like	283	20	4.56e-14	0.6115	3	C:membrane; P:proteolysis; F:cysteine-type peptidase activity	EC:3.4		0.366004	0.463448	0.228147	0.755864	0.272434	0.810889	-0.137857	0.992769	-0.0935694	0.958215	0.0442877	0.970322	0.68405	0.710178	0.560947	0.562421	0.257412	NA	-0.123103	1	-0.426638	0.898313	-0.303535	NA				NA		NA		NA		NA		NA	0.129037	0.901541	-0.0739685	0.999847
comp431655_c0	cathepsin l1-like	341	20	5.01e-21	0.589	2	F:cysteine-type peptidase activity; P:proteolysis	EC:3.4			NA		NA		NA		NA		NA		NA	-0.434262		-0.041754	NA	-0.198602	NA	0.392508	1	0.23566	0.922981	-0.156848	NA	-1.22874	0.0181051	-1.02385	NA	0.43531	NA	0.204895	NA	1.66405	NA	1.45916	NA	-0.353199	NA	-0.377394	NA
comp36008_c0	cathepsin l1 isoform x1	2030	20	2.49e-119	0.686	2	F:cysteine-type peptidase activity; P:proteolysis	EC:3.4		-1.34764	8.49e-05	-0.881854	0.0371315	-0.0831726	0.952022	0.465788	0.992769	1.26447	0.000825591	0.798681	0.170307	-0.901412	0.0334608	-0.751866	0.144031	-0.279139	0.999998	0.149546	1	0.622273	0.788512	0.472727	0.298593	-0.887555	0.00148182	-0.342396	0.378104	0.0817975	0.872142	0.545159	0.124657	0.969353	0.000339631	0.424193	0.289462	-0.622576	0.154194	-0.296948	0.999847
comp35458_c1	cathepsin l	2768	20	1.38e-160	0.8005	2	F:cysteine-type peptidase activity; P:proteolysis	EC:3.4		0.11194	0.689429	0.247733	0.279443	-0.0597186	0.917808	0.135794	0.992769	-0.171658	0.674779	-0.307452	0.261189	0.0427678	0.995326	0.324485	0.608456	-0.0695242	0.999998	0.281717	1	-0.112292	0.953485	-0.394009	0.256634	0.686885	0.000646263	0.499301	0.0480239	0.258603	0.380106	-0.187584	0.486997	-0.428282	0.0611269	-0.240698	0.427528	0.477751	0.0461488	0.28055	0.919796
comp40112_c0	cathepsin l	3173	20	1.86e-115	0.674	2	F:cysteine-type peptidase activity; P:proteolysis	EC:3.4		-0.854337	0.000169725	-0.420077	0.198126	-0.344161	0.695037	0.43426	0.898399	0.510176	0.119006	0.0759155	0.913789	-0.386679	0.991476	-0.371573	0.714892	-0.00608073	0.999998	0.0151063	1	0.380598	0.906184	0.365492	0.521267	-0.66171	0.0849188	-0.276255	0.602577	-0.143313	0.815554	0.385455	0.405896	0.518397	0.278504	0.132942	0.848965	-0.607886	0.173664	-0.301451	0.999847
comp27305_c0	cathepsin f	1384	20	7.02e-103	0.6565	4	F:cysteine-type endopeptidase inhibitor activity; P:negative regulation of endopeptidase activity; P:proteolysis; F:cysteine-type peptidase activity	EC:3.4		-0.879117	0.0853786	-1.3587	0.00306267	-0.0462288	0.980186	-0.47958	0.992769	0.832889	0.217945	1.31247	0.0176166	-0.266664	0.991476	0.228381	0.871523	0.523386	0.999998	0.495045	1	0.79005	0.788512	0.295006	NA	-0.791716	0.1427	-0.638873	0.313453	0.466878	NA	0.152842	NA	1.25859	0.0303471	1.10575	0.105331	-0.176465	0.875386	-0.409775	0.999847
comp37731_c0	cathepsin b-like	1023	20	2.04e-74	0.6005	3	C:membrane; F:cysteine-type peptidase activity; P:proteolysis	EC:3.4		0.393861	0.15274	0.407446	0.174613	0.149481	0.841437	0.0135852	0.998294	-0.24438	0.672393	-0.257965	0.62586	0.227144	0.991476	0.324699	0.542791	-0.0516729	0.999998	0.0975544	1	-0.278817	0.885989	-0.376372	0.21276	0.406001	0.223246	-0.272502	0.524327	-0.160867	0.739244	-0.678503	0.0902153	-0.566868	0.108092	0.111635	0.846134	0.589779	0.126899	0.24909	0.999847
comp32545_c1	cathepsin b-like	1009	20	8.98e-66	0.5305	3	P:fin regeneration; P:proteolysis; F:cysteine-type peptidase activity	EC:3.4		0.62215	0.281504	0.150247	0.899756	0.0226372	0.990458	-0.471903	0.992769	-0.599513	0.500475	-0.127609	0.922375	-0.130846	0.991476	-0.0723679	0.968978	-0.0828372	0.999998	0.0584779	1	0.0480086	0.991805	-0.0104693	0.988686	0.182053	0.758935	0.180387	0.80361	0.296593	0.675056	-0.00166618	0.998509	0.11454	0.910712	0.116206	0.900963	0.00230211	0.997523	0.237992	0.999847
comp27653_c0	cathepsin b-like	641	20	1.83e-19	0.549	2	F:cysteine-type peptidase activity; P:proteolysis	EC:3.4		0.12864	0.880252	0.0931152	0.930593	-0.154534	0.908891	-0.0355244	0.997003	-0.283173	0.815171	-0.247649	0.80444	0.269545	0.991476	0.335463	NA	0.192921	NA	0.0659174	1	-0.0766246	0.984282	-0.142542	NA	-0.070127		0	NA	-0.0598355	NA	0.0688537	NA	0.0102916	NA	-0.0585622	NA	0.601796	0.249471	0.121834	0.999847
comp26069_c0	cathepsin b-like	414	20	9.32e-36	0.619	3	C:membrane; P:proteolysis; F:cysteine-type peptidase activity	EC:3.4		0.317805	0.608937	0.161573	0.868274	-0.109348	0.934028	-0.156232	0.992769	-0.427153	0.643124	-0.270921	0.774083	0.026437	0.999496	0.591061	NA	0.0954939	NA	0.564624	1	0.0690569	0.987325	-0.495567	NA	0.0702502		-0.0385817	NA	-0.0664928	NA	-0.108832	NA	-0.136743	NA	-0.0279111	NA	0.44593	0.514005	0.261737	0.999847
comp9674_c0	cathepsin b-like	241	20	2.46e-09	0.546	2	F:cysteine-type peptidase activity; P:proteolysis	EC:3.4		-0.251556	NA	-0.119227	NA	-0.493513	NA	0.132329	NA	-0.241957	NA	-0.374286	NA	-0.112317	0.991476	0.162429	NA	0.0900283	NA	0.274745	1	0.202345	0.942334	-0.0724005	NA	0.961796	0.0549009	0.473293	NA	0.322646	NA	-0.488503	NA	-0.63915	NA	-0.150648	NA	0.0581917	NA	0.0107335	NA
comp35666_c0	cathepsin b-2744	1772	20	6.08e-25	0.5405	4	C:membrane; P:transport; F:cysteine-type peptidase activity; P:proteolysis	EC:3.4		-0.272574	0.642231	-0.191095	0.820478	-0.23296	0.84115	0.0814793	0.994162	0.0396143	0.986022	-0.0418649	0.972944	0.232914	0.991476	0.266553	0.699386	0.0213103	0.999998	0.033639	1	-0.211603	0.922981	-0.245242	0.533581	-0.981327	0.00331462	-1.01836	0.00895378	-0.388013	0.422851	-0.0370373	0.946167	0.593315	0.140819	0.630352	0.168757	0.177293	0.798863	-0.00583258	0.999847
comp39174_c0	cathepsin b	2252	20	4.03e-95	0.602	8	P:cellular process; P:catabolic process; C:intracellular membrane-bounded organelle; F:cysteine-type peptidase activity; P:single-organism process; P:proteolysis; F:protein binding; C:cytoplasmic part	EC:3.4		0.333404	0.531315	-0.0984575	0.916694	0.669292	0.54184	-0.431861	0.992769	0.335888	0.720401	0.767749	0.141059	0.960791	8.5e-05	0.517695	0.273888	1.1875	5.29e-08	-0.443096	1	0.226705	0.922981	0.669801	0.0499928	-0.688604	0.020281	-0.962098	0.00386217	0.0490959	0.927812	-0.273494	0.467605	0.7377	0.0154092	1.01119	0.00229956	-0.393105	0.346584	-0.162699	0.999847
comp34285_c0	cathepsin b	2699	20	1.19e-95	0.594	2	F:cysteine-type peptidase activity; P:proteolysis	EC:3.4		0.527078	0.0432089	0.475551	0.107868	0.366465	0.677927	-0.0515272	0.994162	-0.160613	0.842717	-0.109086	0.869994	0.31961	0.991476	0.357851	0.552843	0.145176	0.999998	0.0382413	1	-0.174433	0.929207	-0.212675	0.583778	0.340205	0.298722	-0.426029	0.265057	-0.239353	0.583536	-0.766234	0.0534036	-0.579558	0.0803417	0.186676	0.702507	0.546007	0.156977	0.243761	0.999847
comp31389_c0	cathepsin b	1165	20	6.09e-95	0.573	2	F:cysteine-type peptidase activity; P:proteolysis	EC:3.4		-0.47978	0.467987	-0.291615	0.769482	-0.0956017	0.952353	0.188165	0.992769	0.384179	0.768691	0.196014	0.874371	0.0126281	0.999605	-0.126923	0.942125	-0.172213	0.999998	-0.139551	1	-0.184841	0.952859	-0.0452897	0.96128	0.495398	0.4013	0.49179	0.448532	0.622754	0.394394	-0.00360849	0.997159	0.127356	0.918205	0.130964	0.900963	0.0320893	0.973762	0.185592	0.999847
comp28748_c1	cathepsin b	685	20	5.67e-20	0.55	2	F:cysteine-type peptidase activity; P:proteolysis	EC:3.4		0.150607	0.812144	0.188407	0.794806	0.060854	0.958759	0.0378004	0.995985	-0.0897528	0.957267	-0.127553	0.88598	-0.588854	0.733964	-0.323094	0.735771	-0.386566	0.999998	0.26576	1	0.202288	0.946457	-0.0634726	0.937103	0.226767		0.210355	NA	0.227578	NA	0	NA	0	NA	0	NA	0.279853	0.737965	0.165113	0.999847
comp35521_c0	cathepsin b	299	20	1.15e-14	0.5485	2	F:cysteine-type peptidase activity; P:proteolysis	EC:3.4		0.270761	0.684945	0.19563	0.832896	-0.0815762	0.952654	-0.0751312	0.994162	-0.352337	0.747936	-0.277206	0.772395	0.558221	0.991476	0.310647	NA	0.552265	NA	-0.247574	1	-0.00595574	1	0.241618	NA	-0.349453	0.575138	0.433595	NA	0.302032	NA	0.783048	NA	0.651485	NA	-0.131563	NA	-0.0127904	NA	-0.0604917	NA
comp28552_c0	caspase nc	2674	20	9.75e-38	0.509	4	F:cysteine-type peptidase activity; P:apoptotic process; P:regulation of cellular process; P:proteolysis	EC:3.4		-0.0630977	0.920604	-0.0686109	0.925255	-0.0478608	0.962882	-0.00551324	0.999518	0.0152368	0.99346	0.0207501	0.984116	0.0421266	0.999023	0.235529	0.811479	0.115074	0.999998	0.193402	1	0.0729469	0.980954	-0.120455	0.855311	0.608166	0.0951654	1.01573	0.0123834	0.441375	0.365	0.40756	0.359966	-0.166791	0.795935	-0.574352	0.239996	-0.168647	0.834258	-0.0728125	0.999847
comp30753_c0	calpain-5-like isoform x1	2502	20	0	0.5525	3	C:intracellular; F:cysteine-type peptidase activity; P:proteolysis	EC:3.4		-0.107708	0.861849	0.164924	0.808047	-0.159833	0.869891	0.272633	0.992769	-0.0521251	0.973611	-0.324758	0.625911	-0.276143	0.991476	-0.173432	0.891788	-0.00471482	0.999998	0.102711	1	0.271429	0.922981	0.168718	0.792794	0.0738097	0.899601	-0.0345003	0.963241	0.340303	0.584292	-0.10831	0.868519	0.266493	0.716775	0.374803	0.559374	-0.157328	0.880397	0.105311	0.999847
comp34881_c1	39s ribosomal protein mitochondrial	1732	20	2.01e-70	0.6665	6	C:mitochondrial ribosome; F:structural constituent of ribosome; P:proteolysis; P:translation; F:cysteine-type peptidase activity; P:ribosome biogenesis	EC:3.4		0.186922	0.504427	0.051776	0.918874	0.141789	0.8195	-0.135146	0.992769	-0.0451332	0.96102	0.090013	0.856832	0.119236	0.991476	0.0663891	0.931883	-0.0925254	0.999998	-0.0528467	1	-0.211761	0.898313	-0.158914	0.573714	-0.158733	0.575556	0.203792	0.546775	-0.242249	0.476629	0.362526	0.208324	-0.0835157	0.856847	-0.446041	0.162157	0.137605	0.857597	0.124001	0.999847
comp36752_c0	juvenile hormone epoxide hydrolase 1-like	1590	20	3.04e-128	0.6615	3	C:integral component of membrane; P:metabolic process; F:cis-stilbene-oxide hydrolase activity	EC:3.3.2.9		-0.603384	0.126863	-0.410962	0.448206	-0.209314	0.854367	0.192421	0.992769	0.39407	0.60629	0.201648	0.818967	-0.385151	0.991476	-0.1016	0.944951	0.0257966	0.999998	0.28355	1	0.410947	0.883192	0.127397	0.842876	-0.0114293	0.982645	0.31862	0.499668	0.154128	0.775836	0.33005	0.452649	0.165557	0.789846	-0.164492	0.78821	-0.126573	0.899846	-0.0666815	0.999847
comp24733_c0	39s ribosomal protein mitochondrial	1505	20	9.76e-90	0.7955	9	P:translation; C:mitochondrial large ribosomal subunit; F:zinc ion binding; P:leukotriene biosynthetic process; F:structural constituent of ribosome; P:proteolysis; F:metallopeptidase activity; F:leukotriene-A4 hydrolase activity; P:ribosome biogenesis	EC:3.3.2.6		0.237631	0.367462	0.156309	0.678337	0.256745	0.700582	-0.0813224	0.992769	0.0191134	0.9873	0.100436	0.844589	0.117057	0.991476	0.0824946	0.922557	-0.0864948	0.999998	-0.0345628	1	-0.203552	0.91036	-0.168989	0.607866	-0.368759	0.260548	0.209474	0.632009	-0.2662	0.54198	0.578234	0.120014	0.102559	0.861263	-0.475675	0.243452	0.15637	0.84399	0.119322	0.999847
comp5416_c0	transcription factor ken isoform x2	304	20	5.11e-36	0.7065	16	P:imaginal disc-derived female genitalia development; F:nucleic acid binding; P:regulation of JAK-STAT cascade; P:phagocytosis; F:metal ion binding; F:adenosylhomocysteinase activity; P:one-carbon metabolic process; P:female analia development; P:insemination; P:male analia development; F:transcription factor activity, sequence-specific DNA binding; P:imaginal disc-derived male genitalia developm…	EC:3.3.1.1		0.378287	0.617137	0.35989	0.701598	-0.129405	0.936727	-0.018397	NA	-0.507692	0.654094	-0.489295	NA	-0.118611	0.994206	0.35768	0.756163	-0.0996237	NA	0.476291	1	0.0189874	1	-0.457304	NA	1.57846	0.00185117	0.800388	0.194292	0.869012	NA	-0.778077	NA	-0.709453	0.346961	0.0686238	0.951345	0.658178	NA	0.718457	NA
comp33142_c0	adenosylhomocysteinase 2 isoform x1	2089	20	0	0.87	3	F:adenosylhomocysteinase activity; P:one-carbon metabolic process; P:methionine metabolic process	EC:3.3.1.1		0.177515	0.381671	0.129096	0.641647	0.0913466	0.849427	-0.0484186	0.992769	-0.0861681	0.870249	-0.0377494	0.932659	-0.00681121	0.999605	0.0684444	0.924485	-0.0656254	0.999998	0.0752557	1	-0.0588142	0.9657	-0.13407	0.635389	0.0382109	0.891718	-0.088196	0.787073	0.0344275	0.925069	-0.126407	0.649673	-0.00378343	0.994652	0.122624	0.718739	0.109988	0.850641	0.0839642	0.999847
comp24306_c0	adenosylhomocysteinase	1751	20	0	0.9105	3	F:adenosylhomocysteinase activity; P:one-carbon metabolic process; P:methionine metabolic process	EC:3.3.1.1		0.0616507	0.865668	0.0646081	0.88264	0.124634	0.826303	0.00295742	0.999518	0.0629828	0.937025	0.0600254	0.899191	-0.159531	0.991476	-0.012115	0.993752	0.0124212	0.999998	0.147416	1	0.171953	0.922981	0.0245362	0.963208	-0.280236	0.339798	0.200827	0.598275	-0.17421	0.664363	0.481063	0.136956	0.106026	0.829913	-0.375036	0.300787	-0.0994879	0.885888	0.00658161	0.999847
comp323421_c0	mgc52875 protein	322	20	2.45e-19	0.6	6	F:purine nucleosidase activity; P:purine nucleoside catabolic process; C:cytosol; P:purine nucleobase metabolic process; P:nicotinamide metabolic process; P:nicotinate nucleotide metabolic process	EC:3.2.2.1		-0.350487	0.648822	0.126581	NA	0.0176231	NA	0.477068	NA	0.36811	0.794192	-0.108958	NA	-0.00393749		-0.166842	NA	-0.0286509	NA	-0.162904	1	-0.0247134	0.998925	0.138191	NA	0.524204	0.368025	0.323578	0.65089	0.346566	NA	-0.200626	NA	-0.177638	NA	0.0229878	NA	-0.0195803	NA	-0.291255	NA
comp30574_c1	dna-3-methyladenine glycosylase-like isoform x2	2486	20	4.43e-68	0.656	3	P:base-excision repair; F:DNA binding; F:DNA-3-methylbase glycosylase activity	EC:3.2.2		0.275766	0.17872	0.102841	0.783229	0.0322014	0.958648	-0.172925	0.992769	-0.243564	0.450122	-0.0706393	0.878861	0.250995	0.991476	0.504214	0.433983	-0.0272708	0.999998	0.253219	1	-0.278266	0.91036	-0.531485	0.185495	0.0874149	0.718615	-0.0174183	0.961193	-0.0215674	0.955714	-0.104833	0.699793	-0.108982	0.741817	-0.00414909	0.992265	0.0923025	0.881649	0.0261502	0.999847
comp36851_c0	er degradation-enhancing alpha-mannosidase-like protein 1	1760	20	0	0.757	15	F:trehalase activity; F:beta-glucanase activity; C:membrane; F:lytic transglycosylase activity; F:beta-6-sulfate-N-acetylglucosaminidase activity; F:glucan endo-1,4-beta-glucosidase activity; F:starch alpha-glucosidase activity; F:dextrin alpha-glucosidase activity; F:mannosyl-oligosaccharide 1,2-alpha-mannosidase activity; F:hexosaminidase activity; F:calcium ion binding; F:galactosidase activit…	EC:3.2.1; EC:3.2.1.113		-0.152667	0.809494	-0.121915	0.882946	-0.277008	0.796327	0.0307522	0.997003	-0.124341	0.931389	-0.155093	0.856832	-0.409151	0.991476	-0.103018	0.95381	-0.0294502	0.999998	0.306133	1	0.379701	0.906184	0.0735679	0.931011	0.717948	0.144439	0.387314	0.539993	0.613837	0.342051	-0.330634	0.595452	-0.104112	0.921051	0.226523	0.781341	-0.24843	0.773303	-0.0642826	0.999847
comp32605_c1	beta- -glucanase	1070	20	0	0.7285	5	P:carbohydrate metabolic process; C:extracellular region; F:glucan endo-1,6-beta-glucosidase activity; F:glucosylceramidase activity; P:glycosphingolipid metabolic process	EC:3.2.1.75; EC:3.2.1.45		-0.223953	NA	-0.0355026	NA	-0.190927	NA	0.18845	NA	0.0330255	NA	-0.155425	NA	-0.315883	0.991476	-0.379874	0.734345	-0.248488	0.999998	-0.0639912	1	0.0673947	0.988007	0.131386	NA	0.0680682		0.11448	NA	0.12878	NA	0.0464114	NA	0.0607118	NA	0	NA	-0.122369	0.921307	0.160694	0.999847
comp32605_c0	beta- -glucanase	501	20	1.62e-39	0.674	5	P:carbohydrate metabolic process; C:extracellular region; F:glucan endo-1,6-beta-glucosidase activity; F:glucosylceramidase activity; P:glycosphingolipid metabolic process	EC:3.2.1.75; EC:3.2.1.45		0.195977	NA	0.196296	NA	-0.0124897	NA	0.000318986	NA	-0.208467	NA	-0.208786	NA	-0.551102	0.953107	-0.0580175	NA	-0.152459	NA	0.493085	1	0.398643	0.902616	-0.0944416	NA	0.00656538		0.0736401	NA	0.0864742	NA	0.0670748	NA	0.0799089	NA	0	NA	-0.039668	NA	-0.108495	NA
comp38560_c0	chitooligosaccharidolytic beta-n-acetylglucosaminidase	2032	20	0	0.647	5	F:beta-N-acetylhexosaminidase activity; P:carbohydrate metabolic process; P:globoside metabolic process; P:glycosaminoglycan catabolic process; P:amino sugar metabolic process	EC:3.2.1.52		-0.320009	0.648938	0.162356	0.882577	-0.337994	0.811281	0.482364	0.992769	-0.017985	0.993765	-0.500349	0.60313	-0.226239	0.991476	0.17472	0.902977	-0.0558232	0.999998	0.400959	1	0.170416	0.953485	-0.230544	0.723167	-0.0790904	0.846538	-0.0482944	0.928585	0.353467	0.411301	0.030796	0.950824	0.432558	0.266548	0.401762	0.349569	-0.177458	0.829188	0.155324	0.999847
comp19655_c0	chitooligosaccharidolytic beta-n-acetylglucosaminidase	750	20	8.5e-82	0.6705	6	C:integral component of membrane; P:carbohydrate metabolic process; F:beta-N-acetylhexosaminidase activity; P:globoside metabolic process; P:glycosaminoglycan catabolic process; P:amino sugar metabolic process	EC:3.2.1.52		-0.70003	NA	-0.77545	NA	-0.356386	NA	-0.0754201	NA	0.343644	NA	0.419064	NA	-0.252465	0.991476	0.0947053	0.964437	-0.0431821	NA	0.34717	1	0.209283	0.952397	-0.137887	NA	-0.287238	0.646318	-0.481963	NA	-0.165078	NA	-0.194725	NA	0.12216	NA	0.316885	NA	0.259423	NA	0.0834493	NA
[truncated: 29,366 more rows]
[truncated: 32 more columns]
