# Supplementary material for: The molecular mechanisms that determine different degrees of polyphagy in the Bemisia tabaci species complex
Source: Evol Appl. 2020 Nov 20;14(3):807–20. doi: 10.1111/eva.13162 (PMC7980310; doi:10.1111/eva.13162)
Supplement: Supplementary file 3 — Table S5 [file EVA-14-807-s001.xlsx]

## Sheet: Sheet1
Table S5: Analysis of differentially expressed genes between species within plants
Seq. Name	Seq. Description	Seq. Length	#Hits	min. eValue	mean Similarity	#GOs	GOs	Enzyme Codes	Cassava-AsiaII1_MEAM1.log2FoldChange	Cassava-AsiaII1_MEAM1.padj	Cassava-AsiaII1_NW2.log2FoldChange	Cassava-AsiaII1_NW2.padj	Cassava-AsiaII1_MED-Q1.log2FoldChange	Cassava-AsiaII1_MED-Q1.padj	Cassava-AsiaII1_SSA1-SG3.log2FoldChange	Cassava-AsiaII1_SSA1-SG3.padj	Cassava-AsiaII1_Uganda MED ASL.log2FoldChange	Cassava-AsiaII1_Uganda MED ASL.padj	Cassava-MEAM1_NW2.log2FoldChange	Cassava-MEAM1_NW2.padj	Cassava-MEAM1_MED-Q1.log2FoldChange	Cassava-MEAM1_MED-Q1.padj	Cassava-MEAM1_SSA1-SG3.log2FoldChange	Cassava-MEAM1_SSA1-SG3.padj	Cassava-MEAM1_Uganda MED ASL.log2FoldChange	Cassava-MEAM1_Uganda MED ASL.padj	Cassava-NW2_MED-Q1.log2FoldChange	Cassava-NW2_MED-Q1.padj	Cassava-NW2_SSA1-SG3.log2FoldChange	Cassava-NW2_SSA1-SG3.padj	Cassava-NW2_Uganda MED ASL.log2FoldChange	Cassava-NW2_Uganda MED ASL.padj	Cassava-MED-Q1_SSA1-SG3.log2FoldChange	Cassava-MED-Q1_SSA1-SG3.padj	Cassava-MED-Q1_Uganda MED ASL.baseMean	Cassava-MED-Q1_Uganda MED ASL.padj	Cassava-SSA1-SG3_Uganda MED ASL.log2FoldChange	Cassava-SSA1-SG3_Uganda MED ASL.padj	Eggplant-AsiaII1_MEAM1.log2FoldChange	Eggplant-AsiaII1_MEAM1.padj	Eggplant-AsiaII1_NW2.log2FoldChange	Eggplant-AsiaII1_NW2.padj	Eggplant-AsiaII1_MED-Q1.log2FoldChange	Eggplant-AsiaII1_MED-Q1.padj	Eggplant-AsiaII1_SSA1-SG3.log2FoldChange	Eggplant-AsiaII1_SSA1-SG3.padj	Eggplant-AsiaII1_Uganda MED ASL.log2FoldChange	Eggplant-AsiaII1_Uganda MED ASL.padj	Eggplant-MEAM1_NW2.log2FoldChange
comp39939_c0	vitellogenin receptor	5987	20	0	0.543	2	C:integral component of membrane; F:calcium ion binding	-	-0.967983	0.0666416	-0.696942	0.267865	0.103586	0.881902	-0.276951	0.691406	-0.338195	0.563733	0.271041	0.73119	1.07157	0.0719436	0.691032	0.215583	0.629788	0.341928	0.800527	0.195241	0.419991	0.55404	0.358747	0.647414	-0.380536	0.516676	4047.62	0.532853	-0.0612442	0.93862	-0.969451	0.0198227	0.414656	0.45652	-0.0152941	0.979938	-0.261832	0.607762	0.3111	0.558382	1.38411
comp12943_c0	vitellogenin	218	20	5.76e-37	0.7325	2	F:lipid transporter activity; P:lipid transport	-	-1.21062	0.274508	-0.446258	0.763401	-0.195551	0.888995	-1.30325	0.26598	0.174335	0.899242	0.76436	0.590094	1.01507	0.501098	-0.0926361	0.961316	1.38495	0.283659	0.250706	0.861883	-0.856996	0.524814	0.620592	0.686779	-1.1077	0.32066	196.607	0.821673	1.47759	0.169819	-1.21226	0.173774	0.581793	0.65093	-0.20772	0.85391	-0.607179	0.551265	-0.212869	0.871211	1.79405
comp19450_c0	vitellogenin	375	20	4.74e-56	0.6125	2	F:lipid transporter activity; P:lipid transport	-	1.13686	0.0644016	0.486557	0.540677	1.18355	0.0554992	-0.697292	0.317355	1.48363	0.0119804	-0.650299	0.41746	0.0466911	0.969013	-1.83415	0.00172855	0.346777	0.705563	0.69699	0.347877	-1.18385	0.0924079	0.997076	0.189163	-1.88084	0.0011375	86100	0.74325	2.18092	0.000141363	1.2382	0.00162467	-0.318387	0.584407	1.10966	0.00542364	0.82604	0.0439872	0.177616	0.752243	-1.55658
comp32214_c0	vitellogenin	422	20	7.21e-26	0.718	2	F:lipid transporter activity; P:lipid transport	-	-1.05698	0.35274	0.0837372	0.988491	-0.0556338	0.971683	-1.27442	0.284397	0.309889	0.81021	1.14072	0.391234	1.00135	0.512728	-0.217439	0.88708	1.36687	0.296871	-0.139371	0.9271	-1.35816	0.277934	0.226152	0.903848	-1.21879	0.273838	499.805	0.825581	1.58431	0.141549	-1.2194	0.179245	0.961497	0.388835	-0.121159	0.91888	-0.58944	0.572037	0.0451027	0.98395	2.1809
comp32666_c0	vitellogenin	781	20	6.62e-100	0.673	2	F:lipid transporter activity; P:lipid transport	-	-0.75753	0.499767	0.118785	0.96301	0.170413	0.899939	-0.936215	0.433363	0.654264	0.559578	0.876315	0.509977	0.927943	0.525677	-0.178685	0.905109	1.41179	0.248564	0.0516285	0.973358	-1.055	0.397306	0.535479	0.725096	-1.10663	0.299227	1395.09	0.748198	1.59048	0.118844	-1.06929	0.170029	0.661985	0.521979	0.0142964	0.990198	-0.275429	0.78405	0.156939	0.895772	1.73127
comp32666_c2	vitellogenin	261	3	0.000265	0.5133	2	P:lipid transport; F:lipid transporter activity		-0.896115	0.422851	0.0396004	1	0.168911	0.902714	-1.05032	0.376264	0.532981	0.648333	0.935715	0.482286	1.06503	0.458734	-0.154202	0.921956	1.4291	0.250087	0.12931	0.930229	-1.08992	0.385795	0.493381	0.754067	-1.21923	0.254382	395.743	0.819788	1.5833	0.126725	-1.15139	0.194816	0.642812	0.601459	0.000966923	1	-0.483654	0.645023	0.0342736	0.989677	1.7942
comp33154_c0	vitellogenin	281	20	3.53e-30	0.649	2	F:lipid transporter activity; P:lipid transport	-	-0.482623	0.635792	0.802635	0.464251	0.596869	0.561491	-1.05069	0.290911	0.89232	0.337099	1.28526	0.228323	1.07949	0.358937	-0.568067	0.587415	1.37494	0.186488	-0.205766	0.8673	-1.85333	0.0592785	0.0896849	0.962804	-1.64756	0.0590795	756.635	0.831155	1.94301	0.0240175	-0.972116	0.0773751	0.695208	0.294339	0.182375	0.794842	-0.462932	0.458497	0.331746	0.642258	1.66732
comp33154_c1	vitellogenin	794	20	7.15e-95	0.525	2	F:lipid transporter activity; P:lipid transport	-	-0.62895	0.541848	0.571096	0.636146	0.509347	0.641837	-1.07448	0.299106	0.927327	0.335805	1.20005	0.286538	1.1383	0.348054	-0.44553	0.695962	1.55628	0.140873	-0.0617494	0.964265	-1.64558	0.113697	0.356231	0.811051	-1.58383	0.0830166	2028.86	0.761829	2.00181	0.0250461	-0.935578	0.115565	0.940677	0.155335	0.358837	0.609172	-0.344557	0.627322	0.471868	0.512691	1.87625
comp33154_c2	vitellogenin	973	20	1.54e-114	0.533	2	F:lipid transporter activity; P:lipid transport	-	0.0828624	0.938811	1.40694	0.0998491	1.15689	0.139639	-0.630589	0.491514	1.69637	0.0203767	1.32408	0.136649	1.07402	0.263595	-0.713451	0.395644	1.6135	0.0498259	-0.250055	0.809613	-2.03753	0.0129921	0.289425	0.816822	-1.78748	0.0140636	4941.12	0.606917	2.32696	0.00110622	-0.40722	0.410194	0.901335	0.0654875	0.839452	0.0711517	0.0373891	0.984572	0.876339	0.0639995	1.30856
comp34386_c0	vitellogenin	1621	20	0	0.743	2	F:lipid transporter activity; P:lipid transport	-	-0.871449	0.366993	-1.74029	0.0818964	-0.217934	0.852317	-1.51541	0.109715	-0.17479	0.879708	-0.868842	0.457507	0.653515	0.636409	-0.64396	0.537729	0.696659	0.57784	1.52236	0.133591	0.224882	0.891023	1.5655	0.144074	-1.29748	0.15689	29667.4	0.978193	1.34062	0.141711	-0.73356	0.399542	0.222464	0.888464	-0.292659	0.774082	-0.820045	0.35396	0.0700365	0.965596	0.956024
comp38565_c0	vitellogenin	5501	20	0	0.559	2	F:lipid transporter activity; P:lipid transport	-	1.26612	0.00362368	1.07501	0.0343023	1.3666	0.00159291	0.0162347	1	2.19951	1.11e-07	-0.191108	0.786561	0.100474	0.903611	-1.24989	0.00407109	0.933387	0.0604481	0.291582	0.621368	-1.05878	0.0374868	1.12449	0.0303163	-1.35036	0.00157413	619970	0.102519	2.18327	1.22e-07	1.00351	7.49e-05	0.466521	0.119488	1.14659	4.5e-06	0.462332	0.09273	0.901506	0.000446165	-0.536987
comp41261_c0	vitellogenin	1001	20	0	0.6955	2	F:lipid transporter activity; P:lipid transport	-	-1.30391	0.128823	-2.59393	0.00404185	-0.740443	0.432079	-2.55847	0.0016595	-0.58651	0.527232	-1.29001	0.201898	0.563467	0.670129	-1.25456	0.151827	0.7174	0.533527	1.85348	0.0453531	0.0354549	1	2.00742	0.0347569	-1.81803	0.0264429	14243.3	0.911978	1.97196	0.0155418	-0.633302	0.446674	-0.0685619	0.994413	-0.263949	0.785489	-0.662331	0.44134	0.0113642	1	0.56474
comp41405_c0	vitellogenin	353	20	3.88e-28	0.7	2	F:lipid transporter activity; P:lipid transport	-	-1.67385	0.0713098	-3.0005	0.00218555	-1.03233	0.302359	-2.71293	0.00250029	-0.979572	0.310981	-1.32666	0.233836	0.641517	0.656123	-1.03908	0.2995	0.694273	0.593132	1.96817	0.0521607	0.287577	0.852282	2.02093	0.0551524	-1.6806	0.0665319	2906.21	0.974105	1.73335	0.0583658	-0.885589	0.342292	-0.192827	0.920221	-0.536012	0.608575	-0.769816	0.43435	-0.223875	0.864354	0.692762
comp31707_c0	serine threonine-protein kinase mtor	3080	20	0	0.8605	5	F:drug binding; F:kinase activity; F:ATP binding; F:phosphotransferase activity, alcohol group as acceptor; P:phosphorylation	-	0.544786	0.00484454	1.03557	1.03e-06	0.756502	5.81e-05	-0.326487	0.125218	0.857055	4.27e-06	0.490784	0.0341529	0.211716	0.451907	-0.871274	2.64e-06	0.312269	0.191363	-0.279068	0.251031	-1.36206	2.94e-11	-0.178515	0.542384	-1.08299	2.44e-09	642.458	0.738194	1.18354	7.94e-11	0.572588	0.0200798	0.0857985	0.85	0.585166	0.0182432	0.151431	0.618655	0.676436	0.00607241	-0.48679
comp31707_c1	serine threonine-protein kinase mtor	573	20	2.32e-61	0.872	5	F:drug binding; F:kinase activity; F:ATP binding; F:phosphotransferase activity, alcohol group as acceptor; P:phosphorylation	-	-0.947512	0.173867	-1.27395	0.0884761	0.28567	0.741961	-1.48284	0.0311149	-0.889842	0.198107	-0.326439	0.724764	1.23318	0.110221	-0.535331	0.459795	0.0576707	0.965749	1.55962	0.029174	-0.208891	0.842327	0.38411	0.683892	-1.76851	0.00539304	15.3833	0.119902	0.593001	0.391307	-1.06902	0.0652846	-1.30384	0.0310242	-0.468496	0.490493	-0.92065	0.135156	0.225733	0.797905	-0.234816
comp31707_c2	serine threonine-protein kinase mtor	277	20	1.76e-37	0.8235	5	F:drug binding; F:kinase activity; F:ATP binding; F:phosphotransferase activity, alcohol group as acceptor; P:phosphorylation	-	-2.14837	0.0225497	-1.9882	0.0560762	-0.945367	0.386965	-2.39714	0.0131176	-1.82405	0.0559828	0.160173	0.91016	1.203	0.263668	-0.248771	0.82313	0.324319	0.802666	1.04283	0.294685	-0.408944	0.734282	0.164145	0.913578	-1.45177	0.0920692	6.1732	0.426762	0.57309	0.541705	-0.728286	0.278449	0.161625	0.913245	0.793668	0.298997	-1.15988	0.073054	0.645791	0.454546	0.889911
comp28401_c0	rapamycin-insensitive companion of mtor	5887	20	2.46e-178	0.5625	1	P:cellular process	-	-0.410174	0.10763	-0.573086	0.043368	0.477825	0.061469	0.477286	0.0743979	0.525705	0.0339809	-0.162912	0.651033	0.887999	0.000330917	0.88746	0.000222932	0.935879	0.000143741	1.05091	6.65e-05	1.05037	8.94e-05	1.09879	3.73e-05	-0.00053873	1	428.874	0.908865	0.0484187	0.88981	-0.502285	0.058701	-0.10586	0.817623	0.352993	0.218426	0.501778	0.0652635	0.477165	0.0920297	0.396426
comp34852_c0	ragulator complex protein lamtor5 homolog	1351	20	4.4e-19	0.627	2	P:cellular process; P:negative regulation of apoptotic process	-	0.26076	0.281358	0.300091	0.277795	0.0914151	0.745499	0.521067	0.0271409	-0.128378	0.619053	0.0393313	0.926549	-0.169345	0.627595	0.260307	0.304664	-0.389138	0.138787	-0.208676	0.465808	0.220976	0.469867	-0.428469	0.123222	0.429652	0.0614959	442.44	0.457768	-0.649445	0.00336815	0.317195	0.0899642	0.10443	0.71953	0.135086	0.530409	0.647032	0.000294206	-0.214522	0.309129	-0.212765
comp30109_c0	ragulator complex protein lamtor4 homolog	1618	20	1.44e-27	0.754	0	-		-0.0355625	0.906287	-0.0391721	0.931127	-0.0346531	0.909413	-0.60171	0.00643175	-0.0236024	0.941169	-0.00360955	1	0.000909417	0.999148	-0.566147	0.00920807	0.0119601	0.984801	0.00451897	0.99151	-0.562538	0.0249468	0.0155697	0.979935	-0.567057	0.00807936	802.141	0.97748	0.578107	0.00718724	0.0239235	0.933694	-0.426273	0.0479248	-0.104935	0.672635	-0.243679	0.265922	-0.191638	0.431798	-0.450197
comp32260_c0	ragulator complex protein lamtor3-a	1616	20	6.25e-48	0.7925	3	F:kinase activity; P:phosphorylation; P:regulation of TOR signaling	-	0.254753	0.195745	0.710031	0.000635754	0.0046706	0.98791	1.12242	7.48e-10	-0.00956618	0.977186	0.455278	0.0384058	-0.250082	0.306881	0.867667	2.8e-06	-0.264319	0.249601	-0.705361	0.000514014	0.412389	0.0738562	-0.719597	0.000502299	1.11775	4.63e-10	412.906	0.964435	-1.13199	3.51e-10	0.358269	0.0608301	0.280437	0.208278	0.069303	0.773044	1.347	4.3e-14	-0.17365	0.448002	-0.0778321
comp27029_c0	ragulator complex protein lamtor2	805	20	1.21e-60	0.8615	0	-		0.107178	0.752181	0.0279667	0.977821	0.300211	0.329384	0.874492	0.00154479	0.488424	0.082307	-0.0792111	0.867083	0.193033	0.661819	0.767314	0.00534869	0.381246	0.270679	0.272244	0.439249	0.846525	0.00667848	0.460457	0.193597	0.574281	0.0402046	716.2	0.636436	-0.386068	0.190541	0.163493	0.530687	-0.443726	0.0790295	0.288907	0.253731	1.07502	7.84e-07	0.0969407	0.763261	-0.607219
comp39484_c0	ragulator complex protein lamtor1	3321	20	9.96e-63	0.7225	8	P:positive regulation of MAPK cascade; C:Ragulator complex; P:regulation of receptor recycling; P:positive regulation of TOR signaling; P:cellular response to amino acid stimulus; P:cholesterol homeostasis; P:lysosome organization; P:endosome localization	-	-0.15791	0.543106	0.231923	0.425323	-0.452989	0.0501392	-0.176476	0.539023	-0.431146	0.057549	0.389834	0.163804	-0.295079	0.327641	-0.018566	0.966715	-0.273235	0.346316	-0.684912	0.00639476	-0.4084	0.134763	-0.663069	0.0105959	0.276513	0.25126	1283.82	0.955111	-0.254669	0.296688	-0.177021	0.462309	-0.283087	0.282502	-0.478899	0.0279301	0.235129	0.328776	-0.532056	0.0145031	-0.106066
comp38070_c1	juvenile hormone-inducible protein 26-like protein	1139	20	3.68e-18	0.4975	4	P:regulation of transcription, DNA-templated; F:sequence-specific DNA binding; C:nucleus; F:DNA binding		0.773616	0.0587875	0.385098	0.448167	1.58311	6.16e-05	0.519908	0.266391	1.49893	0.000186735	-0.388518	0.480527	0.809496	0.103899	-0.253709	0.621038	0.725309	0.152219	1.19801	0.00854574	0.134809	0.849846	1.11383	0.0207591	-1.0632	0.0116912	37.309	0.908947	0.979017	0.0241615	0.87307	0.0343921	0.664686	0.16215	1.68413	2.49e-05	0.977227	0.0209319	1.87824	5.38e-06	-0.208384
comp24358_c0	juvenile hormone-inducible protein	1271	20	5.78e-15	0.4745	0	-		-0.412406	0.201135	0.448826	0.231603	0.507212	0.116405	0.582574	0.0831344	0.68081	0.0271205	0.861232	0.0134963	0.919618	0.00382893	0.99498	0.00103992	1.09322	0.000404714	0.0583867	0.898157	0.133749	0.790711	0.231984	0.621937	0.0753618	0.850559	173.691	0.708038	0.0982358	0.809195	-0.377765	0.271782	-0.837004	0.0109843	0.423917	0.23233	0.0274317	0.98439	-0.506047	0.152167	-0.459239
comp35690_c1	juvenile hormone-inducible protein	544	20	2.99e-15	0.496	0	-		6.07474	1.79e-12	1.55543	0.00484415	1.0716	0.0250941	-0.523817	0.333568	2.44755	9.56e-07	-4.51932	1.05e-06	-5.00314	2.05e-08	-6.59856	1.12e-14	-3.62719	0.000169801	-0.483827	0.446223	-2.07924	8.41e-05	0.892123	0.199846	-1.59542	0.000415083	29.6918	0.017336	2.97137	1.36e-09	6.65191	5.34e-16	0.915695	0.0533079	0.492212	0.300204	0.498677	0.298157	2.35697	9.51e-08	-5.73622
comp38070_c0	juvenile hormone-inducible protein	929	20	9.21e-23	0.5155	4	P:regulation of transcription, DNA-templated; F:sequence-specific DNA binding; C:nucleus; F:DNA binding		1.70683	1.36e-06	1.13281	0.00472753	1.12822	0.000933159	-0.00160972	1	1.51246	1.51e-05	-0.574013	0.238332	-0.578604	0.238006	-1.70844	1.85e-06	-0.194368	0.756347	-0.0045919	0.995684	-1.13442	0.00502688	0.379645	0.482709	-1.12983	0.000997217	42.4642	0.442369	1.51407	1.99e-05	1.9314	4.3e-09	1.0001	0.0035824	1.06845	0.000942593	0.753853	0.0280892	1.50313	5.13e-06	-0.931301
comp39625_c0	juvenile hormone-inducible protein	884	20	4.41e-35	0.523	0	-		-0.956076	0.0366807	-1.46923	0.00296341	-0.591552	0.22952	0.258143	0.695318	0.589538	0.240669	-0.51315	0.364903	0.364523	0.583469	1.21422	0.00918046	1.54561	0.000968214	0.877673	0.0792021	1.72737	0.00052514	2.05876	2.1e-05	0.849695	0.0756525	46.6495	0.0171147	0.331395	0.560584	-0.230514	0.551361	-1.49032	1.36e-06	-0.570597	0.10115	0.805218	0.0379254	0.535968	0.1824	-1.2598
comp36752_c0	juvenile hormone epoxide hydrolase 1-like	1590	20	3.04e-128	0.6615	3	C:integral component of membrane; P:metabolic process; F:cis-stilbene-oxide hydrolase activity	EC:3.3.2.9	-1.17896	0.00190278	-1.01343	0.020757	-0.882204	0.0245556	-1.5609	3.36e-05	-0.471001	0.262885	0.165528	0.773531	0.296759	0.593458	-0.381932	0.354019	0.707962	0.0991682	0.131231	0.799174	-0.547461	0.22777	0.542433	0.267187	-0.678691	0.067612	59.2362	0.396606	1.08989	0.00292953	-0.930074	0.0023979	-0.364493	0.379207	-0.378123	0.284124	-1.08855	0.000350657	0.448812	0.242692	0.565581
comp35782_c1	juvenile hormone acid o-methyltransferase-like isoform x1	1280	20	3.45e-45	0.524	4	F:juvenile hormone acid methyltransferase activity; P:juvenile hormone biosynthetic process; P:methylation; F:farnesoic acid O-methyltransferase activity	-	0.312555	0.544036	-0.00305606	1	0.644583	0.179591	-0.91892	0.0496145	0.174663	0.745029	-0.315611	0.627518	0.332028	0.638074	-1.23147	0.00510954	-0.137892	0.856529	0.647639	0.231992	-0.915864	0.0792886	0.177719	0.816094	-1.5635	0.000248838	223.71	0.425514	1.09358	0.0131094	0.240201	0.594088	0.188687	0.770895	0.0151637	0.978769	-0.782167	0.04883	1.06014	0.00733922	-0.0515139
comp24889_c1	juvenile hormone acid methyltransferase	343	20	2.59e-25	0.6245	4	F:juvenile hormone acid methyltransferase activity; P:juvenile hormone biosynthetic process; P:methylation; F:farnesoic acid O-methyltransferase activity	-	-1.34697	0.0811961	-0.797934	0.400294	-0.601801	0.502567	-1.36048	0.103999	-0.958794	0.234071	0.549038	0.562161	0.74517	0.431227	-0.0135093	1	0.388177	0.704366	0.196133	0.842079	-0.562547	0.556622	-0.16086	0.899432	-0.75868	0.317444	6.49996	0.73171	0.401687	0.6247	-0.679324	0.385506	-0.141281	0.941145	-0.314946	0.730658	-0.890544	0.2613	-0.0449654	0.979374	0.538043
comp35664_c0	juvenile hormone acid methyltransferase	2197	20	3.88e-35	0.4965	4	F:juvenile hormone acid methyltransferase activity; P:juvenile hormone biosynthetic process; P:methylation; F:farnesoic acid O-methyltransferase activity	-	0.592888	0.00566661	0.4315	0.0909516	-0.250277	0.29388	-0.531579	0.0162034	1.32311	5.76e-11	-0.161388	0.609136	-0.843165	8.85e-05	-1.12447	2.74e-08	0.730225	0.00106984	-0.681777	0.00453152	-0.963079	3.54e-05	0.891613	0.000197639	-0.281302	0.219246	1199.28	4.77e-15	1.85469	5.44e-21	0.356455	0.210024	-0.30995	0.364212	-0.421159	0.141315	0.235657	0.449137	0.561287	0.0462943	-0.666405
comp40289_c0	juvenile hormone acid methyltransferase	2083	20	1.43e-22	0.5075	4	F:juvenile hormone acid methyltransferase activity; P:juvenile hormone biosynthetic process; P:methylation; F:farnesoic acid O-methyltransferase activity	-	0.877523	2.04e-08	0.309538	0.113717	-0.33511	0.0452736	0.469988	0.00548698	1.27434	1.46e-16	-0.567985	0.00226405	-1.21263	1.59e-15	-0.407535	0.0172345	0.396815	0.0355255	-0.644648	0.000287266	0.16045	0.479039	0.9648	5.5e-08	0.805098	2.33e-07	607.286	1.58e-26	0.80435	6.78e-07	0.181164	0.639146	0.0565258	0.951119	-0.867112	0.00778182	-0.835405	0.0103593	0.876766	0.00864793	-0.124638
comp2410_c0	insulin-like receptor	722	20	5.83e-42	0.519	2	F:protein kinase activity; P:phosphorylation	-	-1.04544	0.204147	-1.9587	0.0204788	-1.15068	0.161168	-0.509926	0.631877	-1.34101	0.0870407	-0.913261	0.323474	-0.105246	0.941091	0.53551	0.563739	-0.295572	0.802038	0.808015	0.357488	1.44877	0.0976078	0.617688	0.550687	0.640757	0.455996	14.6962	0.873115	-0.831083	0.318478	-0.80942	0.321369	-0.176913	0.918663	-0.387103	0.682354	-0.950894	0.250967	-0.43139	0.67385	0.632507
comp28150_c1	insulin-like receptor	538	20	4.62e-33	0.603	4	P:protein phosphorylation; F:protein tyrosine kinase activity; F:nucleotide binding; C:membrane	EC:2.7.10	-0.506235	0.44301	-1.08597	0.0996972	-0.445426	0.514141	0.198894	0.84368	-0.356415	0.60172	-0.57973	0.42497	0.0608097	0.954742	0.705129	0.305176	0.149821	0.880622	0.64054	0.332599	1.28486	0.0608877	0.729551	0.314029	0.644319	0.335044	13.8485	0.926083	-0.555308	0.424682	-0.405581	0.636325	0.179413	0.914815	-0.387464	0.669761	-0.0244749	1	-0.0473078	0.977633	0.584994
comp41082_c0	insulin-like receptor	14057	20	0	0.623	4	P:protein phosphorylation; F:protein tyrosine kinase activity; F:nucleotide binding; C:membrane	EC:2.7.10	0.397703	0.170298	-0.506413	0.120234	-0.0163879	0.967989	0.843654	0.00200847	-0.451621	0.108114	-0.904116	0.00329421	-0.41409	0.241674	0.445951	0.125091	-0.849323	0.00281126	0.490025	0.134008	1.35007	4.07e-06	0.0547925	0.918297	0.860042	0.00120898	4249.11	0.187215	-1.29527	5.13e-07	-0.264624	0.477203	0.16696	0.758178	0.0250756	0.957696	-0.521991	0.134618	-0.397557	0.301791	0.431585
comp321453_c0	insulin-like peptide receptor	304	5	1.12e-06	0.556	13	F:transferase activity; C:integral component of membrane; P:phosphorylation; C:membrane; P:peptidyl-tyrosine phosphorylation; F:protein kinase activity; P:protein phosphorylation; F:nucleotide binding; P:transmembrane receptor protein tyrosine kinase signaling pathway; F:ATP binding; F:kinase activity; F:transmembrane receptor protein tyrosine kinase activity; F:protein tyrosine kinase activity		-0.597545	0.574908	-1.29272	0.215597	-0.50506	0.650716	0.292259	0.856191	-0.798761	0.425607	-0.695179	0.551158	0.0924844	0.956178	0.889804	0.42454	-0.201216	0.897677	0.787663	0.448476	1.58498	0.146511	0.493963	0.700493	0.797319	0.461373	4.52461	0.83056	-1.09102	0.294882	0.152629	0.897975	0.944781	0.451904	-0.129154	0.912531	0.0196254	1	0.705892	0.54466	0.792152
comp37222_c0	insulin-like peptide receptor	1597	20	5.81e-103	0.562	5	P:protein phosphorylation; P:single-organism cellular process; F:protein kinase activity; F:nucleotide binding; C:membrane	-	-1.22258	0.0343897	-1.87175	0.00290246	-0.74119	0.234382	-0.353164	0.647387	-1.24852	0.0280804	-0.649167	0.377686	0.481394	0.572678	0.869419	0.153991	-0.0259414	0.988062	1.13056	0.0803218	1.51859	0.0175611	0.623226	0.417861	0.388025	0.55733	84.4479	0.507158	-0.895361	0.132035	-2.06413	0.000362145	-0.278879	0.790603	-1.14773	0.0673347	-2.07911	0.000324842	-0.970608	0.148289	1.78525
comp34549_c0	insulin-like growth factor-binding protein complex acid labile subunit	3065	20	6.43e-97	0.5065	2	C:integral component of membrane; C:membrane		-1.36475	0.00159703	-1.71039	0.000423248	-0.561801	0.245109	-0.678294	0.16537	-1.01824	0.0200976	-0.345644	0.583948	0.802947	0.131992	0.686454	0.142892	0.346505	0.583219	1.14859	0.0211753	1.0321	0.0427035	0.692149	0.224269	-0.116493	0.834351	1094.82	0.434254	-0.339949	0.498503	-1.35553	0.000589535	-0.464042	0.374042	-0.334874	0.486245	-1.0039	0.0133912	0.153133	0.793893	0.891487
comp36061_c0	insulin-like growth factor-binding protein complex acid labile subunit	749	20	2.02e-84	0.73	1	F:ATP binding	-	-0.474612	0.50953	-1.07372	0.133297	-0.028208	0.976737	-1.20365	0.0715609	-0.0134096	0.997749	-0.599106	0.450017	0.446404	0.642337	-0.72904	0.272727	0.461202	0.608576	1.04551	0.131753	-0.129934	0.915085	1.06031	0.157114	-1.17544	0.0551688	14.7903	0.991217	1.19024	0.0580543	-0.841418	0.125608	-0.286399	0.750166	-0.24509	0.719222	-1.244	0.0193827	0.714985	0.296718	0.555019
comp36061_c1	insulin-like growth factor-binding protein complex acid labile subunit	3239	20	2.14e-172	0.621	1	C:membrane	-	-0.259081	0.387646	-0.525438	0.0931299	0.168489	0.608958	-0.881518	0.000983157	0.688267	0.0145813	-0.266358	0.455032	0.42757	0.200641	-0.622438	0.0194101	0.947348	0.000837332	0.693928	0.0191474	-0.35608	0.279342	1.21371	3.96e-05	-1.05001	3.23e-05	95.1136	0.109382	1.56979	1.39e-09	-0.432047	0.228012	0.166144	0.771288	0.0622944	0.892503	-0.623754	0.0752843	1.02429	0.00370866	0.598191
comp36270_c0	insulin-like growth factor-binding protein complex acid labile subunit	3267	20	1.86e-159	0.6085	3	P:protein dephosphorylation; F:phosphoprotein phosphatase activity; C:integral component of membrane	EC:3.1.3.16	0.791629	6.51e-07	0.130639	0.56393	0.43415	0.00923744	0.358929	0.0423061	0.709696	8.77e-06	-0.66099	0.000327507	-0.357479	0.0648911	-0.4327	0.0106377	-0.0819336	0.758632	0.303511	0.126555	0.22829	0.284546	0.579056	0.00214456	-0.0752211	0.712118	987.064	0.169468	0.350767	0.0406349	0.651062	0.00216029	-0.12237	0.72435	0.146698	0.574171	-0.0496785	0.887191	0.42153	0.0673599	-0.773432
comp38196_c0	insulin-like growth factor-binding protein complex acid labile subunit	467	20	5.25e-19	0.697	1	C:integral component of membrane	-	-0.547844	0.531477	-0.570145	0.569182	-1.30666	0.0909981	0.794367	0.451234	-0.345605	0.704841	-0.0223015	0.998216	-0.75882	0.455101	1.34221	0.129096	0.202239	0.876288	-0.736518	0.40366	1.36451	0.160979	0.22454	0.861146	2.10103	0.00883477	9.27829	0.283462	-1.13997	0.201017	-1.6399	0.0610387	0.454266	0.782447	-2.47557	0.00265182	-1.46934	0.11086	-0.848811	0.436325	2.09417
comp41080_c0	insulin-like growth factor-binding protein complex acid labile subunit	6112	20	0	0.668	1	C:integral component of membrane	-	0.248554	0.312682	0.0542992	0.896314	0.112507	0.687684	0.0178919	0.991499	-0.247129	0.30674	-0.194255	0.545094	-0.136047	0.71624	-0.230662	0.367011	-0.495683	0.0490884	0.0582074	0.860549	-0.0364073	0.955436	-0.301429	0.322041	-0.0946147	0.730936	3504	0.1846	-0.265021	0.276801	0.322989	0.121272	0.496924	0.0178374	0.134142	0.580579	-0.0995917	0.698809	0.228632	0.333525	0.173935
comp441499_c0	insulin-like growth factor-binding protein complex acid labile subunit	312	20	1.44e-34	0.7425	1	C:integral component of membrane	-	-1.30483	0.195678	-0.918038	0.441393	-2.09761	0.0250515	-0.380148	0.805987	-1.67916	0.0785278	0.38679	0.774652	-0.792781	0.519227	0.924681	0.393324	-0.374334	0.782424	-1.17957	0.24398	0.537891	0.699513	-0.761124	0.538216	1.71746	0.0674474	5.45879	0.736712	-1.29901	0.190601	-0.859482	0.443281	0.855857	0.591311	-1.32812	0.220477	-0.00326968	1	0.158412	0.931566	1.71534
comp5406_c0	insulin-like growth factor-binding protein complex acid labile subunit	648	20	3.97e-19	0.739	1	C:integral component of membrane	-	-0.730209	0.370233	-0.779542	0.394525	-0.786036	0.335737	0.87578	0.384178	-1.17259	0.117493	-0.0493325	0.97864	-0.0558266	0.968097	1.60599	0.0560794	-0.442383	0.672899	-0.00649407	0.99744	1.65532	0.0716577	-0.39305	0.718314	1.66182	0.0411253	11.0876	0.707756	-2.04837	0.0103639	-1.60507	0.061122	-0.208249	0.919369	-2.31902	0.00422299	-1.2918	0.163117	-0.497835	0.677914	1.39683
comp207819_c0	insulin-like growth factor-binding protein complex acid labile chain	488	20	5.44e-08	0.6505	1	C:integral component of membrane	-	-1.85007	0.141676	-2.96824	0.0178034	-1.48312	0.261795	-2.04155	0.124022	0.172915	0.923767	-1.11817	0.395771	0.366948	0.85179	-0.191475	0.908638	2.02299	0.156175	1.48512	0.213577	0.926697	0.494468	3.14116	0.0129435	-0.558423	0.666984	2.34199	0.267825	2.21446	0.0748313	-1.39918	0.101167	-1.64591	0.0705128	0.252287	0.829603	-0.454218	0.691255	0.68831	0.57806	-0.246736
comp37832_c1	insulin-like growth factor i	1148	20	2.49e-07	0.509	100	F:hormone activity; C:extracellular region; F:growth factor activity; C:extracellular space; P:positive regulation of fibroblast proliferation; P:lung lobe morphogenesis; P:positive regulation of glycolytic process; P:positive regulation of tyrosine phosphorylation of Stat5 protein; P:glial cell differentiation; P:positive regulation of glycogen biosynthetic process; P:negative regulation of cell…		-0.539795	0.147711	-0.265211	0.583609	0.111407	0.810281	-0.405275	0.343146	-0.0751736	0.873181	0.274585	0.584341	0.651202	0.122255	0.134521	0.778949	0.464622	0.29679	0.376618	0.396971	-0.140064	0.811053	0.190037	0.738563	-0.516681	0.170302	82.0037	0.728419	0.330101	0.409967	-0.698011	0.198494	0.404313	0.592731	-0.311024	0.623059	0.326065	0.611484	0.966175	0.0857169	1.10232
comp27472_c0	insulin-like growth factor binding n-terminal	523	4	2.52e-05	0.4275	17	C:integral component of membrane; C:membrane; F:zinc ion binding; F:transferase activity; P:phosphorylation; F:protein kinase activity; P:DNA metabolic process; F:hydrolase activity; P:protein phosphorylation; F:nucleotide binding; P:MAPK cascade; F:ATP binding; F:kinase activity; F:MAP kinase kinase kinase activity; P:activation of MAPKK activity; C:intracellular; F:Type II site-specific deoxyri…		2.0835	0.00423019	0.92203	0.249425	0.157022	0.850411	0.0253227	1	-0.922837	0.141964	-1.16147	0.209457	-1.92648	0.0148238	-2.05817	0.00564644	-3.00633	1.98e-05	-0.765009	0.341764	-0.896708	0.286834	-1.84487	0.011352	-0.131699	0.873294	13.0126	0.119811	-0.94816	0.146529	2.70424	0.000775799	-0.369765	0.712867	-0.573454	0.419223	-0.43432	0.574033	-1.68849	0.00495088	-3.07401
comp32802_c0	insulin-like growth factor 2 mrna-binding protein 1 isoform x2	2085	20	2.04e-36	0.584	1	F:nucleic acid binding	-	-0.173407	0.544817	-0.351369	0.243538	-0.187407	0.518954	0.103304	0.784715	-0.518059	0.0355026	-0.177962	0.615837	-0.0140008	0.97812	0.27671	0.33101	-0.344653	0.254951	0.163961	0.612286	0.454673	0.132781	-0.16669	0.654875	0.290711	0.286157	177.656	0.272429	-0.621363	0.0128608	-0.192058	0.607204	0.0912916	0.888838	-0.190262	0.631102	0.494537	0.157867	-0.295585	0.457124	0.283349
comp32381_c0	insulin-like growth factor 2 mrna-binding protein 1 isoform x1	3383	20	0	0.773	2	F:nucleotide binding; F:RNA binding	-	-0.87411	0.0132891	-0.717539	0.0831454	-0.709477	0.0511738	-0.956312	0.00763802	-1.05084	0.00221833	0.156571	0.778916	0.164633	0.78517	-0.0822015	0.871838	-0.176729	0.747745	0.00806179	0.990113	-0.238773	0.641672	-0.3333	0.51108	-0.246834	0.541447	376.687	0.46746	-0.0945273	0.836745	-1.00951	0.0137519	0.0513089	0.978979	-1.08806	0.00783052	-0.791731	0.0615817	-0.761033	0.0845438	1.06082
comp40180_c0	insulin-degrading enzyme isoform x2	3308	20	0	0.675	3	F:metal ion binding; F:metalloendopeptidase activity; P:proteolysis	EC:3.4.24	0.788105	0.000159925	0.61746	0.0121418	0.625554	0.00332346	-0.316937	0.188126	0.60387	0.00424389	-0.170645	0.584576	-0.162551	0.633685	-1.10504	4.68e-08	-0.184235	0.545683	0.00809335	0.982341	-0.934397	6.29e-05	-0.0135907	0.983893	-0.942491	3.62e-06	3214.83	0.953743	0.920807	6.54e-06	0.892399	9.64e-05	0.480053	0.0664873	0.599243	0.0121296	0.45162	0.0656472	0.420407	0.103056	-0.412346
comp31627_c0	insulin receptor-like	1305	20	6.22e-30	0.5475	5	P:defense response; P:protein phosphorylation; F:protein tyrosine kinase activity; F:nucleotide binding; C:membrane	EC:2.7.10	-0.258051	0.642989	-1.28244	0.0114565	-0.175993	0.767088	0.734838	0.215177	-0.766361	0.104427	-1.02439	0.0457968	0.0820582	0.924813	0.992889	0.0621178	-0.50831	0.389743	1.10645	0.0245566	2.01728	0.000123595	0.516082	0.380679	0.910831	0.0815221	29.4476	0.289156	-1.5012	0.00240582	-1.18935	0.0454948	-0.343694	0.727111	-0.911542	0.146942	-0.751217	0.25694	-0.841677	0.211282	0.845656
comp37606_c1	insulin receptor substrate 1 isoform x3	6698	20	1.67e-154	0.4815	1	F:insulin receptor binding		0.206297	0.559386	-1.00558	0.00324836	-0.0149434	0.974293	0.429721	0.211569	-0.421622	0.184817	-1.21187	0.000270999	-0.22124	0.647598	0.223424	0.541308	-0.627918	0.0685688	0.990632	0.00328051	1.4353	1.08e-05	0.583954	0.123728	0.444664	0.165513	1755.85	0.286891	-0.851342	0.00442851	-0.460173	0.169855	-0.251384	0.586974	0.0496013	0.909992	-0.71984	0.025415	-0.227535	0.582433	0.208789
comp35791_c1	insulin gene enhancer protein isl-1	1699	20	0	0.7025	4	P:regulation of transcription, DNA-templated; F:sequence-specific DNA binding; C:nucleus; F:zinc ion binding	-	0.119803	0.815059	-0.961222	0.0325427	-0.0265662	0.964146	-0.583033	0.19355	-0.862438	0.0279972	-1.08103	0.0153181	-0.146369	0.837822	-0.702836	0.0924393	-0.982241	0.0207607	0.934656	0.0344333	0.378189	0.469739	0.0987846	0.888466	-0.556467	0.181932	94.418	0.0542605	-0.279404	0.534686	0.124392	0.723757	-0.455821	0.171278	0.293226	0.375686	-1.45899	1.47e-08	-0.0441007	0.931282	-0.580213
comp15888_c0	maltase partial	918	20	1.94e-55	0.7095	10	C:integral component of membrane; P:maltose metabolic process; F:maltose alpha-glucosidase activity; F:alpha-1,4-glucosidase activity; F:transferase activity; F:cation binding; P:starch metabolic process; P:sucrose metabolic process; P:galactose metabolic process; C:glucosidase II complex	EC:3.2.1.20	1.3965	0.327561	0.362479	0.849055	-5.30075	1.92e-08	-0.242792	0.916158	0.683474	0.642608	-1.03403	0.546749	-6.69725	3.79e-10	-1.6393	0.255433	-0.71303	0.731086	-5.66323	3.71e-08	-0.605271	0.73121	0.320995	0.880831	5.05796	1.14e-07	7.45529	3.22e-09	0.926266	0.523452	-2.22458	0.0677168	-0.61502	0.782347	-7.27856	3.27e-13	-0.796099	0.630015	-1.73369	0.21446	1.60955
comp35959_c0	maltase isoform b	2181	20	0	0.6475	10	F:nucleic acid binding; F:maltose alpha-glucosidase activity; F:alpha-1,4-glucosidase activity; F:zinc ion binding; P:maltose metabolic process; P:DNA integration; P:starch metabolic process; P:sucrose metabolic process; P:galactose metabolic process; C:glucosidase II complex	EC:3.2.1.20	-0.28766	0.422911	-1.6322	1.68e-06	-0.686417	0.0351643	-1.97652	2.08e-11	-0.553554	0.0896216	-1.34454	8.87e-05	-0.398756	0.357338	-1.68886	1.13e-08	-0.265893	0.554918	0.945779	0.00726505	-0.344321	0.406997	1.07864	0.00237027	-1.2901	1.59e-05	593.219	0.789698	1.42296	1.8e-06	-1.06022	0.00159592	-1.31344	8.18e-05	-1.34576	4.01e-05	-3.11323	2.53e-24	-0.90458	0.00921885	-0.253216
comp36416_c0	maltase isoform b	2438	20	3.38e-113	0.5265	6	P:organic substance metabolic process; P:primary metabolic process; F:hydrolase activity, acting on glycosyl bonds; F:organic cyclic compound binding; F:ion binding; F:heterocyclic compound binding	-	1.04542	1.98e-06	-0.154716	0.626092	0.700319	0.00195092	0.746659	0.00116743	0.0672322	0.815065	-1.20013	9.71e-07	-0.345099	0.25034	-0.29876	0.245318	-0.978187	1.73e-05	0.855036	0.000659797	0.901375	0.000371667	0.221948	0.503468	0.0463396	0.878139	749.882	0.00946975	-0.679427	0.0027452	0.463427	0.0909891	-0.20001	0.608132	0.720855	0.00639615	-0.205652	0.513326	-0.0386443	0.934381	-0.663437
comp37073_c0	maltase isoform b	2590	20	3.8e-165	0.605	10	P:cellular macromolecule metabolic process; F:protein binding; C:membrane; F:nucleotide binding; P:nucleic acid metabolic process; F:metal ion binding; P:carbohydrate metabolic process; C:protein complex; F:alpha-glucosidase activity; C:intracellular organelle part	-	0.104437	0.86717	2.59364	3.36e-06	-0.615006	0.22428	-0.633358	0.234665	0.633473	0.203896	2.4892	6.89e-06	-0.719444	0.224036	-0.737796	0.138315	0.529036	0.399923	-3.20864	1.97e-09	-3.22699	2.2e-09	-1.96016	0.000698983	-0.018352	0.978272	80.9187	0.0127247	1.26683	0.0065947	-0.207316	0.565495	2.86746	3.8e-16	0.493187	0.146809	-0.583284	0.0726361	0.700855	0.0378989	3.07477
comp39086_c0	maltase isoform a	3617	20	0	0.653	10	F:nucleic acid binding; P:transport; F:alpha-1,4-glucosidase activity; F:protein kinase binding; F:zinc ion binding; P:DNA integration; P:starch metabolic process; P:sucrose metabolic process; P:galactose metabolic process; C:glucosidase II complex	EC:3.2.1.20	0.0765022	0.865979	0.914668	0.0196154	-0.404707	0.283093	1.23828	0.000230554	-0.683669	0.046376	0.838166	0.0365079	-0.481209	0.284542	1.16178	0.000505342	-0.760171	0.0452165	-1.31938	0.000394907	0.323611	0.488096	-1.59834	1.48e-05	1.64299	3.43e-07	1070.29	0.556029	-1.92195	1.79e-09	-0.959249	0.0732863	0.491779	0.49393	-0.702568	0.220543	-0.93557	0.0844728	-1.37361	0.00901578	1.45103
comp37608_c0	maltase isoform a	2333	20	0	0.602	6	F:metal ion binding; F:alpha-1,4-glucosidase activity; P:starch metabolic process; P:sucrose metabolic process; P:galactose metabolic process; C:glucosidase II complex	EC:3.2.1.20	-0.0330455	0.944279	0.186981	0.679216	0.715519	0.0272045	-0.275341	0.486693	-0.746418	0.0180541	0.220027	0.639119	0.748565	0.0361851	-0.242296	0.522631	-0.713372	0.043784	0.528538	0.168154	-0.462323	0.245814	-0.933399	0.0110037	-0.990861	0.00131351	2448.14	2.36e-06	-0.471076	0.157839	-0.093826	0.837807	0.30625	0.544003	0.826884	0.0228331	-1.0173	0.00374765	-0.0465215	0.942847	0.400076
comp33448_c3	maltase isoform a	652	20	2.55e-36	0.6	6	F:alpha-1,4-glucosidase activity; F:cation binding; P:starch metabolic process; P:sucrose metabolic process; P:galactose metabolic process; C:glucosidase II complex	EC:3.2.1.20	-0.54339	0.0711417	-0.825271	0.0125047	-0.863026	0.00255309	-0.574101	0.0678474	2.38385	1.73e-15	-0.281882	0.477952	-0.319636	0.432031	-0.0307112	0.952242	2.92724	2.14e-23	-0.0377544	0.931714	0.25117	0.52794	3.20912	7.15e-24	0.288925	0.365338	220.893	4.25e-29	2.95795	1.04e-23	-0.32467	0.321087	-0.955007	0.00140276	-0.482768	0.131044	0.241369	0.502939	1.87047	1.36e-10	-0.630337
comp34134_c0	maltase isoform a	2299	20	2.47e-140	0.5865	4	P:carbohydrate metabolic process; F:cation binding; P:cellular metabolic process; F:alpha-glucosidase activity	-	0.424733	0.0400643	0.262011	0.301823	2.37398	1.23e-38	1.48203	2.73e-15	1.07068	1.91e-08	-0.162722	0.578816	1.94924	6.21e-26	1.05729	3.38e-08	0.645949	0.00212689	2.11197	1.27e-24	1.22001	1.31e-08	0.808671	0.000322211	-0.891951	4.35e-06	3126.07	1.05e-11	-0.411344	0.0474704	0.0728049	0.844821	-0.235853	0.569464	1.90235	7.14e-13	1.14804	3.09e-05	0.384328	0.245467	-0.308658
comp37830_c1	maltase isoform a	1229	20	2.71e-145	0.6945	12	F:nucleic acid binding; F:maltose alpha-glucosidase activity; P:transport; F:alpha-1,4-glucosidase activity; F:protein kinase binding; F:zinc ion binding; P:maltose metabolic process; P:DNA integration; P:starch metabolic process; P:sucrose metabolic process; P:galactose metabolic process; C:glucosidase II complex	EC:3.2.1.20	-2.41507	2.3e-05	-3.16443	2.46e-07	-2.19143	0.000138907	-1.9923	0.0008887	-2.65689	2.29e-06	-0.749361	0.268724	0.223634	0.812203	0.422771	0.517255	-0.241827	0.77654	0.972995	0.118536	1.17213	0.0628266	0.507534	0.503344	0.199137	0.768252	50.3871	0.526674	-0.664598	0.259195	-2.70247	1.13e-05	-0.239684	0.846265	-1.82349	0.00459151	-1.02075	0.146366	-0.421666	0.632843	2.46278
comp40434_c2	maltase isoform a	1480	20	1.05e-142	0.6275	6	P:carbohydrate metabolic process; F:nucleic acid binding; F:alpha-glucosidase activity; C:membrane; F:zinc ion binding; P:DNA integration	-	-0.863183	0.457245	1.28903	0.322507	-0.869034	0.463505	-1.76698	0.111366	-2.35007	0.019291	2.15221	0.0784495	-0.00585127	0.998482	-0.903799	0.432421	-1.48688	0.218067	-2.15807	0.0689331	-3.05601	0.00763479	-3.6391	0.00124431	-0.897948	0.417251	12.6687	0.215751	-0.583085	0.613453	0.114658	0.901865	1.89632	0.00999081	-1.02441	0.156911	2.28165	0.00145306	-1.05082	0.159918	1.78166
comp41613_c0	maltase isoform a	2351	20	0	0.6545	12	F:nucleic acid binding; F:maltose alpha-glucosidase activity; P:transport; F:alpha-1,4-glucosidase activity; F:protein kinase binding; F:zinc ion binding; P:maltose metabolic process; P:DNA integration; P:starch metabolic process; P:sucrose metabolic process; P:galactose metabolic process; C:glucosidase II complex	EC:3.2.1.20	0.142568	0.759874	-0.0162362	1	0.65328	0.099383	0.894473	0.0215783	0.0507724	0.922743	-0.158805	0.793742	0.510711	0.311335	0.751905	0.0531096	-0.091796	0.892456	0.669516	0.136213	0.91071	0.03694	0.0670085	0.930178	0.241194	0.582989	3892.54	0.184337	-0.843701	0.0256326	-0.74533	0.0349994	-1.18903	0.000564952	0.0460982	0.924148	-0.445438	0.242971	-0.917463	0.00927447	-0.443696
comp94024_c0	maltase b1	469	20	1.34e-39	0.753	6	F:alpha-1,4-glucosidase activity; F:cation binding; P:starch metabolic process; P:sucrose metabolic process; P:galactose metabolic process; C:glucosidase II complex	EC:3.2.1.20	-1.13483	0.00914582	-1.84007	5.35e-05	0.832478	0.101383	-0.54197	0.322064	-0.633638	0.174361	-0.705243	0.135414	1.96731	7.44e-06	0.592859	0.206018	0.501191	0.343911	2.67255	1.82e-09	1.2981	0.00494797	1.20643	0.00740487	-1.37445	0.00319342	27.7984	0.00191964	-0.0916676	0.879377	-0.0887773	0.916692	-0.129002	0.927876	1.47361	0.0262216	-0.147077	0.880541	0.61324	0.427578	-0.0402244
comp39914_c0	maltase a8	369	20	1.13e-08	0.582	6	F:alpha-1,4-glucosidase activity; F:cation binding; P:starch metabolic process; P:sucrose metabolic process; P:galactose metabolic process; C:glucosidase II complex	EC:3.2.1.20	0.413632	0.577381	-1.27722	0.061144	-0.928134	0.14549	-0.652561	0.381211	-0.916963	0.141782	-1.69086	0.0120748	-1.34177	0.0513435	-1.06619	0.108153	-1.33059	0.0510274	0.349089	0.641265	0.624663	0.414545	0.360261	0.680263	0.275573	0.698128	19.3867	0.992671	-0.264402	0.71729	-0.945367	0.195508	-1.13815	0.15554	-0.613161	0.44847	-1.25151	0.0827299	0.259478	0.807128	-0.19278
comp33766_c0	maltase a5	234	20	1.52e-11	0.5715	2	C:membrane; F:catalytic activity	-	0.203367	0.678119	0.139274	0.831535	1.92085	4.14e-06	-2.25652	8.79e-10	2.47713	2.61e-08	-0.0640937	0.935621	1.71748	8.11e-05	-2.45988	1.32e-11	2.27376	7.14e-07	1.78158	0.000121284	-2.39579	5.75e-09	2.33785	1.9e-06	-4.17737	6.25e-28	80.7841	0.394013	4.73364	4.97e-30	1.37998	0.00376144	0.0767328	0.955202	1.89212	5.4e-05	-1.61677	0.000247449	3.20621	6.25e-10	-1.30325
comp40002_c0	maltase a5	3257	20	1.94e-103	0.6175	5	P:carbohydrate metabolic process; F:cation binding; P:cellular metabolic process; F:alpha-glucosidase activity; C:membrane	-	-1.24853	3.68e-05	-0.496324	0.195037	-2.95223	1.1e-25	-2.81911	2.99e-23	-1.66804	1.38e-08	0.752207	0.0393418	-1.7037	4.16e-09	-1.57058	4.7e-08	-0.419506	0.27928	-2.45591	8.19e-15	-2.32279	3.07e-13	-1.17171	0.000674199	0.133122	0.717806	614.529	1.91e-05	1.15107	8.38e-05	-1.54554	4.46e-05	-1.4008	0.000310041	-1.85361	6.01e-07	-2.24651	7.29e-10	-0.5184	0.256399	0.144734
comp38471_c0	maltase a4	2116	20	4.31e-157	0.5705	7	F:alpha-glucosidase activity; C:intracellular; F:metal ion binding; P:carbohydrate metabolic process; F:protein binding; F:nucleotide binding; P:cellular metabolic process	-	-1.07871	0.15781	0.206676	0.872756	-2.96344	1.08e-05	-2.56417	0.000232398	0.565873	0.517456	1.28539	0.142891	-1.88473	0.00789844	-1.48546	0.0301388	1.64458	0.0461725	-3.17012	2.12e-05	-2.77085	0.000303725	0.359196	0.773923	0.39927	0.600777	27.9459	3.91e-07	3.13005	5.75e-06	-0.447466	0.630306	2.19239	0.00811496	-1.72201	0.0335705	3.17635	5.39e-05	0.413335	0.703138	2.63985
comp38428_c0	maltase a4	2076	20	2.93e-160	0.6035	11	F:protein binding; C:membrane; F:nucleotide binding; P:nucleic acid metabolic process; F:alpha-1,4-glucosidase activity; F:cation binding; C:intracellular organelle part; P:starch metabolic process; P:sucrose metabolic process; P:galactose metabolic process; C:glucosidase II complex	EC:3.2.1.20	-1.39548	0.000128663	-1.63652	7.07e-05	1.13084	0.00242248	-1.28708	0.000513066	1.54339	2.02e-05	-0.241042	0.667146	2.52632	6.59e-13	0.108401	0.838122	2.93887	3.07e-17	2.76736	1.01e-12	0.349442	0.493035	3.17991	1.84e-16	-2.41792	3.48e-12	1701.69	0.409451	2.83047	2.76e-16	-0.799945	0.0317978	-2.60392	7.93e-15	0.547418	0.171561	-0.456382	0.259172	1.87335	8.4e-08	-1.80398
comp25598_c0	maltase a3	699	20	3.77e-40	0.742	3	F:transferase activity; P:carbohydrate metabolic process; F:cation binding	-	-1.91586	0.00436022	-0.882305	0.29447	-0.691319	0.376645	-0.397759	0.684848	-0.583482	0.451826	1.03355	0.201662	1.22454	0.115217	1.5181	0.0280473	1.33238	0.0744385	0.190986	0.840053	0.484545	0.620573	0.298823	0.787269	0.29356	0.727573	19.3729	0.925619	-0.185723	0.839472	-1.69293	0.000380841	-0.0386455	1	-0.585302	0.29813	0.998384	0.0943801	-0.363622	0.583849	1.65428
comp33448_c1	maltase a3	1043	20	1.1e-140	0.659	12	F:nucleic acid binding; F:maltose alpha-glucosidase activity; P:transport; F:alpha-1,4-glucosidase activity; F:protein kinase binding; F:zinc ion binding; P:maltose metabolic process; P:DNA integration; P:starch metabolic process; P:sucrose metabolic process; P:galactose metabolic process; C:glucosidase II complex	EC:3.2.1.20	-0.278422	0.459638	-0.830683	0.0289971	-0.449571	0.211585	0.0945273	0.863044	2.65282	9.83e-16	-0.552261	0.178898	-0.171149	0.760679	0.372949	0.320462	2.93124	4.45e-19	0.381112	0.354336	0.92521	0.0143509	3.4835	1.25e-22	0.544098	0.116025	236.032	1.85e-21	2.55829	1.54e-14	-0.118447	0.734565	-0.660326	0.0292826	-0.111216	0.762241	0.944735	0.000888033	2.93288	2.67e-25	-0.541879
comp371825_c0	maltase a2-like	376	20	3.77e-47	0.7435	5	P:carbohydrate metabolic process; F:nucleic acid binding; F:zinc ion binding; F:transferase activity; P:DNA integration	-	-1.37781	0.0184676	2.56689	0.00836531	0.895761	0.216543	-3.2973	3.06e-10	-1.74264	0.00184486	3.9447	8.25e-06	2.27357	0.000180951	-1.9195	3.62e-05	-0.36483	0.619123	-1.67113	0.103774	-5.8642	3.19e-12	-4.30953	8.64e-07	-4.19306	4.63e-15	22.7505	6.46e-06	1.55467	0.000748604	-1.35313	0.0227392	3.1355	0.00245851	0.41454	0.606848	-3.95359	8.33e-15	-1.06718	0.104284	4.48863
comp20417_c1	maltase a1-like	850	20	1.53e-67	0.5535	9	P:organic substance metabolic process; F:metal ion binding; P:cellular metabolic process; F:hydrolase activity; F:oxidoreductase activity, acting on the CH-OH group of donors, NAD or NADP as acceptor; F:heterocyclic compound binding; P:primary metabolic process; F:organic cyclic compound binding; P:oxidation-reduction process	-	-1.00405	0.00955807	3.82111	6.5e-08	0.586235	0.185	-3.15982	5.14e-20	-1.13759	0.00264147	4.82516	9.85e-13	1.59028	3.74e-05	-2.15577	6.11e-11	-0.133544	0.825047	-3.23488	5.25e-06	-6.98093	1.69e-26	-4.9587	2.17e-13	-3.74605	4.11e-28	88.1058	5.58e-06	2.02223	8.15e-10	-0.830131	0.13075	4.67812	9.92e-08	0.244821	0.721595	-3.64351	5.87e-15	-1.05458	0.0580387	5.50825
comp33766_c1	maltase a1-like	766	20	1.45e-16	0.536	5	P:organic substance metabolic process; F:binding; P:primary metabolic process; F:hydrolase activity, acting on glycosyl bonds; P:cellular metabolic process	-	-0.0256543	0.972571	0.467838	0.387183	1.71551	3.62e-05	-2.83282	2.47e-13	3.41398	2.04e-15	0.493492	0.384244	1.74117	4.69e-05	-2.80717	3.07e-13	3.43964	1.77e-15	1.24768	0.00983729	-3.30066	1.87e-14	2.94614	8.7e-10	-4.54834	1.32e-32	339.876	0.000412527	6.2468	8.9e-52	2.26181	1.94e-06	0.154595	0.870351	2.16222	5.13e-06	-1.5909	0.000852634	3.96996	2.15e-16	-2.10721
comp34223_c0	maltase a1-like	1961	20	1.04e-139	0.572	4	P:carbohydrate metabolic process; F:cation binding; P:cellular metabolic process; F:alpha-glucosidase activity	-	0.707096	0.000327031	2.42779	2.94e-31	1.76575	1.24e-21	1.16989	9.47e-10	1.8159	1.31e-22	1.72069	6.39e-16	1.05865	6.09e-08	0.462796	0.0261487	1.10881	1.39e-08	-0.66204	0.00443767	-1.2579	1.08e-08	-0.611886	0.0115947	-0.595856	0.00306675	894.607	0.883462	0.64601	0.0013528	0.126366	0.667434	2.43233	1.84e-26	1.51492	4.5e-11	0.449392	0.0824353	1.99972	1.98e-18	2.30597
comp7863_c0	maltase a1-like	335	12	1.19e-05	0.5733	6	P:carbohydrate metabolic process; F:cation binding; F:catalytic activity; F:protein kinase binding; C:integral component of membrane; C:membrane		-3.63922	0.00101588	0	1	-1.68655	0.190456	-4.38482	6.08e-05	-4.06774	0.000164452	3.44718	0.00268294	1.95267	0.0536402	-0.745598	0.398775	-0.42852	0.714287	-1.49451	0.260676	-4.19278	0.000167288	-3.8757	0.000606575	-2.69827	0.00162355	4.88272	0.0103546	0.317078	0.73519	-3.12811	0.00821485	0	1	-2.75359	0.023458	-3.6343	0.00180116	-3.46468	0.00335406	3.16722
comp33278_c0	maltase a1	2182	20	1.51e-171	0.6145	6	F:metal ion binding; F:alpha-1,4-glucosidase activity; P:starch metabolic process; P:sucrose metabolic process; P:galactose metabolic process; C:glucosidase II complex	EC:3.2.1.20	-0.369682	0.523678	-1.19642	0.0389923	0.0445781	0.951359	-0.724512	0.200119	-0.697225	0.185264	-0.826742	0.187467	0.41426	0.592875	-0.35483	0.558783	-0.327543	0.664719	1.241	0.0302508	0.471912	0.485735	0.499199	0.486943	-0.76909	0.143685	775.472	0.230456	0.0272872	0.980956	-0.0803382	0.917469	-0.0613781	0.985501	-0.101798	0.892791	-0.622447	0.312855	0.603768	0.360802	0.0189601
comp36766_c0	maltase a1	2253	20	4.97e-133	0.5665	4	P:carbohydrate metabolic process; F:cation binding; P:cellular metabolic process; F:alpha-glucosidase activity	-	-0.339328	0.305282	-0.369642	0.333293	0.523414	0.10166	-0.605011	0.0601508	0.87308	0.00337647	-0.030314	0.964667	0.862742	0.00781241	-0.265683	0.451502	1.21241	6.06e-05	0.893056	0.00877574	-0.235369	0.582618	1.24272	0.00020112	-1.12842	0.000101364	1277.9	0.376553	1.47809	2.28e-07	-0.36035	0.357589	-0.420293	0.35369	0.873546	0.0154286	-0.753347	0.0379003	0.980847	0.00636055	-0.0599427
comp40478_c0	maltase 2-like	5198	20	1.39e-172	0.5855	3	P:organic substance metabolic process; F:cation binding; P:primary metabolic process	-	0.104474	0.818308	-1.07262	0.00745593	-0.972594	0.00574595	0.595702	0.123352	-0.772133	0.0291344	-1.17709	0.00299393	-1.07707	0.00380533	0.491228	0.200905	-0.876608	0.0230484	0.100023	0.846191	1.66832	1.08e-05	0.300484	0.568617	1.5683	2.7e-06	10313.8	0.706543	-1.36784	5.32e-05	-1.12952	0.0370483	0.0696818	0.975601	-0.156323	0.824685	-1.67479	0.00128993	-0.777215	0.196947	1.19921
comp12946_c0	maltase 2-like	3082	20	0	0.664	12	F:nucleic acid binding; F:maltose alpha-glucosidase activity; P:transport; F:alpha-1,4-glucosidase activity; F:protein kinase binding; F:zinc ion binding; P:maltose metabolic process; P:DNA integration; P:starch metabolic process; P:sucrose metabolic process; P:galactose metabolic process; C:glucosidase II complex	EC:3.2.1.20	-1.46072	3.88e-07	-0.291809	0.465019	-1.81097	1.53e-10	-0.564312	0.0858566	-0.968684	0.00105756	1.16891	0.000462556	-0.350254	0.408829	0.896408	0.00272841	0.492035	0.177406	-1.51916	2.53e-06	-0.272503	0.513508	-0.676875	0.0666829	1.24666	1.51e-05	1055.6	0.00857259	-0.404372	0.211963	-1.46011	7.83e-05	-0.458042	0.349449	-1.42656	0.000115471	-1.35277	0.000261076	-0.632874	0.135708	1.00207
comp24784_c1	maltase 2-like	1646	20	6.8e-166	0.69	8	P:carbohydrate metabolic process; F:nucleic acid binding; C:intracellular; P:transport; F:protein kinase binding; F:zinc ion binding; F:catalytic activity; P:DNA integration	-	-0.15212	0.805322	1.02098	0.0742429	0.255325	0.670758	-1.16911	0.01912	-0.823039	0.0968052	1.1731	0.0401218	0.407446	0.5836	-1.01699	0.0397951	-0.670919	0.268469	-0.765654	0.19468	-2.19009	2.79e-05	-1.84402	0.000620808	-1.42444	0.00247324	257.349	0.0451077	0.346074	0.532204	-0.395681	0.462506	0.639225	0.281122	0.0750799	0.909216	-1.82023	6.5e-05	-0.335104	0.59174	1.03491
comp25295_c0	maltase 2-like	1326	20	2.86e-61	0.6385	8	P:carbohydrate metabolic process; F:nucleic acid binding; C:intracellular; P:transport; F:protein kinase binding; F:zinc ion binding; F:catalytic activity; P:DNA integration	-	0.770875	0.257211	0.726398	0.356011	0.253527	0.743212	-0.942843	0.160012	0.312003	0.669033	-0.0444771	0.979391	-0.517348	0.589718	-1.71372	0.00531541	-0.458872	0.621381	-0.472871	0.560368	-1.66924	0.0169478	-0.414395	0.668323	-1.19637	0.0484444	19.4433	0.956224	1.25485	0.0414082	0.243635	0.707333	0.732684	0.292942	0.180211	0.795896	-0.854108	0.124353	0.324541	0.657462	0.489049
comp19257_c0	maltase 2-like	799	20	1.27e-27	0.546	8	F:protein binding; F:nucleotide binding; P:cellular metabolic process; F:hydrolase activity, acting on glycosyl bonds; F:metal ion binding; P:carbohydrate metabolic process; C:intracellular; P:single-organism metabolic process	-	-3.16764	2.94e-06	0.787263	0.505953	-1.32639	0.0911028	-4.17481	2.41e-10	-2.77762	5.38e-05	3.95491	1.88e-06	1.84125	0.00109327	-1.00717	0.0438774	0.39002	0.592239	-2.11365	0.0210117	-4.96208	8.71e-10	-3.56489	2.74e-05	-2.84842	1.79e-08	18.1199	0.0156569	1.39719	0.0042518	-2.75371	1.11e-06	1.96268	0.0626872	-2.29004	7.57e-05	-3.73699	6.35e-12	-3.19431	7.91e-09	4.71639
comp20417_c0	maltase 2-like	463	15	2.55e-09	0.552	1	F:ion binding	-	-1.18621	0.011543	2.71316	6.58e-05	1.03501	0.0467536	-3.53295	5.15e-17	-0.918885	0.0546582	3.89937	7.47e-10	2.22122	2.35e-06	-2.34674	8.61e-09	0.267328	0.69841	-1.67815	0.0188637	-6.24611	7.81e-25	-3.63204	1.45e-08	-4.56795	1.01e-26	83.9404	5.21e-05	2.61406	1.37e-10	-0.159959	0.79162	4.97175	8.52e-09	0.87612	0.0973599	-3.13979	1.23e-13	-0.890739	0.0812901	5.13171
comp211360_c0	maltase 2-like	646	20	2.69e-27	0.533	7	P:organic substance metabolic process; F:cation binding; P:primary metabolic process; C:intracellular; F:organic cyclic compound binding; F:protein binding; F:heterocyclic compound binding	-	-2.16053	0.117697	-0.884665	0.56684	-0.534346	0.746507	0	1	0	1	1.27587	0.43505	1.62619	0.391909	2.06833	0.13774	2.21062	0.166545	0.350319	0.838136	0.792461	0.628435	0.934753	0.586929	0.442142	0.782897	0.354434	0.775082	0	1	-4.77166	0.000323454	-0.8964	0.676316	-0.614986	0.728681	-1.33588	0.39766	0	1	3.87526
comp22194_c0	maltase 2-like	695	20	1.27e-39	0.569	10	P:organic substance metabolic process; F:protein binding; F:nucleotide binding; P:cellular metabolic process; F:oxidoreductase activity, acting on the CH-OH group of donors, NAD or NADP as acceptor; F:metal ion binding; C:protein complex; P:primary metabolic process; C:intracellular organelle part; P:oxidation-reduction process	-	2.23949	0.0866158	-0.193905	0.92709	-1.83721	0.0869562	0.726351	0.649456	0.719244	0.590026	-2.4334	0.079195	-4.0767	0.00084845	-1.51314	0.303611	-1.52025	0.365656	-1.64331	0.151715	0.920256	0.549468	0.913149	0.565815	2.56356	0.0217929	2.19924	0.02872	-0.00710744	1	0.67418	0.632541	-1.9207	0.110813	-1.22951	0.308488	-2.02097	0.0673599	0.959661	0.543411	-2.59488
comp24141_c0	maltase 2-like	821	20	4.59e-43	0.5505	8	P:organic substance metabolic process; F:protein binding; F:nucleotide binding; P:cellular metabolic process; F:metal ion binding; C:intracellular; P:primary metabolic process; F:catalytic activity	-	-0.00628528	1	0.0729941	0.957712	0.742215	0.230506	-0.56191	0.39747	0.132297	0.853204	0.0792794	0.940723	0.7485	0.31544	-0.555624	0.366424	0.138582	0.887427	0.669221	0.329104	-0.634904	0.363666	0.0593025	0.961	-1.30412	0.0193923	12.1887	0.410504	0.694206	0.237779	-0.564964	0.384288	-0.967507	0.153513	0.910415	0.184659	-0.658077	0.32721	0.0898436	0.934201	-0.402543
comp24784_c0	maltase 2-like	1301	20	2.59e-25	0.6125	8	F:alpha-glucosidase activity; P:cellular macromolecule metabolic process; C:intracellular; F:metal ion binding; P:nucleic acid metabolic process; P:carbohydrate metabolic process; F:protein binding; C:membrane	-	0.0275148	0.967748	1.68655	0.000193685	-0.188251	0.712812	-0.454775	0.343751	-0.402603	0.362335	1.65904	0.000223461	-0.215765	0.755011	-0.482289	0.285999	-0.430118	0.430535	-1.8748	2.07e-05	-2.14133	9.27e-07	-2.08915	1.97e-06	-0.266524	0.572592	493.605	0.72822	0.0521719	0.933052	-0.0912072	0.858845	0.0752986	0.939787	-0.486903	0.26633	-1.00592	0.0102126	-1.39919	0.000235911	0.166506
comp32966_c0	maltase 2-like	991	20	2.71e-108	0.627	6	F:metal ion binding; P:carbohydrate metabolic process; F:nucleic acid binding; F:alpha-glucosidase activity; C:membrane; P:DNA integration	-	-0.369523	0.418132	-0.719588	0.134338	1.52554	0.000206261	-2.95616	8.6e-16	1.45366	0.000451153	-0.350065	0.536027	1.89506	3.64e-06	-2.58663	1.33e-12	1.82318	1.25e-05	2.24512	2.6e-07	-2.23657	6.92e-08	2.17325	1.02e-06	-4.48169	9.09e-34	185.904	0.924787	4.40981	7.33e-32	1.11257	0.0226868	-0.341376	0.633162	1.39545	0.0036738	-2.13111	1.76e-06	2.9955	7.27e-10	-1.45395
comp33305_c0	maltase 2-like	1558	20	1.05e-151	0.6355	7	P:carbohydrate metabolic process; F:nucleic acid binding; C:intracellular; P:transport; F:zinc ion binding; F:catalytic activity; P:DNA integration	-	-0.853989	0.0694787	0.0652287	0.953056	-0.00718167	0.993779	-0.290787	0.63321	0.46379	0.354025	0.919218	0.09376	0.846807	0.122259	0.563202	0.264711	1.31778	0.00623431	-0.0724103	0.916504	-0.356016	0.581483	0.398562	0.557196	-0.283606	0.597132	161.343	0.441328	0.754578	0.115876	-0.586372	0.105049	-0.15615	0.793671	0.0124097	0.980769	0.845917	0.0185976	0.0490096	0.937725	0.430222
comp33448_c2	maltase 2-like	473	2	0.00032	0.68	5	F:nucleic acid binding; P:DNA integration; P:carbohydrate metabolic process; F:cation binding; F:catalytic activity		-2.05224	0.00442989	-2.33918	0.00242502	-2.20968	0.00177792	-1.54449	0.0581491	0.351197	0.7325	-0.286941	0.747453	-0.157447	0.882446	0.507751	0.501415	2.40343	0.00167903	0.129495	0.875278	0.794692	0.309117	2.69038	0.000518499	0.665197	0.331886	9.40544	0.000575789	1.89568	0.0148037	-2.03029	0.00146775	-2.23935	0.000522504	-2.14727	0.000642773	-1.19379	0.0997621	1.64747	0.0880855	-0.209065
comp34409_c0	maltase 2-like	2129	20	0	0.6185	7	F:alpha-glucosidase activity; C:intracellular; F:metal ion binding; P:carbohydrate metabolic process; F:protein binding; F:nucleotide binding; P:cellular metabolic process	-	2.67078	0.000125683	1.47767	0.0749707	1.45121	0.0502792	1.2311	0.115324	-0.792249	0.30348	-1.1931	0.178711	-1.21956	0.173529	-1.43968	0.0527467	-3.46303	6.57e-07	-0.0264609	0.982341	-0.246578	0.840827	-2.26992	0.00473252	-0.220117	0.807137	687.536	0.00258204	-2.02335	0.00407433	1.54935	0.0057052	0.0464524	0.99885	1.13224	0.0525675	0.147259	0.864107	0.0410925	0.972934	-1.5029
comp34524_c0	maltase 2-like	1825	20	6.56e-152	0.574	8	F:protein binding; F:nucleotide binding; P:cellular metabolic process; P:carbohydrate metabolic process; F:cation binding; C:protein complex; F:alpha-glucosidase activity; C:intracellular organelle part	-	-1.22346	0.0840894	-0.0417987	1	-3.552	4.65e-09	-2.95637	2.9e-06	0.789776	0.359601	1.18166	0.145643	-2.32854	3.16e-05	-1.73291	0.00248204	2.01324	0.00969145	-3.5102	1.08e-07	-2.91457	2.2e-05	0.831574	0.429013	0.595634	0.308384	22.5439	3.57e-11	3.74614	1.7e-08	-2.29052	8.74e-05	-0.404713	0.697269	-4.72661	1.14e-18	-2.66354	3.57e-06	0.568518	0.526199	1.88581
comp34599_c1	maltase 2-like	364	18	7.08e-08	0.7161	3	P:carbohydrate metabolic process; F:cation binding; F:catalytic activity	-	-3.73872	0.000522867	0.758332	0.643645	-3.33196	0.00224143	-1.43229	0.296516	0.511604	0.735969	4.49705	0.000120717	0.406754	0.800458	2.30643	0.0267734	4.25032	0.000178917	-4.09029	0.000491238	-2.19062	0.105145	-0.246728	0.914437	1.89967	0.0698974	5.72241	0.000867882	1.94389	0.120395	-2.76577	0.000507004	2.36643	0.0674014	-3.16066	4.81e-05	1.60007	0.185852	0.780095	0.540804	5.1322
comp35931_c0	maltase 2-like	2069	20	9.63e-164	0.597	10	P:cellular macromolecule metabolic process; F:protein binding; C:membrane; F:nucleotide binding; P:nucleic acid metabolic process; F:metal ion binding; P:carbohydrate metabolic process; C:protein complex; F:alpha-glucosidase activity; C:intracellular organelle part	-	0.557165	0.251946	-0.544642	0.333194	-1.09002	0.0158967	-1.03313	0.0265739	-0.170242	0.754346	-1.10181	0.0356435	-1.64719	0.000278026	-1.5903	0.000257019	-0.727407	0.180923	-0.545381	0.326488	-0.488488	0.407499	0.374401	0.573903	0.0568926	0.924038	443.072	0.0699593	0.862889	0.0588066	1.90413	3.17e-06	0.127695	0.879814	0.208112	0.702368	1.1876	0.00522858	1.36166	0.00130999	-1.77643
comp36715_c0	maltase 2-like	2291	20	3.35e-149	0.6	4	F:metal ion binding; P:carbohydrate metabolic process; P:cellular metabolic process; F:alpha-glucosidase activity	-	0.00520292	0.997756	0.200226	0.546084	0.750647	0.00189281	0.206336	0.502811	0.489959	0.0479319	0.195023	0.582561	0.745444	0.00390671	0.201133	0.486889	0.484756	0.0855551	0.550421	0.0539882	0.00610936	1	0.289733	0.395541	-0.544311	0.0266993	12511.9	0.422419	0.283624	0.286538	-0.360046	0.224374	0.445452	0.169957	0.755041	0.00643066	-0.508025	0.0781431	0.338809	0.296656	0.805498
comp37830_c0	maltase 2-like	2279	20	6.41e-52	0.603	5	F:metal ion binding; P:carbohydrate metabolic process; C:intracellular; P:transport; F:catalytic activity	-	-2.78516	1.41e-08	-3.11535	1e-08	-2.37184	1.91e-06	-1.572	0.00316824	-2.26991	5.28e-06	-0.330197	0.653005	0.41332	0.589887	1.21316	0.0177704	0.515251	0.4457	0.743516	0.218231	1.54336	0.0062768	0.845447	0.183555	0.799841	0.130907	145.944	0.90364	-0.69791	0.19643	-2.04335	0.000285467	-0.519454	0.525835	-1.27824	0.0320171	0.313696	0.675245	0.575831	0.425192	1.5239
comp38103_c0	maltase 2-like	2874	20	4.59e-173	0.608	7	F:alpha-glucosidase activity; C:intracellular; F:metal ion binding; P:carbohydrate metabolic process; F:protein binding; F:nucleotide binding; P:cellular metabolic process	-	0.391609	0.494408	0.831514	0.167197	1.24864	0.0137471	0.107772	0.906021	2.88573	2.58e-09	0.439905	0.535216	0.857026	0.170795	-0.283837	0.651462	2.49412	7.02e-07	0.417121	0.524782	-0.723742	0.249345	2.05421	0.00029421	-1.14086	0.0236181	163.99	0.00244124	2.77796	1.08e-08	1.65188	0.000295095	-0.293572	0.681102	1.26453	0.00631769	0.52467	0.311367	2.5265	3.42e-08	-1.94546
comp40434_c1	maltase 2-like	567	20	9.07e-32	0.573	9	P:cellular macromolecule metabolic process; F:protein binding; F:nucleotide binding; P:nucleic acid metabolic process; F:metal ion binding; P:carbohydrate metabolic process; C:protein complex; C:intracellular organelle part; F:catalytic activity	-	-1.4386	0.122832	1.17179	0.33876	-1.48903	0.110871	-1.43235	0.153973	-2.29551	0.00794555	2.61039	0.014211	-0.0504353	0.976217	0.00624779	1	-0.856911	0.43007	-2.66082	0.0104454	-2.60414	0.0149937	-3.4673	0.000675266	0.0566831	0.960952	9.77183	0.452385	-0.863159	0.342955	-0.624813	0.52646	1.33489	0.201392	-1.19198	0.205965	1.7491	0.0576103	-1.11103	0.264403	1.95971
comp907_c0	maltase 2-like	658	20	3.17e-52	0.581	7	P:organic substance metabolic process; P:oxidation-reduction process; P:primary metabolic process; F:metal ion binding; F:oxidoreductase activity, acting on the CH-OH group of donors, NAD or NADP as acceptor; F:nucleotide binding; P:cellular metabolic process	-	1.64332	0.000652055	1.57062	0.00458257	4.22355	1.33e-19	4.28009	2.19e-18	1.50954	0.00167964	-0.0727029	0.941193	2.58023	1.92e-07	2.63677	1.98e-07	-0.133784	0.879127	2.65293	8.65e-07	2.70947	1.36e-06	-0.0610806	0.955368	0.0565395	0.940044	173.101	3.83e-08	-2.77055	3.7e-08	1.11061	0.0874999	0.0323359	1	4.77953	1.04e-14	3.24262	1.3e-07	2.72564	8.14e-06	-1.07828
comp101782_c0	#NAME?	588	20	2.97e-98	0.7615	6	C:cytoplasm; P:lysine biosynthetic process via diaminopimelate; F:2,3,4,5-tetrahydropyridine-2,6-dicarboxylate N-succinyltransferase activity; F:magnesium ion binding; P:diaminopimelate biosynthetic process; P:acyl-carrier-protein biosynthetic process	EC:2.3.1.117	0.606939	0.529488	1.37084	0.182887	1.82475	0.0447343	1.46357	0.153072	0.487541	0.614671	0.763897	0.530787	1.21781	0.309104	0.856629	0.42966	-0.119397	0.941462	0.453916	0.713732	0.0927315	0.991124	-0.883295	0.471564	-0.361185	0.764721	4.94103	0.220691	-0.976026	0.341561	0.0171786	0.997278	-0.108242	0.970187	0.645163	0.489725	0.261203	0.821317	-0.185333	0.876783	-0.12542
comp28892_c0	#NAME?	1964	20	1.84e-125	0.6965	2	P:oxidation-reduction process; F:oxidoreductase activity	-	-0.433496	0.0413222	0.0578665	0.874558	-0.567882	0.0061217	-0.386657	0.08503	-0.352993	0.0983596	0.491362	0.0459822	-0.134386	0.691018	0.0468391	0.878349	0.0805027	0.812457	-0.625749	0.00737083	-0.444523	0.0716393	-0.410859	0.11373	0.181226	0.438351	1470.36	0.435964	0.0336636	0.910982	-0.299113	0.0673911	0.275174	0.136755	-0.659011	1.32e-05	-0.262444	0.120586	-0.748033	5.95e-07	0.574287
comp29695_c0	#NAME?	1095	20	5.48e-96	0.8385	6	C:cytoplasm; F:metal ion binding; P:L-methionine biosynthetic process from methylthioadenosine; F:acireductone dioxygenase [iron(II)-requiring] activity; C:nucleus; P:oxidation-reduction process	EC:1.13.11.54	0.931811	0.000501312	1.15	0.000144642	0.63928	0.0215568	0.824915	0.00267456	1.13438	1.5e-05	0.218191	0.5829	-0.292532	0.461229	-0.106896	0.772812	0.202565	0.614763	-0.510722	0.118584	-0.325086	0.36465	-0.0156257	0.987068	0.185636	0.560341	2058.27	0.124002	0.309461	0.301603	0.760478	0.000956883	0.247666	0.426822	0.641618	0.00632491	0.518688	0.0305331	0.433091	0.0884464	-0.512811
comp32809_c0	#NAME?	951	20	9.86e-14	0.595	0	-		-0.679938	0.283787	2.49784	0.00294912	-0.57282	0.384503	-0.0817138	0.957518	0.471161	0.496486	3.17778	6.47e-05	0.107119	0.919413	0.598224	0.378396	1.1511	0.0924565	-3.07066	0.000103057	-2.57956	0.00209322	-2.02668	0.0215913	0.491106	0.464297	14.4481	0.131691	0.552874	0.434555	-1.33485	0.0138144	2.52467	0.00311895	-1.59672	0.00236568	-0.490874	0.476222	1.59511	0.0322633	3.85951
comp33700_c0	#NAME?	3406	20	0	0.6605	8	F:alpha,alpha-trehalose-phosphate synthase (UDP-forming) activity; P:dephosphorylation; F:nucleic acid binding; F:protein dimerization activity; F:trehalose-phosphatase activity; P:trehalose biosynthetic process; P:starch metabolic process; P:sucrose metabolic process	EC:3.1.3.12; EC:2.4.1.15	-0.124904	0.59594	0.42252	0.0753679	0.317856	0.13811	0.283754	0.217052	0.471822	0.0189014	0.547424	0.0187545	0.442761	0.0535463	0.408659	0.0504296	0.596726	0.00471796	-0.104664	0.706806	-0.138766	0.642263	0.0493018	0.897011	-0.0341019	0.897967	759.872	0.590122	0.188067	0.408556	-0.0184796	0.965204	0.277904	0.416605	0.185087	0.55499	0.536649	0.0445186	0.339414	0.257514	0.296384
comp38147_c0	#NAME?	3404	20	0	0.8835	4	F:nucleic acid binding; F:protein dimerization activity; F:catalytic activity; P:trehalose biosynthetic process	-	-0.462231	0.301154	-1.54734	0.000609482	-0.0201522	0.974302	-0.115678	0.863319	-0.673218	0.109729	-1.08511	0.0205945	0.442079	0.451585	0.346553	0.47203	-0.210986	0.741483	1.52719	0.000572394	1.43167	0.00151522	0.874127	0.0774061	-0.0955262	0.856193	338.353	0.183855	-0.557539	0.20117	-0.841201	0.0391694	-0.422396	0.42774	-0.179285	0.728382	-0.320757	0.502331	0.013937	0.992776	0.418804
comp390719_c0	#NAME?	314	20	4.78e-41	0.836	5	C:integral component of membrane; P:calcium ion transmembrane transport; F:inositol 1,4,5-trisphosphate-sensitive calcium-release channel activity; P:inositol phosphate-mediated signaling; C:endoplasmic reticulum	-	-0.515391	0.607391	-0.829264	0.430914	0.535143	0.62085	-0.588685	0.610062	-0.844805	0.35603	-0.313874	0.80612	1.05053	0.369724	-0.0732942	0.963631	-0.329414	0.80038	1.36441	0.162465	0.240579	0.870619	-0.0155409	1	-1.12383	0.230828	5.45729	0.170619	-0.25612	0.811171	-0.657699	0.464862	-0.0186141	1	0.145967	0.896724	-1.20419	0.156958	0.557823	0.631976	0.639085
comp40657_c0	#NAME?	4695	20	0	0.809	8	F:guanyl-nucleotide exchange factor activity; P:positive regulation of GTPase activity; F:alpha,alpha-trehalose-phosphate synthase (UDP-forming) activity; C:intracellular; P:trehalose biosynthetic process; P:small GTPase mediated signal transduction; P:starch metabolic process; P:sucrose metabolic process	EC:2.4.1.15	-0.217682	0.379012	0.51698	0.0469656	0.291977	0.230996	0.917537	2.16e-05	0.105118	0.691471	0.734662	0.00343029	0.509659	0.043262	1.13522	6.79e-08	0.3228	0.244571	-0.225003	0.431524	0.400556	0.141131	-0.411862	0.144122	0.625559	0.00431168	2727.34	0.546308	-0.812418	0.000161135	-0.0543457	0.890943	0.548308	0.0962268	0.378837	0.244048	0.562242	0.0636266	0.152846	0.703138	0.602654
comp34583_c0	zz-type zinc finger-containing protein 3	3103	20	6.5e-40	0.48	4	F:zinc ion binding; F:DNA binding; F:kinase activity; P:phosphorylation		1.39034	6.75e-08	0.102164	0.807313	0.43173	0.126353	0.861333	0.00160248	0.556472	0.0387408	-1.28818	9.78e-06	-0.958612	0.000565688	-0.529009	0.0703984	-0.83387	0.00360464	0.329567	0.31945	0.75917	0.0143548	0.454308	0.184371	0.429603	0.133201	225.696	0.763314	-0.304862	0.31113	0.964876	0.0071777	-0.234051	0.672233	0.151341	0.742198	0.816444	0.0267055	-0.10664	0.84269	-1.19893
comp28825_c0	zinc-binding protein	465	20	9.53e-13	0.6805	4	P:metal ion transport; C:integral component of membrane; F:metal ion binding; P:cell adhesion	-	-1.94616	4.89e-05	0.195697	0.80038	-1.27011	0.0110213	-1.88296	9.91e-05	-2.84285	8.66e-10	2.14186	6.77e-05	0.676052	0.309153	0.0631984	0.93919	-0.896689	0.124484	-1.4658	0.00836354	-2.07866	0.000108286	-3.03854	4.9e-09	-0.612854	0.250821	2433.74	0.00221573	-0.959887	0.0577502	-1.3646	0.00720595	0.00795576	1	-1.31613	0.0102744	-1.77683	0.000313227	-2.59331	5.8e-08	1.37255
comp33621_c1	zinc-binding dehydrogenase family oxidoreductase	345	20	3.07e-10	0.7135	12	P:nucleic acid phosphodiester bond hydrolysis; P:transport; P:oxidation-reduction process; F:zinc ion binding; F:nucleic acid binding; P:proteolysis; F:ATPase activity; F:nucleotide binding; F:2-alkenal reductase [NAD(P)] activity; F:serine-type endopeptidase activity; F:exonuclease activity; C:membrane	EC:1.3.1.74; EC:3.6.1.3; EC:3.4.21	-1.10119	0.218648	-1.41109	0.141241	-2.12652	0.00923073	2.43593	0.0367276	-1.81903	0.0270304	-0.309896	0.801925	-1.02533	0.315773	3.53712	0.000818039	-0.717843	0.502459	-0.715431	0.45214	3.84701	0.000496721	-0.407948	0.736281	4.56244	6.75e-06	11.39	0.795149	-4.25496	3.41e-05	-0.981258	0.291132	-0.37876	0.80536	-1.87875	0.0275704	2.55114	0.0283846	-0.825128	0.438486	0.602498
comp32535_c0	zinc transporter zip9	3047	20	2.28e-99	0.7495	4	P:metal ion transport; C:integral component of membrane; F:metal ion transmembrane transporter activity; P:transmembrane transport	-	0.0522749	0.868226	0.185281	0.565462	0.0955553	0.749873	0.381665	0.156694	0.0283249	0.93284	0.133006	0.713543	0.0432805	0.923681	0.32939	0.212532	-0.02395	0.961752	-0.0897255	0.788608	0.196384	0.56235	-0.156956	0.669774	0.28611	0.273125	255.036	0.862518	-0.35334	0.166811	0.0151487	0.975689	0.608184	0.0446552	0.182413	0.587988	0.544046	0.0601757	0.435058	0.160095	0.593036
comp36212_c0	zinc transporter zip3	1477	20	1.34e-18	0.539	5	C:integral component of membrane; C:membrane; P:transmembrane transport; P:metal ion transport; F:metal ion transmembrane transporter activity		-1.93792	4.39e-11	-0.276742	0.5185	-1.8327	5.09e-10	-1.28874	3.15e-05	-1.12262	0.000256585	1.66118	5.74e-07	0.105217	0.851944	0.649178	0.0412701	0.815295	0.0137967	-1.55596	3.01e-06	-1.012	0.00426902	-0.845882	0.0218102	0.543961	0.087785	292.144	0.0370894	0.166117	0.65678	-1.42332	4.57e-10	-0.682361	0.00820565	-1.33422	5.67e-09	-0.925588	0.000118201	-1.10253	2.72e-06	0.740961
comp34151_c0	zinc transporter zip13 homolog	1832	20	1.81e-113	0.6835	7	F:zinc ion transmembrane transporter activity; P:transmembrane transport; C:integral component of membrane; P:cellular zinc ion homeostasis; C:Golgi membrane; P:zinc II ion transport; C:endoplasmic reticulum membrane	-	-0.46094	0.439844	-1.63967	0.00545368	0.357267	0.574787	-0.671873	0.270269	-0.721229	0.192617	-1.17873	0.0563717	0.818207	0.226549	-0.210933	0.76496	-0.260289	0.753359	1.99694	0.000453556	0.967802	0.123476	0.918445	0.164578	-1.02914	0.0554444	182.193	0.071931	-0.0493565	0.955998	-0.306764	0.580031	0.700732	0.230019	0.723268	0.16614	-0.708256	0.167585	0.983353	0.0565394	1.0075
comp38025_c1	zinc transporter zip11 isoform x1	4149	20	2.62e-124	0.6955	4	P:metal ion transport; C:integral component of membrane; F:metal ion transmembrane transporter activity; P:transmembrane transport	-	-0.414301	0.0803478	-0.14614	0.649583	-0.816027	0.000224617	-0.753006	0.000916273	-0.353509	0.136218	0.268161	0.380123	-0.401727	0.146325	-0.338705	0.166997	0.0607917	0.880406	-0.669888	0.0086879	-0.606866	0.0206307	-0.207369	0.537624	0.0630212	0.826514	609.176	0.071931	0.399497	0.0896577	-0.43954	0.0691423	-0.25383	0.413102	-0.544504	0.0228597	0.0807408	0.806708	0.206172	0.487417	0.18571
comp39184_c0	zinc transporter zip10	6010	20	1.64e-106	0.516	2	C:membrane; P:single-organism transport	-	0.182201	0.228507	-0.475012	0.00264197	0.331442	0.0201764	0.168094	0.309497	0.304052	0.0314381	-0.657213	1.41e-05	0.14924	0.464207	-0.0141069	0.95597	0.121851	0.53993	0.806454	4.9e-08	0.643107	2.35e-05	0.779065	1.8e-07	-0.163347	0.287638	2108.99	0.908536	0.135958	0.388477	0.0212458	0.927166	-0.431625	0.0108908	0.0930751	0.647968	0.391954	0.0179156	0.223387	0.233698	-0.452871
comp38245_c0	zinc transporter 9	3601	20	0	0.7555	3	C:integral component of membrane; P:cation transmembrane transport; F:cation transmembrane transporter activity	-	0.327358	0.0741135	0.996475	2.59e-07	0.654673	0.000141312	0.929478	9.68e-08	0.312785	0.0844622	0.669118	0.000839063	0.327315	0.12883	0.60212	0.000835183	-0.0145732	0.971231	-0.341803	0.11203	-0.0669975	0.834231	-0.683691	0.000691562	0.274805	0.157125	431.536	0.0956039	-0.616693	0.000562969	0.245259	0.271098	0.602962	0.00446688	0.576944	0.00495749	1.26636	1.07e-10	0.417681	0.0572627	0.357703
comp32674_c1	zinc transporter 7	2367	20	9.86e-139	0.756	3	C:integral component of membrane; P:cation transmembrane transport; F:cation transmembrane transporter activity	-	0.968982	0.000121511	0.525016	0.0818517	0.726136	0.00417419	1.07617	4.28e-05	1.19847	1.61e-06	-0.443966	0.174203	-0.242846	0.535799	0.107188	0.774341	0.229493	0.547623	0.20112	0.552923	0.551154	0.0856815	0.673459	0.0310099	0.350034	0.230293	120.954	0.128595	0.122305	0.723523	0.761502	0.0109839	0.453166	0.203043	0.577982	0.0618838	1.30141	1.12e-05	1.07438	0.000282351	-0.308335
comp40580_c0	zinc transporter 2-like	524	20	9.92e-36	0.913	5	C:integral component of membrane; P:cation transmembrane transport; F:2-alkenal reductase [NAD(P)] activity; F:cation transmembrane transporter activity; P:oxidation-reduction process	EC:1.3.1.74	-0.538496	0.127194	1.11078	0.00521631	0.125571	0.773054	0.432998	0.287821	0.475074	0.187696	1.64928	1.02e-05	0.664067	0.0924201	0.971494	0.00469107	1.01357	0.00430365	-0.985211	0.0125948	-0.677784	0.117232	-0.635708	0.156247	0.307427	0.432742	103.582	0.442594	0.0420762	0.939179	-0.673824	0.00505315	0.783429	0.00382231	-0.1212	0.69638	0.617667	0.0228592	0.151492	0.655935	1.45725
comp25056_c0	zinc transporter 1 isoform x1	2875	20	0	0.736	3	C:integral component of membrane; P:cation transmembrane transport; F:cation transmembrane transporter activity	-	-0.196491	0.543322	-0.379216	0.265741	-0.172158	0.608926	-0.1832	0.63005	-0.292441	0.331135	-0.182726	0.65024	0.0243332	0.964002	0.0132912	0.987988	-0.0959502	0.83274	0.207059	0.560403	0.196017	0.628435	0.0867754	0.857077	-0.011042	0.978535	103.658	0.776101	-0.109241	0.757565	-0.0979079	0.826451	0.156621	0.79477	-0.184985	0.670563	0.0808996	0.888632	0.0850966	0.877008	0.254529
comp40734_c0	zinc transporter 1	6320	20	3.89e-140	0.6275	3	C:integral component of membrane; P:cation transmembrane transport; F:cation transmembrane transporter activity	-	-0.150201	0.425739	-0.289691	0.149498	-0.418802	0.012555	0.377589	0.034806	-0.921398	3.16e-09	-0.13949	0.558836	-0.268601	0.199679	0.52779	0.00158502	-0.771197	1.67e-06	-0.129111	0.555252	0.667281	0.000325215	-0.631706	0.000605293	0.796392	5.86e-07	1012.45	0.00342024	-1.29899	4.24e-17	-0.507072	0.00391881	-0.271826	0.199339	-0.356443	0.0532599	0.331683	0.0777307	-0.647925	0.000169573	0.235246
comp34029_c0	zinc phosphodiesterase elac protein 1	1635	20	1.18e-115	0.618	4	P:tRNA 3'-trailer cleavage, endonucleolytic; F:3'-tRNA processing endoribonuclease activity; C:intracellular part; P:regulation of RNA metabolic process	-	0.924635	2.54e-05	0.951064	0.00016382	0.69731	0.00175325	0.510297	0.0335374	0.773007	0.000456009	0.0264292	0.957497	-0.227325	0.502115	-0.414338	0.0889009	-0.151628	0.661403	-0.253755	0.382939	-0.440768	0.114472	-0.178057	0.611313	-0.187013	0.474793	337.475	0.837775	0.26271	0.297654	0.837603	0.000112347	0.65185	0.0045346	0.683351	0.00185767	0.549225	0.0154837	0.187325	0.50553	-0.185753
comp292944_c0	zinc metalloproteinase nas-15	282	20	9.86e-10	0.658	4	F:metalloendopeptidase activity; C:meprin A complex; P:proteolysis; F:zinc ion binding	EC:3.4.24	-0.632797	0.456595	-0.465328	0.650529	-0.560188	0.521284	-1.07716	0.208861	-2.1038	0.00211779	0.167469	0.890608	0.0726094	0.956314	-0.444362	0.606311	-1.471	0.0368962	-0.0948596	0.927131	-0.611831	0.520419	-1.63847	0.0312416	-0.516971	0.512253	7.84608	0.0226372	-1.02664	0.129187	-0.848751	0.349694	-1.10862	0.275049	0.000146875	1	-1.45711	0.0899892	-1.11815	0.235168	-0.259864
comp282410_c0	zinc metalloproteinase nas-13-like	701	20	8.06e-49	0.5485	2	F:metal ion binding; F:metallopeptidase activity	-	-0.509148	0.472132	1.16877	0.163806	0.113614	0.896064	-1.51131	0.0164698	0.148085	0.860683	1.67792	0.0340675	0.622762	0.478451	-1.00216	0.101554	0.657233	0.428906	-1.05515	0.204265	-2.68007	0.000246236	-1.02068	0.267014	-1.62492	0.00516304	11.6692	0.975596	1.65939	0.00571875	-2.21936	0.00170024	0.546048	0.676317	-0.641808	0.46824	-2.20022	0.00211561	-0.766329	0.407919	2.76541
comp19650_c0	zinc metalloproteinase nas-13	697	20	4.68e-35	0.654	3	F:metalloendopeptidase activity; P:proteolysis; F:zinc ion binding	EC:3.4.24	-1.36554	0.022773	-2.76876	6.61e-06	-0.276061	0.718582	0.724987	0.377473	-2.26686	5.26e-05	-1.40322	0.0233398	1.08948	0.108906	2.09053	0.00108135	-0.901313	0.168105	2.4927	2.1e-05	3.49375	8.48e-08	0.501906	0.511462	1.00105	0.152218	32.1641	0.000433176	-2.99184	9.18e-07	-1.3616	0.0431825	-2.96695	1.72e-06	0.395989	0.6446	-0.846209	0.254514	-1.8241	0.00580985	-1.60534
comp19650_c1	zinc metalloproteinase nas-13	566	20	7.88e-19	0.575	2	F:metal ion binding; F:metallopeptidase activity	-	-1.67874	0.0124379	-3.35333	3.22e-07	-0.424671	0.620624	0.566042	0.610429	-3.0396	6.81e-07	-1.6746	0.00408075	1.25406	0.0730826	2.24478	0.00305412	-1.36086	0.018214	2.92866	5.49e-07	3.91938	1.11e-07	0.313736	0.684249	0.990714	0.246214	16.5556	3.05e-06	-3.60564	3.01e-07	-0.81885	0.282172	-2.84027	1.24e-05	1.29027	0.124735	0.0853347	0.967849	-1.36487	0.0652067	-2.02142
comp36413_c0	zinc finger y-chromosomal protein 2 isoform x1	3502	20	5.08e-152	0.5295	1	F:binding	-	0.789664	4.27e-05	0.0820901	0.78959	0.901207	2.19e-06	0.877413	7.57e-06	0.768285	6.42e-05	-0.707574	0.00147257	0.111542	0.743981	0.0877488	0.746992	-0.0213794	0.959923	0.819116	0.000154032	0.795323	0.000343209	0.686195	0.00232471	-0.0237935	0.931006	469.324	0.651801	-0.109128	0.657426	0.611845	0.0269857	-0.132085	0.771288	0.458236	0.114633	0.441014	0.129888	0.273541	0.411152	-0.74393
comp24565_c0	zinc finger x-linked protein zxdb	3483	20	6.82e-121	0.5075	2	F:metal ion binding; F:nucleic acid binding		0.853331	5.29e-10	0.456809	0.00580108	0.568735	5.19e-05	0.43497	0.00341391	0.468861	0.000961805	-0.396523	0.0202517	-0.284596	0.105391	-0.418361	0.00478373	-0.38447	0.0158128	0.111927	0.563057	-0.0218381	0.96372	0.0120528	0.974537	-0.133765	0.41971	825.817	0.637146	0.0338909	0.865444	0.58912	0.00101917	0.265063	0.229861	0.354112	0.0629934	0.42086	0.0241083	0.130493	0.583657	-0.324058
comp23346_c0	zinc finger x-chromosomal	658	20	7.05e-16	0.6495	2	F:metal ion binding; F:nucleic acid binding	-	0.0836529	0.89277	2.59022	0.000182907	0.0416426	0.948795	0.797013	0.16986	0.233148	0.669947	2.50657	0.000254819	-0.0420103	0.961377	0.71336	0.204304	0.149495	0.846932	-2.54858	0.00015054	-1.79321	0.0179036	-2.35707	0.000763256	0.755371	0.157007	14.9696	0.784844	-0.563865	0.323485	0.85789	0.154358	2.84212	7.38e-05	-0.188157	0.789708	-0.285342	0.686704	-0.55691	0.393579	1.98423
comp28580_c1	zinc finger x-chromosomal	769	20	3.46e-13	0.524	0	-		-0.641223	0.301704	0.807708	0.301631	-0.576607	0.364069	0.552172	0.507345	-0.537159	0.392182	1.44893	0.0402742	0.0646165	0.949396	1.1934	0.0689242	0.104064	0.916533	-1.38432	0.0444851	-0.255537	0.820497	-1.34487	0.0669596	1.12878	0.0779832	11.0924	0.966392	-1.08933	0.0972057	-0.905476	0.158723	0.501817	0.621046	-0.870363	0.187616	0.337143	0.705479	-0.896052	0.197465	1.40729
comp31124_c0	zinc finger x-chromosomal	1064	20	6.28e-11	0.638	2	F:metal ion binding; F:nucleic acid binding	-	0.84204	0.0163559	0.956899	0.0169468	-0.00130462	1	0.62817	0.100677	0.323463	0.393189	0.114859	0.847509	-0.843345	0.0289159	-0.21387	0.628949	-0.518577	0.23019	-0.958204	0.0150244	-0.328729	0.498302	-0.633436	0.153203	0.629475	0.0803359	135.503	0.485549	-0.304708	0.445286	0.64874	0.0507157	0.0581392	0.946621	-0.147252	0.717471	0.494951	0.159215	-0.49464	0.163743	-0.590601
comp30082_c0	zinc finger with ufm1-specific peptidase domain isoform x2	2533	20	1.18e-150	0.786	1	F:metal ion binding	-	-0.395734	0.0192267	-0.155145	0.48487	-0.645711	5.65e-05	-2.17252	2.62e-49	-1.24635	2.02e-16	0.240589	0.260357	-0.249977	0.233266	-1.77679	1.87e-34	-0.850615	4.46e-08	-0.490566	0.00792824	-2.01738	7.82e-35	-1.0912	1.8e-10	-1.52681	3.89e-26	724.983	0.00019728	0.926172	3.96e-10	-0.906244	1.26e-06	-0.450381	0.0362211	-0.908967	1.06e-06	-2.29365	1.36e-39	-1.37836	1.76e-14	0.455863
comp209303_c0	zinc finger transcription factor protein partial	769	16	5.13e-19	0.4781	2	F:metal ion binding; F:nucleic acid binding		0.417386	0.49583	-0.722473	0.229356	0.947561	0.0984799	-0.892444	0.109626	-0.00606621	1	-1.13986	0.0530417	0.530175	0.517791	-1.30983	0.01195	-0.423452	0.575599	1.67003	0.00284153	-0.169972	0.836004	0.716406	0.262834	-1.84001	0.000305385	16.5448	0.130445	0.886378	0.0888049	0.1798	0.791946	-0.492464	0.499892	0.668981	0.283576	-1.48974	0.00275872	-0.343163	0.625075	-0.672263
comp29365_c0	zinc finger transcription factor protein partial	5254	20	1.56e-66	0.441	3	F:metal ion binding; F:zinc ion binding; F:nucleic acid binding		0.136119	0.32776	-0.00453256	1	0.106745	0.467649	0.354568	0.00636634	0.195325	0.137028	-0.140651	0.412031	-0.0293738	0.901933	0.218449	0.106408	0.0592058	0.769382	0.111278	0.497017	0.3591	0.0137353	0.199857	0.226391	0.247823	0.0564975	1615.68	0.626247	-0.159243	0.248978	0.0976602	0.723513	-0.169653	0.613421	0.155188	0.573287	0.0440573	0.914181	-0.149839	0.616986	-0.267313
comp32784_c0	zinc finger transcription factor protein partial	4751	20	4.28e-74	0.455	3	F:zinc ion binding; F:metal ion binding; F:nucleic acid binding		7.15846	3.19e-21	2.6657	1.41e-13	-2.66348	2.45e-25	-2.66593	4.38e-25	4.47487	5.35e-27	-4.49277	4.24e-08	-9.82194	1.27e-39	-9.82439	4.7e-40	-2.68359	0.00421811	-5.32917	3.38e-56	-5.33162	6.95e-56	1.80917	0.000521516	-0.00244973	0.99688	329.029	3.14e-70	7.1408	8.37e-71	5.49339	1.59e-28	4.03193	1.8e-20	-2.25536	3.46e-09	-1.71209	1.18e-05	4.32689	1.19e-22	-1.46146
comp35779_c0	zinc finger transcription factor protein partial	3327	20	1.4e-70	0.451	3	F:metal ion binding; F:zinc ion binding; F:nucleic acid binding		1.13219	2.03e-07	1.07509	1.85e-05	1.12626	2.07e-07	0.408386	0.101283	1.3495	3.72e-10	-0.0571041	0.89006	-0.00593041	0.990437	-0.723809	0.00149905	0.217304	0.503359	0.0511737	0.881834	-0.666704	0.011509	0.274408	0.396605	-0.717878	0.00140622	466.693	0.478149	0.941113	2.37e-05	1.11083	3.15e-09	0.735956	0.000187307	1.04848	2.16e-08	0.62031	0.00165402	0.917682	1.48e-06	-0.374871
comp141962_c0	zinc finger swim domain-containing protein 8 isoform x1	869	20	5e-61	0.793	1	F:zinc ion binding	-	-0.734433	0.290182	-1.00834	0.178008	-0.492371	0.512956	-0.500421	0.554353	-0.60123	0.39185	-0.273907	0.773967	0.242062	0.824467	0.234012	0.78604	0.133203	0.906021	0.515969	0.507535	0.507919	0.556161	0.40711	0.662935	-0.00805033	0.995238	18.2721	0.917255	-0.100808	0.913248	-0.631904	0.346036	-0.0885675	0.970604	0.025798	0.977688	-0.718956	0.298799	-0.0989019	0.928756	0.543337
comp25833_c0	zinc finger swim domain-containing protein 8 isoform x1	1218	20	3.35e-116	0.7195	1	F:zinc ion binding	-	-1.06203	0.0728064	-1.09527	0.100634	-0.405131	0.557524	-0.687678	0.318752	-0.921292	0.120284	-0.0332434	0.984058	0.656898	0.396458	0.37435	0.58853	0.140736	0.887072	0.690141	0.312114	0.407594	0.612245	0.17398	0.85787	-0.282548	0.680271	31.9714	0.496428	-0.233614	0.741539	-0.595266	0.38306	0.77271	0.345908	0.175151	0.831834	-0.334756	0.673764	0.399299	0.636353	1.36798
comp20973_c0	zinc finger swim domain-containing protein 7	1043	20	6.67e-23	0.5895	4	F:zinc ion binding; C:Shu complex; P:protein stabilization; P:double-strand break repair via homologous recombination		-0.0966387	0.843959	-1.31369	0.000924486	0.0717491	0.888556	-1.5867	5.79e-06	-0.0246049	0.968576	-1.21705	0.00182654	0.168388	0.791484	-1.49006	1.32e-05	0.0720339	0.916429	1.38544	0.000255872	-0.27301	0.568597	1.28908	0.00103116	-1.65845	7.12e-07	61.6123	0.874509	1.56209	4.61e-06	0.154673	0.745593	-1.28953	0.000467677	0.590755	0.16229	-1.25829	0.000549815	-0.119575	0.835972	-1.44421
comp168150_c0	zinc finger swim domain-containing protein 5-like	2059	20	0	0.8265	2	F:zinc ion binding; C:extracellular space	-	-0.0137905	0.991666	0.348431	0.575983	0.552481	0.276528	0.500553	0.373572	0.0974608	0.870985	0.362221	0.580927	0.566271	0.366833	0.514344	0.329648	0.111251	0.892309	0.20405	0.748657	0.152123	0.854856	-0.25097	0.733761	-0.0519272	0.934798	58.5961	0.458947	-0.403093	0.447442	-0.240663	0.654295	1.67496	0.000725532	0.50431	0.33496	-0.36539	0.501275	0.032552	0.974225	1.91562
comp230124_c0	zinc finger swim domain-containing protein 5-like	469	20	2.35e-66	0.7625	1	F:zinc ion binding	-	-0.172817	0.857605	-0.271889	0.806535	0.196574	0.839487	0.796264	0.42541	-0.514883	0.525609	-0.0990724	0.9429	0.369391	0.760989	0.969081	0.278614	-0.342066	0.756066	0.468463	0.613605	1.06815	0.272291	-0.242993	0.839247	0.599691	0.517446	7.17549	0.446306	-1.31115	0.113155	0.382257	0.715159	1.80296	0.102535	0.542395	0.608827	-0.37783	0.737666	0.839357	0.449458	1.4207
comp2382_c0	zinc finger swim domain-containing protein 5-like	284	20	1.79e-54	0.9355	1	F:zinc ion binding	-	-0.92594	0.448447	-1.12963	0.385869	-0.878494	0.483613	0.611471	0.708023	-1.3789	0.220827	-0.203691	0.909615	0.0474459	0.981985	1.53741	0.21799	-0.452956	0.780815	0.251137	0.860549	1.7411	0.186828	-0.249265	0.889338	1.48996	0.219757	3.59315	0.74612	-1.99037	0.088801	0.278109	0.832039	1.7367	0.19582	0.778708	0.529818	-0.76303	0.521887	0.160638	0.928626	1.4586
comp603_c0	zinc finger swim domain-containing protein 5-like	978	20	3.18e-100	0.8475	1	F:zinc ion binding	-	-0.697728	0.335436	-0.549899	0.526933	-0.040194	0.96763	0.213299	0.846092	-0.846385	0.222097	0.147829	0.897177	0.657534	0.488583	0.911026	0.218096	-0.148657	0.898207	0.509705	0.543944	0.763197	0.379967	-0.296486	0.779484	0.253493	0.763498	21.4474	0.327257	-1.05968	0.133519	-0.891299	0.230869	1.642	0.0720979	0.0323114	0.975185	-1.42668	0.0452865	-0.61861	0.483535	2.5333
comp603_c1	zinc finger swim domain-containing protein 5-like	272	3	9.94e-07	0.7567	1	F:zinc ion binding		0.395011	0.739289	-0.176668	0.922989	0.279898	0.821199	-0.806594	0.49359	-0.487878	0.655556	-0.571679	0.675767	-0.115113	0.950379	-1.2016	0.25067	-0.882889	0.496809	0.456566	0.712084	-0.629926	0.626726	-0.311209	0.841489	-1.08649	0.280376	4.69784	0.547274	0.318716	0.783426	-1.64649	0.0972463	0.620711	0.728978	-0.840574	0.464912	-0.366639	0.799834	0.396279	0.799484	2.2672
comp34814_c0	zinc finger rna-binding protein isoform x1	5621	20	0	0.5955	1	F:metal ion binding	-	0.26959	0.115657	0.17495	0.407967	0.484793	0.00275313	-0.430561	0.00982953	0.429133	0.00797266	-0.09464	0.705481	0.215204	0.33109	-0.700151	7.42e-06	0.159543	0.479235	0.309844	0.112395	-0.605511	0.000818803	0.254183	0.238167	-0.915355	1.88e-09	4350.42	0.833597	0.859694	2.05e-08	0.352692	0.0397452	-0.148355	0.531172	0.261582	0.149911	-0.00650781	1	0.455597	0.00741819	-0.501046
comp24477_c0	zinc finger ran-binding domain-containing protein 2-like	1398	20	2.66e-08	0.5695	0	-		1.07416	0.00331581	0.82417	0.056149	1.19283	0.00100173	0.753045	0.0547025	1.58028	7.55e-06	-0.249991	0.648763	0.118673	0.863732	-0.321116	0.458298	0.506124	0.280487	0.368665	0.43686	-0.071125	0.93545	0.756115	0.0989125	-0.43979	0.272552	963.373	0.432018	0.82724	0.0265806	0.917212	0.0023761	-0.0513658	0.95363	0.83824	0.00612427	0.808533	0.00818196	0.338465	0.353957	-0.968578
comp37444_c1	zinc finger ran-binding domain-containing protein 2 isoform x1	1068	20	5.59e-71	0.8935	3	F:RNA binding; C:nucleus; F:zinc ion binding	-	-0.0402241	0.927581	-1.02581	0.00160828	-0.115345	0.765653	0.242275	0.5707	-0.304072	0.357338	-0.985583	0.00200469	-0.0751206	0.892268	0.282499	0.456207	-0.263848	0.528705	0.910462	0.00349208	1.26808	0.000131127	0.721735	0.0308405	0.35762	0.30331	58.0122	0.660229	-0.546347	0.100311	-0.303993	0.44464	-0.233676	0.674775	-0.0207831	0.967727	0.000680365	1	0.0130683	0.991902	0.0703174
comp35653_c0	zinc finger protein zpr1	3216	20	5.88e-174	0.735	1	F:zinc ion binding	-	0.278403	0.276431	0.0100955	1	0.155737	0.58226	0.459706	0.0688533	0.560012	0.0169206	-0.268307	0.398885	-0.122666	0.760224	0.181304	0.520974	0.28161	0.360267	0.145641	0.64842	0.449611	0.114035	0.549917	0.0532718	0.303969	0.229498	1157.54	0.147884	0.100306	0.733334	0.169388	0.584558	-0.33331	0.320111	0.0212523	0.955969	0.276228	0.362174	-0.125042	0.73739	-0.502698
comp185389_c0	zinc finger protein zfp69 isoform x3	844	20	1.35e-12	0.4935	8	F:metal ion binding; P:regulation of transcription, DNA-templated; F:nucleic acid binding; C:intracellular; P:transcription, DNA-templated; C:nucleus; F:transcription factor activity, sequence-specific DNA binding; F:DNA binding		-5.61674	2.71e-09	-4.6109	5.4e-06	-1.43715	0.238489	-0.800645	0.622643	-6.64726	7.56e-13	1.00584	0.117321	4.17959	1.25e-09	4.81609	6.18e-08	-1.03052	0.0646504	3.17375	2.56e-05	3.81025	6.9e-05	-2.03636	0.000355667	0.636504	0.609388	19.9551	5.47e-15	-5.84661	1.92e-11	-6.0534	3.69e-11	-3.65144	0.000295678	-2.74401	0.00820968	-1.37325	0.286802	-6.34024	3.09e-12	2.40196
comp26386_c0	zinc finger protein zfmsa12a-like	223	1	0.000705	0.56	0	-		-0.72141	0.375865	0.32015	0.787627	0.118904	0.910944	-0.492643	0.632727	-0.0437989	0.97423	1.04156	0.267485	0.840314	0.391492	0.228767	0.820148	0.677611	0.493837	-0.201246	0.854122	-0.812793	0.423825	-0.363949	0.77154	-0.611547	0.472937	5.29001	0.895509	0.448844	0.617586	-1.14699	0.116021	-1.25436	0.119078	-0.0459841	0.966058	-1.01937	0.195816	-1.30149	0.0845462	-0.107377
comp24851_c0	zinc finger protein xfin-like	428	20	3.97e-28	0.621	2	F:nucleic acid binding; F:metal ion binding	-	-0.967692	0.195639	-1.64928	0.0362364	-0.634921	0.432101	0.125016	0.934418	-1.04489	0.151532	-0.681591	0.453122	0.332771	0.776938	1.09271	0.156049	-0.0771947	0.95574	1.01436	0.207853	1.7743	0.0264814	0.604397	0.534016	0.759936	0.335424	23.2853	0.685329	-1.1699	0.117487	-1.3021	0.0654495	0.469677	0.682253	-0.534622	0.520547	-0.936407	0.21973	0.714265	0.43189	1.77178
comp26909_c0	zinc finger protein xfin-like	807	20	1.84e-82	0.5835	1	F:nucleic acid binding	-	-1.32472	0.0509809	-1.943	0.00782237	-1.11352	0.111284	-0.317511	0.746084	-1.37991	0.0381832	-0.618288	0.472492	0.211194	0.857514	1.00721	0.158211	-0.0551974	0.969081	0.829482	0.280228	1.62549	0.0294412	0.563091	0.538945	0.796012	0.267682	31.5864	0.789978	-1.0624	0.125433	-1.90451	0.00121621	-0.185924	0.883083	-0.580349	0.416553	-0.783092	0.255199	-0.166767	0.864574	1.71859
comp291653_c0	zinc finger protein xfin-like	251	20	2.8e-19	0.7155	2	F:nucleic acid binding; F:metal ion binding	-	-1.7237	0.0714764	-2.64573	0.00723174	-1.67282	0.0827815	-0.697635	0.588697	-2.31959	0.0102883	-0.922034	0.382233	0.0508716	0.976217	1.02606	0.311153	-0.595896	0.618491	0.972906	0.318357	1.9481	0.0501142	0.326138	0.806186	0.975189	0.321351	8.1571	0.568608	-1.62196	0.0771783	-2.13343	0.0120209	-1.0314	0.366588	-0.582135	0.591919	-1.04346	0.29792	0.145005	0.931282	1.10203
comp34519_c0	zinc finger protein xfin-like	4840	20	0	0.4775	1	F:binding	-	0.0745334	0.850455	-0.0835006	0.873325	-0.0719066	0.858216	0.563411	0.0859159	0.157489	0.655622	-0.158034	0.733853	-0.14644	0.776876	0.488877	0.130925	0.0829559	0.87562	0.0115939	0.981782	0.646911	0.0704938	0.24099	0.592629	0.635317	0.0377656	336.26	0.588065	-0.405921	0.21184	0.143294	0.730519	0.311836	0.511374	-0.0232615	0.962507	0.218736	0.603678	-0.0173311	0.984574	0.168542
comp41180_c0	zinc finger protein xfin-like	8132	20	0	0.5055	1	F:binding	-	-0.107414	0.708148	-0.658739	0.0147275	-0.1366	0.637192	0.329539	0.219326	-0.519184	0.0277763	-0.551325	0.048282	-0.0291867	0.949138	0.436953	0.0769448	-0.41177	0.140802	0.522138	0.0571385	0.988278	0.000122359	0.139555	0.71039	0.466139	0.0521072	2046.92	0.176359	-0.848722	0.000195487	-0.332972	0.335558	-0.0473454	0.963725	0.333761	0.355684	-0.172446	0.666062	0.333593	0.380752	0.285627
comp202273_c0	zinc finger protein x-chromosomal	316	20	4.38e-19	0.663	2	F:metal ion binding; F:nucleic acid binding	-	3.01702	0.000108198	2.4147	0.004193	1.8085	0.0107078	1.3134	0.0954088	2.01668	0.00514734	-0.602322	0.627518	-1.20851	0.271061	-1.70362	0.0536039	-1.00034	0.374865	-0.606193	0.552153	-1.1013	0.269993	-0.398018	0.761027	-0.495108	0.57828	7.87227	0.869669	0.703283	0.427262	2.0602	0.00424649	1.97955	0.0102576	1.76678	0.0116745	1.03909	0.164902	1.41351	0.0570206	-0.0806523
comp32581_c0	zinc finger protein weckle-like	616	20	1.03e-07	0.553	1	F:metal ion binding	-	1.74455	0.21564	-3.63315	0.00179643	0.0211227	0.992586	0.72155	0.68316	1.73211	0.211503	-5.3777	9.15e-06	-1.72342	0.321362	-1.023	0.529557	0	1	3.65428	0.000895768	4.3547	0.000336057	5.36526	1.08e-05	0.700427	0.642679	2.74348	0.293582	1.01056	0.517211	2.1945	0.0998141	-3.47329	0.00048484	-0.516267	0.707156	1.90596	0.169132	2.08668	0.143321	-5.66779
comp35351_c0	zinc finger protein weckle-like	3680	20	3.27e-153	0.514	2	F:metal ion binding; F:nucleic acid binding	-	0.804658	4.69e-05	0.456223	0.0554661	0.585783	0.00361937	0.406018	0.0649344	0.16428	0.467695	-0.348434	0.175887	-0.218875	0.460891	-0.398639	0.0657249	-0.640378	0.00260975	0.129559	0.638998	-0.0502051	0.904894	-0.291943	0.282322	-0.179764	0.439502	415.109	0.0669475	-0.241738	0.279695	0.736179	0.00119789	0.900158	7.88e-05	0.861936	0.000115102	0.278387	0.278493	-0.106282	0.740808	0.163979
comp33848_c1	zinc finger protein ubi-d4 b isoform x3	3635	20	6.48e-162	0.653	0	-		-0.0718159	0.793939	0.0908298	0.787627	-0.0380689	0.898705	0.309188	0.212669	0.236517	0.31319	0.162646	0.607688	0.0337471	0.93637	0.381004	0.0982469	0.308333	0.256926	-0.128899	0.662736	0.218358	0.459734	0.145688	0.667484	0.347257	0.127717	788.121	0.320414	-0.0726705	0.795502	-0.12344	0.710754	0.320824	0.364022	-0.11859	0.737797	0.331553	0.277633	-0.0610093	0.890343	0.444264
comp39233_c3	zinc finger protein ubi-d4	1008	20	3.44e-38	0.644	1	F:zinc ion binding	-	-0.589137	0.162402	-0.585378	0.227194	-0.219694	0.655209	-0.839892	0.0471089	-0.627102	0.127845	0.00375932	1	0.369443	0.528169	-0.250755	0.605569	-0.0379648	0.963898	0.365683	0.468431	-0.254514	0.663469	-0.0417241	0.96294	-0.620198	0.132898	115.081	0.435517	0.21279	0.651997	-0.527206	0.154616	0.903484	0.019845	-0.0507954	0.917262	-0.383951	0.337894	0.238644	0.614172	1.43069
comp28668_c2	zinc finger protein snai2-like	422	20	3.79e-43	0.636	1	F:binding	-	-1.11217	0.187268	-2.20965	0.00812815	-1.65852	0.0357825	0.0816623	0.983814	-0.790733	0.36752	-1.09748	0.19421	-0.546348	0.6142	1.19383	0.183924	0.321438	0.784809	0.551131	0.515742	2.29131	0.00831951	1.41892	0.0922631	1.74018	0.0325974	8.01752	0.338731	-0.872396	0.346587	0.212159	0.851641	-0.263421	0.875363	-0.366508	0.732187	-0.286381	0.817029	0.980191	0.393579	-0.475581
comp15295_c0	zinc finger protein rotund-like	881	20	2.56e-146	0.859	2	F:metal ion binding; F:nucleic acid binding	-	-1.61575	0.0615523	-1.68121	0.0789464	-0.592878	0.559368	-0.440647	0.716301	-1.61073	0.0585276	-0.0654511	0.972886	1.02288	0.357338	1.17511	0.196968	0.0050253	1	1.08833	0.264732	1.24056	0.219785	0.0704764	0.970894	0.152231	0.890949	16.4224	0.325949	-1.17008	0.188297	-2.21052	0.00407432	-0.619874	0.604956	-0.679093	0.470619	-1.55283	0.058353	-0.438182	0.693075	1.59064
comp25402_c0	zinc finger protein plag1	3991	20	9.49e-105	0.6515	11	C:nucleoplasm; F:zinc ion binding; P:transcription from RNA polymerase II promoter; F:RNA polymerase II regulatory region sequence-specific DNA binding; C:Golgi apparatus; P:skeletal muscle cell differentiation; F:transcriptional activator activity, RNA polymerase II transcription regulatory region sequence-specific binding; C:integral component of membrane; P:positive regulation of transcription…	EC:2.3.1.225	-0.00358685	1	0.500358	0.132836	-0.434737	0.136175	0.570557	0.0589478	-0.226235	0.460762	0.503945	0.141707	-0.43115	0.214105	0.574144	0.0492367	-0.222648	0.569921	-0.935095	0.00219376	0.0701993	0.902618	-0.726593	0.0260108	1.00529	0.000197336	242.749	0.588105	-0.796792	0.00409932	-0.119988	0.787718	0.309708	0.5427	-0.588616	0.119131	0.0873305	0.878059	-0.854497	0.0189833	0.429696
comp25621_c0	zinc finger protein pegasus	3246	20	9.55e-154	0.566	4	C:membrane; F:nucleic acid binding; P:cation transport; P:transmembrane transport	-	0.60985	0.115807	0.142864	0.802686	0.140667	0.762335	0.856441	0.0337149	0.686593	0.0698122	-0.466987	0.335262	-0.469184	0.348523	0.24659	0.607058	0.0767427	0.912159	-0.00219692	0.999288	0.713577	0.118995	0.543729	0.26522	0.715774	0.0669254	71.5861	0.229361	-0.169848	0.724986	0.235126	0.614064	0.314412	0.59328	-0.27946	0.556664	0.743502	0.0850435	0.452519	0.345628	0.0792862
comp124434_c0	zinc finger protein partial	2623	20	2.15e-09	0.5645	1	F:binding	-	-0.293849	0.629745	-0.910299	0.128556	-0.129737	0.850304	0.237302	0.758152	-0.524745	0.344263	-0.61645	0.346456	0.164112	0.86169	0.531151	0.378216	-0.230895	0.774088	0.780562	0.192875	1.1476	0.0570017	0.385555	0.605756	0.367039	0.547348	39.6861	0.576836	-0.762046	0.170292	-0.137643	0.805295	0.319425	0.640924	-0.184375	0.744744	0.0051419	1	0.832059	0.0968543	0.457067
comp141028_c0	zinc finger protein partial	322	20	5.06e-09	0.5705	2	F:binding; C:membrane	-	-1.74558	0.00905005	-1.97627	0.00621017	-1.45607	0.0337004	0.00692699	1	-1.90127	0.00364866	-0.230684	0.795168	0.289512	0.763198	1.75251	0.0132616	-0.155686	0.874692	0.520196	0.46104	1.98319	0.00852649	0.0749975	0.949139	1.463	0.0394966	11.4355	0.571105	-1.9082	0.00586498	-1.73675	0.00397267	-1.93703	0.00160853	-1.50892	0.0142821	0.66117	0.478506	-2.41491	2.61e-05	-0.200285
comp15891_c0	zinc finger protein partial	405	20	1.47e-05	0.555	9	F:metal ion binding; F:nucleic acid binding; F:transcription factor activity, sequence-specific DNA binding; F:DNA binding; C:nucleus; P:multicellular organismal development; C:nucleoplasm; P:regulation of transcription, DNA-templated; F:RNA polymerase II regulatory region sequence-specific DNA binding		0.885176	0.211736	-0.341316	0.693261	1.20268	0.0830169	1.3984	0.0791046	1.14179	0.101159	-1.22649	0.108704	0.317505	0.790785	0.513226	0.582119	0.256614	0.826162	1.544	0.0321217	1.73972	0.0304573	1.48311	0.0554823	0.195721	0.84081	7.75027	0.960293	-0.256612	0.79666	0.581151	0.429576	0.0442712	1	0.479758	0.534132	0.233793	0.800046	0.561812	0.503783	-0.53688
comp17857_c0	zinc finger protein partial	625	20	8.06e-10	0.5975	1	F:binding	-	1.50993	0.000660342	2.41432	9.84e-06	1.25582	0.00353786	0.435731	0.412278	1.33427	0.00229058	0.904391	0.168867	-0.254106	0.749648	-1.0742	0.0250718	-0.175658	0.82548	-1.1585	0.052125	-1.97859	0.000485731	-1.08005	0.094169	-0.820093	0.0780599	22.613	0.921587	0.898541	0.0595117	1.54181	0.00168663	2.55382	2.41e-06	1.25006	0.0101888	0.710364	0.178555	0.104862	0.889401	1.01201
comp23294_c0	zinc finger protein partial	441	20	4.76e-09	0.6085	2	F:metal ion binding; F:nucleic acid binding	-	1.32101	0.0728012	0.258304	0.797955	0.926853	0.205084	-0.652747	0.40534	1.19753	0.0983583	-1.06271	0.227097	-0.394158	0.749566	-1.97376	0.00473817	-0.123481	0.930867	0.668549	0.427052	-0.911051	0.258005	0.939226	0.307586	-1.5796	0.0169904	9.03355	0.814036	1.85028	0.00737633	1.52235	0.060316	0.155771	0.929498	0.788881	0.357374	0.380533	0.698713	1.63732	0.0561013	-1.36657
comp26988_c0	zinc finger protein partial	567	20	8.23e-16	0.4215	5	F:metal ion binding; F:nucleic acid binding; P:biological_process; F:zinc ion binding; C:nucleus		-1.99958	0.00017231	-0.832977	0.221021	-0.173764	0.819805	2.84959	0.00268657	-0.132325	0.865651	1.1666	0.0476786	1.82581	0.000451382	4.84916	1.45e-08	1.86725	0.000514228	0.659214	0.317199	3.68256	7.02e-05	0.700652	0.341757	3.02335	0.000786765	13.319	0.966976	-2.98191	0.00109846	-2.31218	0.000887919	-0.900385	0.343103	-0.586618	0.508145	2.82996	0.00938204	-0.531008	0.592664	1.4118
comp28632_c1	zinc finger protein partial	362	20	2.46e-08	0.6065	1	F:binding	-	-0.546947	0.384254	0.173873	0.860332	-0.727176	0.229107	0.220363	0.818391	-0.118074	0.87783	0.72082	0.325356	-0.180229	0.85113	0.76731	0.245609	0.428873	0.588896	-0.901049	0.172651	0.0464896	1	-0.291947	0.754747	0.947539	0.122007	12.3205	0.38473	-0.338437	0.643724	-0.464622	0.406229	0.249555	0.785505	-0.659062	0.224714	1.21464	0.061141	-0.457837	0.470417	0.714177
comp30270_c0	zinc finger protein partial	1906	20	3.59e-91	0.5335	4	F:metal ion binding; F:nucleic acid binding; P:regulation of transcription, DNA-templated; F:transcription factor activity, sequence-specific DNA binding		-0.278594	0.30846	-0.0370358	0.950174	0.516308	0.0481844	0.333877	0.264378	0.4579	0.0787495	0.241558	0.484283	0.794902	0.00228692	0.612471	0.0184283	0.736494	0.0054659	0.553344	0.0580963	0.370913	0.249839	0.494935	0.116046	-0.182431	0.544519	167.51	0.890693	0.124023	0.698642	-0.11124	0.710388	0.114672	0.786644	0.587789	0.0207488	0.70669	0.00554743	0.66315	0.00983551	0.225912
comp32071_c0	zinc finger protein partial	1296	20	4.64e-13	0.442	5	F:metal ion binding; F:nucleic acid binding; F:methyltransferase activity; F:transferase activity; P:methylation		1.87989	2.5e-07	0.877987	0.0391221	-0.785379	0.0293292	1.20256	0.00169298	0.223587	0.591479	-1.0019	0.0256124	-2.66527	3.06e-14	-0.677325	0.116355	-1.6563	1.25e-05	-1.66337	1.74e-05	0.324578	0.54518	-0.6544	0.159844	1.98794	1.79e-08	88.9973	0.00683146	-0.978977	0.0103352	1.80617	4.48e-06	-0.121746	0.867828	-1.15585	0.00155427	0.284066	0.546613	-0.00605472	1	-1.92791
comp35636_c0	zinc finger protein partial	1191	20	5.14e-10	0.6785	2	F:metal ion binding; F:nucleic acid binding	-	0.852933	0.0125109	1.84549	7.64e-07	0.271971	0.493139	-0.295804	0.483612	0.88972	0.00822709	0.992556	0.0132894	-0.580962	0.169444	-1.14874	0.00054475	0.036787	0.959013	-1.57352	2.48e-05	-2.14129	4.32e-09	-0.955769	0.0194197	-0.567775	0.104939	258.585	0.121251	1.18552	0.000325492	0.745134	0.000654331	0.589603	0.0117856	0.125793	0.645395	-0.491176	0.0278129	-0.078789	0.806052	-0.15553
comp36660_c1	zinc finger protein partial	2204	20	1.44e-53	0.615	3	F:transferase activity; F:nucleic acid binding; F:metal ion binding	-	0.452964	0.187402	0.603798	0.116686	0.221117	0.564794	0.156015	0.732535	-0.203591	0.58056	0.150834	0.770213	-0.231847	0.65203	-0.29695	0.431865	-0.656555	0.0728516	-0.38268	0.344539	-0.447783	0.278493	-0.807389	0.0350253	-0.0651028	0.877026	202.748	0.290551	-0.359606	0.308215	0.215555	0.465654	1.16759	7.75e-06	0.161451	0.615158	-0.199432	0.523693	0.283355	0.369018	0.952035
comp392619_c0	zinc finger protein ozf-like isoform x2	437	20	1.27e-22	0.5055	2	F:metal ion binding; F:nucleic acid binding		-1.171	0.233127	0.0107976	1	-0.0669072	0.962066	1.27484	0.326275	-0.00345747	1	1.1818	0.299365	1.10409	0.357332	2.44585	0.0223105	1.16754	0.309631	-0.0777048	0.956476	1.26405	0.343222	-0.0142551	1	1.34175	0.247728	3.38088	0.969538	-1.2783	0.282062	-0.857686	0.293305	0.462972	0.728241	0.617781	0.51846	1.27289	0.19508	1.18557	0.233185	1.32066
comp23943_c0	zinc finger protein ozf-like isoform x1	525	20	4.35e-42	0.5535	2	F:metal ion binding; F:nucleic acid binding		-0.329173	0.709043	-0.00556812	1	0.304747	0.745727	1.4479	0.146941	-0.382625	0.653306	0.323605	0.770936	0.63392	0.556531	1.77708	0.0512465	-0.0534516	0.97379	0.310315	0.754489	1.45347	0.160078	-0.377056	0.738853	1.14316	0.232501	5.63936	0.473884	-1.83053	0.0406349	-0.663484	0.390043	0.169851	0.920546	-0.264603	0.771886	1.71141	0.0746611	-0.678806	0.431562	0.833336
comp11817_c0	zinc finger protein ozf-like	2071	20	7.62e-25	0.4775	1	F:binding	-	-0.162681	0.758894	0.0473699	0.971866	0.856118	0.0579593	0.489543	0.353605	-0.320732	0.504805	0.210051	0.753187	1.0188	0.0356416	0.652223	0.170028	-0.158051	0.820743	0.808748	0.113417	0.442173	0.452799	-0.368102	0.558105	-0.366576	0.47134	64.3973	0.0103647	-0.810274	0.0730392	-0.870712	0.113822	-0.0708812	0.974642	0.262275	0.698887	-0.649936	0.267912	0.25462	0.734302	0.799831
comp168771_c0	zinc finger protein ozf-like	847	20	4.42e-27	0.432	0	-		0.292937	0.742421	-0.609611	0.493181	-0.0745875	0.940595	2.32502	0.0184771	0.0322101	0.982165	-0.902548	0.306029	-0.367524	0.758358	2.03208	0.0385447	-0.260727	0.826083	0.535024	0.530134	2.93463	0.002662	0.641821	0.505981	2.39961	0.00979665	6.85304	0.928061	-2.29281	0.0156762	-0.586724	0.446823	1.11056	0.257076	-0.465901	0.574387	2.28228	0.0188593	-0.242698	0.815677	1.69729
comp19338_c0	zinc finger protein ozf-like	346	20	4.1e-08	0.6205	3	F:nucleic acid binding; F:metal ion binding; C:membrane	-	0.0544952	0.964152	-1.08754	0.191351	0.851723	0.322685	-0.0287286	1	-0.757409	0.327379	-1.14204	0.178996	0.797228	0.471559	-0.0832238	0.95077	-0.811904	0.383788	1.93926	0.0143909	1.05881	0.22847	0.330132	0.758856	-0.880451	0.306631	7.51183	0.0495875	-0.728681	0.372621	0.0034971	1	-1.53261	0.0543586	0.0107653	0.993206	1.72338	0.0784664	-1.61759	0.0322038	-1.53611
comp235670_c0	zinc finger protein ozf-like	500	20	9.44e-08	0.6355	2	F:metal ion binding; F:nucleic acid binding	-	1.33006	0.00566666	1.0842	0.0496461	1.26049	0.00744754	2.29384	4.07e-05	2.34342	4.32e-06	-0.245857	0.753306	-0.0695653	0.943681	0.96378	0.130707	1.01336	0.124887	0.176291	0.800043	1.20964	0.0724247	1.25922	0.0517711	1.03335	0.0887202	16.2211	0.0864562	0.0495825	0.966352	2.12152	2.32e-05	0.694151	0.221763	1.49347	0.00164887	1.26618	0.0125407	1.70783	0.000646779	-1.42737
comp23756_c0	zinc finger protein ozf-like	301	20	8.32e-06	0.597	14	F:sequence-specific DNA binding; P:positive regulation of transcription from RNA polymerase II promoter; C:nucleus; F:nucleic acid binding; C:cytoplasm; F:transcription factor binding; P:regulation of transcription from RNA polymerase II promoter; F:RNA polymerase II transcription factor activity, sequence-specific DNA binding; F:RNA polymerase II regulatory region sequence-specific DNA binding; …		-1.1809	0.192603	-0.0214723	1	-0.986143	0.293537	-1.93783	0.0276159	-0.766012	0.427032	1.15942	0.266059	0.194752	0.887617	-0.756935	0.366998	0.414884	0.729711	-0.964671	0.337827	-1.91636	0.0402187	-0.744539	0.541164	-0.951687	0.224057	4.84477	0.861729	1.17182	0.143632	-0.716698	0.474066	-0.324552	0.848565	-1.37232	0.135238	-0.963509	0.339691	-0.138373	0.93231	0.392147
comp25720_c0	zinc finger protein ozf-like	308	20	2.55e-10	0.627	2	F:metal ion binding; F:nucleic acid binding	-	1.30412	0.0640302	0.928074	0.246471	1.05545	0.126478	-0.520886	0.508088	1.47679	0.0348784	-0.37605	0.725314	-0.248677	0.847457	-1.82501	0.00699138	0.172661	0.898569	0.127373	0.898115	-1.44896	0.0567205	0.548711	0.606804	-1.57633	0.0139444	8.40036	0.694465	1.99767	0.00331717	0.590585	0.407932	0.632469	0.481509	0.958847	0.172508	-0.188909	0.837171	0.603595	0.454146	0.0418846
comp30666_c0	zinc finger protein ozf-like	503	20	1.57e-25	0.5695	1	F:binding	-	-0.825223	0.157004	2.81454	0.00293406	-1.59028	0.00225027	-1.18562	0.044908	-0.99041	0.0761001	3.63976	4.05e-05	-0.765058	0.202525	-0.360398	0.560773	-0.165187	0.843761	-4.40482	2.48e-07	-4.00016	5.6e-06	-3.80495	1.69e-05	0.40466	0.461995	15.2153	0.314472	0.195212	0.759687	-0.609403	0.290191	3.00647	0.000176781	-1.25451	0.0161371	-0.520588	0.40827	0.0874979	0.928626	3.61587
comp30776_c0	zinc finger protein ozf-like	391	20	4.27e-13	0.543	2	F:metal ion binding; F:nucleic acid binding	-	-0.400558	0.622953	0.290182	0.789496	0.478904	0.574683	0.390144	0.711	1.42388	0.0798048	0.69074	0.461005	0.879462	0.343382	0.790702	0.342324	1.82444	0.032451	0.188722	0.853651	0.099962	0.970817	1.1337	0.264189	-0.0887601	0.930407	6.14129	0.355182	1.03374	0.251644	0.706891	0.357769	0.68665	0.478774	1.05673	0.165007	0.747731	0.363685	1.54465	0.0540819	-0.0202414
comp31161_c1	zinc finger protein ozf-like	587	20	2.14e-07	0.62	2	F:metal ion binding; F:nucleic acid binding	-	0.769822	0.120817	-0.0615309	0.955849	-0.430412	0.38877	0.057228	0.964674	1.00239	0.0395219	-0.831353	0.142136	-1.20023	0.0157257	-0.712594	0.175362	0.232568	0.769997	-0.368881	0.509907	0.118759	0.894077	1.06392	0.0598449	0.48764	0.326073	23.5699	0.00313727	0.945162	0.0628741	0.83943	0.0596666	-0.0169091	1	-0.142559	0.788002	0.653544	0.17504	0.664416	0.172745	-0.856339
comp31497_c0	zinc finger protein ozf-like	1296	20	3.39e-09	0.6245	2	F:metal ion binding; F:nucleic acid binding	-	-0.17861	0.757854	-0.28426	0.660661	0.334826	0.552485	0.677591	0.2503	0.316611	0.564205	-0.10565	0.896759	0.513436	0.436768	0.856201	0.109279	0.495221	0.43367	0.619086	0.271111	0.961851	0.101798	0.600871	0.337886	0.342766	0.562988	23.1653	0.983619	-0.36098	0.546069	-0.461714	0.296773	-0.0161765	1	-0.0165085	0.978298	0.448204	0.377366	-0.146857	0.80962	0.445538
comp32550_c0	zinc finger protein ozf-like	1704	20	5.7e-33	0.466	2	F:metal ion binding; F:nucleic acid binding		-0.00133921	1	-0.0713735	0.862027	0.181812	0.524423	0.140031	0.679321	0.543082	0.0279301	-0.0700342	0.864848	0.183151	0.626645	0.141371	0.647422	0.544422	0.046725	0.253185	0.403411	0.211405	0.533065	0.614456	0.0331805	-0.0417804	0.897248	147.497	0.229456	0.403051	0.126249	-0.199018	0.565889	0.0777224	0.90536	-0.124574	0.747344	0.351397	0.30611	0.508451	0.13178	0.27674
comp34930_c0	zinc finger protein ozf-like	2241	20	4.96e-21	0.4285	2	F:metal ion binding; F:nucleic acid binding		-0.342303	0.238075	-0.680645	0.0266815	-0.1706	0.600537	-0.0505084	0.92606	-0.230231	0.442488	-0.338342	0.328075	0.171703	0.690773	0.291795	0.344671	0.112072	0.794309	0.510045	0.0997566	0.630136	0.0448991	0.450413	0.182343	0.120091	0.716858	162.139	0.893192	-0.179723	0.574028	-0.397452	0.198911	-0.175528	0.707047	-0.0889933	0.817303	0.111265	0.783504	0.0886321	0.841604	0.221924
comp34972_c0	zinc finger protein ozf-like	1434	20	7.6e-22	0.386	1	F:nucleic acid binding	-	0.129461	0.74449	0.823289	0.031266	0.537745	0.116886	-0.210719	0.624263	0.430908	0.209465	0.693829	0.0800509	0.408285	0.354495	-0.34018	0.355408	0.301447	0.504732	-0.285544	0.506925	-1.03401	0.00566431	-0.392381	0.394756	-0.748465	0.0215323	88.0235	0.839426	0.641627	0.0552877	-0.206807	0.488277	0.689602	0.0203074	0.352066	0.23263	-0.103231	0.778819	-0.337986	0.268107	0.896409
comp36670_c0	zinc finger protein ozf-like	1843	20	2.66e-46	0.5385	1	F:metal ion binding	-	-0.180927	0.755815	2.53866	1.68e-06	0.847749	0.0876376	1.48926	0.00218858	0.105604	0.863781	2.71959	1.68e-07	1.02868	0.0576666	1.67018	0.000401519	0.286531	0.690291	-1.69091	0.00192954	-1.04941	0.0785991	-2.43306	4.21e-06	0.641507	0.218919	122.146	0.195058	-1.38365	0.0037857	0.286642	0.409684	4.45607	3.66e-31	1.22496	5.62e-05	1.52904	7.68e-07	0.651794	0.0503322	4.16943
comp37881_c1	zinc finger protein ozf-like	5290	20	7.6e-43	0.487	1	F:binding	-	0.100483	0.788682	-0.46239	0.199568	0.373601	0.254835	0.03444	0.968647	-0.137568	0.697556	-0.562873	0.120952	0.273118	0.54184	-0.0660429	0.881011	-0.238051	0.57606	0.835991	0.0125745	0.49683	0.173219	0.324822	0.436438	-0.339161	0.297313	446.859	0.146381	-0.172008	0.626584	-0.00144888	1	0.29356	0.254238	0.476307	0.0265149	-0.149163	0.557864	0.389085	0.0882123	0.295009
comp37973_c1	zinc finger protein ozf-like	776	20	5.2e-21	0.592	2	F:metal ion binding; F:nucleic acid binding		2.80588	0.000204724	3.97588	2.79e-05	1.67181	0.0184202	1.22409	0.121084	2.99531	8.89e-05	1.17001	0.341142	-1.13407	0.285257	-1.58179	0.0630874	0.18943	0.907029	-2.30408	0.022693	-2.7518	0.00647032	-0.980578	0.464866	-0.447723	0.610908	8.4699	0.179005	1.77122	0.0361725	2.51534	7.87e-06	4.01778	4.84e-08	1.40628	0.00669474	1.73915	0.00202593	2.9374	1.39e-06	1.50245
comp7092_c0	zinc finger protein ozf-like	324	20	3.74e-11	0.6165	1	F:binding	-	0.0874002	0.942903	-0.443248	0.685687	0.265998	0.800198	-0.46274	0.679398	0.0915962	0.938733	-0.530649	0.635922	0.178598	0.90614	-0.550141	0.579248	0.00419597	1	0.709247	0.46417	-0.019492	1	0.534845	0.648644	-0.728739	0.420102	4.66202	0.897108	0.554336	0.559166	-0.19869	0.837796	-0.717663	0.479523	0.764838	0.407361	-0.360465	0.723013	0.376281	0.736135	-0.518972
comp7830_c0	zinc finger protein ozf-like	341	20	1.33e-07	0.4765	2	F:metal ion binding; F:nucleic acid binding		0.675287	0.440956	-0.742137	0.395307	-1.07294	0.141789	1.63971	0.10392	0.0210429	0.992602	-1.41742	0.0977001	-1.74823	0.0282083	0.964426	0.372531	-0.654244	0.545532	-0.330803	0.700894	2.38185	0.0129268	0.76318	0.416467	2.71265	0.00158316	6.13257	0.175037	-1.61867	0.0888049	0.343567	0.662278	1.65705	0.0427186	1.24077	0.0891508	2.78301	0.00164051	1.30824	0.0941428	1.31348
comp36690_c2	zinc finger protein ozf	2405	20	3.31e-14	0.5325	6	F:metal ion binding; F:nucleic acid binding; C:cytoplasm; C:nucleolus; P:regulation of transcription, DNA-templated; F:transcription factor activity, sequence-specific DNA binding		-0.670095	0.0159913	-0.74826	0.0174322	-0.707976	0.0103454	0.614879	0.052616	-0.299914	0.319193	-0.0781641	0.865516	-0.0378807	0.942531	1.28497	4.02e-06	0.370181	0.281266	0.0402835	0.921272	1.36314	9.99e-06	0.448345	0.198999	1.32286	1.48e-06	140.479	0.217145	-0.914793	0.00148057	-0.618696	0.0135103	-0.103666	0.818226	-0.377254	0.16367	0.728481	0.00650933	0.0632366	0.874385	0.515029
comp32491_c0	zinc finger protein on ecdysone puffs	3928	20	1.38e-55	0.4725	0	-		0.680865	3.02e-05	0.76721	3.71e-05	0.829912	2.29e-07	0.811696	5.38e-07	0.938973	3.37e-09	0.0863452	0.746594	0.149047	0.564049	0.130831	0.520609	0.258108	0.217109	0.0627019	0.796718	0.0444853	0.894052	0.171762	0.484004	-0.0182166	0.936896	2319.16	0.663478	0.127277	0.516409	0.175016	0.485539	0.473073	0.0498193	0.247913	0.323125	0.424724	0.0637151	0.24724	0.347716	0.298057
comp34764_c0	zinc finger protein on ecdysone puffs	2415	20	2.55e-56	0.5105	1	F:binding	-	0.81713	0.000248641	0.51664	0.0541044	0.856606	0.00011495	0.495854	0.0394866	1.09121	4.99e-07	-0.30049	0.320524	0.0394762	0.92952	-0.321277	0.198276	0.274078	0.361287	0.339966	0.227013	-0.0207868	0.996972	0.574568	0.0359555	-0.360753	0.132677	2159.41	0.444979	0.595355	0.00901889	0.585936	0.0113007	-0.17843	0.59901	0.607954	0.00876619	0.473327	0.0464251	0.327556	0.213107	-0.764366
comp39422_c0	zinc finger protein noc	852	20	2.26e-33	0.648	2	F:metal ion binding; F:nucleic acid binding	-	0.238747	0.734468	-0.729742	0.300588	0.145983	0.848686	0.490923	0.499032	-1.1692	0.0413886	-0.968489	0.169698	-0.0927637	0.933726	0.252176	0.740627	-1.40795	0.0234455	0.875725	0.201279	1.22066	0.0689804	-0.439462	0.605294	0.344939	0.611246	140.449	0.0362686	-1.66013	0.00322582	-0.0109225	0.99624	-0.0429244	0.99388	0.0829309	0.894171	-1.01993	0.0267848	-0.22394	0.723081	-0.032002
comp146035_c0	zinc finger protein jing	893	20	5.84e-47	0.51	2	F:metal ion binding; F:nucleic acid binding		0.189685	0.749567	-0.448226	0.4544	-0.0478025	0.943944	-0.640728	0.238297	0.369669	0.500869	-0.637911	0.282658	-0.237488	0.766013	-0.830413	0.0961436	0.179983	0.822627	0.400423	0.487813	-0.192502	0.792904	0.817894	0.164908	-0.592925	0.229496	22.4694	0.522134	1.0104	0.0380245	0.169759	0.779386	-0.00273141	1	0.121456	0.848608	-1.575	0.000396261	0.318027	0.62961	-0.172491
comp35620_c0	zinc finger protein hangover	1882	20	2.33e-12	0.431	4	F:metal ion binding; F:nucleic acid binding; F:zinc ion binding; C:nucleus		1.07608	7.82e-05	0.485502	0.150104	1.08175	6.88e-05	0.0988803	0.817838	0.879767	0.00132799	-0.590582	0.0822758	0.0056647	0.992527	-0.977204	0.000372478	-0.196317	0.641557	0.596247	0.0705477	-0.386622	0.278493	0.394265	0.295674	-0.982869	0.000297157	560.627	0.618599	0.780887	0.00497168	0.631987	0.0138046	-0.0305436	0.981506	0.591663	0.0231525	0.196988	0.518997	0.145328	0.673464	-0.662531
comp37335_c0	zinc finger protein gfi-1b	3427	20	4.1e-110	0.7155	7	P:regulation of transcription, DNA-templated; F:metal ion binding; F:transcription factor activity, sequence-specific DNA binding; F:nucleic acid binding; C:nucleus; C:transcription factor complex; P:regulation of transcription, DNA-templated	-	0.796412	0.00208257	0.251767	0.456254	0.494742	0.0659807	1.37946	1.72e-07	0.175996	0.550799	-0.544645	0.0840473	-0.30167	0.415625	0.583044	0.0442335	-0.620416	0.0319408	0.242974	0.46552	1.12769	0.000163297	-0.0757716	0.870673	0.884715	0.00103852	165.291	0.335108	-1.20346	5.17e-06	0.634334	0.0139534	0.497267	0.0853396	0.442667	0.101337	1.42934	1.97e-08	0.0348574	0.939504	-0.137067
comp84985_c0	zinc finger protein gfi-1b	1988	20	1.79e-136	0.588	7	P:regulation of transcription, DNA-templated; F:metal ion binding; F:transcription factor activity, sequence-specific DNA binding; F:nucleic acid binding; C:nucleus; C:transcription factor complex; P:regulation of transcription, DNA-templated	-	0.119034	0.808735	-0.128574	0.836133	0.586808	0.157088	0.646129	0.141814	-0.228401	0.607622	-0.247607	0.6629	0.467775	0.380923	0.527096	0.226471	-0.347434	0.515239	0.715382	0.114942	0.774703	0.0982017	-0.0998271	0.886087	0.0593212	0.910448	90.4079	0.0590955	-0.87453	0.0281119	-0.248811	0.652148	0.96401	0.0698553	0.222934	0.708643	0.199052	0.752923	0.127153	0.859859	1.21282
comp27806_c0	zinc finger protein dhhc domain containing	920	20	5.7e-111	0.6545	4	C:integral component of membrane; F:zinc ion binding; F:protein-cysteine S-palmitoyltransferase activity; P:acyl-carrier-protein biosynthetic process	EC:2.3.1.225	0.368799	0.654075	-1.13243	0.129405	-0.0360127	0.971519	0.130067	0.92556	-0.673516	0.340976	-1.50123	0.0433789	-0.404812	0.715603	-0.238732	0.809371	-1.04232	0.193192	1.09642	0.129112	1.2625	0.10462	0.458914	0.613881	0.16608	0.850666	10.1532	0.448833	-0.803583	0.276801	0.0527078	0.964376	-0.4753	0.666478	-0.170439	0.856734	-0.641537	0.442387	-0.41048	0.669489	-0.528008
comp132685_c0	zinc finger protein castor homolog 1-like isoform x2	2843	20	2.78e-116	0.8865	2	F:metal ion binding; F:DNA binding	-	-0.521213	0.225044	-0.82036	0.0778021	-0.325208	0.487207	-0.465028	0.330787	-1.04263	0.00781654	-0.299148	0.597076	0.196004	0.77231	0.056185	0.931219	-0.521415	0.292897	0.495152	0.306902	0.355333	0.5113	-0.222267	0.720749	-0.139819	0.777621	103.907	0.11458	-0.5776	0.167789	-0.544462	0.0882008	-0.0549761	0.951272	-0.411919	0.224714	-1.18118	6.03e-05	-0.817127	0.00861127	0.489486
comp185285_c0	zinc finger protein castor homolog 1-like isoform x2	896	20	1.79e-70	0.508	2	F:metal ion binding; F:DNA binding		-0.663218	0.373139	-1.36249	0.0721343	-0.467414	0.559379	-0.962351	0.209584	-1.36746	0.0396422	-0.699269	0.407771	0.195805	0.870327	-0.299133	0.726269	-0.704244	0.404917	0.895074	0.241723	0.400136	0.671963	-0.00497567	1	-0.494938	0.508107	20.1339	0.252284	-0.405112	0.591532	-1.73947	0.00326955	-1.205	0.0819392	-0.962011	0.144131	-1.69982	0.00509556	-1.04214	0.12879	0.53447
comp211965_c0	zinc finger protein castor homolog 1-like	344	20	9.69e-66	0.9085	2	F:metal ion binding; F:DNA binding	-	-1.46442	0.160732	-1.97064	0.0688611	-1.09635	0.321607	-0.894656	0.494095	-2.52889	0.00752486	-0.50622	0.686625	0.368074	0.812282	0.569765	0.626952	-1.06447	0.326727	0.874294	0.409932	1.07598	0.350757	-0.558254	0.653654	0.20169	0.869121	4.99182	0.15515	-1.63424	0.083751	-2.48513	0.0142274	0.0650957	1	-2.0094	0.0579636	-2.8152	0.00517055	-2.00886	0.0692756	2.55023
comp31853_c0	zinc finger protein basonuclin-2	1880	20	2.86e-81	0.5655	1	F:metal ion binding		-0.171716	0.740912	-0.23256	0.697841	0.0996496	0.860842	-1.50913	0.000190756	-0.605056	0.163385	-0.0608438	0.94085	0.271366	0.687006	-1.33742	0.000728721	-0.433339	0.430098	0.33221	0.537245	-1.27657	0.0048391	-0.372496	0.53279	-1.60878	3.13e-05	52.9267	0.144551	0.904077	0.0242978	-0.398345	0.349783	-0.112216	0.888838	-0.228539	0.63394	-1.75267	8.77e-07	0.203945	0.712799	0.286129
comp19734_c0	zinc finger protein 98-like isoform x2	1336	20	9.46e-170	0.7075	3	F:nucleic acid binding; F:zinc ion binding; P:DNA integration	-	-1.17833	0.00363073	-0.229804	0.698684	-1.18808	0.00330114	-1.75886	7.97e-06	-1.53135	9.47e-05	0.94853	0.0469723	-0.00974231	0.990787	-0.580527	0.177113	-0.353017	0.526306	-0.958272	0.0391323	-1.52906	0.000573674	-1.30155	0.00448309	-0.570785	0.173699	141.567	0.530551	0.227511	0.628559	-1.23342	8.44e-05	-0.285066	0.550167	-0.953626	0.00307454	-1.79849	2.59e-09	-0.834981	0.0126902	0.948351
comp34185_c0	zinc finger protein 91	4355	20	0	0.5355	2	F:metal ion binding; F:nucleic acid binding		-0.0952103	0.811264	-0.847381	0.0171624	-0.132981	0.735877	-0.119832	0.798596	-0.532912	0.0943512	-0.752171	0.0388177	-0.0377711	0.950061	-0.0246218	0.968903	-0.437702	0.260087	0.7144	0.0460349	0.727549	0.0446377	0.314469	0.478421	0.0131493	0.97657	550.088	0.308224	-0.41308	0.214091	-0.161132	0.540031	-0.03799	0.955069	-0.0533535	0.862076	-0.139142	0.628284	-0.0460033	0.903495	0.123142
comp24527_c0	zinc finger protein 888 isoform x2	1086	20	3.88e-09	0.4865	8	F:metal ion binding; P:regulation of transcription, DNA-templated; F:nucleic acid binding; C:intracellular; F:transcription factor activity, sequence-specific DNA binding; P:transcription, DNA-templated; C:nucleus; F:DNA binding		-1.40612	0.200049	-1.31268	0.279053	-2.34654	0.0192099	-1.16813	0.360177	-0.772818	0.519906	0.0934457	0.961799	-0.940423	0.442415	0.237989	0.863601	0.633303	0.654993	-1.03387	0.324116	0.144543	0.958335	0.539857	0.709728	1.17841	0.229552	3.51178	0.138064	0.395314	0.751393	-1.13205	0.288089	-1.17502	0.355185	-3.42106	8.9e-05	-0.915193	0.446011	-0.949571	0.443092	-0.0429651
comp36376_c0	zinc finger protein 883-like isoform x1	1739	20	1.65e-40	0.485	5	F:metal ion binding; F:nucleic acid binding; P:regulation of transcription, DNA-templated; C:cellular_component; F:transcription factor activity, sequence-specific DNA binding		-2.61599	3.91e-06	-1.22963	0.0770808	-2.32602	4.93e-05	-0.789483	0.266302	-3.31908	1.9e-09	1.38636	0.0362802	0.289967	0.761887	1.8265	0.00146385	-0.703093	0.326183	-1.09639	0.100262	0.440144	0.598599	-2.08945	0.000863916	1.53654	0.00770359	82.3406	0.128957	-2.5296	4.79e-06	-2.9197	1e-09	-1.4815	0.00627172	-2.10907	2.02e-05	-1.85388	0.000264486	-3.23614	7.29e-12	1.4382
comp136659_c0	zinc finger protein 883-like	1546	20	2.37e-21	0.3795	4	F:metal ion binding; P:regulation of transcription, DNA-templated; F:nucleic acid binding; C:intracellular		-0.131206	0.770689	-0.91972	0.0218964	0.178987	0.691922	-0.310234	0.505498	-0.280527	0.487311	-0.788514	0.0529471	0.310193	0.566882	-0.179028	0.702196	-0.149321	0.794022	1.09871	0.00405789	0.609486	0.153552	0.639193	0.137371	-0.489221	0.20709	55.609	0.304908	0.0297071	0.963272	-0.680543	0.0406343	-1.08109	0.000839684	-0.128825	0.763222	-0.59139	0.0915237	0.237624	0.598657	-0.400545
comp40068_c0	zinc finger protein 879-like isoform x3	7831	20	2.23e-101	0.589	1	F:binding	-	0.347438	0.0447384	0.258881	0.210739	0.497204	0.00295712	0.329616	0.0689497	0.463282	0.00539758	-0.0885571	0.737897	0.149766	0.559827	-0.0178217	0.952738	0.115845	0.646752	0.238323	0.253863	0.0707354	0.798314	0.204402	0.38314	-0.167588	0.372552	2381.32	0.905318	0.133666	0.490423	0.227764	0.124981	0.0706355	0.763167	0.346233	0.0158717	0.326657	0.023491	0.316706	0.0324371	-0.157128
comp19197_c0	zinc finger protein 862-like	1114	20	2.4e-42	0.552	1	F:binding	-	-4.51386	4.04e-09	-1.14579	0.286268	-6.34587	9.95e-18	-2.06396	0.026425	-8.50439	1.19e-31	3.36806	1.38e-06	-1.83202	0.000151157	2.44989	4.74e-05	-3.99053	6.86e-20	-5.20008	3.77e-15	-0.918171	0.331048	-7.35859	5.45e-30	4.28191	2.96e-14	139.906	1.41e-06	-6.44042	1.07e-31	-5.4135	8.27e-11	-3.30997	0.000350633	-7.47641	1.99e-20	-0.910914	0.487093	-10.0657	7.49e-37	2.10353
comp8991_c0	zinc finger protein 862-like	593	20	9.85e-44	0.5905	1	F:binding	-	0.700229	0.540576	3.20807	0.00919668	1.2365	0.261875	2.12848	0.0768989	-0.0355507	0.987267	2.50784	0.0532458	0.536268	0.756982	1.42826	0.254992	-0.73578	0.606923	-1.97157	0.133192	-1.07958	0.498443	-3.24362	0.00907587	0.891987	0.494757	3.47209	0.311666	-2.16404	0.0575807	0.890055	0.300286	4.29427	0.000109452	1.54566	0.0692863	4.1445	0.000172987	1.26537	0.169017	3.40422
comp25531_c0	zinc finger protein 85-like isoform x1	638	20	4.05e-09	0.516	2	F:metal ion binding; F:nucleic acid binding		0.945805	0.0194376	1.13689	0.0144316	0.601396	0.147537	0.825911	0.0630441	1.13762	0.0044517	0.191087	0.77375	-0.34441	0.576411	-0.119894	0.844879	0.191819	0.775807	-0.535497	0.288437	-0.310981	0.616061	0.000731557	1	0.224516	0.65172	32.0227	0.298066	0.311713	0.535043	1.53202	0.000680315	0.466187	0.427154	0.74991	0.108152	1.11797	0.0172621	0.461614	0.386313	-1.06583
comp27064_c0	zinc finger protein 853-like	1122	20	7.31e-68	0.8035	3	F:nucleic acid binding; C:nucleus; F:zinc ion binding	-	0.125816	0.785016	-0.280891	0.565687	-0.361516	0.374393	0.795206	0.0582069	-0.123367	0.783503	-0.406707	0.400528	-0.487332	0.307878	0.669391	0.107106	-0.249183	0.644773	-0.0806252	0.876713	1.0761	0.0132088	0.157524	0.793986	1.15672	0.00209398	60.4421	0.644434	-0.918573	0.0188321	0.0952986	0.859046	0.289348	0.6486	-0.318634	0.510173	0.492099	0.301256	-0.45356	0.349673	0.194049
comp19049_c0	zinc finger protein 853 isoform x1	1720	20	3.04e-83	0.6025	2	F:binding; C:membrane	-	0.461916	0.146511	-0.333069	0.358688	1.1734	9.72e-05	-0.521041	0.104552	0.829493	0.00684445	-0.794985	0.017168	0.711485	0.0471597	-0.982957	0.000790305	0.367577	0.374813	1.50647	1.89e-06	-0.187972	0.654916	1.16256	0.000412165	-1.69444	4.09e-09	53.4274	0.423105	1.35053	4.17e-06	0.137445	0.753301	0.0148352	1	0.674348	0.0733306	-0.281059	0.506528	1.00406	0.00807189	-0.12261
comp35599_c0	zinc finger protein 84 isoform x1	3019	20	1.23e-49	0.3935	1	F:binding	-	-0.183546	0.709811	-0.317418	0.561361	0.0565933	0.921645	0.140229	0.826236	-0.535159	0.208108	-0.133872	0.842774	0.240139	0.720485	0.323775	0.507706	-0.351614	0.533012	0.374011	0.468165	0.457647	0.393841	-0.217741	0.736142	0.083636	0.875448	103.63	0.230125	-0.675389	0.112903	-0.130865	0.772795	0.946787	0.0163438	0.144553	0.759111	0.693144	0.0761183	0.26237	0.583953	1.07765
comp29112_c0	zinc finger protein 836	1011	20	2.17e-88	0.775	2	F:metal ion binding; F:nucleic acid binding	-	-0.0154462	0.991896	-0.671463	0.260284	-0.300336	0.620359	-2.42031	6.06e-08	-0.096381	0.88853	-0.656017	0.28613	-0.28489	0.725287	-2.40486	2.54e-08	-0.0809349	0.931565	0.371128	0.5335	-1.74885	0.000225086	0.575082	0.375148	-2.11997	2.23e-07	22.6625	0.788013	2.32393	5.99e-08	0.373499	0.50961	0.138235	0.892428	-0.441247	0.412635	-2.03052	1.84e-06	1.12916	0.0502272	-0.235265
comp27184_c0	zinc finger protein 827 isoform x5	426	20	1.3e-09	0.5305	2	F:metal ion binding; F:nucleic acid binding		0.089398	0.896835	1.91518	0.00415624	0.264453	0.670164	0.510805	0.445453	0.353838	0.545763	1.82579	0.00627355	0.175055	0.848388	0.421407	0.513087	0.26444	0.740601	-1.65073	0.0128325	-1.40438	0.0515614	-1.56135	0.0258769	0.246352	0.705817	15.5554	0.917489	-0.156967	0.826152	0.00536595	1	1.48599	0.0196012	-0.0298939	0.96853	0.639528	0.315673	-0.737777	0.207662	1.48062
comp22931_c0	zinc finger protein 808-like	231	20	7.61e-06	0.577	4	F:metal ion binding; F:nucleic acid binding; F:zinc ion binding; C:nucleus		0.0589953	0.945902	1.23124	0.0984716	0.370138	0.600215	0.260648	0.772177	0.727506	0.262591	1.17224	0.126045	0.311143	0.750819	0.201653	0.810907	0.668511	0.40574	-0.861097	0.263461	-0.970588	0.231896	-0.50373	0.6058	-0.10949	0.891221	10.9911	0.692485	0.466858	0.523679	0.0864642	0.924351	1.15398	0.155335	0.363613	0.65057	-0.0635073	0.976575	0.703976	0.384083	1.06751
comp40859_c4	zinc finger protein 800 isoform x2	4186	20	4.07e-58	0.488	2	F:metal ion binding; F:nucleic acid binding		0.660426	0.0319212	-0.0898473	0.861143	0.345472	0.304245	0.540339	0.101953	0.328163	0.313273	-0.750274	0.0341225	-0.314954	0.475951	-0.120087	0.770087	-0.332263	0.41226	0.435319	0.23872	0.630187	0.0796998	0.418011	0.301001	0.194868	0.583462	439.952	0.974686	-0.212176	0.547586	0.831758	0.000299017	0.162125	0.651095	0.546901	0.0227274	0.898911	9.14e-05	0.711327	0.00255501	-0.669633
comp21839_c0	zinc finger protein 773-like isoform x2	356	20	5.87e-10	0.553	1	F:nucleic acid binding	-	-0.845801	0.534323	-2.07507	0.0930582	-2.69614	0.0137146	-3.73316	0.000462743	-1.54753	0.19518	-1.22926	0.331893	-1.85034	0.115226	-2.88736	0.00266748	-0.701724	0.652726	-0.621074	0.586952	-1.6581	0.10682	0.527541	0.720325	-1.03702	0.250871	4.09957	0.328676	2.18564	0.0171858	0.0867421	0.953694	-0.801041	0.547152	-0.62481	0.57841	-1.65521	0.0823165	-1.2353	0.240508	-0.887783
comp29878_c3	zinc finger protein 768	1275	20	2.47e-09	0.63	9	F:metal ion binding; F:nucleic acid binding; P:transcription from RNA polymerase II promoter; C:DNA-directed RNA polymerase II, core complex; F:DNA binding; F:poly(A) RNA binding; F:ATP binding; F:protein kinase activity; P:protein phosphorylation		-0.492649	0.242254	-0.778381	0.0862878	-0.400031	0.363165	-0.0278539	0.997756	-0.412804	0.329671	-0.285733	0.602208	0.0926178	0.896783	0.464795	0.295232	0.0798446	0.909973	0.378351	0.43088	0.750527	0.109501	0.365577	0.504662	0.372177	0.399953	63.7077	0.985933	-0.38495	0.385869	-0.997753	0.0333309	-0.131487	0.892991	-0.590696	0.252332	-0.707168	0.160191	-0.322216	0.602337	0.866266
comp37031_c0	zinc finger protein 76	2142	20	3.34e-111	0.66	2	F:metal ion binding; F:nucleic acid binding	-	1.36159	1.05e-06	-0.155592	0.706888	0.905337	0.00143716	1.1006	0.000147657	1.18786	2.14e-05	-1.51718	9.51e-07	-0.456251	0.227769	-0.26099	0.461026	-0.173724	0.70496	1.06093	0.000759396	1.25619	8.01e-05	1.34346	1.91e-05	0.195261	0.574552	207.878	0.477237	0.0872662	0.823838	0.875752	0.00287542	-0.184629	0.689531	0.66718	0.0270561	0.427205	0.18408	0.271862	0.458407	-1.06038
comp38993_c0	zinc finger protein 737-like	4721	20	3.27e-145	0.5565	1	F:binding	-	0.822702	7.21e-05	1.24885	6.16e-08	0.796314	0.00011983	1.18965	7.71e-09	0.911148	8.71e-06	0.426148	0.10841	-0.0263886	0.949624	0.36695	0.115802	0.088446	0.800919	-0.452537	0.0756499	-0.0591984	0.889792	-0.337702	0.237531	0.393338	0.0810835	476.174	0.726234	-0.278504	0.240202	0.595028	0.00731301	1.23997	4.58e-09	0.59803	0.00716416	0.981282	4.75e-06	0.338572	0.174964	0.644945
comp24337_c0	zinc finger protein 709-like	307	20	5.12e-08	0.59	4	F:metal ion binding; F:nucleic acid binding; P:regulation of transcription, DNA-templated; C:intracellular		0.439606	0.41863	0.958171	0.100503	0.638277	0.225934	0.596527	0.310056	1.14275	0.0220472	0.518565	0.444362	0.198671	0.81743	0.156921	0.823182	0.703147	0.266152	-0.319893	0.630581	-0.361644	0.625144	0.184582	0.836085	-0.0417501	0.952375	28.289	0.453398	0.546226	0.340704	0.441732	0.397949	-0.387886	0.551305	0.0887917	0.886429	0.278416	0.645776	-0.562547	0.285757	-0.829618
comp37280_c0	zinc finger protein 709-like	2229	20	5.85e-93	0.5205	2	F:metal ion binding; F:nucleic acid binding		1.04615	1.57e-09	-0.0542089	0.861961	1.19092	3.38e-12	1.43237	2.84e-16	1.70506	1.87e-23	-1.10036	1.36e-08	0.144771	0.621995	0.386215	0.0523896	0.658908	0.000682163	1.24513	7.29e-11	1.48657	1.96e-14	1.75927	2.19e-20	0.241444	0.242408	529.671	0.01133	0.272693	0.188897	0.969199	3.91e-05	-0.248322	0.446717	1.1263	1.19e-06	1.39276	1.61e-09	1.1164	1.71e-06	-1.21752
comp29255_c0	zinc finger protein 709 isoform x2	782	20	7.25e-07	0.5795	11	F:metal ion binding; P:regulation of transcription, DNA-templated; F:nucleic acid binding; C:intracellular; P:spermatogenesis; F:transcription factor activity, sequence-specific DNA binding; C:nucleus; F:DNA binding; P:multicellular organismal development; P:cell differentiation; P:transcription, DNA-templated		-1.0565	0.0465757	-1.06891	0.0712406	-1.15274	0.0267619	3.54903	0.000240964	-1.06055	0.0425328	-0.0124039	1	-0.0962311	0.911945	4.60553	4.65e-07	-0.0040404	1	-0.0838271	0.902346	4.61794	9.69e-07	0.00836355	1	4.70177	1.97e-07	16.9581	0.905433	-4.60957	4.1e-07	-0.123558	0.824619	-0.537965	0.322068	-0.287958	0.577897	2.53098	9.73e-05	-1.03133	0.0160237	-0.414407
comp863_c1	zinc finger protein 709	205	20	5.74e-05	0.61	7	F:metal ion binding; P:regulation of transcription, DNA-templated; F:nucleic acid binding; P:transcription, DNA-templated; C:nucleus; F:DNA binding; C:intracellular		1.16654	0.151676	-0.759708	0.365476	0.0475981	0.963255	-1.79607	0.00822167	1.02123	0.202587	-1.92625	0.0186509	-1.11894	0.251859	-2.96261	2.25e-05	-0.14531	0.924349	0.807306	0.312473	-1.03636	0.172997	1.78094	0.032202	-1.84367	0.00349467	10.3876	0.299097	2.8173	4.36e-05	1.08604	0.158639	-0.855913	0.287006	-0.00418906	0.997953	-1.6814	0.0077792	1.13861	0.176345	-1.94195
comp353092_c0	zinc finger protein 708-like isoform x2	287	20	1.11e-18	0.619	1	F:metal ion binding	-	1.1394	0.38605	-1.30788	0.291827	-1.43406	0.203177	0.677722	0.674043	1.55382	0.225202	-2.44728	0.049698	-2.57346	0.0399156	-0.461677	0.784956	0.414423	0.846243	-0.126184	0.9291	1.9856	0.121364	2.8617	0.0245492	2.11179	0.0649813	2.38535	0.0156615	0.876101	0.552341	-0.624671	0.676201	-3.26642	0.00549723	-2.69941	0.0211135	-0.119911	0.980455	0.11665	0.965709	-2.64175
comp282252_c0	zinc finger protein 708-like isoform x1	272	20	4.52e-08	0.7075	2	F:metal ion binding; F:nucleic acid binding	-	-3.00052	0.000114692	2.97316	0.014446	1.47394	0.148631	2.28573	0.0558298	2.23144	0.0367397	5.97367	2.64e-08	4.47446	1.07e-07	5.28625	1.72e-07	5.23195	4.83e-08	-1.49921	0.267914	-0.687428	0.704274	-0.741722	0.681794	0.811786	0.548539	7.90146	0.637749	-0.054294	0.987072	-2.11759	0.000345776	4.27857	6.16e-05	2.76375	0.000750365	2.64186	0.00375634	3.29507	0.000467152	6.39616
comp35119_c0	zinc finger protein 708 isoform x1	4408	20	1.83e-39	0.4335	3	F:metal ion binding; F:nucleic acid binding; P:DNA integration		-0.226915	0.371238	-0.0522353	0.903703	-0.184636	0.490799	-0.0907928	0.791872	-0.0520455	0.861715	0.17468	0.598568	0.0422794	0.923164	0.136122	0.632901	0.17487	0.59729	-0.1324	0.670686	-0.0385575	0.951439	0.000189881	1	0.0938428	0.738759	630.826	0.697944	0.0387474	0.906776	-0.101415	0.710426	-0.281976	0.31995	-0.135958	0.626223	0.278683	0.266812	-0.56733	0.0134461	-0.180561
comp35836_c0	zinc finger protein 708 isoform x1	1520	20	1.04e-58	0.485	2	F:metal ion binding; F:nucleic acid binding		-0.311699	0.488057	0.848701	0.0760093	0.0478912	0.932169	1.02041	0.0211176	1.03847	0.0108798	1.1604	0.0118031	0.35959	0.536329	1.33211	0.00129727	1.35017	0.00121906	-0.80081	0.0917235	0.171708	0.808586	0.18977	0.787401	0.972518	0.0213609	53.0928	0.0261616	0.0180624	0.988873	-0.409374	0.267975	0.91916	0.0180346	-0.0644014	0.890893	0.931524	0.0138545	-0.16572	0.730728	1.32853
comp24440_c0	zinc finger protein 706-like	1137	20	4.88e-28	0.8385	5	F:glycine N-methyltransferase activity; P:methylation; P:glycine metabolic process; P:L-serine metabolic process; P:threonine metabolic process	EC:2.1.1.162; EC:2.1.1.20; EC:2.1.1.156	0.447253	0.00345932	0.539819	0.00192701	0.802489	3.83e-08	-0.233098	0.176629	0.420378	0.00574133	0.092566	0.694448	0.355235	0.0434542	-0.680351	4.03e-06	-0.0268755	0.926828	0.262669	0.16133	-0.772917	3.32e-06	-0.119442	0.613881	-1.03559	4.07e-13	939.305	0.0241213	0.653476	9.33e-06	0.326111	0.146837	0.145832	0.655385	0.581442	0.00648347	0.185163	0.460628	0.284245	0.248306	-0.180279
comp36555_c0	zinc finger protein 687	2165	20	5.33e-28	0.4375	1	F:binding	-	-0.223464	0.554552	-0.1657	0.728136	0.120129	0.774531	-0.000244521	1	0.073338	0.864553	0.0577638	0.924386	0.343592	0.459027	0.223219	0.58041	0.296802	0.511789	0.285829	0.49184	0.165455	0.744904	0.239038	0.628532	-0.120373	0.769543	82.2852	0.933543	0.0735825	0.871262	-0.297174	0.385782	-0.0519354	0.955069	0.0799172	0.846765	-0.120671	0.778356	0.160113	0.712844	0.245239
comp38290_c0	zinc finger protein 678-like	2372	20	1.67e-10	0.4525	2	F:metal ion binding; F:nucleic acid binding		0.483603	0.0666517	0.0505485	0.921264	-0.115976	0.717651	-0.38933	0.170531	-0.117205	0.69898	-0.433055	0.175717	-0.599579	0.0365029	-0.872933	0.000442139	-0.600809	0.0329503	-0.166524	0.627244	-0.439878	0.157454	-0.167754	0.672731	-0.273354	0.326269	841.761	0.999221	0.272124	0.329607	0.529801	0.119512	-0.407828	0.316586	-0.206633	0.605073	-0.0142988	1	-0.477096	0.192839	-0.93763
comp29827_c0	zinc finger protein 677-like	694	20	2.35e-09	0.629	2	F:metal ion binding; F:nucleic acid binding	-	0.897266	0.113062	1.13136	0.079223	0.29394	0.642305	0.960188	0.127599	0.219676	0.726103	0.234099	0.797722	-0.603326	0.428625	0.0629228	0.952106	-0.677589	0.331478	-0.837424	0.205047	-0.171176	0.875504	-0.911688	0.196542	0.666248	0.280257	15.9808	0.933543	-0.740512	0.229161	0.656402	0.265025	0.639525	0.370393	0.801447	0.173896	0.61214	0.334843	-0.0686866	0.943455	-0.0168776
comp19222_c0	zinc finger protein 665-like	408	20	2.1e-08	0.57	2	F:metal ion binding; F:nucleic acid binding		-1.43858	0.132041	-1.47568	0.156738	-1.79437	0.0511255	-1.59977	0.114269	-1.41618	0.133479	-0.0370967	0.99049	-0.355785	0.79112	-0.161185	0.896521	0.0224034	0.996339	-0.318688	0.76388	-0.124089	0.958457	0.0595001	0.977451	0.194599	0.848428	5.5265	0.751047	0.183589	0.869194	-0.279511	0.743107	-0.868892	0.306287	-0.730805	0.33617	-0.0894088	0.962028	-0.424806	0.648712	-0.58938
comp56265_c0	zinc finger protein 665-like	622	20	5.04e-08	0.5975	2	F:metal ion binding; C:membrane	-	1.85466	0.000236474	1.09782	0.0576208	1.72922	0.000450724	1.12194	0.0383575	1.66603	0.000840206	-0.756844	0.262416	-0.125439	0.902336	-0.732719	0.224442	-0.188637	0.836803	0.631405	0.324222	0.0241252	1	0.568207	0.438063	-0.60728	0.300062	22.9986	0.945328	0.544081	0.367613	1.50419	0.000454671	0.776035	0.107642	1.4096	0.000765969	1.04081	0.0202649	1.03261	0.0198967	-0.728155
comp27756_c0	zinc finger protein 664-like isoform x2	273	20	4.67e-06	0.5915	5	F:molecular_function; P:biological_process; C:cellular_component; F:metal ion binding; F:nucleic acid binding		1.02385	0.334772	2.1501	0.0706944	0.784763	0.466997	-0.795667	0.474325	-0.126863	0.918726	1.12625	0.429398	-0.239089	0.896422	-1.81952	0.0642144	-1.15072	0.350657	-1.36533	0.279665	-2.94576	0.00938109	-2.27696	0.0609887	-1.58043	0.0911738	3.68754	0.455492	0.668803	0.506478	0.0439099	0.980395	0.985036	0.486383	0.087094	0.946356	-1.40699	0.129854	-1.2208	0.217501	0.941126
comp15772_c0	zinc finger protein 660- partial	1384	20	1.32e-24	0.4535	5	F:metal ion binding; F:nucleic acid binding; F:zinc ion binding; C:integral component of membrane; C:membrane		-0.448515	0.397158	-1.52084	0.00283038	-0.82884	0.0898139	2.65941	8.29e-05	-0.915614	0.0532554	-1.07233	0.0376866	-0.380326	0.580706	3.10793	1.7e-06	-0.4671	0.444034	0.692	0.18474	4.18025	2.26e-10	0.605226	0.296238	3.48825	3.78e-08	32.59	0.907324	-3.57503	1.92e-08	-0.842863	0.0547393	-1.1308	0.0110321	-1.18497	0.00450287	1.33486	0.0159748	-1.15168	0.00742081	-0.287935
comp464437_c0	zinc finger protein 658b-like	412	6	7.39e-08	0.545	0	-		-4.57735	5.62e-05	-3.64548	0.00347508	-4.0717	0.000402919	0	1	0	1	0.93187	0.434411	0.505645	0.731936	4.38264	0.000131659	4.69593	5.57e-05	-0.426225	0.72531	3.45077	0.00590616	3.76406	0.00246119	3.87699	0.000752505	4.79211	0.000423896	0	1	-4.22893	0.00018354	-3.85079	0.00106497	-4.44126	7.23e-05	0	1	0	1	0.378138
comp31732_c0	zinc finger protein 648	1706	20	8.74e-06	0.586	2	F:metal ion binding; F:nucleic acid binding		-0.0671988	0.862804	1.64473	3.34e-06	-0.0996159	0.790151	0.2957	0.431413	0.327794	0.306064	1.71193	7.16e-07	-0.0324172	0.953766	0.362898	0.283923	0.394993	0.289627	-1.74434	3.2e-07	-1.34903	0.000237253	-1.31693	0.00028076	0.395316	0.219757	76.0374	0.23358	0.0320947	0.949616	-0.356834	0.284283	1.31327	7.79e-05	-0.271409	0.44941	0.0340878	0.971065	-0.0881691	0.851935	1.6701
comp33946_c0	zinc finger protein 648	1551	20	2.43e-06	0.645	17	F:metal ion binding; F:nucleic acid binding; F:sequence-specific DNA binding; P:positive regulation of transcription from RNA polymerase II promoter; F:DNA binding; C:nucleus; C:cytoplasm; F:transcription factor binding; P:regulation of transcription from RNA polymerase II promoter; P:regulation of transcription, DNA-templated; F:RNA polymerase II transcription factor activity, sequence-specific …		0.0322446	0.958231	1.37323	0.00272139	-0.734607	0.0678805	0.891993	0.0385951	0.0117058	0.991809	1.34098	0.00329702	-0.766851	0.0916715	0.859748	0.0407695	-0.0205388	0.985635	-2.10783	7.69e-07	-0.481233	0.383904	-1.36152	0.00304267	1.6266	2.41e-05	93.1362	0.0919457	-0.880287	0.0332354	-0.674369	0.0776469	-0.144714	0.831089	-1.42834	4.65e-05	0.289519	0.535109	-1.62419	2.94e-06	0.529655
comp384084_c0	zinc finger protein 646-like isoform x2	320	20	2.01e-09	0.598	1	F:binding	-	-1.2738	0.232422	-1.9261	0.0755855	-0.850721	0.462503	-2.36522	0.0188802	-0.589767	0.621762	-0.652303	0.590196	0.423075	0.78517	-1.09142	0.257574	0.684029	0.615658	1.07538	0.303458	-0.439119	0.72752	1.33633	0.241648	-1.5145	0.0943516	4.74109	0.865785	1.77545	0.0566564	-0.786189	0.371902	-1.90358	0.0175407	-0.586279	0.540669	-2.04855	0.00712129	-0.626564	0.54969	-1.11739
comp7253_c0	zinc finger protein 646-like isoform x2	292	20	9.13e-06	0.587	4	F:metal ion binding; F:nucleic acid binding; F:zinc ion binding; C:nucleus		0.0421361	0.972402	0.335083	0.742958	-0.536985	0.492099	1.91469	0.0353206	1.44822	0.0640982	0.292947	0.790169	-0.579121	0.56205	1.87255	0.0337413	1.40609	0.115212	-0.872068	0.288035	1.5796	0.112067	1.11314	0.258376	2.45167	0.00295955	7.61179	0.0124152	-0.466464	0.675579	0.0242805	0.99119	-0.436133	0.713082	-0.675467	0.413991	0.536284	0.596162	0.0540773	0.974229	-0.460413
comp17663_c0	zinc finger protein 646	370	20	1.38e-11	0.5725	1	F:binding	-	-2.12384	0.0116146	0.814638	0.525523	-1.86346	0.0297878	-1.36052	0.16948	-2.05523	0.0140146	2.93848	0.00281218	0.26038	0.839234	0.763316	0.383906	0.068615	0.963906	-2.6781	0.00634121	-2.17516	0.0403615	-2.86986	0.00402266	0.502936	0.572998	7.34682	0.869853	-0.694701	0.420904	-2.52587	0.000979475	-0.471488	0.748307	-2.19714	0.00497836	-0.160864	0.930299	-3.22629	1.27e-05	2.05439
comp22652_c0	zinc finger protein 646	246	20	2.06e-09	0.664	2	F:metal ion binding; F:nucleic acid binding	-	-0.561047	0.479205	-0.864121	0.293272	-0.107135	0.913736	-1.56468	0.0270877	-0.403191	0.623373	-0.303073	0.755938	0.453912	0.665738	-1.00363	0.134411	0.157856	0.894107	0.756986	0.332515	-0.700561	0.376625	0.460929	0.630805	-1.45755	0.0219246	7.88812	0.774302	1.16149	0.0775808	-0.835613	0.301721	-1.04242	0.25073	-1.08928	0.167442	-1.08508	0.181979	-0.535063	0.592664	-0.206808
comp25850_c0	zinc finger protein 646	402	20	1.49e-09	0.634	2	F:metal ion binding; F:nucleic acid binding	-	-0.0396702	0.974362	-1.11074	0.149939	-0.0802041	0.934141	-0.476215	0.603052	-0.115716	0.900881	-1.07107	0.175654	-0.0405339	0.976552	-0.436545	0.605115	-0.0760457	0.956237	1.03053	0.16933	0.634524	0.461948	0.995023	0.226111	-0.396011	0.617942	10.2168	0.97614	0.360499	0.660373	0.0667558	0.937931	-0.318657	0.737028	-0.00136087	1	-0.000613156	1	-0.17854	0.838335	-0.385412
comp31029_c0	zinc finger protein 646	497	20	1.14e-09	0.6815	6	P:regulation of transcription, DNA-templated; F:metal ion binding; F:DNA binding; P:transcription, DNA-templated; F:protein binding; C:nucleus	-	-0.72803	0.286813	0.6376	0.476326	-0.868083	0.192711	0.335988	0.740513	-0.457269	0.52765	1.36563	0.0800292	-0.140053	0.89562	1.06402	0.142245	0.270761	0.775692	-1.50568	0.0413288	-0.301612	0.795823	-1.09487	0.195734	1.20407	0.0785801	8.86914	0.622139	-0.793256	0.289208	0.650265	0.304799	1.27151	0.0734503	-0.265938	0.697517	0.765218	0.263028	-0.383098	0.593316	0.621242
comp24198_c0	zinc finger protein 62-like	431	20	1.46e-06	0.5625	4	F:metal ion binding; F:nucleic acid binding; F:zinc ion binding; C:nucleus		2.58891	7.45e-05	4.79231	1.49e-07	1.35128	0.0341908	-0.838848	0.221095	1.97438	0.00185586	2.2034	0.0344378	-1.23763	0.140828	-3.42776	5.88e-08	-0.614534	0.541284	-3.44103	0.00024127	-5.63116	2.22e-10	-2.81793	0.00466039	-2.19013	0.000231582	25.2212	0.489109	2.81323	4.37e-06	2.55465	7.6e-07	4.49216	8.06e-10	2.00387	3.35e-05	-0.175419	0.779428	0.744366	0.159856	1.93751
comp29793_c0	zinc finger protein 629-like isoform x1	473	20	1.54e-07	0.586	2	F:metal ion binding; F:nucleic acid binding	-	1.43835	0.000694941	1.1927	0.0148986	1.35588	0.00121141	2.26713	7.75e-07	1.68052	6.82e-05	-0.245647	0.717081	-0.0824633	0.923074	0.828778	0.114545	0.242176	0.734082	0.163183	0.792696	1.07443	0.0563591	0.487823	0.438335	0.911242	0.0690575	37.2645	0.613609	-0.586602	0.280927	1.57884	0.000339256	0.539333	0.329834	1.20612	0.00611325	2.22897	2.11e-06	0.699408	0.152036	-1.03951
comp16330_c0	zinc finger protein 629 isoform x2	767	20	1.5e-45	0.708	2	F:metal ion binding; F:nucleic acid binding	-	0.66374	0.173012	0.0120605	1	0.797524	0.0938786	1.39235	0.0100174	0.61813	0.199372	-0.65168	0.25562	0.133784	0.876837	0.728607	0.217822	-0.04561	0.963898	0.785464	0.13548	1.38029	0.0167584	0.60607	0.311197	0.594823	0.309254	17.413	0.809316	-0.774217	0.175452	0.654486	0.210139	-0.313081	0.669779	0.98172	0.0552492	1.22444	0.0236801	0.695017	0.220045	-0.967567
comp26143_c0	zinc finger protein 628-like isoform x7	503	9	1.99e-07	0.6733	4	P:lipid metabolic process; F:hydrolase activity; C:integral component of membrane; C:membrane		-1.37675	0.226892	-1.766	0.136799	-0.847131	0.500982	-1.48539	0.227709	-2.06049	0.0499525	-0.389255	0.789575	0.529616	0.746661	-0.108642	0.949513	-0.683743	0.615839	0.918871	0.431586	0.280613	0.868574	-0.294488	0.850663	-0.638258	0.581613	3.51775	0.308692	-0.575101	0.61125	-0.541267	0.684805	0.288346	0.907464	-0.844788	0.523274	-0.784221	0.562721	0.299047	0.864951	0.829613
comp29136_c0	zinc finger protein 628	1238	20	1.87e-89	0.6735	2	F:metal ion binding; F:nucleic acid binding	-	-1.76627	0.0997052	-2.03592	0.0799783	-1.38553	0.217933	-2.41885	0.0234192	-2.87532	0.00440876	-0.269656	0.87432	0.380733	0.837079	-0.652588	0.602673	-1.10905	0.416114	0.650388	0.622112	-0.382932	0.813846	-0.839399	0.565055	-1.03332	0.359404	71.9328	0.23651	-0.456467	0.715354	-0.927714	0.364805	0.216199	0.918136	-0.31834	0.79429	-2.74598	0.00249514	-0.346272	0.797209	1.14391
comp15185_c0	zinc finger protein 626-like	452	20	5.45e-12	0.5155	0	-		0.218991	0.845565	-1.01242	0.288056	-0.488098	0.618627	-0.935813	0.336984	-0.062062	0.96345	-1.23141	0.202588	-0.707088	0.561157	-1.1548	0.197425	-0.281053	0.842254	0.524321	0.58093	0.0766052	0.988628	0.950356	0.35339	-0.447716	0.620502	4.90572	0.71956	0.873751	0.323016	-2.18676	0.00892054	-1.19651	0.271058	-0.788158	0.444306	-1.83412	0.0385564	-1.41736	0.14122	0.990253
comp35831_c0	zinc finger protein 622	2165	20	4.55e-111	0.6015	1	F:metal ion binding	-	0.568819	0.0720354	1.0909	0.00148122	0.589059	0.064133	-0.0289385	0.981982	0.662576	0.0307927	0.522081	0.174378	0.0202401	0.974332	-0.597758	0.0595291	0.0937572	0.85876	-0.501841	0.176731	-1.11984	0.000950782	-0.428324	0.297458	-0.617998	0.0459115	1078.57	0.885429	0.691515	0.0244917	0.398865	0.125366	0.0779286	0.870507	0.406431	0.126137	0.0185778	0.990968	-0.183759	0.566165	-0.320936
comp40111_c0	zinc finger protein 62 homolog	4197	20	6.37e-164	0.509	1	F:binding	-	-0.0533175	0.891874	0.358512	0.326293	0.865009	0.00265716	-0.439228	0.173771	-0.392415	0.193446	0.411829	0.27112	0.918326	0.00242575	-0.385911	0.220855	-0.339098	0.365195	0.506497	0.147006	-0.79774	0.0159746	-0.750927	0.0273584	-1.30424	2.15e-06	275.87	9.66e-06	0.0468127	0.910307	-0.304605	0.181063	0.684017	0.00241775	0.61408	0.00475722	-0.689835	0.00103629	-0.643811	0.00254737	0.988622
comp31894_c0	zinc finger protein 616-like	1277	20	1.33e-79	0.575	1	F:binding	-	1.56004	4.09e-07	0.899971	0.0119477	0.56462	0.0782326	0.692512	0.0399086	0.93103	0.00245675	-0.660068	0.0973307	-0.995418	0.00359268	-0.867526	0.0105292	-0.629009	0.103616	-0.33535	0.400961	-0.207458	0.669632	0.0310595	0.967521	0.127892	0.746113	75.6276	0.369281	0.238518	0.528386	1.13878	0.000195382	1.09544	0.000556263	0.568584	0.0750815	0.621458	0.0565815	0.600111	0.0705605	-0.0433444
comp30851_c0	zinc finger protein 60-like isoform x2	2027	20	1.46e-49	0.526	1	F:metal ion binding	-	-1.2544	0.000714821	-0.0409628	0.975254	-1.14922	0.00203339	-1.61368	1.09e-05	-1.19646	0.00120097	1.21343	0.00401427	0.105172	0.875067	-0.359282	0.387397	0.0579406	0.931851	-1.10826	0.00824586	-1.57272	0.000119949	-1.15549	0.00716522	-0.464455	0.23155	95.3802	0.939518	0.417223	0.292121	-1.29454	1.33e-05	0.578131	0.151979	-1.27628	1.58e-05	-1.65547	1.3e-08	-1.083	0.00041922	1.87267
comp37861_c0	zinc finger protein 608-like isoform x1	5889	20	5.9e-133	0.5065	1	F:metal ion binding		-0.51366	0.291298	-1.58481	0.0014174	-0.151012	0.793885	-0.0516593	0.968511	-0.849727	0.0607007	-1.07115	0.0401682	0.362648	0.599782	0.462001	0.362384	-0.336067	0.604448	1.4338	0.00367804	1.53315	0.00190488	0.735081	0.198893	0.0993531	0.863077	729.661	0.19628	-0.798068	0.082946	-0.720991	0.0321119	-0.30092	0.516935	-0.346882	0.36239	-0.663471	0.0526815	-0.198208	0.657946	0.420071
comp33615_c0	zinc finger protein 598	2875	20	6.35e-107	0.5715	1	F:metal ion binding	-	0.126717	0.767653	-0.639437	0.114321	0.509805	0.170268	-0.0670723	0.919682	0.376318	0.312795	-0.766154	0.058233	0.383088	0.436501	-0.19379	0.655862	0.249601	0.624094	1.14924	0.00230515	0.572364	0.172587	1.01576	0.00991573	-0.576878	0.109309	163.726	0.809375	0.443391	0.235713	-0.0318343	0.951853	0.59098	0.143501	0.574867	0.120193	0.161602	0.723965	0.892772	0.0125086	0.622814
comp18365_c0	zinc finger protein 596-like isoform x1	305	20	3.9e-09	0.584	1	F:binding	-	0.510943	0.372183	0.438082	0.518624	0.985725	0.0702542	1.12754	0.0714115	0.459671	0.418784	-0.0728605	0.943976	0.474783	0.555305	0.616595	0.359143	-0.0512721	0.963579	0.547643	0.408089	0.689455	0.351846	0.0215885	0.994069	0.141812	0.853152	12.2375	0.460835	-0.667867	0.300471	0.436242	0.48279	0.408935	0.623045	1.07785	0.0679199	0.0119445	1	-0.355896	0.610057	-0.0273067
comp187496_c0	zinc finger protein 595-like	297	20	2.99e-10	0.557	1	F:metal ion binding	-	2.70544	2.66e-05	1.49014	0.0425337	1.82103	0.00411714	1.47476	0.0302655	2.15554	0.000678504	-1.2153	0.140326	-0.884401	0.340339	-1.23068	0.092101	-0.549896	0.583752	0.330898	0.709567	-0.0153765	1	0.665403	0.479013	-0.346274	0.663714	24.7282	0.744152	0.680779	0.365505	2.03926	6.33e-05	0.433918	0.523401	1.60978	0.00108486	1.36176	0.00903706	0.614157	0.278456	-1.60534
comp35974_c0	zinc finger protein 585b-like isoform x1	2562	20	8.09e-41	0.4495	4	F:metal ion binding; F:nucleic acid binding; P:regulation of transcription, DNA-templated; C:intracellular		-0.384394	0.214271	-0.450773	0.197818	-0.431923	0.163102	0.829734	0.00676496	-0.424106	0.158805	-0.0663786	0.897467	-0.047529	0.931874	1.21413	2.38e-05	-0.0397117	0.942799	0.0188496	0.967483	1.28051	6.85e-05	0.0266669	0.969321	1.26166	8.57e-06	245.14	0.989509	-1.25384	1.1e-05	-0.708769	0.0064453	-0.467034	0.121127	-0.63158	0.0171075	0.730879	0.00783511	-0.548013	0.048401	0.241736
comp18930_c0	zinc finger protein 585b-like	606	20	1.26e-09	0.481	1	F:binding	-	0.651903	0.257006	-0.0345847	0.9974	1.14459	0.0391162	-0.342128	0.615527	0.347234	0.559578	-0.686488	0.305363	0.492689	0.559248	-0.994031	0.0742978	-0.304669	0.712837	1.17918	0.0499183	-0.307544	0.683029	0.381819	0.617393	-1.48672	0.00520002	13.3434	0.235516	0.689363	0.216379	-0.375667	0.65418	-1.60931	0.0262764	-0.0146408	0.989632	-1.40457	0.0481604	-0.88309	0.275601	-1.23364
comp287505_c0	zinc finger protein 585a-like isoform x1	338	1	0.000479	0.57	0	-		-5.06164	6.55e-07	0	1	-2.59976	0.0222461	0	1	-6.6323	1.63e-11	4.88076	2.74e-06	2.46187	0.000243659	4.84792	2.59e-06	-1.57066	0.00385382	-2.41888	0.0389267	0	1	-6.45142	1.44e-10	2.38604	0.0362694	12.6772	2.44e-11	-6.41858	1.26e-10	-5.11266	3.68e-07	0	1	-2.33159	0.0457566	0	1	-7.32706	2.93e-14	5.15662
comp20216_c0	zinc finger protein 583-like	301	20	1.61e-07	0.624	2	F:metal ion binding; F:nucleic acid binding	-	0.393058	0.579091	0.554356	0.485508	2.3802	0.000157024	-0.330365	0.689642	0.244862	0.737552	0.161298	0.878435	1.98714	0.00371796	-0.723423	0.28488	-0.148196	0.892456	1.82584	0.011156	-0.884721	0.242048	-0.309494	0.754643	-2.71057	1.14e-05	29.5709	0.00139064	0.575227	0.39461	-0.207907	0.769155	-1.15164	0.0601107	1.36766	0.029379	-0.74481	0.230453	-1.98523	0.000188486	-0.943735
comp28536_c0	zinc finger protein 583 isoform x1	1908	20	1.13e-06	0.555	10	F:metal ion binding; F:nucleic acid binding; F:DNA binding; F:transcription factor activity, sequence-specific DNA binding; C:nucleus; C:cytoplasm; C:nucleoplasm; P:regulation of transcription, DNA-templated; C:intracellular; P:transcription, DNA-templated		-0.107519	0.792148	0.687556	0.0810364	0.0588235	0.894019	2.31141	7.78e-09	0.406918	0.246292	0.795075	0.0412085	0.166342	0.758395	2.41892	8.03e-10	0.514437	0.194284	-0.628732	0.10767	1.62385	0.000341284	-0.280638	0.577515	2.25258	9.9e-09	52.931	0.416922	-1.90449	2.62e-06	-0.241763	0.590786	0.143983	0.842695	-0.102948	0.84112	2.07913	2.06e-06	-0.148639	0.79162	0.385746
comp31635_c0	zinc finger protein 569-like isoform x1	3243	20	3.22e-81	0.567	1	F:metal ion binding	-	1.01503	0.00210317	-0.278432	0.524872	-0.195739	0.624189	0.352218	0.379379	0.429125	0.218984	-1.29347	0.00037782	-1.21077	0.000315806	-0.662817	0.0599425	-0.58591	0.1418	0.0826928	0.862348	0.63065	0.113055	0.707557	0.0776355	0.547957	0.111901	174.912	0.0997462	0.0769069	0.864929	0.788343	0.0110249	-0.531488	0.127102	-0.105098	0.792126	0.506756	0.125834	-0.142456	0.738483	-1.31983
comp38748_c0	zinc finger protein 569-like	3925	20	4.79e-107	0.6535	2	F:metal ion binding; F:nucleic acid binding	-	0.480389	0.0362153	0.651887	0.0116381	0.281187	0.252108	0.385248	0.124747	0.908103	3.25e-05	0.171498	0.60457	-0.199202	0.558049	-0.095141	0.7564	0.427714	0.109831	-0.3707	0.174227	-0.266639	0.377039	0.256216	0.427565	0.104061	0.706834	240.757	0.00950011	0.522855	0.0256728	0.313522	0.334669	0.717881	0.0238234	0.223629	0.527974	0.24048	0.496295	0.656566	0.0354066	0.404359
comp39391_c0	zinc finger protein 569 isoform x2	4641	20	4.12e-78	0.5075	1	F:protein binding	-	0.260585	0.196157	0.456392	0.0387618	-0.143778	0.513865	-0.0122454	1	0.460463	0.0147742	0.195807	0.454199	-0.404363	0.0592356	-0.27283	0.188272	0.199878	0.435482	-0.60017	0.00414908	-0.468638	0.0355992	0.00407108	1	0.131533	0.546846	331.865	0.00180673	0.472709	0.0137551	0.307493	0.180419	0.27799	0.307363	-0.310722	0.183436	0.11844	0.668842	0.214889	0.418735	-0.0295024
comp22347_c0	zinc finger protein 564-like	328	7	4.51e-05	0.5771	4	F:metal ion binding; F:nucleic acid binding; P:regulation of transcription, DNA-templated; C:intracellular		-3.17398	0.000141385	-2.54873	0.00601125	-4.30504	5.32e-08	-4.22207	1.68e-07	-2.02586	0.0241183	0.625248	0.406529	-1.13106	0.0417876	-1.04808	0.0490315	1.14813	0.098158	-1.75631	0.00266809	-1.67333	0.00650677	0.522877	0.56477	0.0829739	0.89389	12.8898	4.85e-05	2.19621	9.57e-05	-3.63007	4.28e-05	-3.39751	0.000209453	-4.02334	3.56e-06	-4.62371	6.85e-08	-3.57452	6.35e-05	0.232557
comp30271_c0	zinc finger protein 557 isoform x2	3632	20	1.01e-21	0.454	8	F:metal ion binding; P:regulation of transcription, DNA-templated; F:nucleic acid binding; C:intracellular; C:integral component of membrane; F:G-protein coupled receptor activity; C:membrane; P:G-protein coupled receptor signaling pathway		0.0855833	0.747597	0.26672	0.327263	0.152867	0.552352	-0.367139	0.119452	0.0373761	0.897593	0.181136	0.558088	0.0672842	0.866617	-0.452723	0.0406664	-0.0482072	0.902032	-0.113852	0.701746	-0.633859	0.00969036	-0.229344	0.454846	-0.520007	0.0150936	943.848	0.723728	0.404516	0.0668668	0.0975603	0.706948	-0.251317	0.359527	-0.12285	0.645638	-0.0233449	0.970152	-0.355303	0.132745	-0.348878
comp33455_c0	zinc finger protein 541-like isoform x2	4925	20	2.86e-74	0.6775	0	-		0.152712	0.671588	-0.174511	0.6817	0.0795446	0.841761	-0.168913	0.67819	0.0236947	0.960094	-0.327224	0.41988	-0.0731678	0.896422	-0.321626	0.342961	-0.129018	0.789158	0.254056	0.513079	0.00559817	1	0.198206	0.669434	-0.248458	0.463944	421.339	0.912226	0.192608	0.582891	-0.0762976	0.812838	0.0962785	0.834048	0.182801	0.551007	-0.671034	0.00770578	0.495552	0.0705218	0.172576
comp34655_c0	zinc finger protein 530 isoform x1	2137	20	0	0.571	2	C:membrane; F:binding	-	-0.94956	0.052503	-1.33439	0.0134708	-0.831471	0.0978778	-0.703002	0.193567	-1.43884	0.00195937	-0.384826	0.566097	0.118089	0.893486	0.246558	0.683315	-0.489277	0.440633	0.502914	0.397178	0.631383	0.292254	-0.104451	0.90671	0.128469	0.830973	162.89	0.307122	-0.735834	0.137997	-1.35829	0.000327556	-0.298465	0.611241	-1.03412	0.00803903	-1.25396	0.00102778	-0.787043	0.0594585	1.05983
comp2297_c0	zinc finger protein 530	813	20	1.84e-74	0.5985	1	F:binding	-	0.716728	0.401617	-0.445084	0.657761	0.129576	0.898435	0.261121	0.826741	-0.348364	0.689266	-1.16181	0.207263	-0.587153	0.619384	-0.455607	0.642971	-1.06509	0.256526	0.57466	0.5335	0.706206	0.477836	0.09672	0.948981	0.131546	0.895205	10.3749	0.649904	-0.609486	0.481019	-0.364631	0.663451	-0.234493	0.865043	-0.581724	0.474883	-0.413004	0.652754	0.254525	0.817827	0.130138
comp19486_c0	zinc finger protein 525-like	407	20	3.33e-08	0.4635	1	F:binding	-	-1.40044	0.204801	-0.9089	0.492611	-1.59072	0.142918	-1.9251	0.0847892	-1.10134	0.3306	0.491536	0.727906	-0.190284	0.910917	-0.52466	0.650693	0.299095	0.850729	-0.681819	0.565529	-1.0162	0.402341	-0.192441	0.914493	-0.334376	0.765311	3.55005	0.725354	0.823755	0.438342	-2.60237	0.0189133	-1.45786	0.31465	-2.59215	0.0200036	-2.50519	0.0278784	-2.6219	0.0215481	1.1445
comp39475_c0	zinc finger protein 518a	2440	2	0.000438	0.415	1	F:DNA binding		0.145636	0.613649	0.241215	0.4504	-0.122223	0.68469	0.0635881	0.879682	-0.0532735	0.867558	0.0955784	0.811992	-0.267859	0.437534	-0.0820481	0.810309	-0.19891	0.56681	-0.363438	0.219768	-0.177626	0.620797	-0.294488	0.381104	0.185811	0.509071	225.663	0.86242	-0.116862	0.698697	0.0538871	0.893536	0.385421	0.300346	-0.151063	0.684174	0.152109	0.692212	-0.742584	0.0131391	0.331534
comp41515_c0	zinc finger protein 512b isoform x2	495	20	1.94e-11	0.706	1	P:cell communication	-	-0.529916	0.284135	-1.23696	0.0169622	-0.62484	0.205844	0.134702	0.853744	-1.28254	0.00397198	-0.707041	0.217316	-0.0949243	0.911802	0.664618	0.176419	-0.752627	0.167204	0.612116	0.272194	1.37166	0.00722714	-0.045586	0.965684	0.759542	0.107184	631.046	0.240158	-1.41724	0.00138539	-0.769129	0.0690168	-0.41504	0.454151	-0.27471	0.584682	-1.04346	0.0111801	0.194557	0.735952	0.354089
comp39735_c0	zinc finger protein 502-like	3016	20	1.25e-08	0.6375	7	P:regulation of transcription, DNA-templated; F:metal ion binding; F:transcription factor activity, sequence-specific DNA binding; F:DNA binding; C:nucleus; C:transcription factor complex; P:regulation of transcription, DNA-templated	-	0.964818	0.00405164	0.82344	0.0355268	-0.176544	0.66799	0.322523	0.436749	1.53447	2.65e-06	-0.141378	0.798284	-1.14136	0.000974613	-0.642295	0.0723173	0.569654	0.174664	-0.999983	0.00806609	-0.500917	0.241475	0.711032	0.0953656	0.499066	0.159435	171.507	2.18e-07	1.21195	0.000312886	1.08155	2.42e-06	-0.0773811	0.8616	-0.0964048	0.747344	0.640291	0.0080379	0.838307	0.000360357	-1.15893
comp27660_c0	zinc finger protein 501-like isoform x1	573	20	6.8e-08	0.5045	7	F:metal ion binding; P:regulation of transcription, DNA-templated; F:nucleic acid binding; C:intracellular; P:biological_process; F:molecular_function; C:cellular_component		1.70042	0.0185807	4.65324	4.71e-06	-0.717724	0.331866	2.53696	0.00169552	0.490553	0.524465	2.95282	0.00676162	-2.41814	0.000790961	0.836542	0.38673	-1.20987	0.162626	-5.37096	4.37e-08	-2.11628	0.0761306	-4.16269	5.08e-05	3.25468	1.9e-05	15.903	0.120415	-2.04641	0.0115935	0.411979	0.529868	4.09758	1.8e-05	-1.827	0.000258157	0.841463	0.218436	-1.49569	0.00443323	3.6856
comp30323_c0	zinc finger protein 485	810	20	4.33e-08	0.5185	8	F:nucleic acid binding; F:metal ion binding; P:regulation of transcription, DNA-templated; P:ion transmembrane transport; C:membrane; P:ion transport; F:ion channel activity; C:intracellular		0.173545	0.728241	1.13744	0.0260691	0.209174	0.674022	2.01591	0.00017532	0.463697	0.301462	0.963897	0.0681278	0.0356284	0.964083	1.84236	0.000555405	0.290152	0.6388	-0.928268	0.068957	0.878466	0.196013	-0.673745	0.254812	1.80673	0.000569142	19.1005	0.674022	-1.55221	0.00446253	-1.1531	0.0409637	-0.127314	0.924188	-0.856932	0.152551	0.906624	0.198426	-0.970974	0.113268	1.02578
comp30047_c1	zinc finger protein 454	451	20	3.62e-08	0.504	2	F:metal ion binding; F:nucleic acid binding		-1.35326	0.11957	-0.0360818	1	-1.42044	0.101271	-2.29347	0.00594182	-1.15921	0.185908	1.31718	0.188077	-0.0671813	0.964002	-0.940214	0.257222	0.194054	0.887716	-1.38436	0.142758	-2.25739	0.0119859	-1.12312	0.29394	-0.873032	0.277173	9.52413	0.830101	1.13427	0.154257	0.507571	0.502838	1.26968	0.136243	-0.2315	0.775018	-1.01347	0.123965	0.209824	0.831245	0.762108
comp39729_c0	zinc finger protein 43-like	4694	20	6.63e-57	0.5365	1	F:binding	-	-0.479449	0.117841	-1.24997	0.000100306	-0.737229	0.012316	-0.357962	0.293812	-2.16254	7.22e-16	-0.770516	0.0228361	-0.257779	0.560731	0.121487	0.755257	-1.68309	1.03e-09	0.512737	0.141764	0.892004	0.00676829	-0.91257	0.00611623	0.379267	0.225426	1645.43	4.23e-07	-1.80457	2.57e-11	-0.306103	0.368234	-0.619931	0.0685338	-0.490776	0.137581	-0.430683	0.196139	-1.32013	6.57e-06	-0.313828
comp431776_c0	zinc finger protein 431-like	215	20	1.96e-07	0.52	4	F:metal ion binding; F:nucleic acid binding; F:zinc ion binding; C:nucleus		-0.702201	0.445478	-1.34645	0.139332	-0.326098	0.753888	-0.428138	0.720963	-0.322014	0.749109	-0.644245	0.522136	0.376103	0.774384	0.274063	0.80619	0.380187	0.757133	1.02035	0.245603	0.918308	0.350345	1.02443	0.2942	-0.10204	0.925091	5.20405	0.999155	0.106125	0.933447	-1.28541	0.101591	-0.6764	0.54921	-0.612598	0.506312	-1.22323	0.14005	0.148693	0.916754	0.609012
comp26499_c0	zinc finger protein 420-like isoform x1	273	20	4.63e-17	0.629	0	-		-0.163861	0.904934	1.86586	0.151404	-1.88252	0.0459162	-0.842414	0.496592	-1.47127	0.127253	2.02972	0.119967	-1.71866	0.102104	-0.678553	0.558809	-1.30741	0.244696	-3.74838	0.000804859	-2.70827	0.0274218	-3.33712	0.00439584	1.04011	0.274572	4.23504	0.741305	-0.628853	0.545203	0.206991	0.874553	1.63898	0.220478	-0.858691	0.43285	2.5806	0.0373179	-0.741183	0.544021	1.43199
comp39394_c0	zinc finger protein 420-like isoform x1	3857	20	2e-25	0.4385	7	P:negative regulation of macromolecule metabolic process; P:negative regulation of signal transduction; C:intracellular part; P:regulation of transcription, DNA-templated; F:DNA binding; P:cellular process; P:negative regulation of cellular metabolic process	-	0.0597015	0.811598	0.0210495	0.974029	0.122771	0.604312	0.239213	0.302003	0.36768	0.0659601	-0.0386519	0.915372	0.0630694	0.862289	0.179512	0.435369	0.307978	0.197461	0.101721	0.704868	0.218164	0.404772	0.34663	0.165173	0.116442	0.617128	512.555	0.326713	0.128467	0.581403	0.0796138	0.805678	0.0235809	0.994523	0.1101	0.738533	0.620157	0.0173749	-0.00115356	1	-0.0560329
comp15701_c0	zinc finger protein 408	792	9	9.15e-05	0.5556	5	F:nucleic acid binding; F:metal ion binding; F:molecular_function; P:biological_process; C:cellular_component		0.241494	0.76605	0.147918	0.901257	-0.183768	0.824456	1.36445	0.0987777	1.53563	0.0356227	-0.0935765	0.941409	-0.425263	0.677074	1.12296	0.172518	1.29414	0.132234	-0.331686	0.696499	1.21653	0.172877	1.38771	0.110177	1.54822	0.0392021	8.26175	0.0262996	0.17118	0.879726	0.333453	0.662939	0.31533	0.773281	1.08196	0.128695	2.50041	0.00275872	0.813911	0.302537	-0.0181235
comp29188_c1	zinc finger protein 395 isoform x1	1730	20	3.53e-173	0.574	2	P:single-organism metabolic process; F:catalytic activity	-	0.584757	0.180206	-0.162713	0.79498	0.745158	0.0822043	1.91883	1.06e-05	-0.142929	0.772711	-0.74747	0.133981	0.160401	0.82813	1.33407	0.0030235	-0.727687	0.130742	0.907871	0.0529613	2.08154	1.02e-05	0.0197837	0.99047	1.17367	0.00887582	72.4934	0.0511079	-2.06175	1.27e-06	0.586215	0.108968	0.0627173	0.946375	0.84775	0.01735	0.457609	0.246747	0.190422	0.686126	-0.523498
comp31920_c0	zinc finger protein 384-like	2073	20	1.35e-44	0.493	6	F:metal ion binding; P:regulation of transcription, DNA-templated; F:nucleic acid binding; P:transcription, DNA-templated; C:nucleus; F:transcription factor activity, sequence-specific DNA binding		1.05648	1.61e-05	0.972126	0.000617929	0.489381	0.0638794	1.0386	2.93e-05	0.930117	0.000152565	-0.0843541	0.845846	-0.5671	0.0519066	-0.0178836	0.975126	-0.126363	0.755071	-0.482746	0.111667	0.0664705	0.895706	-0.0420091	0.937093	0.549216	0.0336013	660.427	0.144331	-0.10848	0.735228	0.882463	0.00686294	0.754805	0.0317611	0.531361	0.12961	0.68832	0.0406847	0.333609	0.40179	-0.127658
comp35566_c0	zinc finger protein 382 isoform x7	1773	20	1.4e-72	0.4135	9	F:metal ion binding; F:nucleic acid binding; P:regulation of transcription, DNA-templated; C:intracellular; F:transcription regulatory region DNA binding; P:positive regulation of transcription from RNA polymerase II promoter; F:transcription factor activity, sequence-specific DNA binding; C:nucleoplasm; P:negative regulation of transcription from RNA polymerase II promoter		-0.505628	0.210273	-0.89042	0.0405536	0.0530187	0.92145	-0.269859	0.587615	-0.429577	0.288231	-0.384792	0.450017	0.558647	0.250959	0.235769	0.613409	0.0760505	0.912348	0.943439	0.0267687	0.620562	0.1774	0.460843	0.365841	-0.322877	0.451237	160.893	0.310221	-0.159719	0.734149	-0.503041	0.284959	0.159012	0.842842	-0.00909827	0.989433	0.0348565	0.987472	0.245408	0.677336	0.662053
comp32905_c0	zinc finger protein 37-like isoform x1	2137	20	3.59e-17	0.525	1	F:nucleic acid binding		0.64585	0.00192163	0.365353	0.146856	0.0372396	0.896064	1.25859	2.12e-09	0.330264	0.127752	-0.280497	0.312276	-0.608611	0.00631816	0.61274	0.00645789	-0.315587	0.228032	-0.328114	0.19438	0.893237	0.000228363	-0.0350898	0.935596	1.22135	3.6e-09	258.934	0.2566	-0.928326	1.43e-05	0.519739	0.0333842	0.377923	0.184298	0.324784	0.217143	1.12894	1.72e-06	-0.103082	0.759684	-0.141816
comp112251_c0	zinc finger protein 37-like	332	20	7.67e-14	0.5805	1	F:binding	-	-0.00318121	1	-0.600844	0.60009	-0.185583	0.874491	-0.277836	0.847292	0.442543	0.683709	-0.597663	0.619585	-0.182402	0.910029	-0.274655	0.825914	0.445724	0.754059	0.415261	0.707637	0.323008	0.817726	1.04339	0.368414	-0.0922529	0.937736	4.22108	0.619693	0.720379	0.493825	-0.594513	0.484109	-1.26109	0.134473	-0.707292	0.404986	-0.789207	0.363444	-0.0817486	0.957757	-0.666579
comp15564_c0	zinc finger protein 37-like	1962	1	0.000754	0.58	0	-		-0.82526	0.158171	-0.709219	0.298182	-0.871006	0.137487	-0.158862	0.866486	-0.511241	0.404134	0.116041	0.904807	-0.0457461	0.965705	0.666398	0.284226	0.314019	0.705492	-0.161787	0.833193	0.550356	0.458751	0.197978	0.833023	0.712144	0.232102	34.0611	0.645487	-0.352379	0.593925	-0.495273	0.264332	0.642082	0.231695	-0.667924	0.123064	0.265109	0.630205	0.337523	0.54128	1.13735
comp34311_c1	zinc finger protein 37-like	2371	20	1.83e-173	0.6465	5	C:integral component of membrane; F:metal ion binding; F:fatty-acyl-CoA reductase (alcohol-forming) activity; F:nucleic acid binding; P:oxidation-reduction process	-	0.340347	0.426108	-0.0922459	0.892818	0.65071	0.104537	1.18885	0.00343662	0.409554	0.318226	-0.432592	0.391524	0.310363	0.59866	0.8485	0.0414715	0.0692077	0.922687	0.742956	0.0933205	1.28109	0.00380765	0.5018	0.3233	0.538137	0.2138	71.7321	0.669284	-0.779292	0.0605371	-0.0486283	0.935068	0.433512	0.433695	0.295021	0.553035	0.875893	0.044789	0.974955	0.0256487	0.48214
comp36511_c0	zinc finger protein 37-like	1061	20	3.17e-18	0.5645	1	F:binding	-	0.0455081	0.91312	0.420729	0.261964	-0.0886785	0.81621	-0.704819	0.0218782	0.46769	0.14139	0.37522	0.346018	-0.134187	0.788969	-0.750327	0.0106377	0.422182	0.268066	-0.509407	0.151715	-1.12555	0.000647222	0.0469613	0.942161	-0.616141	0.0328544	63.5739	0.107206	1.17251	5.02e-05	0.217882	0.624471	0.273403	0.636094	0.0250082	0.963408	-0.337294	0.444026	-0.0754279	0.903847	0.0555203
comp27949_c0	zinc finger protein 347-like isoform x3	453	20	7.83e-07	0.5365	5	F:metal ion binding; F:nucleic acid binding; F:molecular_function; P:biological_process; C:cellular_component		1.56843	0.00128103	1.3773	0.0142363	0.982573	0.051264	0.96512	0.0689141	1.41908	0.00338748	-0.191134	0.817464	-0.585859	0.401894	-0.603312	0.285424	-0.14935	0.86463	-0.394725	0.543081	-0.412178	0.556207	0.0417842	0.9739	-0.0174529	0.981288	64.4732	0.525371	0.453962	0.4243	1.03123	0.00977443	-0.0947202	0.911627	0.812441	0.0455969	1.03895	0.0115062	0.46158	0.320764	-1.12595
comp27244_c0	zinc finger protein 347-like	737	20	7.4e-18	0.518	3	F:nucleic acid binding; F:metal ion binding; P:biological_process		0.709885	0.136481	-0.468613	0.369014	1.33694	0.00392286	1.09783	0.0406634	0.733174	0.1188	-1.1785	0.0160246	0.62706	0.338805	0.387941	0.538435	0.0232899	0.987194	1.80556	0.000138205	1.56644	0.00310387	1.20179	0.0155433	-0.239119	0.713931	15.5153	0.330748	-0.364651	0.550214	0.265448	0.619602	0.260331	0.729897	1.22317	0.0114254	1.72564	0.00152155	0.862799	0.100352	-0.00511735
comp24688_c0	zinc finger protein 346-like	790	20	1.98e-24	0.521	1	F:binding	-	0.142424	0.796145	-1.01395	0.0417018	0.612003	0.195597	-0.274392	0.635151	-0.568185	0.212066	-1.15637	0.0194093	0.46958	0.454763	-0.416815	0.405084	-0.710609	0.171535	1.62595	0.0005251	0.739559	0.157624	0.445766	0.462278	-0.886395	0.0448762	144.67	0.010579	-0.293793	0.5589	0.21492	0.548796	-0.121823	0.825921	0.406747	0.238229	0.175564	0.658644	0.458859	0.196408	-0.336743
comp39815_c1	zinc finger protein 346-like	2520	20	4.76e-24	0.447	1	F:binding	-	-0.917802	0.000156905	-1.18023	1.04e-05	-0.931275	0.00011097	-0.667548	0.0112754	-0.953497	7.29e-05	-0.262425	0.415877	-0.0134725	0.978598	0.250255	0.374534	-0.0356951	0.937664	0.248952	0.40814	0.512679	0.075932	0.226729	0.512539	0.263727	0.327421	178.613	0.95729	-0.28595	0.287319	-1.12293	0.00016241	-0.816409	0.0113679	-1.01921	0.000675378	-0.349434	0.323456	-0.849607	0.00644104	0.30652
comp15886_c0	zinc finger protein 345-like	524	20	1.27e-05	0.555	9	F:metal ion binding; F:nucleic acid binding; F:zinc ion binding; C:nucleus; F:molecular_function; C:cytoplasm; C:nucleoplasm; P:biological_process; C:intermediate filament cytoskeleton		1.16199	0.0496753	-0.397923	0.549176	0.642941	0.271003	-0.739777	0.199007	0.185904	0.771747	-1.55991	0.0110303	-0.519047	0.554984	-1.90177	0.000553513	-0.976084	0.156867	1.04086	0.0718776	-0.341854	0.62332	0.583827	0.38962	-1.38272	0.00631676	12.6642	0.530945	0.925681	0.0777628	1.0355	0.194862	-1.34036	0.0826086	0.785845	0.346764	-0.771367	0.331528	-0.119059	0.922961	-2.37585
comp29288_c0	zinc finger protein 345-like	355	20	1.16e-07	0.5685	4	F:metal ion binding; F:nucleic acid binding; F:zinc ion binding; C:nucleus		1.49177	0.00406453	0.592249	0.340776	0.199843	0.744418	1.4125	0.0122631	1.41113	0.0060521	-0.899519	0.1658	-1.29192	0.0246479	-0.0792703	0.934147	-0.0806345	0.939541	-0.392405	0.539595	0.820249	0.225271	0.818885	0.226336	1.21265	0.0267389	19.8091	0.0334238	-0.00136422	1	1.59889	0.000158376	0.343695	0.545014	0.745356	0.0733709	0.902806	0.0403025	0.907723	0.0369959	-1.25519
comp39922_c0	zinc finger protein 345-like	5357	20	1.91e-07	0.411	8	F:chitin binding; P:chitin metabolic process; C:extracellular region; F:metal ion binding; F:nucleic acid binding; F:zinc ion binding; C:nucleus; P:gravitaxis		-0.197838	0.562757	-0.929003	0.00486992	-0.294682	0.375164	-0.168175	0.674067	-0.809729	0.0048458	-0.731165	0.0316735	-0.0968443	0.858327	0.0296635	0.95522	-0.611891	0.0636244	0.63432	0.0610013	0.760828	0.0238295	0.119274	0.811114	0.126508	0.723896	463.471	0.131691	-0.641554	0.0299148	-0.340304	0.318241	-0.482872	0.190645	-0.25789	0.485858	-0.240911	0.519235	-0.827657	0.00860093	-0.142568
comp30546_c0	zinc finger protein 341-like	1434	20	1.9e-12	0.571	2	F:nucleic acid binding; F:metal ion binding	-	0.338821	0.373598	0.157698	0.757824	-0.247759	0.536457	0.137313	0.791487	-0.144478	0.723077	-0.181123	0.732213	-0.58658	0.159358	-0.201508	0.643073	-0.483299	0.256154	-0.405457	0.335204	-0.0203853	1	-0.302177	0.54487	0.385072	0.302861	104.778	0.848953	-0.281791	0.47302	0.75002	0.00751696	0.160466	0.718964	0.146505	0.66705	-0.088041	0.823837	-0.339852	0.281441	-0.589554
comp32543_c0	zinc finger protein 341-like	4007	20	4.05e-106	0.565	2	F:metal ion binding; F:nucleic acid binding		0.252446	0.247997	0.518489	0.0272746	-0.26637	0.225325	-0.732341	0.000207979	-0.300366	0.151632	0.266043	0.320277	-0.518816	0.0187037	-0.984787	2.3e-07	-0.552813	0.0100324	-0.784859	0.000383658	-1.25083	4.17e-09	-0.818856	0.000250382	-0.465971	0.0196977	799.484	0.92128	0.431974	0.0328931	0.178958	0.440851	0.645792	0.00217595	-0.216664	0.358166	-0.579701	0.00447378	-0.50792	0.0159508	0.466834
comp33152_c0	zinc finger protein 341 isoform x8	834	20	6.09e-06	0.6295	4	F:metal ion binding; F:nucleic acid binding; F:zinc ion binding; C:nucleus		0.267852	0.545306	1.35104	0.00282312	0.281857	0.531194	0.780121	0.0712164	0.749195	0.0580798	1.08319	0.0199529	0.0140058	0.986059	0.512269	0.251304	0.481343	0.340446	-1.06918	0.0187592	-0.570916	0.283266	-0.601842	0.265357	0.498264	0.248698	49.7517	0.347898	-0.0309261	0.967881	0.247584	0.585035	0.581286	0.22832	0.315493	0.495475	0.649796	0.133364	-0.137089	0.809325	0.333702
comp29148_c0	zinc finger protein 330 homolog	1582	20	3.27e-162	0.9195	2	F:zinc ion binding; C:nucleus	-	0.815366	0.00112232	0.550009	0.0659427	0.394606	0.147159	0.414266	0.140165	0.581879	0.0220566	-0.265356	0.449752	-0.42076	0.188568	-0.401099	0.141345	-0.233486	0.512813	-0.155403	0.654083	-0.135743	0.728945	0.0318701	0.955114	0.0196603	0.955474	1517.24	0.606759	0.167613	0.573408	0.731232	0.0052038	-0.0224811	0.997829	0.180101	0.573743	0.358581	0.210904	0.177697	0.608174	-0.753713
comp24516_c1	zinc finger protein 329 isoform x2	475	20	3.4e-55	0.8835	2	F:metal ion binding; F:nucleic acid binding	-	-1.53298	0.132295	-1.22847	0.290556	-1.08183	0.321242	-2.21702	0.0277919	-0.524674	0.663264	0.304513	0.826391	0.451152	0.754845	-0.684038	0.49121	1.00831	0.402593	0.146638	0.907359	-0.988552	0.360577	0.703797	0.596742	-1.13519	0.208177	3.94065	0.680947	1.69235	0.0675027	-0.655536	0.446427	0.626129	0.619389	0.392365	0.699472	-0.426705	0.673544	0.736989	0.489548	1.28167
comp15586_c0	zinc finger protein 28	434	20	5.67e-08	0.5845	1	F:binding	-	-1.35349	0.0539763	-0.823646	0.336405	-1.00494	0.173477	0.844053	0.421404	-1.28223	0.0663479	0.529845	0.542735	0.348555	0.72951	2.19754	0.00592548	0.0712595	0.953474	-0.18129	0.838952	1.6677	0.0678815	-0.458586	0.625255	1.84899	0.0213432	8.09175	0.767314	-2.12629	0.00762487	-1.13421	0.0866717	-1.15223	0.119372	-1.21949	0.0641758	0.68537	0.456421	-1.0497	0.144537	-0.0180263
comp36333_c3	zinc finger protein 277	2191	20	5.04e-110	0.638	1	F:metal ion binding	-	1.71703	3.48e-16	0.985986	7.25e-05	1.23226	6.23e-09	1.3087	1.6e-09	1.35638	1.56e-10	-0.731045	0.00516584	-0.484767	0.072079	-0.408331	0.101797	-0.360655	0.206354	0.246278	0.395931	0.322714	0.272803	0.370391	0.214629	0.0764362	0.793104	343.019	0.722025	0.0476765	0.882814	1.48117	1.24e-20	0.90029	3.84e-08	1.39074	1.1e-18	1.28228	3.28e-15	1.2492	6.56e-15	-0.580875
comp32921_c2	zinc finger protein 271-like	2422	20	3.14e-43	0.5385	1	F:binding	-	0.726922	0.000858822	0.213835	0.457338	-0.255463	0.290005	0.501765	0.0335688	-0.288519	0.209269	-0.513087	0.051368	-0.982386	5.07e-06	-0.225158	0.388674	-1.01544	2.36e-06	-0.469299	0.0650325	0.287929	0.317834	-0.502355	0.0572016	0.757228	0.000438801	325.456	0.928656	-0.790284	0.000256369	0.755605	0.00125263	0.642021	0.00976559	0.090715	0.766953	0.689066	0.00385061	-0.208722	0.480201	-0.113584
comp35362_c0	zinc finger protein 271-like	2057	20	0	0.5685	2	F:metal ion binding; F:nucleic acid binding	-	-0.253146	0.552693	-1.24057	0.00214947	-0.333831	0.426875	-0.863073	0.0236069	-0.0771252	0.873655	-0.987419	0.0163609	-0.080685	0.90587	-0.609927	0.112591	0.176021	0.761078	0.906734	0.0256761	0.377492	0.429071	1.16344	0.0042551	-0.529242	0.16478	130.662	0.622606	0.785948	0.0329461	0.178704	0.653611	0.0789668	0.917176	-0.074785	0.867359	-0.597765	0.0869346	0.714507	0.0483106	-0.0997371
comp37533_c0	zinc finger protein 271-like	5450	20	4.89e-55	0.4035	1	F:binding	-	0.0354701	0.870484	-0.397315	0.0347156	-0.0778938	0.701661	-0.00797008	1	-0.251743	0.135396	-0.432785	0.0210233	-0.113364	0.663733	-0.0434402	0.853977	-0.287213	0.134223	0.319421	0.0930273	0.389345	0.0407276	0.145571	0.541336	0.0699237	0.726768	775.164	0.414135	-0.243773	0.158063	-0.10653	0.701931	-0.123217	0.745548	-0.184597	0.501661	-0.188421	0.492139	-0.646964	0.00510347	-0.0166865
comp40430_c0	zinc finger protein 271-like	1539	20	1.45e-58	0.59	1	F:binding	-	-1.18343	3.44e-05	-1.11226	0.000646226	-0.671464	0.0273683	0.682129	0.0609949	-0.877584	0.00274443	0.071165	0.884594	0.511965	0.132284	1.86556	9.03e-10	0.305845	0.416219	0.4408	0.194488	1.79439	9.12e-08	0.23468	0.575757	1.35359	1.43e-05	87.9539	0.610026	-1.55971	4.9e-07	-0.849836	0.00372171	-0.46223	0.19582	-0.303869	0.376091	1.55378	3e-06	-0.437584	0.198509	0.387606
comp40787_c0	zinc finger protein 271-like	3797	20	2.85e-23	0.4535	1	F:binding	-	-0.733942	0.155673	-0.79273	0.177064	-0.467397	0.403555	-0.611561	0.280823	-1.32685	0.00577006	-0.0587886	0.954069	0.266545	0.747174	0.122381	0.86222	-0.592904	0.347535	0.325333	0.617138	0.18117	0.825467	-0.534115	0.432434	-0.144164	0.814761	289.478	0.132899	-0.715285	0.163887	-0.485132	0.165526	0.245942	0.622627	-0.651303	0.0586014	-0.407322	0.267745	-0.239527	0.579973	0.731074
comp46231_c0	zinc finger protein 271-like	391	20	6.47e-08	0.5525	1	F:binding	-	0.856133	0.403794	-0.383236	0.761433	0.154845	0.897406	0.939032	0.423782	1.62357	0.10375	-1.23937	0.265586	-0.701288	0.620964	0.0828985	0.966011	0.76744	0.595511	0.538081	0.628183	1.32227	0.242522	2.00681	0.0696316	0.784187	0.467438	4.16588	0.208967	0.684541	0.571966	-0.28739	0.791357	-0.46832	0.742926	-0.151905	0.897591	-0.505333	0.648118	0.131909	0.934201	-0.18093
comp14127_c0	zinc finger protein 271 (zinc finger protein 7) (zinc finger protein znfphex133) (epstein-barr virus-induced zinc finger protein) (znf-eb) (ct-zfp48) (zinc finger protein	899	20	1.99e-29	0.5345	2	F:metal ion binding; F:nucleic acid binding		-0.867726	0.196487	0.333627	0.72726	-0.250423	0.758077	-0.656209	0.403964	0.929337	0.201512	1.20135	0.117444	0.617303	0.486684	0.211517	0.804793	1.79706	0.0113252	-0.58405	0.474362	-0.989836	0.21662	0.59571	0.552822	-0.405786	0.579602	12.9698	0.13466	1.58555	0.0206387	-1.2974	0.0312959	0.142837	0.922459	-1.01133	0.110384	0.557038	0.491815	0.741699	0.356031	1.44023
comp24786_c0	zinc finger protein 271 (zinc finger protein 7) (zinc finger protein znfphex133) (epstein-barr virus-induced zinc finger protein) (znf-eb) (ct-zfp48) (zinc finger protein	943	20	3.05e-48	0.467	1	F:binding	-	-1.9674	0.000731921	-1.904	0.00312931	-0.452773	0.547017	0.792208	0.405277	-1.25648	0.0421696	0.0634011	0.949221	1.51463	0.0073892	2.75961	6.05e-05	0.710924	0.266609	1.45122	0.0131926	2.69621	0.000245791	0.647522	0.342765	1.24498	0.105551	11.5532	0.236506	-2.04868	0.00430734	-2.46415	3.73e-05	-1.80358	0.00613837	-1.20682	0.0736914	-0.622044	0.446472	-1.0089	0.175808	0.660569
comp39606_c0	zinc finger protein 271	6601	20	1.35e-08	0.3985	1	F:binding	-	-0.20492	0.430438	-0.429874	0.116283	0.052794	0.86554	0.575321	0.0183239	-0.745149	0.000835296	-0.224954	0.479396	0.257714	0.429846	0.780241	0.000674774	-0.540229	0.0319071	0.482668	0.0718776	1.0052	7.32e-05	-0.315275	0.302802	0.522527	0.0266785	510.26	0.000582651	-1.32047	1.46e-09	-0.264839	0.348727	-0.0588255	0.919783	-0.0660343	0.847107	0.641835	0.0146429	-1.02238	3.15e-05	0.206014
comp35278_c1	zinc finger protein 26-like isoform x1	3512	20	3.83e-143	0.67	2	F:metal ion binding; F:nucleic acid binding	-	0.595848	0.0239972	-0.0864684	0.835716	0.927582	0.000263315	0.601105	0.0317215	0.425887	0.111478	-0.682316	0.0226527	0.331735	0.35877	0.00525724	1	-0.169961	0.667776	1.01405	0.000318766	0.687573	0.0234912	0.512355	0.109137	-0.326477	0.264249	151.564	0.0986786	-0.175218	0.577218	0.237339	0.377804	0.251085	0.444333	0.569162	0.0219185	0.611352	0.0154936	0.425033	0.114324	0.0137461
comp38828_c0	zinc finger protein 267-like isoform x1	4749	20	4.33e-86	0.4435	2	F:metal ion binding; F:nucleic acid binding		0.0590807	0.807219	0.113922	0.671944	-0.062194	0.798207	-0.30556	0.148482	0.355975	0.0676434	0.0548417	0.866067	-0.121275	0.690868	-0.364641	0.0651893	0.296894	0.201586	-0.176116	0.465942	-0.419483	0.0609879	0.242052	0.351885	-0.243366	0.227776	305.424	0.0471737	0.661535	0.000374141	0.0668946	0.808009	0.0771105	0.849463	-0.0931863	0.738003	-0.177055	0.494232	0.298214	0.235338	0.0102159
comp24905_c0	zinc finger protein 260-like isoform x1	244	20	2.88e-07	0.5865	3	F:metal ion binding; F:nucleic acid binding; F:zinc ion binding		-2.13928	0.0677461	-1.35361	0.326985	-3.14798	0.00389596	-0.714546	0.671852	-2.50929	0.0253492	0.785667	0.565712	-1.00871	0.425611	1.42473	0.239411	-0.370016	0.805992	-1.79437	0.0976383	0.639063	0.693861	-1.15568	0.372155	2.43344	0.0221042	2.99603	0.608569	-1.79475	0.113155	-2.03982	0.063241	0.0641329	1	-1.95436	0.0815659	-0.129315	0.969416	-1.57356	0.201232	2.10395
comp41110_c0	zinc finger protein 260-like	5830	20	0	0.695	3	F:nucleic acid binding; C:nucleus; F:zinc ion binding	-	0.143985	0.479947	0.0566967	0.848681	-0.0125793	0.962108	0.21658	0.307743	0.052538	0.814507	-0.0872881	0.755938	-0.156564	0.560307	0.0725948	0.765107	-0.0914468	0.744268	-0.069276	0.782519	0.159883	0.519324	-0.00415867	1	0.229159	0.235791	529.504	0.818348	-0.164042	0.419296	0.332997	0.100593	0.207248	0.422964	0.0187158	0.945833	0.542171	0.00568771	-0.190464	0.423588	-0.125749
comp17508_c0	zinc finger protein 239-like	436	20	1.41e-07	0.6055	3	F:nucleic acid binding; C:nucleus; F:zinc ion binding	-	0.928849	0.0757528	0.861017	0.153281	1.14502	0.0259275	-0.751563	0.172968	1.6788	0.000904306	-0.0678321	0.947897	0.216169	0.810909	-1.68041	0.000605046	0.749949	0.256538	0.284001	0.682906	-1.61258	0.00393218	0.817781	0.228074	-1.89658	7.84e-05	51.2034	0.44937	2.43036	6.44e-07	0.817627	0.0881519	-0.180112	0.822821	1.38772	0.00276136	-0.516741	0.306426	0.262507	0.670637	-0.997739
comp24869_c0	zinc finger protein 239-like	371	20	2.56e-10	0.5655	5	P:regulation of transcription, DNA-templated; F:metal ion binding; F:transcription factor activity, sequence-specific DNA binding; C:transcription factor complex; P:regulation of transcription, DNA-templated	-	-1.73738	0.110753	0.270207	0.895045	-2.91558	0.00300193	0.909453	0.584813	-3.10424	0.00137971	2.00759	0.0973307	-1.1782	0.243809	2.64683	0.0256936	-1.36686	0.142853	-3.18579	0.00277085	0.639245	0.725166	-3.37444	0.00181476	3.82504	0.000450623	3.76897	0.87172	-4.01369	0.000237597	-1.91454	0.0481671	1.78325	0.22811	-2.59593	0.00492089	1.63142	0.226208	-2.36266	0.0138959	3.69779
comp26087_c0	zinc finger protein 239-like	419	20	7.32e-09	0.5615	1	F:binding	-	-0.0373732	0.970828	1.02235	0.19361	-0.231564	0.749185	-0.572389	0.430299	-0.530314	0.398	1.05972	0.186037	-0.19419	0.84927	-0.535015	0.425774	-0.49294	0.52796	-1.25391	0.0870812	-1.59474	0.0316222	-1.55266	0.0366474	-0.340825	0.603914	9.84936	0.71047	0.042075	0.967918	-0.231836	0.775526	-0.558403	0.544857	-0.410347	0.598767	-1.24262	0.0571156	-0.828796	0.259081	-0.326567
comp28451_c0	zinc finger protein 239-like	213	20	1.28e-05	0.4905	3	F:metal ion binding; F:nucleic acid binding; P:biological_process		0.479446	0.650105	-2.286	0.00556617	-0.438903	0.65992	-1.43954	0.0992283	0.0241636	0.992702	-2.76545	0.000821912	-0.918348	0.437935	-1.91898	0.0219034	-0.455282	0.739287	1.8471	0.0148864	0.846468	0.324804	2.31017	0.00451178	-1.00063	0.204003	6.00717	0.696932	1.4637	0.0713726	0.381378	0.694046	-1.90976	0.010281	-0.629525	0.471622	-0.887174	0.295584	-0.488715	0.630757	-2.29114
comp29486_c0	zinc finger protein 239-like	596	7	1.43e-05	0.5943	0	-		-1.42214	0.0103453	2.32582	0.00199687	-1.32091	0.018417	3.88927	1.01e-05	-1.65762	0.00215326	3.74796	5.89e-08	0.10123	0.920321	5.31141	2.55e-10	-0.235478	0.780775	-3.64673	1.29e-07	1.56345	0.161189	-3.98344	6.91e-09	5.21018	4.84e-10	36.7494	0.664005	-5.54689	3.17e-11	-1.86704	5.93e-05	1.31769	0.0549995	-2.07573	5e-06	2.06652	0.00458634	-3.26177	4.41e-14	3.18473
comp195825_c0	zinc finger protein 236-like	819	20	1.02e-71	0.6325	3	P:RNA modification; F:metal ion binding; F:nucleic acid binding	-	-1.35624	0.0259624	-1.66115	0.0119046	-1.20295	0.0521627	-0.992442	0.154021	-1.31086	0.0300275	-0.304911	0.706915	0.15329	0.878589	0.363801	0.606765	0.0453882	0.970772	0.458201	0.505436	0.668712	0.354447	0.350299	0.673023	0.210512	0.765889	18.1255	0.905993	-0.318413	0.642429	-0.890432	0.183915	0.153984	0.918136	-0.656915	0.365711	-0.745579	0.299858	-0.0363177	0.982127	1.04442
comp230311_c0	zinc finger protein 236-like	499	20	1.29e-25	0.6345	1	F:binding	-	-1.28105	0.119595	-1.73207	0.0472404	-0.883628	0.315775	-0.120043	0.953293	-2.03475	0.00752811	-0.451023	0.663637	0.397424	0.746131	1.16101	0.182091	-0.753695	0.425246	0.848447	0.33065	1.61203	0.0746388	-0.302672	0.793114	0.763586	0.395611	10.2437	0.175037	-1.9147	0.0151833	-0.693802	0.368755	0.169259	0.919539	-0.537356	0.519578	-1.01004	0.183501	-0.11616	0.926248	0.863061
comp39233_c0	zinc finger protein 236 isoform x3	1009	20	9.2e-20	0.5365	4	P:regulation of transcription, DNA-templated; F:metal ion binding; F:nucleic acid binding; C:intracellular	-	0.455611	0.0996682	-0.147079	0.69274	0.431862	0.121447	0.798407	0.00472824	0.0897408	0.781246	-0.60269	0.0519232	-0.0237487	0.964002	0.342796	0.273407	-0.36587	0.27231	0.578941	0.054401	0.945486	0.00184477	0.23682	0.534136	0.366544	0.21949	118.746	0.301028	-0.708666	0.0105683	0.24305	0.496034	0.187396	0.708824	0.522544	0.11877	0.888646	0.00594311	-0.0875421	0.853855	-0.0556537
comp25019_c0	zinc finger protein 236	523	20	2.07e-08	0.5005	1	F:binding	-	-0.169564	0.887317	1.02052	0.370426	0.856422	0.40869	0.206142	0.899695	1.12272	0.256839	1.19008	0.304873	1.02599	0.416767	0.375706	0.755694	1.29228	0.263122	-0.164093	0.903352	-0.814373	0.514924	0.102201	0.960637	-0.65028	0.544405	5.7016	0.863854	0.916573	0.386722	0.565116	0.491532	1.5123	0.0836876	1.48245	0.0577154	1.10061	0.186479	2.90225	0.000975855	0.947183
comp31948_c0	zinc finger protein 236	5310	20	1.44e-93	0.5	5	F:metal ion binding; F:nucleic acid binding; F:molecular_function; P:biological_process; C:cellular_component		-0.418765	0.0858572	-0.472271	0.0881601	-0.807317	0.000389712	-0.452009	0.0754279	-0.910898	4.84e-05	-0.0535066	0.898461	-0.388552	0.177323	-0.0332439	0.930748	-0.492133	0.0594418	-0.335046	0.237399	0.0202628	0.998788	-0.438626	0.131534	0.355309	0.146448	453.615	0.771915	-0.458889	0.0540168	-0.698259	0.000558677	-0.676077	0.00119765	-0.94106	1.45e-06	-0.507447	0.0166681	-1.17732	8.31e-10	0.022182
comp36060_c1	zinc finger protein 227-like	2863	20	3.45e-96	0.503	3	F:metal ion binding; F:nucleic acid binding; P:biological_process		0.360126	0.319774	-0.214079	0.639957	0.648551	0.0583899	1.49018	6.99e-06	1.07972	0.000889411	-0.574205	0.159383	0.288425	0.567077	1.13005	0.000813716	0.719593	0.0563784	0.86263	0.0210709	1.70426	2.72e-06	1.2938	0.000423867	0.841628	0.0141913	180.678	0.309987	-0.41046	0.278669	0.143655	0.640936	0.540061	0.0638673	0.773293	0.00293241	1.48969	7.61e-09	0.938838	0.000301804	0.396406
comp16834_c0	zinc finger protein 22	557	20	6.19e-08	0.5425	3	F:zinc ion binding; F:nucleic acid binding; C:nucleoplasm	-	-0.16181	0.820117	0.496049	0.513521	-0.584236	0.330103	1.89449	0.0107405	0.15246	0.831845	0.65786	0.378787	-0.422426	0.600074	2.0563	0.00376543	0.314271	0.710875	-1.08029	0.0923248	1.39844	0.0935685	-0.343589	0.702117	2.47872	0.000258324	12.5328	0.268644	-1.74203	0.0161583	-0.269492	0.729204	-0.42613	0.666161	-0.312744	0.695377	1.92534	0.0162153	-0.296907	0.740275	-0.156638
comp35054_c0	zinc finger protein 208-like	6497	20	3.29e-77	0.3825	4	F:metal ion binding; P:regulation of transcription, DNA-templated; F:nucleic acid binding; C:intracellular		0.242102	0.437413	-0.109307	0.799825	0.0036867	0.995329	0.484607	0.108711	-0.352435	0.225611	-0.351409	0.33407	-0.238416	0.571302	0.242505	0.455083	-0.594537	0.0551806	0.112993	0.771144	0.593914	0.0694922	-0.243128	0.550879	0.480921	0.0925206	815.043	0.306396	-0.837042	0.00199793	-0.000832799	1	0.156294	0.542032	-0.0428955	0.858143	0.0414414	0.888834	-0.172246	0.43705	0.157127
comp28104_c0	zinc finger protein 205-like	503	20	2.4e-07	0.607	13	F:DNA-directed RNA polymerase activity; C:microtubule associated complex; F:nucleic acid binding; C:DNA-directed RNA polymerase I complex; F:metal ion binding; P:imaginal disc-derived wing morphogenesis; P:transcription from RNA polymerase I promoter; C:DNA-directed RNA polymerase III complex; F:transcription factor activity, sequence-specific DNA binding; P:purine nucleobase metabolic process; P…	EC:2.7.7.6	0.72061	0.145358	0.102755	0.903698	0.0382004	0.953573	-0.847347	0.0794656	0.552035	0.265972	-0.617855	0.304931	-0.682409	0.255485	-1.56796	0.000486911	-0.168575	0.831782	-0.0645548	0.924266	-0.950102	0.0701688	0.44928	0.497219	-0.885547	0.0472541	32.886	0.389157	1.39938	0.00174639	0.287373	0.576332	-0.517178	0.349703	0.311031	0.559319	-0.475936	0.335591	-0.522573	0.303139	-0.804551
comp446872_c0	zinc finger protein 205-like	203	20	8.17e-09	0.599	13	F:metal ion binding; F:nucleic acid binding; C:transcription factor complex; F:transcription factor activity, sequence-specific DNA binding; C:nucleus; P:regulation of transcription from RNA polymerase II promoter; F:transcription factor activity, RNA polymerase II core promoter proximal region sequence-specific binding; P:regulation of transcription, DNA-templated; F:RNA polymerase II core promo…		-3.74702	0.000871801	0	1	-3.0939	0.00742163	-4.26087	0.000150864	-2.76562	0.0179474	3.53658	0.0024647	0.653128	0.630455	-0.513847	0.626461	0.981401	0.409016	-2.88346	0.0153394	-4.05043	0.000408869	-2.55518	0.0454458	-1.16698	0.204728	4.79762	0.820945	1.49525	0.107924	-2.72496	0.0182035	-1.02649	0.574013	-2.63216	0.02388	-4.01273	0.000213671	-4.08081	0.000157595	1.69846
comp27170_c0	zinc finger protein 200-like	1393	20	1.39e-120	0.756	2	F:metal ion binding; F:nucleic acid binding	-	-0.743853	0.123849	0.76915	0.20133	-1.14633	0.0119401	1.90101	0.00164284	-0.0121228	0.994666	1.513	0.00525531	-0.402477	0.532512	2.64486	2.48e-06	0.73173	0.184069	-1.91548	0.000194531	1.13186	0.113088	-0.781273	0.221156	3.04734	2.47e-08	26.9981	0.0192277	-1.91313	0.00108819	-0.626684	0.216068	1.19073	0.0359789	-0.864663	0.0804322	1.74962	0.00183551	0.902839	0.105897	1.81742
comp40054_c0	zinc finger protein 182 isoform x2	3320	20	1.37e-43	0.492	4	F:metal ion binding; P:regulation of transcription, DNA-templated; F:nucleic acid binding; C:intracellular		-0.0892478	0.784478	-0.786845	0.00754973	0.20077	0.513642	0.410072	0.156911	0.188548	0.522098	-0.697597	0.0200385	0.290018	0.433341	0.49932	0.0656074	0.277796	0.426066	0.987615	0.000495238	1.19692	1.98e-05	0.975393	0.000740586	0.209302	0.481488	1071.47	0.979515	-0.221524	0.453897	-0.0507893	0.864107	-1.07706	4.89e-07	0.0896224	0.759669	0.772846	0.000492677	-0.244505	0.367628	-1.02627
comp30523_c0	zinc finger protein 174	659	20	2.7e-08	0.584	1	F:binding	-	0.656226	0.0693548	2.968	2.22e-10	0.487955	0.187767	3.81984	7.21e-13	0.502575	0.165753	2.31177	1.45e-06	-0.168271	0.7807	3.16361	5.21e-09	-0.153651	0.7879	-2.48004	1.37e-07	0.851839	0.264678	-2.46542	2.34e-07	3.33188	4.21e-10	38.8662	0.982187	-3.31726	6.7e-10	0.354817	0.417245	2.44826	5.55e-08	0.209835	0.664719	4.17596	2.94e-11	-0.229787	0.657968	2.09344
comp41018_c0	zinc finger protein 157-like isoform x1	5757	20	1.77e-43	0.432	1	F:binding	-	-0.188375	0.23023	-0.257641	0.139505	-0.262429	0.0842926	-0.370915	0.0146146	-0.642303	3.04e-06	-0.0692662	0.761585	-0.0740546	0.762618	-0.182541	0.258928	-0.453928	0.00219609	-0.00478832	0.984458	-0.113274	0.583115	-0.384662	0.0220769	-0.108486	0.515058	654.448	0.0126008	-0.271387	0.0678975	-0.318339	0.062035	0.0492244	0.882932	-0.134381	0.496902	-0.388226	0.0220052	-0.851562	3.75e-08	0.367564
comp26273_c0	zinc finger protein 14-like isoform x2	1013	20	7.82e-08	0.5	4	F:metal ion binding; P:regulation of transcription, DNA-templated; F:nucleic acid binding; C:intracellular		-0.589933	0.210989	-0.392425	0.49949	-0.730316	0.110574	-0.4746	0.390938	-0.299927	0.558061	0.197508	0.766331	-0.140383	0.852615	0.115333	0.854436	0.290006	0.647565	-0.337891	0.531873	-0.0821747	0.937945	0.0924981	0.909631	0.255716	0.613597	26.9484	0.437978	0.174673	0.754405	-0.187758	0.740254	0.28316	0.714061	-0.51957	0.306067	-0.688624	0.163414	0.118304	0.872669	0.470919
comp24905_c1	zinc finger protein 133 isoform x1	652	20	2.9e-13	0.638	2	F:metal ion binding; F:nucleic acid binding	-	-0.793329	0.233012	1.17268	0.165557	-1.03957	0.103975	0.852453	0.324491	-0.173281	0.831169	1.96601	0.0108619	-0.246238	0.803699	1.64578	0.0210156	0.620048	0.444751	-2.21224	0.0027692	-0.320224	0.795527	-1.34596	0.117986	1.89202	0.00555277	10.4209	0.231518	-1.02573	0.179739	-1.01486	0.121041	0.0970716	0.968738	-1.46573	0.0182262	0.332855	0.722471	-0.145477	0.891941	1.11193
comp33581_c0	zinc finger protein 1 isoform x2	2914	20	4.5e-116	0.596	1	F:nucleic acid binding	-	-0.346011	0.236259	-0.682811	0.0264661	-0.194435	0.54659	-0.2645	0.439439	-0.137397	0.670995	-0.3368	0.328409	0.151575	0.73264	0.0815106	0.831759	0.208613	0.58854	0.488376	0.114939	0.418311	0.209068	0.545413	0.0933763	-0.0700648	0.83963	117.661	0.898325	0.127103	0.706618	-0.068668	0.845489	-0.352325	0.298034	-0.0535243	0.884267	-0.283242	0.363747	0.289045	0.39036	-0.283657
comp33581_c1	zinc finger protein 1 isoform x2	806	20	3.54e-53	0.603	3	F:metal ion binding; C:nucleus; F:DNA binding	-	-0.202183	0.793944	-1.51565	0.0185863	0.217862	0.783835	-0.526595	0.502811	-1.1533	0.0512556	-1.31347	0.03989	0.420045	0.660902	-0.324412	0.671557	-0.95112	0.158545	1.73351	0.00445768	0.989057	0.142865	0.362348	0.651333	-0.744457	0.25702	13.488	0.0275882	-0.626708	0.322148	-1.16155	0.0867005	-0.281169	0.817665	-0.795562	0.281625	-1.28217	0.0622709	-0.364078	0.696521	0.880383
comp16330_c1	zinc finger protein	513	20	2.86e-75	0.6805	2	F:metal ion binding; F:nucleic acid binding	-	1.64137	0.00176675	-0.810773	0.123434	0.677105	0.187163	0.956386	0.0948197	1.08821	0.0312721	-2.45214	3.64e-06	-0.964262	0.140719	-0.684982	0.29325	-0.553158	0.472974	1.48788	0.00251588	1.76716	0.00116222	1.89898	0.000245867	0.279281	0.66031	16.2964	0.562837	0.131824	0.860167	0.936712	0.130696	-1.1944	0.0426274	0.956511	0.124734	0.82397	0.215791	0.939732	0.160201	-2.13112
comp23458_c0	zinc finger protein	1337	20	3.8e-54	0.651	6	P:regulation of transcription, DNA-templated; F:metal ion binding; F:transcription factor activity, sequence-specific DNA binding; F:nucleic acid binding; C:transcription factor complex; P:regulation of transcription, DNA-templated	-	1.38163	3.1e-07	1.08271	0.000628688	0.777293	0.00606086	0.187795	0.615513	0.89374	0.00124777	-0.298919	0.445825	-0.604335	0.0674889	-1.19383	1.2e-05	-0.487888	0.152554	-0.305416	0.399648	-0.894915	0.00521528	-0.18897	0.670843	-0.589498	0.0399452	1289.22	0.7966	0.705945	0.0127084	1.04999	4.47e-06	0.774983	0.00128255	0.50044	0.0431856	-0.114826	0.713182	0.132003	0.684733	-0.275003
comp237316_c0	zinc finger protein	282	20	2.32e-09	0.6445	2	F:metal ion binding; F:nucleic acid binding	-	0.166552	0.872416	0.870497	0.392849	1.37066	0.117549	-1.01098	0.243106	0.769	0.386237	0.703945	0.530636	1.20411	0.263559	-1.17754	0.144145	0.602448	0.609211	0.500166	0.657541	-1.88148	0.0372651	-0.101496	0.955333	-2.38165	0.00240317	6.4474	0.624489	1.77998	0.0245356	-0.450281	0.670801	0.864449	0.532211	-0.547262	0.61336	-0.49387	0.668732	-0.358977	0.780847	1.31473
comp40169_c1	zinc finger protein	3780	20	1.8e-153	0.585	3	C:membrane; F:metal ion binding; F:nucleic acid binding	-	-0.222465	0.602193	-1.34455	0.000813087	-0.15184	0.741729	-0.515501	0.208787	-0.376572	0.33718	-1.12208	0.00594298	0.0706244	0.918621	-0.293036	0.494552	-0.154108	0.792344	1.19271	0.00280189	0.829046	0.0489303	0.967974	0.0217772	-0.363661	0.363668	514.57	0.674651	0.138929	0.760231	-0.572328	0.121919	-0.0544496	0.961693	-0.0652931	0.892843	-0.924093	0.0088026	0.0753258	0.895956	0.517878
comp240151_c0	zinc finger partial	517	1	0.000908	0.43	7	F:metal ion binding; C:mitochondrial outer membrane; F:nucleic acid binding; F:GTPase activity; C:integral component of membrane; P:metabolic process; P:mitochondrial fusion		-0.628605	0.306868	-0.974953	0.129188	-1.06582	0.059238	0.103399	0.936908	-0.779753	0.182872	-0.346348	0.644102	-0.437218	0.570373	0.732004	0.264737	-0.151148	0.867538	-0.0908702	0.901292	1.07835	0.111202	0.1952	0.822874	1.16922	0.0445473	14.0112	0.703775	-0.883152	0.153834	-0.628472	0.281074	-0.205131	0.842873	-0.433369	0.497805	-0.417545	0.538778	-0.161707	0.848693	0.42334
comp31762_c1	zinc finger mynd-type protein	309	4	3.5e-07	0.535	0	-		5.60158	4.33e-11	3.64528	4.16e-08	1.54594	0.000170478	-2.35269	4.57e-12	-1.13508	0.00171785	-1.9563	0.0871979	-4.05564	7.97e-06	-7.95427	2.72e-22	-6.73666	8.05e-16	-2.09934	0.00317032	-5.99796	5.05e-22	-4.78035	4.69e-14	-3.89862	2.66e-27	54.5892	1.21e-12	1.21761	0.000232652	5.41715	1.59e-14	5.15027	5.65e-13	1.3228	0.000106089	-1.55606	1.58e-07	-1.31656	1.26e-05	-0.266876
comp40879_c0	zinc finger mynd-type protein	2774	20	3.71e-69	0.5205	1	F:metal ion binding		-0.119061	0.682726	1.49873	1.22e-07	-0.0367406	0.913562	1.39629	1.08e-07	-0.848317	0.000207025	1.61779	4.45e-09	0.0823203	0.850418	1.51535	3.77e-09	-0.729256	0.00266491	-1.53547	2.4e-08	-0.102446	0.838305	-2.34705	7.76e-19	1.43303	2.06e-08	135.799	0.000580843	-2.2446	9.18e-20	-0.0945533	0.775342	1.70061	3.55e-10	0.0250577	0.946703	1.82719	5.18e-11	-0.753135	0.00427351	1.79516
comp41034_c0	zinc finger mynd-type protein	1153	20	4.12e-21	0.493	1	F:metal ion binding		-0.349104	0.186337	4.66095	2.4e-22	-1.67078	5.91e-14	-1.32843	9.8e-09	-1.15217	5.86e-07	5.01006	3.95e-26	-1.32167	3.5e-09	-0.979327	2.21e-05	-0.803067	0.00100529	-6.33173	3.16e-42	-5.98938	2.02e-37	-5.81312	2.32e-35	0.342345	0.164359	231	0.044015	0.17626	0.516004	-0.373636	0.201767	6.21573	9.9e-26	-1.69357	1.16e-11	-0.560369	0.0490783	-1.10731	2.32e-05	6.58937
comp33971_c0	zinc finger mynd domain-containing protein 11	2377	20	2.74e-162	0.63	2	F:zinc ion binding; F:DNA binding	-	0.295642	0.477698	-0.179213	0.737816	0.413125	0.309183	-0.600601	0.132862	-0.118371	0.792204	-0.474854	0.318185	0.117483	0.862991	-0.896243	0.0143623	-0.414013	0.389399	0.592338	0.175474	-0.421388	0.371514	0.0608412	0.935081	-1.01373	0.00440733	179.389	0.23504	0.482229	0.212245	0.157967	0.663465	0.840103	0.00936069	0.425976	0.204197	-0.599931	0.0559821	0.739177	0.0209688	0.682135
comp153745_c0	zinc finger mym-type protein 1-like	1406	20	3.65e-148	0.5945	2	F:nucleic acid binding; C:membrane	-	0.787165	0.326415	3.16653	0.0025921	-0.718717	0.331361	0.903704	0.327016	4.09463	8.41e-05	2.37936	0.032367	-1.50588	0.0578493	0.116539	0.929183	3.30746	0.00402444	-3.88524	8.74e-05	-2.26282	0.0477257	0.928098	0.591789	1.62242	0.0311588	5.66146	3.64e-06	3.19092	0.00397886	1.27491	0.100916	2.16988	0.0158979	-1.29618	0.0522105	1.93822	0.0266455	4.11019	8.85e-05	0.894966
comp16042_c0	zinc finger mym-type protein 1-like	1093	20	1.37e-151	0.6915	2	C:integral component of membrane; F:nucleic acid binding	-	-2.20846	0.054745	-0.205522	0.93148	-2.51828	0.0245179	-2.07708	0.0955048	-2.94646	0.00643569	2.00294	0.108018	-0.30982	0.850669	0.131379	0.934228	-0.738002	0.559215	-2.31276	0.0473096	-1.87156	0.142987	-2.74094	0.0196549	0.441199	0.698128	3.18762	0.745129	-0.869381	0.407199	-1.43271	0.267774	0.690064	0.753585	-3.57232	0.00129084	-1.30043	0.349484	-2.46321	0.0441701	2.12278
comp320109_c0	zinc finger mym-type protein 1-like	251	5	4.11e-06	0.496	2	F:nucleic acid binding; F:protein dimerization activity		-2.85469	0.0263002	-2.15265	0.130049	-3.20583	0.011264	-1.27695	0.433819	-1.33205	0.34983	0.702031	0.665078	-0.351146	0.865073	1.57773	0.241493	1.52263	0.318294	-1.05318	0.444347	0.875702	0.596983	0.820604	0.637005	1.92888	0.126906	2.1423	0.18656	-0.0550974	0.987322	-2.9176	0.0086946	0.054211	1	-3.92002	0.000211246	0.563232	0.751995	-1.72302	0.191254	2.97181
comp35026_c0	zinc finger mym-type protein 1-like	2079	1	1.62e-07	0.88	0	-		-1.74178	3.68e-11	0.460477	0.192071	-1.54699	5.56e-09	-0.511739	0.102891	-1.75821	2.17e-11	2.20225	6.69e-14	0.19479	0.659985	1.23004	4.81e-06	-0.016431	0.98248	-2.00746	1.11e-11	-0.972216	0.00270096	-2.21868	4.61e-14	1.03525	0.000131673	407.469	0.588641	-1.24647	3.16e-06	-1.51504	1.28e-14	0.193336	0.541406	-1.29902	6.11e-11	-0.257988	0.296702	-2.2866	4.44e-33	1.70838
comp40583_c0	zinc finger mym-type protein 1-like	1351	20	1.78e-26	0.602	1	F:protein dimerization activity	-	-2.91451	0.000204013	-4.64279	1.05e-09	-11.1189	3.6e-59	-1.03006	0.354298	-4.83909	2.59e-11	-1.72828	0.000659729	-8.20441	1.15e-94	1.88444	0.00844578	-1.92458	3.5e-05	-6.47613	2.66e-60	3.61273	9.68e-08	-0.196298	0.778022	10.0889	4.66e-64	687.236	2.3e-71	-3.80902	2.56e-09	-4.20246	1.52e-06	-5.96376	9.13e-13	-10.7485	3.39e-41	0	1	-5.80319	3.68e-12	-1.7613
comp79014_c0	zinc finger mym-type protein 1-like	240	20	2.29e-19	0.743	1	F:nucleic acid binding	-	4.44927	4.01e-05	-0.760815	0.373949	0.979253	0.226914	4.11124	0.000243582	4.43469	3.93e-05	-5.21009	1.75e-06	-3.47002	0.00362802	0	1	0	1	1.74007	0.0274084	4.87206	1.26e-05	5.1955	2.12e-06	3.13199	0.00568791	4.4233	0.00353338	0	1	5.30923	2.16e-07	0.378666	0.717889	1.0997	0.118127	4.32912	1.17e-05	5.18134	5.39e-07	-4.93057
comp9122_c0	zinc finger mym-type protein 1-like	1124	20	0	0.6945	2	F:DNA binding; F:protein dimerization activity	-	-3.09135	0.00477614	-1.05577	0.469341	-3.7839	0.000356466	-1.77656	0.178235	0.768833	0.614186	2.03557	0.0708917	-0.692553	0.581333	1.31478	0.211864	3.86018	0.00111981	-2.72813	0.00863632	-0.72079	0.626295	1.82461	0.221207	2.00734	0.0344412	3.7673	6e-05	2.5454	0.0401588	-3.2217	0.00574155	-2.26863	0.100463	-5.20609	1.4e-06	-1.67557	0.228018	0	1	0.953069
comp36475_c0	zinc finger miz domain-containing protein 1	3357	20	0	0.715	1	F:zinc ion binding	-	0.10862	0.827858	-0.0520629	0.95721	0.17835	0.713193	0.247833	0.631121	-0.577897	0.147162	-0.160683	0.796384	0.0697303	0.925157	0.139213	0.79336	-0.686517	0.128862	0.230413	0.658578	0.299896	0.584327	-0.525834	0.305193	0.0694829	0.891486	206.519	0.0847581	-0.82573	0.0348253	-0.182437	0.606025	1.06813	0.000688001	0.554511	0.0859858	-0.390966	0.241473	0.204424	0.613661	1.25056
comp83317_c0	zinc finger miz domain-containing protein 1	1511	20	1.82e-60	0.4945	1	F:zinc ion binding		-0.614017	0.375033	-1.2688	0.0768234	-0.27355	0.72899	-0.0904787	0.951767	-1.09525	0.0839998	-0.654785	0.424486	0.340468	0.743737	0.523539	0.479211	-0.48123	0.584332	0.995253	0.171322	1.17832	0.110164	0.173555	0.873054	0.183071	0.817672	46.8299	0.28516	-1.00477	0.123563	-0.690882	0.323648	1.18057	0.129262	0.416893	0.601226	-0.734714	0.3068	0.0560652	0.966612	1.87145
comp40433_c0	zinc finger matrin-type protein cg9776-like isoform x2	6241	20	7.05e-56	0.7205	2	F:zinc ion binding; F:nucleic acid binding	-	0.514957	0.0149079	0.788723	0.000809157	0.46533	0.0303791	0.523379	0.0159956	0.61458	0.0028852	0.273766	0.32595	-0.0496269	0.900859	0.00842228	0.992138	0.0996234	0.767019	-0.323393	0.209499	-0.265343	0.331844	-0.174142	0.583337	0.0580492	0.828346	1556.52	0.622591	0.0912012	0.727725	0.692716	0.00231548	0.377849	0.160051	0.43759	0.0701543	0.763328	0.000692097	0.0524163	0.887144	-0.314867
comp34915_c0	zinc finger matrin-type protein 5	1355	20	5.34e-40	0.5525	1	F:metal ion binding	-	0.4568	0.245318	-1.01251	0.0116026	-0.160014	0.722612	0.903915	0.0227052	-0.408953	0.284493	-1.46931	0.000140482	-0.616814	0.166077	0.447115	0.298141	-0.865753	0.0282332	0.852496	0.0325658	1.91642	1.05e-06	0.603556	0.174032	1.06393	0.00403519	97.4802	0.622591	-1.31287	0.000327483	0.0097482	0.99059	-0.57589	0.0727505	-0.416533	0.181807	0.650595	0.0433951	-0.529199	0.0903181	-0.585638
comp18414_c0	zinc finger matrin-type protein 2	1115	20	3.86e-74	0.694	2	F:zinc ion binding; F:nucleic acid binding	-	0.758933	0.0178361	1.82001	1.05e-07	0.521882	0.121419	0.370969	0.320154	0.545875	0.0938109	1.06108	0.00330869	-0.237051	0.638346	-0.387965	0.272925	-0.213059	0.655938	-1.29813	0.000199137	-1.44904	2.95e-05	-1.27414	0.000332113	-0.150914	0.694843	691.751	0.965976	0.174906	0.645355	0.828966	0.0146265	0.873602	0.0135363	0.47286	0.202006	0.562345	0.1159	-0.166024	0.722481	0.044636
comp35251_c1	zinc finger lsd1 subclass family protein	1344	16	2.14e-06	0.3644	10	C:integral component of membrane; C:membrane; P:cell adhesion; P:positive regulation of canonical Wnt signaling pathway; C:extracellular space; F:G-protein coupled receptor binding; C:intermediate filament; C:keratin filament; P:epidermis development; F:protein binding		-2.69674	0.000147811	-2.69643	0.000764993	-2.81816	6.92e-05	-3.05623	1.5e-05	-3.82843	2.63e-08	0.000307017	1	-0.121422	0.931783	-0.359489	0.70017	-1.13169	0.202105	-0.121729	0.910576	-0.359796	0.744172	-1.132	0.224465	-0.238068	0.793104	565.201	0.266149	-0.772201	0.33237	-1.39006	0.183173	-0.694931	0.641172	-0.996199	0.380128	-1.61893	0.120302	-0.649739	0.618651	0.695125
comp431918_c0	zinc finger homeobox protein 4-like isoform x1	459	20	3.29e-47	0.605	2	F:metal ion binding; F:DNA binding	-	-0.161844	0.861251	-0.0157944	1	0.574172	0.489125	0.188338	0.87782	-0.664626	0.376416	0.14605	0.905981	0.736016	0.467524	0.350182	0.705246	-0.502782	0.610893	0.589966	0.509699	0.204132	0.876014	-0.648832	0.504462	-0.385834	0.657015	12.9757	0.124553	-0.852964	0.265986	-0.901052	0.137675	1.47503	0.0581626	0.309064	0.686314	-0.44659	0.540418	0.608853	0.439697	2.37608
comp367_c0	zinc finger homeobox protein 3-like	1964	20	9.99e-49	0.8775	4	P:regulation of transcription, DNA-templated; F:sequence-specific DNA binding; C:nucleus; F:zinc ion binding	-	0.164809	0.814523	-0.0236572	1	0.618445	0.312779	0.523583	0.442613	0.0069695	1	-0.188466	0.835581	0.453636	0.591741	0.358774	0.599517	-0.15784	0.868705	0.642103	0.346368	0.54724	0.459082	0.0306267	0.987199	-0.0948622	0.896503	78.2029	0.393784	-0.516614	0.404687	-0.298168	0.578985	1.44402	0.00355747	0.619655	0.232099	-0.172737	0.787259	0.307126	0.621326	1.74219
comp11626_c0	zinc finger homeobox protein 3 isoform x1	971	20	2.25e-111	0.736	4	P:regulation of transcription, DNA-templated; F:sequence-specific DNA binding; C:nucleus; F:zinc ion binding	-	0.468497	0.450569	0.507831	0.477856	1.04696	0.0682143	0.279316	0.715973	0.384692	0.536622	0.0393341	0.978476	0.578467	0.472837	-0.189181	0.804761	-0.0838056	0.935849	0.539132	0.442899	-0.228515	0.798433	-0.12314	0.905451	-0.767648	0.195755	49.2854	0.352356	0.105375	0.891991	0.101629	0.832471	1.37917	0.000663702	0.66309	0.097689	0.0621173	0.935099	0.847025	0.0381361	1.27754
comp28468_c0	zinc finger homeobox protein 3 isoform x1	2992	20	3.25e-151	0.7015	4	P:regulation of transcription, DNA-templated; F:sequence-specific DNA binding; C:nucleus; F:zinc ion binding	-	1.11295	5.05e-07	1.70373	4.96e-12	1.37041	3.21e-10	0.807447	0.000485254	1.23375	1.96e-08	0.590783	0.0349119	0.25746	0.446794	-0.305501	0.241929	0.120797	0.745564	-0.333323	0.257543	-0.896284	0.000692363	-0.469986	0.115263	-0.562961	0.0171615	405.322	0.700266	0.426298	0.0818785	1.19131	1.98e-08	1.75308	8.08e-17	1.4053	1.82e-11	0.506848	0.0273937	0.519932	0.025753	0.561768
comp463905_c0	zinc finger homeobox protein 3	357	20	1.07e-20	0.545	2	F:metal ion binding; F:DNA binding	-	1.29546	0.167082	-0.213331	0.877888	1.14891	0.217939	0.904236	0.407037	0.460397	0.638637	-1.50879	0.143756	-0.146547	0.934312	-0.391222	0.758756	-0.83506	0.501813	1.36224	0.162637	1.11757	0.303338	0.673728	0.570078	-0.244675	0.835465	4.35954	0.571478	-0.443838	0.688597	-0.613971	0.528542	1.11783	0.366589	0.313988	0.78441	-0.840423	0.393066	-0.130393	0.932915	1.73181
comp38700_c0	zinc finger hit domain-containing protein 3	1872	20	3.74e-36	0.637	0	-		0.401779	0.266855	0.0336042	0.978472	0.294307	0.445328	0.336679	0.404764	0.562435	0.101213	-0.368175	0.41583	-0.107473	0.863178	-0.0651009	0.897786	0.160656	0.762726	0.260702	0.552851	0.303074	0.507509	0.528831	0.22424	0.042372	0.924488	622.985	0.567625	0.225756	0.562613	0.424299	0.173939	-0.788456	0.00962309	0.260561	0.45146	0.607299	0.0461443	-0.191105	0.624737	-1.21275
comp36580_c0	zinc finger hit domain-containing protein 1	2178	20	2.53e-78	0.8595	0	-		-0.0478801	0.866006	0.598401	0.0151489	0.087441	0.746745	-0.239043	0.345763	0.0120545	0.974561	0.646281	0.00823194	0.135321	0.696916	-0.191163	0.44147	0.0599346	0.87255	-0.51096	0.0389281	-0.837443	0.000398675	-0.586346	0.019751	-0.326484	0.144304	605.444	0.825481	0.251097	0.278771	0.0624154	0.79443	-0.0540078	0.888838	0.0158513	0.953797	0.164637	0.464888	-0.0553808	0.847479	-0.116423
comp32915_c0	zinc finger fyve domain-containing protein 21-like	913	20	6.09e-51	0.616	1	F:metal ion binding	-	-0.359604	0.176219	-0.293662	0.352231	-0.00300525	0.996239	0.962505	0.000929269	-0.0998087	0.745029	0.0659415	0.875202	0.356598	0.259003	1.32211	1.09e-06	0.259795	0.430843	0.290657	0.338362	1.25617	2.81e-05	0.193853	0.599694	0.96551	0.000484151	77.8841	0.805214	-1.06231	0.00013457	-0.201542	0.56344	0.679369	0.0491274	0.406078	0.229622	1.00084	0.00196301	0.0685616	0.889215	0.880911
comp29476_c0	zinc finger fyve domain-containing protein 1-like	2042	20	0	0.728	4	F:metal ion binding; P:metabolic process; F:GTPase activity; F:GTP binding	-	1.59258	6.26e-05	-0.854819	0.0607005	0.928056	0.0223963	1.07343	0.0113358	0.79835	0.0493787	-2.4474	6.58e-09	-0.664528	0.207202	-0.519157	0.276099	-0.794234	0.100644	1.78288	2.32e-05	1.92825	8.73e-06	1.65317	0.000129379	0.145372	0.779403	83.9909	0.843106	-0.275078	0.574121	1.34561	0.000205459	-0.875483	0.0206184	0.874768	0.0185398	1.26267	0.000659056	1.35792	0.00020945	-2.22109
comp29476_c1	zinc finger fyve domain-containing protein 1-like	664	20	3.34e-13	0.679	9	F:voltage-gated chloride channel activity; C:integral component of membrane; F:metal ion binding; P:regulation of anion transmembrane transport; P:chloride transport; F:GTPase activity; P:metabolic process; P:ion transmembrane transport; F:GTP binding	-	0.158905	0.851064	-1.72675	0.0100033	-0.232414	0.771033	0.151465	0.898405	-0.302694	0.685076	-1.88565	0.00431603	-0.391319	0.700238	-0.00744033	1	-0.461599	0.61422	1.49433	0.0211053	1.87821	0.00623073	1.42405	0.0373713	0.383879	0.614008	14.9832	0.946137	-0.454158	0.547904	0.824494	0.231718	0.0412991	1	0.683695	0.3444	1.34229	0.0599709	1.1681	0.106594	-0.783195
comp35845_c0	zinc finger fyve domain-containing protein	1106	20	2.85e-49	0.7615	1	F:metal ion binding	-	0.118972	0.754302	0.923352	0.00864194	0.250037	0.486893	0.243339	0.53715	0.102771	0.78617	0.80438	0.025257	0.131065	0.808448	0.124367	0.763252	-0.0162007	0.985635	-0.673315	0.0617845	-0.680013	0.0628519	-0.82058	0.0239988	-0.0066981	0.989963	471.122	0.755595	-0.140568	0.710506	0.0564461	0.837926	0.221143	0.443321	0.0171445	0.955605	0.13612	0.611224	-0.497404	0.0241845	0.164697
comp33942_c0	zinc finger e-box-binding homeobox 1-like isoform x2	867	20	3.36e-16	0.489	1	F:binding	-	-1.68996	0.00137068	-2.73432	1.7e-06	-1.88137	0.000317864	-1.11909	0.0504013	-1.9572	0.000153648	-1.04436	0.100331	-0.191413	0.843051	0.570872	0.342802	-0.267241	0.748301	0.852945	0.177677	1.61523	0.0064515	0.777117	0.261065	0.762285	0.175009	229.432	0.933863	-0.838113	0.131796	-1.39419	0.00251873	-0.928979	0.0761313	-1.29073	0.00570612	-1.6525	0.000265199	0.0138065	0.995627	0.465211
comp25763_c0	zinc finger dna binding protein	1396	20	1.9e-23	0.4315	0	-		-2.06661	0.00179188	-3.27181	6.71e-07	-5.11072	1.5e-18	-0.429205	0.68994	-1.98288	0.00267491	-1.20521	0.0301482	-3.04412	2.98e-12	1.6374	0.0144205	0.0837213	0.931565	-1.83891	8.87e-05	2.84261	1.33e-05	1.28893	0.0219701	4.68152	4.5e-16	31.222	1.21e-12	-1.55368	0.0202998	-1.67909	0.00801785	-3.42585	1.6e-09	-4.76711	1.35e-18	-0.672295	0.406641	-1.88656	0.00284795	-1.74676
comp32367_c1	zinc finger dna binding protein	810	11	5.75e-17	0.5209	0	-		0.731443	0.11936	0.218433	0.732471	1.27793	0.00473829	5.28724	3.55e-09	1.54772	0.000857683	-0.513011	0.388407	0.546485	0.402993	4.5558	5.04e-07	0.81628	0.163392	1.0595	0.0403646	5.06881	3.69e-08	1.32929	0.0141629	4.00931	1.13e-05	19.2532	0.718039	-3.73952	5.75e-05	0.452044	0.322057	-0.0289148	1	0.698946	0.116754	5.20663	2.38e-09	0.451548	0.373871	-0.480958
comp32457_c0	zinc finger dna binding protein	1853	20	1.63e-171	0.483	0	-		2.50715	3.09e-10	6.23426	2.87e-13	3.10052	1.99e-14	1.83476	7.25e-06	-1.53138	6.35e-06	3.72711	4.58e-05	0.593373	0.381662	-0.672393	0.193397	-4.03853	1.12e-26	-3.13374	0.000753738	-4.39951	9.08e-07	-7.76564	1.34e-20	-1.26577	0.00858438	60.7218	6.3e-33	-3.36614	5.68e-19	2.61535	1.92e-07	6.1207	1.27e-12	2.41558	7.21e-07	1.41396	0.00496794	-1.8525	3.27e-05	3.50535
comp390211_c0	zinc finger dna binding protein	322	20	2.36e-12	0.5365	0	-		-1.73171	0.171884	-4.5646	4.55e-05	-3.19378	0.00420879	0	1	-5.14083	7.8e-07	-2.83289	0.00255719	-1.46207	0.205609	1.51853	0.253446	-3.40912	9.57e-05	1.37082	0.114942	4.35142	0.000105876	-0.576224	0.57834	2.9806	0.00773765	6.33437	0.0147337	-4.92764	2.86e-06	-1.45627	0.232752	-3.17169	0.00415146	-2.00994	0.0844791	0.498389	0.778945	-4.32149	2.21e-05	-1.71541
comp35132_c0	zinc finger cchc-type and rna-binding motif-containing protein 1	2141	20	1.03e-64	0.6195	11	P:RNA processing; F:nucleic acid binding; F:extracellular ligand-gated ion channel activity; F:metal ion binding; C:synapse; F:receptor activity; P:ion transport; C:membrane part; C:nucleus; C:plasma membrane; P:signal transduction	-	0.38845	0.166332	-0.139528	0.716483	0.129437	0.694821	0.259828	0.422546	0.229716	0.433195	-0.527978	0.0996943	-0.259013	0.50766	-0.128621	0.70882	-0.158734	0.696341	0.268965	0.424106	0.399357	0.228034	0.369244	0.295637	0.130392	0.683219	507.39	0.81247	-0.0301127	0.943723	0.148662	0.50292	-0.899319	8.61e-07	-0.0556329	0.827781	-0.145335	0.535432	-0.391532	0.0563758	-1.04798
comp40848_c0	zinc finger cchc domain-containing protein 9-like	3807	20	4.1e-71	0.584	2	F:zinc ion binding; F:nucleic acid binding	-	0.389815	0.136015	0.202134	0.547331	0.499901	0.0517171	1.72761	3.39e-13	0.794855	0.00106209	-0.18768	0.604544	0.110086	0.800275	1.3378	2.93e-08	0.40504	0.180062	0.297766	0.339895	1.52548	1.32e-08	0.592721	0.048147	1.22771	3.62e-07	573.279	0.360568	-0.932757	0.000171222	0.382538	0.131736	-0.273996	0.37986	0.260463	0.345375	2.24753	5.39e-23	0.218996	0.467965	-0.656533
comp36724_c0	zinc finger cchc domain-containing protein 8 homolog	2046	20	1.42e-52	0.549	1	F:binding	-	1.22817	6.71e-06	1.14466	0.000286807	0.339931	0.280257	0.351885	0.285555	0.995135	0.0002994	-0.0835063	0.865418	-0.888238	0.00294267	-0.876284	0.0018067	-0.233034	0.568566	-0.804731	0.0126307	-0.792777	0.0150326	-0.149527	0.749575	0.0119542	0.97671	1104.89	0.0378419	0.64325	0.0247908	0.973073	7.01e-05	0.410395	0.165966	0.273779	0.343144	0.337458	0.222145	0.0952689	0.794269	-0.562678
comp32038_c0	zinc finger cchc domain-containing protein 4	1323	20	9.66e-117	0.5815	2	F:metal ion binding; P:gene silencing by RNA	-	-0.59969	0.2665	-1.73163	0.00144282	-0.20832	0.742435	-0.232112	0.749266	-0.836835	0.100632	-1.13194	0.0450687	0.39137	0.607771	0.367578	0.541555	-0.237145	0.758345	1.52331	0.00432335	1.49952	0.00641372	0.894797	0.135915	-0.0237921	0.973481	66.3038	0.309878	-0.604723	0.262027	-0.601264	0.271186	-1.22122	0.021714	-0.561415	0.327048	-0.311155	0.625644	0.074546	0.934756	-0.619955
comp27200_c0	zinc finger cchc domain-containing protein 24-like isoform x2	1092	20	2.58e-80	0.7505	5	P:positive regulation of GTPase activity; F:nucleic acid binding; F:ARF guanyl-nucleotide exchange factor activity; P:regulation of ARF protein signal transduction; F:zinc ion binding	-	-1.20952	0.0567984	-0.560588	0.491966	-0.767393	0.262103	-1.43522	0.0273937	-1.83974	0.00202373	0.648933	0.414874	0.442128	0.631115	-0.225695	0.776486	-0.630215	0.409232	-0.206805	0.806679	-0.874629	0.239284	-1.27915	0.0708562	-0.667823	0.299049	24.9614	0.108856	-0.404519	0.546951	-1.51538	0.0124247	0.841412	0.321047	-0.676938	0.331683	-1.6377	0.00690104	-0.388296	0.643191	2.35679
comp23233_c0	zinc finger cchc domain-containing protein 2	2947	20	6.94e-43	0.633	1	F:metal ion binding	-	0.329238	0.215553	0.504028	0.0861519	0.431196	0.0985315	0.596567	0.0219665	0.294541	0.26523	0.174791	0.634736	0.101958	0.81639	0.267329	0.347894	-0.0346968	0.94232	-0.0728321	0.840594	0.0925384	0.829149	-0.209487	0.573382	0.165371	0.57202	447.462	0.715595	-0.302026	0.267217	0.225945	0.511678	0.37911	0.317187	0.226232	0.531394	0.62464	0.0449003	-0.272455	0.466592	0.153164
comp30256_c0	zinc finger ccch domain-containing protein 3	4114	20	2.35e-44	0.489	1	F:metal ion binding		0.369934	0.0506421	0.339902	0.123358	0.47656	0.0100632	0.304235	0.135763	0.370549	0.0469186	-0.030032	0.934205	0.106626	0.73092	-0.0656994	0.795853	0.000614442	1	0.136658	0.577836	-0.0356674	0.935671	0.0306464	0.936231	-0.172325	0.405448	1288.58	0.702361	0.0663138	0.778104	0.127529	0.598293	0.460133	0.04159	0.515939	0.0141824	-0.121303	0.642038	0.173786	0.509205	0.332604
comp44922_c0	zinc finger ccch domain-containing protein 18-like isoform x1	3872	20	5.88e-62	0.565	1	F:metal ion binding		0.69276	1.16e-05	0.223769	0.27353	0.7197	4.84e-06	0.240901	0.193531	0.809607	1.97e-07	-0.468991	0.0134182	0.0269396	0.933391	-0.45186	0.00597361	0.116847	0.633455	0.495931	0.00743011	0.0171312	0.9889	0.585838	0.00160801	-0.478799	0.00298754	2319.25	0.719426	0.568707	0.000379373	0.457766	0.108166	-0.165005	0.703326	0.429033	0.144934	-0.200401	0.542123	0.209991	0.549019	-0.62277
comp29214_c0	zinc finger ccch domain-containing protein 15 homolog	1567	20	1.54e-107	0.599	3	C:integral component of membrane; F:nucleic acid binding; F:metal ion binding	-	1.12008	5.85e-05	0.813395	0.0137952	0.895831	0.00161119	0.163028	0.676339	1.18481	1.76e-05	-0.306684	0.438506	-0.224248	0.621469	-0.957051	0.000677443	0.0647264	0.90205	0.0824357	0.845213	-0.650367	0.0549309	0.37141	0.345833	-0.732803	0.0102222	3548.89	0.456421	1.02178	0.000244297	0.886679	0.000761851	0.0994473	0.839927	0.656787	0.0162247	0.147753	0.665203	0.346296	0.267842	-0.787231
comp37009_c0	zinc finger ccch domain-containing protein 14 isoform x5	4330	20	6.63e-28	0.5215	6	C:nucleolus; P:regulation of gene expression; F:poly(A) RNA binding; F:protein binding; C:nucleoplasm; C:cytoplasm	-	0.288131	0.235209	0.298189	0.2889	0.940229	1.43e-05	0.485776	0.0407294	1.3872	4.52e-11	0.0100582	0.991942	0.652098	0.0068098	0.197645	0.454331	1.09907	5.46e-07	0.64204	0.012037	0.187587	0.553036	1.08901	8.74e-06	-0.454453	0.0475045	1674.71	0.086251	0.901423	3.35e-05	0.135966	0.611129	0.0674151	0.881756	0.706065	0.00173036	0.331621	0.17893	1.26468	3.55e-09	-0.0685507
comp29050_c0	zinc finger ccch domain-containing protein 13-like	5118	20	8.06e-36	0.421	1	F:binding	-	-0.446978	0.0862435	-0.447465	0.135849	-0.440592	0.0944067	-0.00921905	1	-0.304079	0.255768	-0.000486763	1	0.00638602	0.990338	0.437759	0.100899	0.142899	0.709638	0.00687278	0.987544	0.438246	0.154589	0.143386	0.719719	0.431373	0.0983137	355.052	0.716159	-0.29486	0.284628	-0.425241	0.116991	0.280989	0.417114	-0.362798	0.202218	0.518023	0.0583612	-0.125677	0.72855	0.70623
comp25122_c0	zinc finger ccch domain-containing protein 11a-like isoform x2	3169	20	5.97e-42	0.747	2	C:integral component of membrane; F:metal ion binding	-	0.825315	0.00188475	1.23955	3.64e-05	0.45146	0.106133	1.1385	3.02e-05	0.217288	0.462252	0.414231	0.245258	-0.373855	0.296721	0.313187	0.33101	-0.608027	0.0429637	-0.788087	0.0108677	-0.101045	0.839495	-1.02226	0.000846874	0.687042	0.013977	142.167	0.521615	-0.921214	0.000764219	0.555641	0.0642222	1.46384	4.11e-07	0.348903	0.283553	1.08864	0.000194925	0.0945569	0.826645	0.908198
comp35823_c2	zinc finger c4h2 domain-containing protein isoform x2	2089	20	1.1e-87	0.7	1	F:zinc ion binding	-	0.323898	0.149026	0.242244	0.371428	0.48392	0.0253821	1.11686	7.8e-08	0.424735	0.0487117	-0.0816544	0.816639	0.160022	0.634784	0.79296	0.000197819	0.100837	0.766785	0.241677	0.368972	0.874614	0.000255115	0.182491	0.566314	0.632938	0.00321293	456.17	0.866727	-0.692123	0.00127068	0.232161	0.318997	0.348065	0.164043	0.615533	0.00366274	1.07285	1.81e-07	0.516424	0.0193274	0.115904
comp171709_c0	zinc finger bed domain-containing protein partial	1049	20	0	0.5475	1	F:binding	-	-2.76659	0.00221063	1.18946	0.401544	-2.73917	0.00229551	1.16578	0.437997	-3.80905	8.7e-06	3.95604	0.000264384	0.0274199	0.984055	3.93237	0.000226228	-1.04247	0.176753	-3.92862	0.000248523	0	1	-4.99851	1.78e-06	3.90495	0.000213294	7.05412	0.152193	-4.97483	1.31e-06	-4.00868	5.08e-05	0.662361	0.757707	-4.01754	4.48e-05	0.507182	0.773916	-3.53176	0.000519257	4.67104
comp34619_c0	zinc finger bed domain-containing protein partial	3440	20	4.9e-35	0.42	3	F:nucleic acid binding; F:protein dimerization activity; F:DNA binding		-1.28499	1.89e-09	-1.41525	3.85e-09	-0.340046	0.169325	-1.21801	1.85e-08	-0.197584	0.440494	-0.130261	0.70261	0.944945	2.25e-05	0.0669853	0.832432	1.08741	7.51e-07	1.07521	8.27e-06	0.197246	0.524831	1.21767	4.4e-07	-0.87796	5.11e-05	581.478	0.673059	1.02042	2.32e-06	-1.45927	1.72e-06	-1.76232	4.57e-09	-0.230361	0.556158	-1.02652	0.0011205	-0.609394	0.0793463	-0.303053
comp40186_c0	zinc finger bed domain-containing protein partial	3168	20	7.11e-34	0.5455	2	F:nucleic acid binding; F:protein dimerization activity		-1.94073	1.69e-06	-1.28288	0.00755701	-2.77309	5.74e-13	-3.91897	2.14e-25	-1.39517	0.00094025	0.657843	0.15389	-0.832364	0.0335155	-1.97824	1.12e-09	0.545557	0.235073	-1.49021	0.000155959	-2.63608	1.86e-12	-0.112286	0.869454	-1.14588	0.000413064	77.3468	0.000128828	2.5238	1.76e-14	-1.46025	1.86e-06	-1.1578	0.000412176	-2.12438	1.69e-13	-3.38354	3.93e-34	-0.686276	0.0570129	0.302455
comp456067_c0	zinc finger bed domain-containing protein partial	218	14	9.34e-07	0.51	2	F:nucleic acid binding; F:protein dimerization activity		0	1	0	1	-1.38479	0.347731	-6.50522	1.02e-08	0	1	0	1	-1.49523	0.419646	-6.61565	4.12e-09	0	1	-1.24788	0.404472	-6.3683	2.79e-08	0	1	-5.12043	9.34e-08	5.54179	0.385057	6.6039	4.09e-09	0	1	0	1	0	1	-6.75744	4.76e-09	0	1	0
comp33260_c0	zinc finger bed domain-containing protein 6-like	483	1	0.000436	0.49	0	-		-5.66531	5.47e-11	0	1	-7.65931	7.14e-20	-5.96071	4.94e-12	-5.69375	4.04e-11	5.44597	6.6e-10	-1.994	1.59e-07	-0.295392	0.561622	-0.0284346	0.977855	-7.43997	3.07e-18	-5.74136	6.93e-11	-5.47441	5.82e-10	1.6986	8.71e-06	54.6678	2.72e-07	0.266957	0.587953	-5.65153	2.03e-11	-0.375732	0.863439	-7.65647	8.66e-21	-6.49505	5.56e-15	-5.76731	6.61e-12	5.27579
comp23310_c1	zinc finger bed domain-containing protein 4-like isoform x2	292	3	0.000142	0.6233	0	-		-0.67003	0.684076	0	1	-3.73101	0.00399639	0	1	-1.98043	0.155611	0.519576	0.792142	-3.06098	0.0343625	0.534011	0.769917	-1.3104	0.473176	-3.58056	0.00627833	0	1	-1.82997	0.24555	3.59499	0.00487453	1.21832	0.251219	-1.84441	0.192569	0.263134	0.866493	1.68121	0.300576	-2.96405	0.00461132	1.55111	0.284802	-0.684653	0.656463	1.41808
comp17827_c0	zinc finger bed domain-containing protein 4-like	956	20	2.77e-22	0.605	2	F:nucleic acid binding; F:protein dimerization activity	-	-3.22251	0.00320655	-2.29403	0.0657727	-5.68553	1.51e-08	-2.77489	0.0190252	-2.23427	0.0537457	0.928475	0.400646	-2.46302	0.000709877	0.447617	0.678056	0.988238	0.373216	-3.3915	4.34e-05	-0.480857	0.717975	0.0597638	0.980983	2.91064	0.000123133	8.00499	7.4e-06	0.540621	0.614655	-3.82529	0.000285825	-2.1886	0.0910039	-6.61278	1.34e-11	-1.79294	0.161084	-1.93032	0.132583	1.63669
comp19912_c0	zinc finger bed domain-containing protein 4-like	978	20	2.88e-17	0.6115	2	F:nucleic acid binding; C:membrane	-	-0.431203	0.746861	1.27077	0.380673	-1.51052	0.161484	1.25331	0.412853	-4.75033	1.07e-07	1.70198	0.224237	-1.07932	0.411625	1.68451	0.206101	-4.31913	2.64e-07	-2.78129	0.0197743	0	1	-6.02111	1.68e-08	2.76383	0.0173302	7.68951	1.1e-05	-6.00364	1.24e-08	-2.29584	0.0793652	0	1	-3.91499	0.00108364	0	1	-3.70796	0.00248817	2.33065
comp17827_c1	zinc finger bed domain-containing protein 1-like	880	20	2.58e-56	0.542	1	F:nucleic acid binding	-	-2.53533	0.0438417	-2.12818	0.122686	-5.21801	4.24e-06	-2.10097	0.131836	-0.488237	0.760844	0.40715	0.807175	-2.68268	0.0122032	0.434359	0.771431	2.04709	0.146208	-3.08983	0.00434719	0.0272089	1	1.63994	0.270458	3.11704	0.0024261	5.21362	2.52e-05	1.61274	0.219167	-2.85844	0.0136039	-1.89936	0.183642	-6.07863	3.88e-09	-1.87489	0.153253	-1.55333	0.276333	0.959086
comp195536_c0	zinc finger bed domain-containing protein 1-like	666	20	2.83e-15	0.6545	3	C:integral component of membrane; F:protein dimerization activity; F:DNA binding	-	-2.22496	0.00217509	1.7091	0.152114	-5.05494	4.12e-15	-0.526863	0.645882	-2.96813	1.62e-05	3.93406	7.08e-05	-2.82998	2.06e-09	1.6981	0.019146	-0.743167	0.262063	-6.76405	1.6e-13	-2.23597	0.0522584	-4.67723	1.24e-06	4.52808	4.7e-13	22.7792	6.91e-06	-2.44126	0.00031536	-3.55933	2.43e-05	0.449542	0.823393	-5.9377	4.42e-14	-2.41553	0.00897168	-3.41077	6.41e-05	4.00887
comp24242_c0	zinc finger bed domain-containing protein 1-like	3571	20	0	0.617	1	F:nucleic acid binding	-	0.491012	0.00470766	0.325801	0.118829	0.355183	0.049148	0.42682	0.0187711	0.520269	0.00238047	-0.165211	0.502653	-0.135829	0.621469	-0.064192	0.789229	0.0292574	0.929403	0.029382	0.912257	0.101019	0.707082	0.194468	0.43162	0.0716369	0.739943	1496.48	0.487874	0.0934494	0.658153	0.271035	0.0988516	0.379206	0.024247	0.221472	0.200248	-0.121521	0.51926	0.350967	0.0337978	0.108171
comp26356_c1	zinc finger bed domain-containing protein 1-like	1522	20	6.7e-38	0.4865	1	F:binding	-	2.26605	0.0522541	1.91751	0.121538	-4.04849	9.89e-09	1.88873	0.138021	-5.97127	1.69e-18	0	1	-6.31453	7.96e-11	0	1	-8.23732	2.85e-18	-5.966	1.76e-09	0	1	-7.88878	4.03e-16	5.93722	1.57e-09	37.2415	0.000142033	-7.86	3.61e-16	0	1	0	1	-6.64753	1.89e-11	0	1	-8.31699	1.14e-17	0
comp27080_c0	zinc finger bed domain-containing protein 1-like	700	20	2.11e-14	0.5065	1	F:binding	-	-1.86147	0.0465919	0.308988	0.849943	-2.43406	0.00640614	1.66125	0.220636	-2.33273	0.00889558	2.17046	0.0390173	-0.572588	0.634644	3.52273	0.00137349	-0.471254	0.689116	-2.74305	0.00524249	1.35227	0.352139	-2.64172	0.00974791	4.09532	0.000119467	6.00243	0.937251	-3.99398	0.000202431	-4.82513	8.43e-06	0	1	-4.70744	1.41e-05	0	1	-4.04087	0.000302062	4.86583
comp28289_c0	zinc finger bed domain-containing protein 1-like	1185	20	1.55e-57	0.545	1	F:nucleic acid binding	-	-3.94383	2.42e-06	-0.831743	0.506761	-5.34601	2.88e-11	-0.584235	0.687683	-4.90696	1.43e-09	3.11209	0.00010593	-1.40218	0.0142749	3.3596	3.55e-05	-0.96313	0.124931	-4.51427	2.44e-09	0.247507	0.888674	-4.07522	1.28e-07	4.76177	7.45e-10	20.8527	0.532853	-4.32273	3.5e-08	-4.5048	1.52e-09	-0.767515	0.568451	-5.13987	2.32e-12	-1.31452	0.180682	-3.91916	2.68e-07	3.73729
comp40517_c0	zinc finger bed domain-containing protein 1-like	4101	20	1.59e-73	0.5675	1	F:nucleic acid binding	-	0.273902	0.125449	-0.711277	0.000107881	0.0398017	0.861128	-0.0473795	0.866949	0.269292	0.126868	-0.985179	2.14e-08	-0.234101	0.297241	-0.321282	0.0737579	-0.00460994	0.996844	0.751079	2.46e-05	0.663897	0.000324153	0.980569	2.77e-08	-0.0871813	0.668924	483.048	0.279603	0.316672	0.0738698	0.245303	0.15228	-0.312885	0.0835988	0.161564	0.386722	0.177782	0.337401	0.705492	7.86e-06	-0.558188
comp462697_c0	zinc finger bed domain-containing protein 1-like	286	2	5.53e-06	0.635	0	-		-3.3396	0.00931845	0	1	-3.79947	0.00254354	0	1	0	1	3.19123	0.0165818	-0.459864	0.80816	3.19227	0.0133497	3.43146	0.0128107	-3.65109	0.00420419	0	1	0	1	3.65213	0.00335413	1.50778	0.00337112	0	1	-3.4509	0.00486971	0.815033	0.709496	-1.98419	0.143966	0.703682	0.689531	0.859667	0.639427	4.26593
comp36523_c0	zinc finger and scan domain-containing protein 4	3175	13	8.21e-05	0.6108	7	F:metal ion binding; F:nucleic acid binding; P:regulation of transcription, DNA-templated; F:transcription factor activity, sequence-specific DNA binding; F:molecular_function; P:biological_process; C:cellular_component		0.17049	0.428542	-0.594838	0.005787	-0.148488	0.508874	0.528376	0.0070957	0.0913005	0.687675	-0.765328	0.000244288	-0.318978	0.179735	0.357886	0.0762209	-0.0791894	0.797551	0.44635	0.041686	1.12321	2.96e-08	0.686139	0.00128478	0.676864	0.000263579	1046.52	0.322831	-0.437075	0.0243276	0.120428	0.602177	-0.721234	0.000197022	-0.21299	0.345274	0.380428	0.0656472	0.0679196	0.816477	-0.841663
comp28410_c1	zinc finger and scan domain-containing protein 22	878	20	1.12e-69	0.4555	2	F:metal ion binding; F:nucleic acid binding		-0.86021	0.222231	-1.53343	0.0355776	-0.108761	0.907361	-0.527671	0.54743	-0.612509	0.400467	-0.673224	0.407771	0.751449	0.395866	0.332539	0.689899	0.247701	0.809366	1.42467	0.0435412	1.00576	0.192503	0.920925	0.248481	-0.41891	0.588679	14.9847	0.576674	-0.0848378	0.93281	-0.899379	0.263513	-0.0912056	0.981916	0.0152846	0.989734	-1.32499	0.0894736	0.47668	0.653167	0.808173
comp30386_c0	zinc finger and scan domain-containing protein 22	864	20	7.49e-99	0.8655	2	F:metal ion binding; F:nucleic acid binding	-	0.517986	0.309056	-0.812631	0.117066	0.377563	0.477709	0.664655	0.236239	0.645409	0.19021	-1.33062	0.00806628	-0.140423	0.870322	0.146669	0.834613	0.127423	0.880406	1.19019	0.0151829	1.47729	0.00456837	1.45804	0.00389019	0.287093	0.618205	26.0535	0.702051	-0.0192467	0.990389	-0.881339	0.132827	-0.302996	0.751002	-0.612059	0.337489	-1.1193	0.0545897	0.47202	0.541921	0.578343
comp2795_c0	zinc finger and scan domain-containing protein 10 isoform x1	279	20	3.06e-08	0.5935	2	F:metal ion binding; F:nucleic acid binding	-	0.3266	0.755882	-1.53864	0.0730127	-0.654843	0.470297	-1.29535	0.136706	1.2478	0.203513	-1.86524	0.0298971	-0.981444	0.362168	-1.62195	0.0484918	0.921201	0.474292	0.883799	0.286251	0.243288	0.835732	2.78644	0.00242559	-0.640511	0.428551	5.47724	0.0532409	2.54316	0.0035371	-0.0206407	0.995501	-1.3913	0.108866	-0.818858	0.35057	-0.873079	0.329812	0.27077	0.830745	-1.37066
comp28351_c0	zinc finger and scan domain containing 2-like isoform x2	3373	20	7.64e-109	0.5275	1	F:binding	-	-0.775085	0.000410814	-0.343972	0.212331	-0.73274	0.000849029	-0.28012	0.298368	-0.590501	0.00803718	0.431113	0.110714	0.0423454	0.919335	0.494965	0.0319305	0.184584	0.554988	-0.388767	0.141495	0.0638522	0.88115	-0.246529	0.430178	0.45262	0.0472211	282.815	0.658925	-0.310381	0.198228	-0.881001	5.2e-07	-0.150948	0.58967	-0.492954	0.00836313	-0.421014	0.0309833	-0.557992	0.00293878	0.730054
comp32896_c0	zinc finger and btb domain-containing protein 49-like	2725	20	1.13e-141	0.5885	1	F:binding	-	0.362831	0.312312	-0.159449	0.738347	-0.012675	0.980141	0.933386	0.00811583	0.247622	0.501716	-0.52228	0.201176	-0.375506	0.410659	0.570555	0.122274	-0.115209	0.832863	0.146774	0.740875	1.09284	0.0039814	0.407072	0.356158	0.946061	0.00493072	94.9888	0.565825	-0.685764	0.0526034	0.332487	0.463544	0.428507	0.423141	0.217503	0.663761	1.02629	0.0137159	-0.108715	0.859081	0.0960208
comp35833_c1	zinc finger and btb domain-containing protein 49	595	20	1.08e-06	0.604	12	F:metal ion binding; F:nucleic acid binding; C:nucleus; F:DNA binding; F:sequence-specific DNA binding; F:transcription factor activity, sequence-specific DNA binding; F:molecular_function; C:cellular_component; P:regulation of transcription, DNA-templated; C:intracellular; P:transcription, DNA-templated; P:biological_process		-1.4688	0.0111327	-0.801444	0.262854	-1.06563	0.0793786	-0.542338	0.498674	-1.19132	0.0438654	0.667353	0.326422	0.403167	0.603122	0.926459	0.123979	0.277472	0.724442	-0.264185	0.712365	0.259106	0.774911	-0.389881	0.626038	0.523291	0.411189	12.61	0.88189	-0.648987	0.300594	-1.46276	0.00712523	-0.490993	0.559036	-1.0722	0.0614114	-0.4266	0.558515	-1.50496	0.0065452	0.971769
comp29470_c0	zinc finger and btb domain-containing protein 48	475	20	1.26e-06	0.5385	11	F:metal ion binding; F:nucleic acid binding; C:cytoplasm; C:nucleoplasm; F:zinc ion binding; F:transcription factor activity, sequence-specific DNA binding; C:nucleus; F:DNA binding; P:regulation of transcription, DNA-templated; F:protein binding; P:transcription, DNA-templated		0.545	0.263158	0.972771	0.0689249	-0.321493	0.536724	0.421732	0.457298	0.217366	0.680808	0.427772	0.507616	-0.866493	0.0989382	-0.123267	0.852968	-0.327634	0.620379	-1.29426	0.0106199	-0.551039	0.365591	-0.755405	0.199029	0.743226	0.113238	47.2599	0.335692	-0.204366	0.718369	0.602709	0.180743	0.47882	0.389564	0.148984	0.784385	0.944366	0.0378917	-0.853905	0.0489578	-0.123889
comp167252_c0	zinc finger and btb domain-containing protein 41	288	20	1.03e-09	0.5435	1	F:binding	-	0.78925	0.26838	0.506486	0.559376	0.662603	0.363632	0.569311	0.5021	1.1351	0.0997346	-0.282764	0.787687	-0.126647	0.920368	-0.219939	0.817823	0.345846	0.749485	0.156117	0.868571	0.0628255	0.994292	0.628611	0.515398	-0.0932918	0.917277	12.1533	0.626946	0.565785	0.4795	1.3144	0.0431522	-0.443387	0.600601	0.349212	0.629794	0.839905	0.230837	-0.111201	0.908741	-1.75779
comp30591_c0	zinc finger and btb domain-containing protein 40 isoform x3	1974	20	6.11e-35	0.448	2	C:integral component of membrane; C:membrane		-0.794749	0.124395	-1.79655	0.000963539	-0.378421	0.517537	-0.119419	0.889602	-0.626939	0.229933	-1.0018	0.0869322	0.416327	0.579987	0.675329	0.210918	0.16781	0.837637	1.41813	0.00945003	1.67713	0.00205879	1.16961	0.044289	0.259002	0.661222	191.032	0.741305	-0.50752	0.352564	-0.749489	0.0902162	-0.206536	0.774027	-0.183379	0.740384	-0.320077	0.536173	0.248569	0.669854	0.542953
comp34633_c0	zinc finger and btb domain-containing protein 40	4801	20	1.17e-13	0.359	4	F:metal ion binding; F:nucleic acid binding; F:zinc ion binding; C:nucleus		0.0908975	0.70575	0.303998	0.20992	-0.0535427	0.838284	-0.0101049	1	0.0222432	0.938094	0.2131	0.432012	-0.14444	0.644851	-0.101002	0.691742	-0.0686543	0.834677	-0.357541	0.1302	-0.314103	0.204295	-0.281755	0.28742	0.0434379	0.865147	660.992	0.809536	0.0323481	0.910603	-0.115392	0.635211	-0.0624299	0.877532	-0.201143	0.398129	-0.0128989	0.999006	-0.470604	0.0277431	0.0529619
comp414691_c0	zinc finger and btb domain-containing protein 34-like	265	20	5.57e-11	0.635	5	C:integral component of membrane; P:homophilic cell adhesion via plasma membrane adhesion molecules; F:nucleic acid binding; F:calcium ion binding; C:plasma membrane	-	1.82268	0.0174199	0.147198	0.909413	2.4923	0.00125021	-0.115753	0.936543	1.64323	0.0290379	-1.67548	0.0541322	0.66962	0.614091	-1.93843	0.0120427	-0.179448	0.904586	2.3451	0.00529694	-0.262951	0.816994	1.49604	0.0944668	-2.60805	0.000681697	8.59106	0.450577	1.75899	0.0208578	1.58747	0.0405668	-0.484569	0.633957	2.52207	0.00178128	-0.691742	0.368394	1.34289	0.103498	-2.07204
comp19412_c1	zinc finger and btb domain-containing protein 24-like	320	1	0.000919	0.46	0	-		2.18466	0.0106961	1.75336	0.0629397	2.06324	0.0124964	2.99664	0.00288729	0.904535	0.272734	-0.431301	0.75705	-0.121417	0.946223	0.811979	0.528804	-1.28012	0.241817	0.309884	0.800675	1.24328	0.331374	-0.848822	0.471558	0.933396	0.430179	4.24739	0.274174	-2.0921	0.0435549	1.91834	0.0434303	1.54091	0.152408	1.87131	0.0494083	2.41304	0.0157735	1.54875	0.127535	-0.377437
comp39974_c0	zinc finger and btb domain-containing protein 24	5141	20	1.01e-46	0.4	3	F:metal ion binding; F:nucleic acid binding; F:DNA binding		-0.571685	0.00136678	-0.0702913	0.807713	-0.339488	0.0733883	2.48207	1.68e-37	-0.0991717	0.644237	0.501393	0.016287	0.232197	0.339412	3.05376	5.12e-58	0.472513	0.0152296	-0.269197	0.223871	2.55236	4.95e-34	-0.0288804	0.939411	2.82156	1.3e-49	497.323	0.290841	-2.58124	4.72e-41	-0.553678	0.0068117	0.116628	0.730098	-0.336826	0.125849	2.45396	4.86e-32	-0.281973	0.23378	0.670307
comp19640_c0	zinc finger and btb domain-containing protein 20-like	2015	20	3e-68	0.705	3	F:DNA binding; F:zinc ion binding; P:DNA integration	-	-0.389339	0.245663	0.678489	0.0761192	-0.366243	0.28443	0.758131	0.0351715	-0.795138	0.00886306	1.06783	0.0028651	0.023096	0.969685	1.14747	0.000460922	-0.405799	0.284549	-1.04473	0.00302879	0.0796415	0.912334	-1.47363	1.73e-05	1.12437	0.000498299	78.3535	0.243644	-1.55327	8.17e-07	-0.461747	0.187394	1.08185	0.00295131	-0.414902	0.258163	0.58237	0.118433	-0.255516	0.550786	1.5436
comp23968_c0	zinc finger and btb domain-containing protein 14 isoform x2	3400	20	5.59e-130	0.578	1	F:binding	-	-0.117349	0.741232	-0.109252	0.8107	-0.249583	0.451788	1.04402	0.000714994	-0.818737	0.00336673	0.00809746	0.999352	-0.132234	0.788288	1.16137	0.000100692	-0.701388	0.0226096	-0.140332	0.720405	1.15328	0.000577742	-0.709485	0.0346359	1.29361	9.29e-06	147.787	0.0739116	-1.86276	5.53e-11	-0.330105	0.319078	0.193928	0.690718	-0.156411	0.681999	0.505363	0.131907	-0.445786	0.193161	0.524033
comp40822_c0	zinc finger 1	4212	20	1.4e-97	0.6235	2	F:zinc ion binding; C:integral component of membrane	-	0.832906	3.25e-10	0.538341	0.000616214	0.28602	0.0477157	1.87183	4.79e-43	0.41896	0.00233681	-0.294565	0.087085	-0.546887	0.000115832	1.03892	2e-13	-0.413946	0.00577667	-0.252322	0.134545	1.33349	4.28e-18	-0.119381	0.57298	1.58581	2.49e-31	793.691	0.485626	-1.45287	5.48e-26	0.535101	0.00139	0.288726	0.143471	0.0377536	0.868279	1.482	1.8e-20	0.102208	0.655077	-0.246375
comp10516_c0	zinc finger	492	20	2.14e-05	0.573	3	F:metal ion binding; F:nucleic acid binding; F:DNA binding		0.250898	0.727798	1.20256	0.105	0.0955466	0.905175	1.28387	0.0780418	0.283097	0.686882	0.951666	0.232952	-0.155351	0.884928	1.03297	0.156482	0.0321993	0.985074	-1.10702	0.131776	0.0813055	0.980878	-0.919466	0.267885	1.18832	0.0834037	11.2018	0.841139	-1.00077	0.16327	1.18934	0.0397574	0.405257	0.617442	0.610838	0.312673	1.94968	0.00286625	-0.149806	0.850112	-0.78408
comp16034_c0	zinc finger	1294	20	4.67e-53	0.6475	3	F:nucleic acid binding; C:nucleus; F:zinc ion binding	-	-0.452894	0.456119	-1.04345	0.0916308	-0.635601	0.280321	-0.124666	0.898625	-0.920572	0.0906442	-0.590558	0.3945	-0.182707	0.849193	0.328227	0.624449	-0.467678	0.522536	0.407851	0.54402	0.918786	0.153369	0.12288	0.898825	0.510935	0.39296	44.4561	0.71504	-0.795905	0.159374	-0.0159985	0.99195	0.327941	0.690718	-0.388589	0.522723	-0.226671	0.740971	-0.211171	0.77263	0.343939
comp27381_c0	zinc finger	577	19	2.44e-05	0.4268	4	F:metal ion binding; F:nucleic acid binding; F:zinc ion binding; C:nucleus		1.86028	7.97e-05	2.38123	2.41e-05	0.612853	0.201979	-0.0306786	0.997756	5.1112	1.16e-11	0.520954	0.497687	-1.24742	0.0204014	-1.89096	7.14e-05	3.25092	0.000100038	-1.76838	0.00201955	-2.41191	1.76e-05	2.72997	0.00232237	-0.643532	0.175685	23.7523	6.52e-09	5.14188	9.55e-12	2.41582	4.54e-06	1.5702	0.00311834	0.881897	0.083176	-0.289256	0.625233	4.80018	5.41e-10	-0.845619
comp32603_c0	zinc finger	1499	20	9.58e-06	0.5995	9	F:metal ion binding; F:nucleic acid binding; F:zinc ion binding; C:nucleus; P:regulation of transcription, DNA-templated; P:transcription, DNA-templated; F:RNA polymerase II core promoter proximal region sequence-specific DNA binding; C:intracellular; F:DNA binding		0.691385	0.00884968	1.40573	3.19e-06	0.639387	0.0148321	0.850143	0.00240784	0.655145	0.0124456	0.714342	0.0311272	-0.0519983	0.918529	0.158758	0.657453	-0.0362398	0.944981	-0.766341	0.0158644	-0.555584	0.118287	-0.750582	0.0243177	0.210756	0.513318	77.4331	0.973945	-0.194998	0.555692	0.513026	0.091208	1.0852	0.000318729	0.566639	0.0621283	0.736301	0.0160562	0.41347	0.217072	0.572176
comp33581_c2	zinc finger	432	10	1.84e-11	0.459	1	F:binding	-	-0.0818351	0.943138	-1.61593	0.0497057	0.0811312	0.941428	-0.0412473	1	-0.472553	0.589097	-1.5341	0.0633448	0.162966	0.90845	0.0405878	0.985695	-0.390718	0.736111	1.69707	0.0314357	1.57469	0.064753	1.14338	0.191026	-0.122378	0.905815	7.88674	0.596268	-0.431306	0.641695	-0.584116	0.495563	-0.892423	0.351747	-0.565609	0.526715	-0.70754	0.428577	0.172174	0.894766	-0.308307
comp34575_c0	zinc finger	2358	20	4.76e-117	0.7385	2	F:metal ion binding; F:nucleic acid binding	-	1.14208	7.99e-08	0.14643	0.640568	1.09753	2.52e-07	0.773804	0.000504988	0.955186	8.53e-06	-0.995653	4.67e-05	-0.0445492	0.91793	-0.368279	0.126703	-0.186897	0.561775	0.951104	9.53e-05	0.627374	0.0148699	0.808756	0.00136308	-0.32373	0.176354	1032.21	0.670022	0.181382	0.482897	0.685553	0.00728851	-0.0781659	0.875062	0.807435	0.00134455	0.0811025	0.824657	0.35901	0.219157	-0.763719
comp32661_c0	zinc c2h2 type family protein	997	20	4.99e-07	0.592	2	F:metal ion binding; F:nucleic acid binding		0.402331	0.421402	0.586036	0.291222	0.210965	0.700657	-0.0976521	0.904058	0.539556	0.257491	0.183705	0.800963	-0.191366	0.804649	-0.499983	0.323512	0.137224	0.859545	-0.375071	0.515817	-0.683688	0.222947	-0.0464807	0.964641	-0.308617	0.547868	40.7246	0.603161	0.637208	0.18468	-0.0668374	0.902181	-0.390284	0.465652	-0.0364642	0.947488	0.0823657	0.909344	-0.949193	0.0162465	-0.323447
comp196774_c0	zgc:174680 protein	1513	20	1.45e-43	0.6005	4	F:nucleic acid binding; P:DNA integration; P:biological_process; C:cellular_component		-4.96727	4.74e-11	0.645629	0.659169	-5.59589	5.22e-14	-2.64493	0.0024803	-4.96143	4.76e-11	5.6129	4.22e-10	-0.628622	0.171295	2.32234	2.22e-06	0.00583768	1	-6.24152	1.91e-12	-3.29056	0.0010123	-5.60706	4.9e-10	2.95096	3.88e-10	27.7216	0.14854	-2.3165	2.21e-06	-5.06527	2.66e-11	0.918053	0.588806	-4.88167	1.42e-10	-2.39861	0.00678874	-5.00267	4.87e-11	5.98332
comp37996_c0	zf-h2c2_2 domain-containing protein	2594	20	1.06e-22	0.6345	4	F:metal ion binding; F:nucleic acid binding; C:intracellular; P:regulation of transcription, DNA-templated	-	-0.775052	0.00172365	1.09924	9.57e-05	-0.745078	0.00266351	-0.327369	0.259697	-0.555039	0.0274384	1.87429	1.14e-12	0.029974	0.950664	0.447683	0.0895638	0.220013	0.531185	-1.84432	2.49e-12	-1.42661	1.48e-07	-1.65428	5.82e-10	0.417709	0.108516	701.941	0.59131	-0.22767	0.41959	-0.814172	0.00269369	0.300213	0.411102	-0.80381	0.0031659	0.00342026	1	-0.962658	0.000332627	1.11439
comp36561_c0	z band alternatively spliced pdz-motif protein isoform b	1589	20	4.97e-29	0.6575	5	C:Z disc; P:myofibril assembly; F:muscle alpha-actinin binding; P:mesoderm development; F:protein phosphatase 1 binding	-	-1.2259	0.0151742	-2.14731	8.58e-05	-1.08936	0.0343345	-1.70684	0.000572074	-3.48567	4.37e-14	-0.921413	0.130178	0.136545	0.882876	-0.480939	0.40082	-2.25977	3.28e-06	1.05796	0.0674921	0.440473	0.516327	-1.33836	0.0206984	-0.617484	0.249752	629.113	6.76e-07	-1.77883	0.000205661	-1.08994	0.0703409	-0.888934	0.201409	-0.553574	0.415953	-2.2073	8.31e-05	-1.90253	0.000930804	0.201008
comp28977_c0	yy1-associated factor 2	1934	20	4.72e-28	0.531	1	F:zinc ion binding		0.979532	0.000352999	0.867449	0.00658881	0.69568	0.014096	0.424368	0.176243	1.05096	0.000102716	-0.112083	0.808071	-0.283852	0.494465	-0.555164	0.056842	0.0714321	0.887884	-0.171769	0.653828	-0.443081	0.204321	0.183515	0.677396	-0.271312	0.385556	1623.98	0.322515	0.626596	0.0269996	0.781608	0.000598007	0.173371	0.616706	0.582071	0.0134548	0.347102	0.165391	0.170115	0.573469	-0.608238
comp38533_c0	yth domain-containing protein 1	5287	20	4.01e-90	0.523	0	-		0.551737	0.0201321	0.805833	0.00238357	0.338524	0.182219	0.411937	0.108336	0.966579	1.82e-05	0.254097	0.431366	-0.213212	0.548652	-0.1398	0.633529	0.414842	0.138911	-0.467309	0.0934791	-0.393896	0.175272	0.160745	0.662405	0.0734129	0.803876	1178.3	0.013094	0.554641	0.0192525	0.564122	0.0199631	0.321322	0.278389	0.280122	0.301738	0.878988	0.000158183	0.579614	0.0193303	-0.2428
comp19634_c0	yth domain-containing family protein 3 isoform x3	3496	20	8.19e-99	0.8575	0	-		0.00296596	1	-0.136988	0.780864	0.34959	0.331613	-0.00405041	1	0.422289	0.213095	-0.139954	0.785575	0.346624	0.452702	-0.00701637	1	0.419323	0.307449	0.486578	0.21275	0.132938	0.799572	0.559277	0.172213	-0.35364	0.314914	421.174	0.892471	0.426339	0.216085	-0.116136	0.707049	0.464821	0.113275	0.157077	0.619225	-0.181358	0.559235	0.814049	0.0014973	0.580957
comp39489_c1	yokozuna protein	1666	20	1.13e-19	0.537	1	F:binding	-	-1.52867	0.00255179	1.02748	0.166034	-1.1703	0.0254353	0.452823	0.576992	-0.722604	0.196913	2.55616	3.9e-05	0.358376	0.606411	1.9815	0.000375112	0.806069	0.149828	-2.19778	0.000465201	-0.574661	0.523655	-1.75009	0.00990662	1.62312	0.00389225	14.9524	0.482396	-1.17543	0.0508308	-1.4978	0.00275019	0.454651	0.597902	-1.10332	0.0354426	0.410609	0.57456	-0.740589	0.219299	1.95245
comp193052_c0	Yokozuna	656	1	0.000375	0.52	3	F:nucleic acid binding; P:DNA integration; F:zinc ion binding		-0.523883	0.51205	-0.81928	0.325629	0.108667	0.913459	2.85063	0.0092363	-2.17572	0.000568605	-0.295397	0.766053	0.632551	0.52481	3.37452	0.00106449	-1.65184	0.0103752	0.927947	0.235973	3.66991	0.000557578	-1.35644	0.055777	2.74197	0.00886042	8.84922	0.000259834	-5.02635	2.13e-07	-0.378792	0.609624	-0.357621	0.732712	1.13199	0.121257	3.76342	0.000177826	-1.24252	0.0597124	0.0211706
comp37167_c0	ylp motif-containing protein 1-like isoform x1	4666	20	1.42e-89	0.6395	3	P:regulation of nucleobase-containing compound metabolic process; P:regulation of macromolecule metabolic process; C:nucleus	-	0.331007	0.0853783	0.380178	0.0828636	0.404713	0.0328582	-0.07916	0.769201	0.329609	0.0819752	0.0491715	0.879962	0.0737067	0.823678	-0.410167	0.0302712	-0.00139733	1	0.0245352	0.932127	-0.459338	0.0332744	-0.0505688	0.882006	-0.483873	0.00819313	1851.6	0.799152	0.408769	0.0287383	0.359067	0.108505	0.140419	0.673355	0.287904	0.224176	-0.0942357	0.740026	0.0920166	0.761421	-0.218648
comp30741_c0	yeats domain-containing protein 4	1010	20	6.59e-116	0.85	1	P:regulation of transcription, DNA-templated	-	1.93714	6.36e-09	1.71591	8.35e-06	1.28601	0.000185711	1.03948	0.00352359	1.66747	6.88e-07	-0.221229	0.679949	-0.651128	0.132284	-0.897657	0.0120034	-0.269671	0.603235	-0.429899	0.33438	-0.676428	0.113966	-0.0484421	0.949639	-0.246529	0.549079	914.878	0.417342	0.627986	0.0873898	1.71181	4.1e-13	0.896944	0.000383984	1.05791	1.49e-05	1.09147	7.62e-06	0.578041	0.0294873	-0.81487
comp36439_c2	yeats domain-containing protein 2 isoform x1	2875	20	1.18e-22	0.5325	3	C:mitotic spindle; C:Ada2/Gcn5/Ada3 transcription activator complex; P:negative regulation of transcription, DNA-templated	-	-0.18652	0.535299	0.0877743	0.837318	-0.0590477	0.865879	-0.408112	0.166149	-0.359241	0.185383	0.274294	0.436978	0.127472	0.770692	-0.221592	0.468205	-0.172721	0.649359	-0.146822	0.675537	-0.495887	0.115791	-0.447016	0.17333	-0.349065	0.205302	116.588	0.356934	0.048871	0.892851	-0.180093	0.541921	0.690048	0.0139839	0.0156747	0.966608	0.378623	0.19043	-0.266637	0.392682	0.870141
comp38898_c0	y+l amino acid transporter 2 isoform x2	737	20	2.38e-146	0.92	6	F:flavin adenine dinucleotide binding; P:amino acid transmembrane transport; F:amino acid transmembrane transporter activity; F:oxidoreductase activity, acting on CH-OH group of donors; C:integral component of membrane; P:oxidation-reduction process	-	-1.54722	0.0264437	-1.88878	0.0134197	-1.14154	0.118336	-1.46033	0.0475617	-1.68282	0.0135706	-0.341558	0.729718	0.405673	0.706546	0.0868894	0.937076	-0.135607	0.910022	0.747232	0.35283	0.428448	0.654525	0.205952	0.855517	-0.318784	0.689943	27.9372	0.550336	-0.222496	0.791323	-0.91908	0.20728	0.569446	0.585696	-0.759421	0.328648	-1.09882	0.132563	0.107425	0.931079	1.48853
comp38542_c0	y+l amino acid transporter 2	2186	20	0	0.805	3	P:amino acid transmembrane transport; F:amino acid transmembrane transporter activity; C:integral component of membrane	-	-0.106401	0.758013	0.528135	0.112623	1.88455	5.52e-13	-0.556605	0.0603344	0.391919	0.180307	0.634536	0.0562862	1.99096	2.98e-14	-0.450204	0.127931	0.49832	0.130336	1.35642	7.33e-06	-1.08474	0.000403261	-0.136216	0.769521	-2.44116	1.48e-21	695.49	3.86e-08	0.948524	0.000446429	0.261015	0.428087	0.343643	0.361852	1.46462	1.31e-07	0.228573	0.514737	0.783309	0.00866263	0.0826282
comp39333_c0	y+l amino acid transporter 2	3453	20	0	0.7385	3	P:amino acid transmembrane transport; F:amino acid transmembrane transporter activity; C:integral component of membrane	-	-1.21695	6.67e-09	-0.874574	0.000403615	-1.31397	2.09e-10	-0.856241	0.000156241	-1.04847	8.25e-07	0.342372	0.199562	-0.0970281	0.786669	0.360705	0.117724	0.168481	0.575958	-0.4394	0.073813	0.0183331	1	-0.173891	0.585235	0.457733	0.0350067	192.047	0.315038	-0.192224	0.4356	-1.13304	0.000766559	-0.115782	0.861524	-1.1873	0.000391693	-0.134119	0.778523	-0.944012	0.00676948	1.01726
comp38973_c0	xylulose kinase	2599	20	0	0.741	4	F:kinase activity; P:phosphorylation; F:phosphotransferase activity, alcohol group as acceptor; P:carbohydrate metabolic process	-	-1.31418	0.000419317	-2.11631	1.46e-07	-1.06522	0.00504125	-1.27502	0.000813765	-1.22761	0.000960483	-0.802129	0.0693382	0.248959	0.680608	0.0391579	0.952992	0.0865708	0.898252	1.05109	0.0116317	0.841287	0.0532669	0.8887	0.0446195	-0.209801	0.637033	196.363	0.780353	0.0474129	0.934602	-1.07699	5.96e-05	-1.3801	1.56e-07	-0.994467	0.000222327	-0.947443	0.000538824	-0.363477	0.269706	-0.303111
comp40408_c0	xylosyltransferase oxt	5302	20	0	0.6425	4	C:integral component of membrane; F:protein xylosyltransferase activity; F:acetylglucosaminyltransferase activity; P:chondroitin sulfate biosynthetic process	EC:2.4.1; EC:2.4.2.26	0.174001	0.610169	0.282454	0.456495	0.330941	0.304723	0.757748	0.012997	-0.0767743	0.834842	0.108454	0.821714	0.15694	0.749648	0.583748	0.0581612	-0.250775	0.53795	0.0484864	0.912267	0.475294	0.193869	-0.359229	0.365623	0.426808	0.173994	232.754	0.255404	-0.834523	0.00423899	0.248586	0.431363	1.21896	1.16e-05	0.354488	0.259187	0.760852	0.00778048	0.361876	0.270468	0.970372
comp36575_c0	xylose isomerase-like isoform x1	1534	20	2.9e-69	0.517	2	P:organic substance metabolic process; P:primary metabolic process	-	-0.604361	0.263739	-0.611047	0.327645	-0.171239	0.791167	-0.872396	0.10905	-0.556741	0.299505	-0.00668563	1	0.433122	0.566873	-0.268034	0.669011	0.0476198	0.964364	0.439808	0.491726	-0.261349	0.729619	0.0543054	0.96094	-0.701156	0.183139	146.361	0.582883	0.315654	0.587798	-0.198239	0.707588	0.25167	0.723145	0.395622	0.440765	-0.976651	0.027526	0.604924	0.232125	0.449909
comp467449_c0	xylem cysteine proteinase 1-like	470	20	2.23e-20	0.6365	6	C:cell wall; F:cysteine-type peptidase activity; P:regulation of meristem growth; P:proteolysis; P:developmental programmed cell death; C:membrane	EC:3.4	2.53441	1.33e-06	-0.474514	0.448516	2.49591	9.42e-07	-0.0984475	0.915903	1.42373	0.00467796	-3.00893	7.42e-08	-0.038502	0.974767	-2.63286	5.22e-07	-1.11068	0.0910459	2.97043	4.74e-08	0.376066	0.58282	1.89825	0.000598959	-2.59436	3.1e-07	35.6069	0.0937542	1.52218	0.00261411	2.12909	3.86e-07	-0.271365	0.653951	3.97774	1.3e-15	0.165819	0.760638	1.67533	6.4e-05	-2.40046
comp31695_c0	x-ray repair cross-complementing protein 6	2828	20	9.17e-86	0.515	14	P:positive regulation of transcription, DNA-templated; F:protein binding; P:DNA recombination; F:telomeric DNA binding; P:chromosome organization; P:cellular response to X-ray; P:cellular hyperosmotic salinity response; P:double-strand break repair; C:cytoplasm; C:nucleolus; F:helicase activity; P:brain development; C:protein complex; F:double-stranded DNA binding	-	-0.950282	0.0464851	-0.809014	0.145883	-0.312944	0.577494	-0.571202	0.296557	-1.20524	0.00875207	0.141267	0.857443	0.637337	0.300847	0.37908	0.490574	-0.25496	0.72047	0.49607	0.396132	0.237812	0.737907	-0.396227	0.56157	-0.258258	0.640445	156.783	0.0931964	-0.63404	0.199148	-0.574326	0.231663	0.55081	0.338188	-0.207172	0.71862	-0.0155278	1	0.308794	0.60306	1.12514
comp36613_c0	x-ray repair cross-complementing protein 5	2747	20	9.78e-100	0.451	6	P:single-organism cellular process; P:single-organism metabolic process; P:DNA metabolic process; F:hydrolase activity, acting on acid anhydrides; F:DNA binding; P:cellular response to DNA damage stimulus	-	0.507233	0.0349287	0.612015	0.0250504	1.03875	4.5e-06	0.290581	0.291866	0.772232	0.000795809	0.104782	0.783242	0.53152	0.0498447	-0.216652	0.432245	0.265	0.402234	0.426738	0.133381	-0.321434	0.289056	0.160218	0.665152	-0.748172	0.00124304	526.118	0.392517	0.481652	0.0472264	0.577333	0.0841076	0.39807	0.329564	0.978246	0.00217621	0.636078	0.0573092	0.439656	0.23538	-0.179263
comp28493_c0	x-linked retinitis pigmentosa gtpase regulator-like	1674	20	1.4e-06	0.6875	0	-		-0.0248501	0.962619	-0.335419	0.41719	0.392179	0.286118	-0.577853	0.108982	-0.0764074	0.858202	-0.310569	0.478373	0.417029	0.346585	-0.553003	0.107883	-0.0515573	0.932171	0.727598	0.0479088	-0.242434	0.591736	0.259012	0.583635	-0.970032	0.00240355	47.9307	0.244862	0.501446	0.141096	-0.121737	0.750614	0.104202	0.864015	-0.0697196	0.866299	0.172267	0.680882	0.0864158	0.859129	0.225939
comp26712_c0	x-linked retinitis pigmentosa gtpase regulator like protein	2920	20	6.07e-80	0.454	2	C:integral component of membrane; C:membrane		-1.58188	1.47e-05	-1.7063	2.84e-05	-1.45314	7.45e-05	-0.402313	0.413104	-1.13703	0.00248367	-0.12442	0.832529	0.128739	0.84166	1.17957	0.00161851	0.444849	0.335765	0.253159	0.58765	1.30399	0.00167585	0.569269	0.21788	1.05083	0.00479122	74.867	0.520866	-0.734721	0.0618069	-1.75933	1.11e-06	-0.688993	0.128031	-1.89791	9.99e-08	-0.908989	0.0231695	-1.06196	0.006721	1.07034
comp16216_c0	x-linked retinitis pigmentosa gtpase regulator	1453	9	0.000335	0.6578	5	F:ATPase activity; F:ATP binding; P:metabolic process; F:nucleotide binding; P:transport		0.767625	0.0502761	0.50768	0.276118	0.407648	0.327099	0.630518	0.148879	0.60954	0.119974	-0.259945	0.647476	-0.359977	0.525924	-0.137106	0.80552	-0.158085	0.802331	-0.100032	0.855287	0.122838	0.862947	0.10186	0.884189	0.222871	0.632293	42.1784	0.725181	-0.0209786	0.982182	0.910915	0.0186204	0.640441	0.151751	0.656928	0.0999664	1.34313	0.000750346	0.474256	0.284925	-0.270474
comp38867_c0	xk-related protein 6-like	5569	20	0	0.5715	2	C:membrane; F:nucleotide binding	-	0.602111	0.000573831	0.282138	0.188853	-0.0131438	0.959536	-0.61168	0.000413637	0.408321	0.02145	-0.319973	0.148463	-0.615254	0.000657905	-1.21379	1.41e-13	-0.193789	0.422191	-0.295282	0.16191	-0.893818	2.06e-06	0.126183	0.645137	-0.598536	0.000352141	374.044	0.0287217	1.02	5.97e-10	0.365462	0.147373	0.0975029	0.817701	-0.088811	0.773925	-0.635714	0.00723706	0.372236	0.166536	-0.267959
comp35711_c0	xk-related protein 6 isoform x3	2409	20	1.04e-24	0.479	4	C:integral component of membrane; C:membrane; F:kinase activity; P:phosphorylation		-0.024584	0.946711	-0.418336	0.150616	0.119033	0.697674	-1.13453	9.75e-07	-0.136921	0.633521	-0.393752	0.193225	0.143617	0.723788	-1.10995	1.15e-06	-0.112337	0.772419	0.537369	0.05335	-0.716196	0.00764323	0.281415	0.398004	-1.25357	2.15e-08	182.576	0.424543	0.997611	1.28e-05	-0.169836	0.688891	-0.151197	0.806119	0.0513275	0.916429	-1.57035	2.05e-06	0.227314	0.63207	0.0186397
comp29466_c0	xg signal domain protein	2292	20	8.82e-12	0.3905	5	C:cell wall; C:integral component of membrane; C:membrane; F:nucleic acid binding; F:nucleotide binding		-0.763134	0.118489	-0.64683	0.259678	-0.470964	0.37379	0.534396	0.334334	0.00218815	1	0.116304	0.887404	0.29217	0.703531	1.29753	0.00532282	0.765322	0.173999	0.175866	0.789713	1.18123	0.0283079	0.649018	0.296541	1.00536	0.0330355	496.867	0.44887	-0.532207	0.298064	-0.861136	0.0608592	0.252934	0.72869	-0.699166	0.147144	0.372177	0.483572	0.210756	0.736951	1.11407
comp29980_c0	xg signal domain protein	1385	20	7.19e-10	0.407	11	C:integral component of membrane; C:membrane; F:NAD+ ADP-ribosyltransferase activity; F:transferase activity; P:protein ADP-ribosylation; C:endomembrane system; C:extrinsic component of membrane; F:phospholipid binding; P:endosomal transport; C:intracellular; C:cell wall		-1.00126	0.0401317	-1.12421	0.0391651	0.257038	0.673914	-0.837078	0.117758	-0.67537	0.181049	-0.122949	0.875544	1.2583	0.0140484	0.164183	0.798253	0.325891	0.632602	1.38125	0.00798645	0.287132	0.679065	0.44884	0.49526	-1.09412	0.0236169	38.1652	0.0877884	0.161708	0.788065	-0.757939	0.129627	-0.299446	0.698498	0.180638	0.77589	-1.13901	0.0183407	0.787965	0.170866	0.458492
comp38094_c0	xg signal domain protein	5825	20	8.79e-16	0.371	8	F:kinase activity; F:ATP binding; F:protein kinase activity; P:phosphorylation; P:cell cycle; F:nucleotide binding; P:protein phosphorylation; F:nucleic acid binding		0.67512	0.00508931	0.801315	0.00350547	0.792183	0.000871974	0.760479	0.0017177	1.01953	1.12e-05	0.126195	0.74034	0.117063	0.781135	0.085359	0.798429	0.344413	0.258932	-0.00913213	0.982341	-0.0408363	0.951595	0.218218	0.544998	-0.0317042	0.922683	1446.94	0.493272	0.259054	0.333814	0.670407	0.0148439	0.504996	0.103437	0.621819	0.0265091	0.781333	0.00400027	0.443791	0.144365	-0.165411
comp22773_c0	xenotropic and polytropic retrovirus receptor 1-like isoform x1	495	20	2.55e-84	0.8675	0	-		0.0994627	0.918325	-0.239757	0.818518	-0.415602	0.599418	-0.518151	0.557304	0.244026	0.773743	-0.33922	0.736552	-0.515064	0.607971	-0.617614	0.432177	0.144563	0.9089	-0.175844	0.846009	-0.278394	0.790127	0.483783	0.629008	-0.10255	0.903847	8.13701	0.451989	0.762177	0.309787	0.0833683	0.921526	0.288982	0.783242	0.170938	0.827781	1.125	0.126917	0.61607	0.428543	0.205614
comp40329_c0	xenotropic and polytropic retrovirus receptor 1	2829	20	0	0.78	1	C:integral component of membrane	-	-0.409549	0.433184	-0.310097	0.628546	-0.123505	0.841637	0.0719176	0.943472	-0.0667524	0.917097	0.099452	0.905826	0.286044	0.708631	0.481467	0.361018	0.342797	0.612865	0.186592	0.774371	0.382015	0.55404	0.243345	0.746036	0.195422	0.730957	306.326	0.942925	-0.13867	0.817767	-0.491487	0.086502	0.47909	0.139733	-0.0622861	0.867359	0.254474	0.435599	0.727401	0.0111154	0.970577
comp24391_c0	xenotropic and polytropic murine leukemia virus receptor xpr1	659	20	4.92e-129	0.8805	1	C:integral component of membrane	-	-0.433408	0.560013	0.0765981	0.967495	-0.621906	0.377264	-0.265949	0.7939	0.102129	0.910899	0.510006	0.566328	-0.188498	0.862328	0.167459	0.857212	0.535537	0.550061	-0.698504	0.359474	-0.342547	0.733239	0.0255313	0.994909	0.355957	0.632594	7.52836	0.360775	0.368078	0.647536	-0.353399	0.65716	0.0955434	0.97252	-0.795925	0.276613	-0.174483	0.873815	1.10852	0.197145	0.448943
comp24391_c1	xenotropic and polytropic murine leukemia virus receptor xpr1	822	20	8.86e-89	0.789	1	C:integral component of membrane	-	-1.98217	0.0108254	-1.75862	0.0436959	-1.74011	0.0279652	-0.0281018	1	-1.82522	0.0190985	0.223553	0.837201	0.242061	0.837472	1.95407	0.0168696	0.156957	0.895395	0.0185088	0.987098	1.73052	0.0579561	-0.0665959	0.965292	1.71201	0.0357006	8.20366	0.939999	-1.79711	0.0284671	-1.1207	0.0941932	0.254847	0.849147	-1.30089	0.0479931	-0.480694	0.566691	-0.225719	0.824802	1.37555
comp6583_c0	xanthine uracil permease	205	2	6.17e-18	0.91	4	C:integral component of membrane; P:purine nucleobase transport; F:purine nucleobase transmembrane transporter activity; P:transmembrane transport	-	-0.309888	0.754872	1.37951	0.183836	-1.26408	0.125675	-0.00619542	1	0.560519	0.55728	1.6894	0.0990016	-0.954191	0.356795	0.303692	0.785098	0.870407	0.427863	-2.64359	0.00405533	-1.38571	0.197621	-0.818993	0.51813	1.25788	0.129689	8.26434	0.0376414	0.566715	0.5683	-1.65574	0.19519	-2.5843	0.0477359	-1.58968	0.232508	-2.03441	0.108511	-0.748021	0.645422	-0.928565
comp6583_c1	xanthine uracil permease	230	3	2.88e-28	0.8167	4	C:integral component of membrane; P:purine nucleobase transport; F:purine nucleobase transmembrane transporter activity; P:transmembrane transport	-	-0.452622	0.512158	2.02254	0.0204788	-0.470343	0.498609	0.0633683	0.980655	1.30693	0.0670337	2.47516	0.00294432	-0.0177212	0.988338	0.51599	0.485825	1.75956	0.0159514	-2.49288	0.00221474	-1.95917	0.028642	-0.715604	0.548073	0.533711	0.443253	8.3834	0.0131703	1.24357	0.0971684	-2.9149	0.00967655	-3.0579	0.00884643	-2.5762	0.0256248	-3.01128	0.00754202	-0.94264	0.526296	-0.142994
comp38013_c0	xanthine dehydrogenase-like	1916	20	2.28e-63	0.754	7	F:flavin adenine dinucleotide binding; F:oxidoreductase activity, acting on CH-OH group of donors; F:iron ion binding; F:electron carrier activity; F:2 iron, 2 sulfur cluster binding; P:oxidation-reduction process; P:obsolete electron transport	-	-0.230023	0.345132	0.206594	0.479634	1.98414	3.89e-22	-0.397474	0.0972623	0.756121	0.000456184	0.436617	0.10516	2.21416	2.21e-27	-0.16745	0.526187	0.986144	5.95e-06	1.77754	1.56e-14	-0.604068	0.0172386	0.549527	0.0387506	-2.38161	8.32e-32	786.873	1.55e-08	1.15359	3.24e-08	0.453498	0.0173362	-0.0450057	0.915041	2.34276	3.39e-41	0.0359791	0.917071	0.56839	0.00268434	-0.498504
comp252072_c0	xanthine dehydrogenase oxidase-like isoform x2	571	20	1.65e-57	0.673	7	F:flavin adenine dinucleotide binding; F:oxidoreductase activity, acting on CH-OH group of donors; F:iron ion binding; F:electron carrier activity; F:2 iron, 2 sulfur cluster binding; P:oxidation-reduction process; P:obsolete electron transport	-	-0.670704	0.276431	-0.586292	0.413188	-1.00709	0.0810378	-0.502134	0.504913	0.313951	0.661957	0.0844127	0.93459	-0.336381	0.685275	0.16857	0.830633	0.984655	0.149183	-0.420794	0.528537	0.0841573	0.960527	0.900242	0.216495	0.504951	0.407083	12.4345	0.0309613	0.816085	0.204042	0.142685	0.837493	-0.476803	0.516794	-0.281634	0.663275	-0.742565	0.191481	0.0754797	0.938601	-0.619488
comp39047_c0	xanthine dehydrogenase	6780	20	0	0.7585	12	F:xanthine oxidase activity; F:flavin adenine dinucleotide binding; F:oxidoreductase activity, acting on CH-OH group of donors; F:molybdopterin cofactor binding; F:molybdenum ion binding; F:iron ion binding; F:xanthine dehydrogenase activity; F:electron carrier activity; F:2 iron, 2 sulfur cluster binding; P:oxidation-reduction process; P:purine nucleobase metabolic process; P:obsolete electron t…	EC:1.17.3.2; EC:1.17.1.4	0.389097	0.0692841	0.16377	0.561628	0.430599	0.0438734	0.380352	0.0886913	0.655379	0.00117201	-0.225327	0.426761	0.0415024	0.916505	-0.00874466	0.990571	0.266282	0.317457	0.26683	0.301956	0.216582	0.437046	0.491609	0.0494171	-0.0502471	0.849551	7254.93	0.411684	0.275027	0.214295	-0.414997	0.233771	0.092009	0.888861	0.115566	0.786377	-0.950242	0.0030151	0.0221763	0.975748	0.507006
comp37876_c0	xaa-pro dipeptidase	6631	20	0	0.7315	3	P:proteolysis; F:manganese ion binding; F:aminopeptidase activity	EC:3.4.11	0.614823	0.000244029	0.518516	0.00827781	0.562985	0.000851603	0.841022	3.21e-07	0.846145	2.04e-07	-0.0963066	0.717204	-0.0518373	0.871763	0.2262	0.235054	0.231322	0.292028	0.0444694	0.861025	0.322506	0.124295	0.327629	0.132348	0.278037	0.123677	2325.6	0.171867	0.00512268	0.996091	0.479514	0.00883858	0.185228	0.453337	0.42228	0.0241348	0.974332	1.48e-08	0.346586	0.0790876	-0.294286
comp34682_c0	xaa-pro aminopeptidase 1	2679	20	0	0.6745	3	F:metal ion binding; P:proteolysis; F:aminopeptidase activity	EC:3.4.11	0.439009	0.0045374	-1.08599	1.92e-11	0.383695	0.0145931	-0.0145794	0.982834	0.485848	0.00140111	-1.525	3.66e-22	-0.0553139	0.84703	-0.453589	0.00335859	0.046839	0.862601	1.46968	9.22e-21	1.07141	3.29e-11	1.57184	1.7e-23	-0.398275	0.00984813	2035.63	0.654791	0.500428	0.00101322	0.333054	0.0945086	-1.02525	1.04e-08	0.337602	0.0964165	-0.0489983	0.869154	0.423396	0.0350117	-1.35831
comp40674_c0	xaa-pro aminopeptidase 1	1573	20	4.99e-128	0.618	2	P:metabolic process; F:hydrolase activity	-	-1.41775	0.0148217	-2.07613	0.000876557	-1.23154	0.0380624	-1.93109	0.000781474	-2.71503	4.46e-07	-0.658376	0.346168	0.186209	0.85179	-0.513343	0.411757	-1.29728	0.0252085	0.844585	0.186415	0.145034	0.88607	-0.638899	0.370968	-0.699552	0.227617	45.6448	0.00811363	-0.783933	0.161864	-1.54266	0.0121058	0.251873	0.828668	-1.30247	0.0397891	-2.37423	5.1e-05	-1.26771	0.0529904	1.79454
comp37331_c0	ww domain-containing oxidoreductase	1724	20	2.62e-168	0.747	2	P:oxidation-reduction process; F:oxidoreductase activity	-	0.241668	0.442727	1.08361	0.000649466	0.43933	0.138301	0.441931	0.163925	-0.15914	0.621499	0.841945	0.00992769	0.197663	0.65748	0.200263	0.562523	-0.400808	0.244571	-0.644282	0.0519253	-0.641682	0.061414	-1.24275	6.25e-05	0.00260025	0.996801	163.804	0.053111	-0.601071	0.036195	-0.168813	0.5522	2.06032	3.29e-15	0.402	0.131907	-0.0252243	0.975196	0.264415	0.383602	2.22913
comp31776_c1	ww domain-containing adapter protein with coiled-coil isoform x2	1360	20	3.09e-56	0.5215	0	-		0.163648	0.612084	-0.734763	0.018329	-0.0207114	0.959177	-0.44274	0.142587	-0.0445886	0.904356	-0.89841	0.0031954	-0.184359	0.676468	-0.606387	0.0296518	-0.208236	0.599116	0.714051	0.0203864	0.292023	0.418729	0.690174	0.0315082	-0.422028	0.138686	419.638	0.959605	0.398151	0.167019	0.00966477	0.988753	-0.229852	0.55408	-0.185373	0.573796	-0.595708	0.0314036	-0.02383	0.966183	-0.239517
comp31776_c0	ww domain-containing adapter protein with coiled-coil isoform x1	889	20	3.24e-89	0.656	0	-		-0.114382	0.837424	-1.20401	0.01283	-0.0221577	0.972903	-0.387345	0.465401	-0.365173	0.44083	-1.08962	0.0268331	0.0922247	0.908752	-0.272963	0.604131	-0.250791	0.702499	1.18185	0.013366	0.816661	0.10804	0.838833	0.110198	-0.365188	0.449076	236.361	0.56573	0.0221725	0.982264	-0.326513	0.450604	0.00668445	1	-0.211428	0.660368	-0.760656	0.0551202	0.0264987	0.975625	0.333198
comp35790_c0	ww domain-binding protein partial	1369	20	5.9e-72	0.584	3	F:nucleic acid binding; C:nucleus; F:zinc ion binding	-	0.522418	0.11163	0.409528	0.294546	0.177103	0.643714	0.23494	0.566114	-0.227115	0.51839	-0.11289	0.830146	-0.345315	0.439944	-0.287477	0.436628	-0.749532	0.0290075	-0.232425	0.574447	-0.174588	0.718625	-0.636643	0.0990546	0.0578375	0.888262	195.424	0.301508	-0.462055	0.164088	0.559743	0.0610521	0.0839072	0.885092	0.337713	0.299697	0.819228	0.00546363	-0.802641	0.00516499	-0.475835
comp35280_c0	ww domain-binding protein 11	4902	20	8.04e-59	0.522	1	P:RNA processing		0.92038	2.07e-07	0.851771	3.25e-05	0.721321	6.36e-05	0.886295	7.53e-07	1.12756	1.03e-10	-0.0686086	0.827348	-0.199059	0.463814	-0.034085	0.906362	0.207184	0.409968	-0.130451	0.60375	0.0345236	0.941804	0.275793	0.270279	0.164974	0.436662	1352.87	0.0540826	0.241269	0.234959	0.781853	4.65e-05	0.478002	0.0239069	0.531179	0.00773083	0.843053	9.7e-06	0.54618	0.0065797	-0.303852
comp20315_c0	wsc-domain-containing protein	251	20	8.45e-13	0.591	4	F:hydrolase activity, hydrolyzing O-glycosyl compounds; P:carbohydrate metabolic process; C:integral component of membrane; C:membrane		-0.00936674	1	0.168096	0.915636	-0.500154	0.605408	-0.208666	0.8863	-0.0419599	0.978156	0.177463	0.903059	-0.490788	0.703682	-0.199299	0.869964	-0.0325931	0.991225	-0.66825	0.508672	-0.376762	0.771216	-0.210056	0.886836	0.291489	0.770656	5.31792	0.69615	0.166706	0.885623	0.0790818	0.953612	0.558081	0.707659	-0.793791	0.408736	-1.28403	0.151944	-0.501794	0.664426	0.478999
comp30614_c0	wnt inhibitory factor 1	1256	20	3.19e-72	0.6	1	C:membrane	-	-0.514266	0.190248	0.985043	0.0284226	-0.0134588	0.982027	-1.04788	0.00497246	0.116804	0.802954	1.49931	0.000366749	0.500807	0.299012	-0.533612	0.170465	0.63107	0.14937	-0.998502	0.0228602	-2.03292	6.17e-07	-0.868239	0.065797	-1.03442	0.00359399	74.4609	0.826681	1.16468	0.00115884	-0.177064	0.642545	0.577211	0.135317	0.434263	0.229362	-0.665995	0.0445047	0.194128	0.660942	0.754275
comp31564_c0	wiskott-aldrich syndrome protein family member partial	1300	20	4.48e-91	0.621	2	C:cytoskeleton; P:actin cytoskeleton organization		-0.461387	0.496998	-1.07824	0.118553	-0.51211	0.454609	-0.0627448	0.976858	-0.401205	0.554563	-0.616849	0.430445	-0.0507228	0.965185	0.398642	0.585869	0.0601823	0.961466	0.566127	0.439123	1.01549	0.15467	0.677032	0.395144	0.449365	0.511409	41.3784	0.910527	-0.33846	0.635082	-0.420337	0.382115	0.668719	0.227557	-0.182259	0.745025	-0.0610587	0.952886	0.57359	0.278977	1.08906
comp29232_c0	wiskott-aldrich syndrome protein family member 3 isoform x2	2500	20	2.94e-143	0.693	3	P:actin cytoskeleton organization; C:cytoskeleton; F:actin binding	-	0.233949	0.320479	0.17795	0.538756	0.230351	0.33938	-0.401725	0.0812502	0.264847	0.245288	-0.0559992	0.882275	-0.00359788	0.993767	-0.635674	0.00267434	0.0308985	0.94013	0.0524013	0.868371	-0.579675	0.0184934	0.0868977	0.815225	-0.632076	0.0025019	1833.88	0.925932	0.666573	0.001444	0.196674	0.485212	-0.148634	0.706207	0.04824	0.886452	-0.421163	0.10636	-0.149768	0.652841	-0.345308
comp36634_c0	whirlin isoform x3	3458	20	2.13e-25	0.481	0	-		0.764021	6.09e-05	0.670669	0.00253403	0.631972	0.00105176	0.784845	4.92e-05	0.746711	8.26e-05	-0.0933519	0.767077	-0.132048	0.681042	0.0208242	0.953198	-0.0173093	0.968933	-0.0386965	0.895434	0.114176	0.708086	0.0760425	0.825398	0.152873	0.503319	772.569	0.698835	-0.0381335	0.891703	0.739986	0.00706143	0.775871	0.00628581	0.905822	0.000777483	0.400177	0.178223	0.472353	0.118354	0.0358849
comp39943_c0	werner syndrome atp-dependent helicase-like isoform x1	4038	20	0	0.6085	16	C:nuclear lumen; F:protein binding; F:nucleotide binding; P:chromosome organization; P:cell aging; F:exonuclease activity; F:metal ion binding; F:anion binding; F:DNA secondary structure binding; P:regulation of biological process; P:response to radiation; F:ATP-dependent DNA helicase activity; F:3'-5' DNA helicase activity; P:DNA replication; P:DNA repair; C:replication fork	-	-0.0750358	0.854782	-0.0703357	0.903976	-0.113549	0.774748	0.215236	0.601528	-0.183187	0.61076	0.00470013	1	-0.0385127	0.948439	0.290272	0.422573	-0.108151	0.8328	-0.0432128	0.927246	0.285572	0.502778	-0.112851	0.834542	0.328784	0.337676	254.276	0.892134	-0.398423	0.235362	-0.0133	0.975839	0.267654	0.405242	0.166088	0.573765	0.826658	0.000693779	0.198968	0.521828	0.280954
comp36080_c1	wee1-like protein kinase isoform x1	3922	20	7.01e-103	0.5615	4	P:protein phosphorylation; F:metal ion binding; F:protein tyrosine kinase activity; F:nucleotide binding	EC:2.7.10	-0.583762	0.0411191	0.374942	0.284802	-0.833814	0.00250593	-0.374634	0.244195	-0.670618	0.0158402	0.958704	0.00227336	-0.250052	0.55144	0.209128	0.533044	-0.0868559	0.85534	-1.20876	6.56e-05	-0.749576	0.0205583	-1.04556	0.000837451	0.45918	0.113304	611.026	0.694862	-0.295984	0.33532	-0.401073	0.269479	0.671227	0.0739136	-0.690067	0.0467142	0.0573368	0.930633	-0.775812	0.0255639	1.0723
comp32572_c0	weak d-galactarate dehydratase altronate hydrolase domain protein	510	20	2.34e-14	0.577	2	F:hydrolase activity; P:metabolic process		-3.60396	2.35e-10	-0.970238	0.211367	-2.72965	3.3e-06	-0.163334	0.902746	-1.43477	0.0261239	2.63372	3.03e-06	0.874303	0.119129	3.44062	5.22e-09	2.16919	1.36e-05	-1.75942	0.00290317	0.806904	0.337357	-0.464531	0.580038	2.56632	2.16e-05	21.2738	0.019892	-1.27143	0.060802	-3.18343	3.67e-11	-1.40964	0.0137633	-2.35904	2.15e-06	0.830113	0.268302	-1.0188	0.0899423	1.77379
comp18757_c0	wd40 repeat-containing protein smu1	461	20	1.19e-51	0.95	0	-		-1.49692	0.0535459	-1.67894	0.0461383	-0.736632	0.401571	-1.35779	0.110035	-1.47206	0.0547678	-0.182016	0.872558	0.760291	0.437138	0.139134	0.894792	0.0248595	0.992415	0.942307	0.249134	0.32115	0.76172	0.206876	0.85939	-0.621157	0.439082	9.33476	0.417669	-0.114275	0.910175	-1.22692	0.0405929	0.142629	0.923476	-0.577946	0.404559	0.187518	0.850969	-0.406726	0.619742	1.36955
comp36377_c0	wd40 repeat-containing protein smu1	1929	20	0	0.9365	0	-		0.697176	0.00911902	1.34323	4.39e-06	0.185413	0.560941	0.407673	0.173822	0.721948	0.00621902	0.646058	0.0433154	-0.511763	0.110271	-0.289503	0.341999	0.0247723	0.966396	-1.15782	7.3e-05	-0.93556	0.00196286	-0.621285	0.0584448	0.22226	0.464776	521.797	0.0792738	0.314275	0.283112	0.573403	0.0136028	0.67287	0.00467241	0.147023	0.604363	0.654341	0.00464352	0.100307	0.758229	0.0994667
comp14273_c0	wd40 domain-containing protein	874	20	4.75e-63	0.5525	2	F:kinase activity; P:phosphorylation		-0.116317	0.864	-0.769805	0.197778	0.0498917	0.946125	-1.04732	0.0499999	-2.06477	9.16e-06	-0.653488	0.302918	0.166209	0.857514	-0.931001	0.0721312	-1.94845	4.19e-05	0.819697	0.158134	-0.277512	0.704951	-1.29497	0.0172758	-1.09721	0.0267477	42.1756	5.91e-06	-1.01745	0.0334758	-0.895454	0.202286	-0.181202	0.897599	-0.815146	0.268594	-2.14852	0.000730071	-1.02842	0.163157	0.714252
comp28414_c0	wd repeat-containing protein wrap73	791	20	2.6e-49	0.5445	0	-		1.24508	0.00524011	0.846333	0.0955295	1.43351	0.000942829	0.854111	0.0860933	-0.438014	0.299937	-0.398744	0.541947	0.188433	0.825802	-0.390966	0.50851	-1.68309	0.000108761	0.587177	0.297893	0.00777801	1	-1.28435	0.00718769	-0.579399	0.276198	18.9681	8.15e-06	-1.29213	0.00330503	1.052	0.0302756	0.977872	0.0700072	1.6811	0.000488445	1.29693	0.0119491	0.166525	0.802581	-0.0741279
comp553023_c0	wd repeat-containing protein on y chromosome-like	309	20	1.67e-19	0.546	1	F:calcium ion binding		-1.5923	0.0834489	-1.96028	0.043368	-1.40115	0.136909	-2.28933	0.0114366	-1.4537	0.114235	-0.367977	0.748341	0.191154	0.89321	-0.697024	0.429648	0.138599	0.923622	0.55913	0.560365	-0.329047	0.776803	0.506576	0.657443	-0.888178	0.279114	6.58417	0.969389	0.835623	0.320733	-0.976502	0.244789	-1.96664	0.0127333	-0.48587	0.620135	-1.7239	0.0282914	-1.21607	0.161984	-0.990139
comp32098_c0	wd repeat-containing protein mio-b isoform x1	3106	20	0	0.7345	1	F:protein dimerization activity	-	1.0127	0.000251762	0.271488	0.464039	0.994518	0.000319959	1.87104	5.96e-12	1.0555	0.00011704	-0.741213	0.0249824	-0.0181822	0.975778	0.858344	0.00319157	0.0427994	0.937476	0.72303	0.0260948	1.59956	2.12e-07	0.784012	0.0183749	0.876526	0.00220448	382.948	0.898933	-0.815544	0.00498762	0.723477	0.000320613	0.5187	0.0171897	0.906696	3.96e-06	1.91355	1.73e-22	1.16459	2.29e-09	-0.204778
comp30393_c0	wd repeat-containing protein 92	1877	20	0	0.8045	0	-		0.739445	0.00118037	0.645236	0.0152267	0.448315	0.061947	0.184154	0.534242	1.27325	6.04e-09	-0.0942082	0.804887	-0.29113	0.360308	-0.555291	0.0184959	0.533808	0.0411746	-0.196922	0.515986	-0.461082	0.0982193	0.628016	0.0225715	-0.264161	0.295746	594.192	0.000507967	1.0891	9.31e-07	0.499476	0.0681473	0.0672782	0.906993	0.271295	0.374107	-0.161602	0.625723	0.370007	0.223566	-0.432197
comp27990_c0	wd repeat-containing protein 91	2887	20	0	0.61	0	-		0.958005	1.43e-06	0.235973	0.36925	0.32009	0.14557	-0.073379	0.816476	0.524862	0.0104171	-0.722032	0.00192769	-0.637915	0.00358253	-1.03138	1.88e-07	-0.433143	0.0691694	0.0841165	0.772582	-0.309352	0.232529	0.288889	0.297528	-0.393469	0.0618373	495.387	0.461468	0.598241	0.00341866	0.652086	0.0110905	0.0231066	0.995424	0.164634	0.599502	0.128186	0.699134	-0.000535112	1	-0.628979
comp34407_c0	wd repeat-containing protein 89	2218	20	2.39e-104	0.589	1	C:membrane	-	0.83287	0.0011402	0.60907	0.0450344	0.48745	0.073084	0.297942	0.331301	0.727459	0.00448899	-0.2238	0.54828	-0.34542	0.326391	-0.534928	0.0463153	-0.105411	0.803817	-0.12162	0.737854	-0.311128	0.359831	0.118389	0.787947	-0.189508	0.527553	2629.23	0.50079	0.429517	0.113471	0.670968	0.0199001	-0.0140856	1	0.34419	0.284143	0.416197	0.176072	0.185682	0.624305	-0.685053
comp34006_c0	wd repeat-containing protein 82	2627	20	0	0.97	0	-		-0.157193	0.530026	0.503431	0.0470427	0.496462	0.0245412	0.602206	0.00637931	0.436583	0.0463629	0.660623	0.00754177	0.653655	0.00424529	0.759399	0.000329635	0.593776	0.0102461	-0.00696871	0.985221	0.0987758	0.77608	-0.0668473	0.864164	0.105744	0.687194	1510.83	0.867559	-0.165623	0.508222	-0.51653	0.0136104	-0.0643846	0.87412	0.141605	0.578498	0.534906	0.0111009	-0.299616	0.206835	0.452145
comp29540_c0	wd repeat-containing protein 81 isoform x1	1616	20	3.32e-145	0.6355	3	F:protein kinase activity; P:protein phosphorylation; F:ATP binding	-	0.764338	0.0410491	-1.09375	0.00328069	0.489123	0.201172	0.136318	0.806201	0.115288	0.790696	-1.85809	2.79e-07	-0.275215	0.633849	-0.62802	0.118031	-0.64905	0.131504	1.58288	6.83e-06	1.23007	0.00113706	1.20904	0.000978114	-0.352805	0.385327	43.2902	0.419793	-0.0210304	0.978771	0.107527	0.842546	-0.384059	0.505307	0.108251	0.844768	-0.225526	0.675701	0.731035	0.132793	-0.491586
comp31731_c0	wd repeat-containing protein 81 isoform x1	5229	20	0	0.56	3	F:ATP binding; F:protein kinase activity; P:protein phosphorylation		0.653148	0.000237336	0.0400337	0.905077	0.300924	0.109186	0.146847	0.532374	0.287849	0.121312	-0.613115	0.00238947	-0.352225	0.103091	-0.506301	0.00676726	-0.365299	0.0823506	0.26089	0.226189	0.106813	0.698622	0.247815	0.298291	-0.154077	0.456274	222.86	0.966983	0.141002	0.506028	0.487633	0.0157757	0.270053	0.27634	0.318457	0.135523	0.371992	0.0803388	0.335834	0.130132	-0.21758
comp33787_c0	wd repeat-containing protein 75	2951	20	0	0.5645	0	-		0.289453	0.163539	0.808579	0.000209035	0.0666474	0.792091	-0.16582	0.501929	0.0786437	0.739822	0.519126	0.0237731	-0.222806	0.421777	-0.455273	0.0221832	-0.210809	0.422718	-0.741931	0.000589996	-0.974398	4.19e-06	-0.729935	0.000934828	-0.232467	0.272793	1050.88	0.972851	0.244463	0.246902	0.140062	0.583367	0.1049	0.776782	-0.0914074	0.747549	-0.0257276	0.965333	-0.350231	0.151933	-0.0351619
comp142733_c0	wd repeat-containing protein 7	857	20	3.14e-124	0.868	0	-		-0.544827	0.366267	-0.306204	0.692587	0.0469435	0.953544	-0.462045	0.518413	-2.31747	2.86e-06	0.238623	0.773901	0.591771	0.431184	0.0827824	0.923821	-1.77264	0.000422471	0.353148	0.618211	-0.155841	0.876588	-2.01126	0.000285213	-0.508989	0.406651	26.8198	1.41e-06	-1.85542	0.000210025	-0.884342	0.0662033	0.226586	0.795334	-0.133022	0.834496	-0.250555	0.698873	-1.59882	0.00036041	1.11093
comp26346_c0	wd repeat-containing protein 7	5709	20	0	0.727	0	-		0.0430214	0.891753	0.160961	0.617436	-0.0833677	0.778595	-0.0811495	0.82315	-0.561761	0.013775	0.11794	0.745303	-0.126389	0.745372	-0.124171	0.67661	-0.604782	0.0138627	-0.244329	0.404335	-0.242111	0.442354	-0.722722	0.00592794	0.00221817	0.996769	251.904	0.0616206	-0.480611	0.0413108	-0.127501	0.613399	0.571403	0.0138969	-0.0666831	0.814011	0.0530483	0.87945	-0.827267	5.8e-05	0.698904
comp29557_c0	wd repeat-containing protein 61	1374	20	3.2e-155	0.7575	4	F:myosin heavy chain kinase activity; P:protein phosphorylation; P:serine family amino acid metabolic process; C:myosin complex	EC:2.7.11.7	1.35696	1.56e-08	0.821157	0.00434727	1.06798	1.22e-05	0.923764	0.000221603	1.17207	1.23e-06	-0.5358	0.0822008	-0.288978	0.42679	-0.433193	0.110026	-0.184891	0.624304	0.246823	0.452045	0.102608	0.807951	0.350909	0.307085	-0.144215	0.634251	1101.68	0.797784	0.248302	0.383249	0.952043	0.00071207	0.173898	0.703048	0.72795	0.0120742	0.500593	0.0975502	0.226557	0.537106	-0.778144
comp263079_c0	wd repeat-containing protein 60	563	20	2.95e-26	0.5345	0	-		1.06899	0.0162809	0.586242	0.26567	1.52369	0.000480749	0.844798	0.0872276	1.29933	0.00333175	-0.482751	0.423646	0.454696	0.512399	-0.224195	0.718577	0.230336	0.757646	0.937447	0.0734082	0.258556	0.710167	0.713087	0.225016	-0.678891	0.184363	21.2801	0.760756	0.454531	0.403146	0.546097	0.326621	0.219239	0.802272	1.25013	0.0189058	-0.105845	0.903298	0.396767	0.542667	-0.326858
comp30549_c0	wd repeat-containing protein 6	3897	20	1.45e-107	0.4585	0	-		0.693275	0.00431343	0.447873	0.125293	0.757425	0.00165775	0.0106639	1	1.1427	9.93e-07	-0.245402	0.470714	0.06415	0.888562	-0.682611	0.00518377	0.449421	0.122509	0.309552	0.311203	-0.437209	0.142788	0.694823	0.0156517	-0.746761	0.00177427	537.609	0.199648	1.13203	1.3e-06	0.733208	0.000341485	0.134761	0.681054	0.696793	0.000675421	0.441264	0.0413398	0.647196	0.00196532	-0.598447
comp33039_c0	wd repeat-containing protein 59 isoform x1	688	20	5.44e-65	0.697	0	-		1.81986	7.41e-09	0.972403	0.00638216	0.712729	0.0215386	1.15728	0.000448029	1.12053	0.000261436	-0.847455	0.0329691	-1.10713	0.00150996	-0.662581	0.0815398	-0.699329	0.0794423	-0.259673	0.530573	0.184874	0.721629	0.148127	0.787463	0.444547	0.216289	51.4735	0.315306	-0.0367471	0.948627	1.30906	0.000184712	0.506036	0.234227	0.504136	0.180438	0.701216	0.0593721	0.526021	0.182776	-0.803024
comp35352_c1	wd repeat-containing protein 55 homolog	235	20	1.17e-12	0.6605	3	F:molecular_function; P:biological_process; C:cellular_component		0.501168	0.280662	1.06481	0.0309658	0.548245	0.242332	0.263679	0.642564	0.530023	0.242212	0.563643	0.314865	0.0470771	0.954946	-0.237489	0.658261	0.0288552	0.978394	-0.516566	0.334153	-0.801133	0.119789	-0.534788	0.360757	-0.284566	0.56699	598.199	0.981961	0.266345	0.595761	0.18115	0.694163	-0.195122	0.757386	0.50051	0.238809	-0.476728	0.256695	-0.722472	0.0782944	-0.376271
comp199981_c0	wd repeat-containing protein 54-like	440	20	1.12e-15	0.635	1	C:membrane	-	-0.430884	0.423057	-0.261076	0.703284	0.237191	0.697076	0.761741	0.225919	-0.420371	0.427599	0.169807	0.823876	0.668075	0.278217	1.19262	0.0291082	0.0105126	0.998631	0.498267	0.400346	1.02282	0.101556	-0.159295	0.843833	0.52455	0.386175	18.5453	0.259586	-1.18211	0.0288346	-1.49419	0.00183675	-0.638511	0.326401	-0.366478	0.550974	-0.433559	0.493087	-1.67034	0.000464197	0.855683
comp26251_c0	wd repeat-containing protein 54-like	246	8	1.67e-16	0.5975	3	P:regulation of transcription, DNA-templated; P:chromatin modification; C:nucleus		-0.413694	0.731444	-1.56534	0.154394	0.774153	0.522645	0.114763	0.972073	-0.135618	0.921822	-1.15164	0.325237	1.18785	0.391745	0.528456	0.681378	0.278076	0.869214	2.33949	0.0270434	1.6801	0.140747	1.42972	0.222644	-0.659391	0.591544	4.21085	0.510128	-0.25038	0.854153	-1.03825	0.230304	-1.85188	0.0281656	-0.242952	0.825798	-0.978569	0.29234	0.30153	0.820382	-0.81362
comp38136_c0	wd repeat-containing protein 48	3757	20	0	0.749	0	-		0.684509	8.69e-06	0.487448	0.00758633	0.681313	9.19e-06	0.334781	0.0495687	0.667745	1.36e-05	-0.197061	0.358141	-0.00319631	0.992553	-0.349728	0.0346527	-0.0167641	0.961113	0.193865	0.337056	-0.152667	0.487421	0.180297	0.426644	-0.346532	0.0329188	1235.37	0.961375	0.332964	0.0427872	0.572825	0.00130477	0.331548	0.107525	0.488348	0.00713877	0.321661	0.0914677	0.290813	0.149441	-0.241278
comp18511_c0	wd repeat-containing protein 47 isoform x1	533	20	2.05e-68	0.874	0	-		-0.924998	0.269987	-1.64424	0.0515699	0.0797479	0.945618	-0.771903	0.434626	-1.6762	0.0258296	-0.719242	0.431105	1.00475	0.311988	0.153094	0.891072	-0.7512	0.411513	1.72399	0.031209	0.872336	0.336114	-0.0319573	0.990497	-0.851651	0.317341	7.78262	0.0254877	-0.904294	0.247141	-1.19576	0.176003	-0.86148	0.459352	-0.502697	0.636172	-1.63972	0.0584416	-1.11447	0.253617	0.334278
comp36682_c1	wd repeat-containing protein 47 isoform x1	1153	20	1.78e-106	0.566	0	-		-0.44116	0.569733	-0.726498	0.38109	-0.0751324	0.937216	-0.784764	0.318332	-1.29633	0.0510713	-0.285338	0.780524	0.366028	0.740484	-0.343604	0.681378	-0.855171	0.29623	0.651366	0.426512	-0.058266	0.996972	-0.569833	0.541477	-0.709632	0.326072	26.8989	0.102376	-0.511567	0.489895	-0.879853	0.124467	-0.286262	0.760802	-0.393368	0.556664	-1.76969	0.000768559	-0.445934	0.533481	0.59359
comp25350_c0	wd repeat-containing protein 47	372	20	3.12e-39	0.692	0	-		-0.871058	0.384991	-0.264604	0.862459	-0.0979764	0.941275	-0.674889	0.582729	-1.82465	0.037113	0.606454	0.62283	0.773082	0.549463	0.196169	0.879684	-0.953592	0.358881	0.166627	0.896249	-0.410285	0.76591	-1.56005	0.126284	-0.576913	0.583612	4.65393	0.0631841	-1.14976	0.202878	-0.515349	0.647801	0.886653	0.54799	1.29296	0.260767	-0.906907	0.410649	-0.135414	0.938507	1.402
comp36697_c0	wd repeat-containing protein 46	1783	20	0	0.7025	0	-		0.444054	0.0623758	0.0787172	0.833993	0.46778	0.0499802	0.172841	0.563453	0.954496	1.73e-05	-0.365337	0.213283	0.0237254	0.958612	-0.271213	0.295086	0.510442	0.0505033	0.389062	0.162147	0.0941236	0.804489	0.875779	0.000706525	-0.294939	0.235735	779.819	0.0641402	0.781655	0.000547557	0.213235	0.501656	-0.594483	0.0492177	0.294756	0.354759	0.107974	0.774472	0.213082	0.550638	-0.807718
comp35055_c0	wd repeat-containing protein 44 isoform x1	3611	20	0	0.6585	0	-		-0.594269	0.233013	-1.09521	0.0395677	-0.233166	0.685879	-0.00263864	1	-1.10078	0.0163654	-0.500944	0.416388	0.361103	0.614975	0.591631	0.250642	-0.506507	0.404784	0.862047	0.110042	1.09257	0.0417794	-0.00556274	1	0.230528	0.681373	131.906	0.101242	-1.09814	0.0181792	-0.500658	0.298632	0.351961	0.590913	-0.139858	0.81087	0.0708759	0.938151	-0.0770292	0.918924	0.852619
comp35194_c2	wd repeat-containing protein 36	3046	20	0	0.718	2	P:rRNA processing; C:small-subunit processome	-	0.489078	0.0249232	-0.514227	0.0351886	0.215742	0.370573	0.0950753	0.761851	0.391998	0.0738034	-1.00331	1.06e-05	-0.273336	0.348516	-0.394003	0.08555	-0.0970801	0.779764	0.729969	0.00158907	0.609303	0.0119679	0.906225	9.07e-05	-0.120666	0.637251	283.679	0.554235	0.296923	0.20122	0.548606	0.0780749	0.321381	0.419982	0.30874	0.371281	0.639497	0.0397075	0.743505	0.0166741	-0.227226
comp21421_c0	wd repeat-containing protein 35	600	20	3.64e-45	0.8705	3	C:intracellular; P:vesicle-mediated transport; P:intracellular protein transport	-	0.145001	0.866979	-0.407326	0.637002	1.02198	0.157399	1.18116	0.153462	-0.982432	0.125187	-0.552327	0.525694	0.876983	0.332963	1.03616	0.200113	-1.12743	0.11837	1.42931	0.0530043	1.58849	0.0522584	-0.575106	0.502145	0.159175	0.872258	10.7248	0.00260623	-2.16359	0.00208974	-0.0500071	0.961172	1.29259	0.115339	0.289642	0.727283	1.24384	0.108789	0.0242687	0.991408	1.34259
comp30572_c0	wd repeat-containing protein 35	328	20	1.41e-40	0.8905	3	C:intracellular; P:vesicle-mediated transport; P:intracellular protein transport	-	-0.217521	0.845008	-0.633864	0.560578	0.780827	0.447502	-0.0359921	1	-0.525294	0.586265	-0.416342	0.730766	0.998348	0.41212	0.181529	0.889109	-0.307772	0.816888	1.41469	0.147098	0.597872	0.614883	0.10857	0.947213	-0.816819	0.424044	4.24491	0.208281	-0.489302	0.632273	-0.612698	0.5242	1.39069	0.244651	0.770496	0.464783	1.4579	0.183766	-0.224739	0.866152	2.00339
comp40220_c0	wd repeat-containing protein 34-like	1906	20	2.97e-51	0.452	0	-		1.1602	0.000106401	1.03052	0.00306103	0.745844	0.0164838	0.365642	0.310777	1.79472	6.76e-10	-0.129681	0.797045	-0.414353	0.319973	-0.794555	0.0106704	0.634527	0.0767784	-0.284672	0.476643	-0.664875	0.0694856	0.764208	0.0408313	-0.380203	0.253425	415.84	0.00103555	1.42908	1.4e-06	0.916158	0.000372103	0.151381	0.721242	0.380669	0.18419	0.371186	0.194318	0.522966	0.0632136	-0.764777
comp40694_c0	wd repeat-containing protein 3	3082	20	0	0.669	0	-		0.691077	0.000987685	0.434912	0.0843232	0.42473	0.0538473	0.087426	0.78154	1.01002	6.81e-07	-0.256165	0.371012	-0.266348	0.364889	-0.603651	0.00464211	0.318945	0.233486	-0.0101826	0.977183	-0.347486	0.188857	0.57511	0.0229578	-0.337304	0.130673	626.838	0.0107038	0.922597	7.02e-06	0.650383	0.00750404	-0.225153	0.503959	0.337886	0.205844	0.223985	0.428784	0.392852	0.146879	-0.875536
comp39526_c0	wd repeat-containing protein 26	2040	20	0	0.8375	0	-		0.181407	0.690926	-0.965491	0.0251586	0.459952	0.270501	-0.0375066	0.979446	-0.332242	0.424341	-1.1469	0.006924	0.278545	0.642337	-0.218913	0.642583	-0.513649	0.279818	1.42544	0.00048992	0.927985	0.0327393	0.633249	0.186087	-0.497458	0.219198	291.598	0.0624299	-0.294736	0.494348	-0.0762133	0.844962	0.156351	0.754624	0.324673	0.346671	-0.220425	0.545412	0.398763	0.256039	0.232564
comp33712_c0	wd repeat-containing protein 24 homolog isoform x2	1532	20	8.3e-123	0.688	0	-		0.486775	0.119499	-0.0266528	0.985241	0.272068	0.4265	-0.163241	0.688743	-0.540808	0.0734249	-0.513428	0.167119	-0.214708	0.652353	-0.650017	0.0334871	-1.02758	0.000692305	0.29872	0.431835	-0.136589	0.771865	-0.514155	0.174223	-0.435309	0.16593	439.643	0.00992582	-0.377567	0.236285	0.43226	0.286764	-0.743442	0.070739	0.0946374	0.848837	-1.01466	0.00586865	-0.537431	0.201782	-1.1757
comp38208_c0	wd repeat-containing protein 24	3223	20	0	0.727	0	-		-0.584553	0.0811961	-0.677005	0.0716234	-0.533125	0.117758	-0.845428	0.0116344	-0.619225	0.0591768	-0.0924518	0.863203	0.051428	0.932437	-0.260875	0.486742	-0.0346723	0.957211	0.14388	0.738563	-0.168424	0.727526	0.0577796	0.92672	-0.312303	0.371549	94.5313	0.867186	0.226203	0.53708	-0.0583315	0.86727	0.118212	0.799934	-0.298856	0.314248	-0.185713	0.572578	0.0330802	0.947419	0.176544
comp33663_c0	wd repeat-containing protein 20 isoform x1	2513	20	0	0.666	0	-		0.0199785	0.972643	-0.860093	0.0198995	-0.202987	0.608832	-0.146244	0.76318	-0.302361	0.401265	-0.880071	0.0169292	-0.222965	0.669807	-0.166222	0.697961	-0.32234	0.469251	0.657106	0.0762403	0.713849	0.0615313	0.557731	0.168022	0.0567426	0.89542	102.868	0.848953	-0.156117	0.699571	0.0924121	0.828041	-0.403031	0.333431	-0.0917907	0.832922	0.357323	0.35348	-0.0857345	0.866897	-0.495443
comp32330_c0	wd repeat-containing protein 19	4406	20	0	0.631	4	C:cilium; P:cilium assembly; P:intraciliary retrograde transport; C:intraciliary transport particle A	-	0.299022	0.108451	0.482714	0.019186	0.136868	0.513253	-0.482665	0.00756948	0.636141	0.000252878	0.183692	0.457891	-0.162154	0.543349	-0.781687	4.13e-06	0.337119	0.108476	-0.345846	0.101447	-0.965379	3.89e-07	0.153427	0.569856	-0.619533	0.000273191	484.19	0.00855688	1.11881	1.89e-11	0.5148	0.00676724	0.121474	0.684498	0.27889	0.176734	-0.0863471	0.731248	0.561334	0.00338468	-0.393327
comp24566_c0	wd repeat-containing protein 18	1978	20	3.35e-120	0.5795	2	P:metabolic process; F:oxidoreductase activity, acting on a sulfur group of donors, disulfide as acceptor	-	0.882425	0.000570751	0.486436	0.119106	0.695313	0.00790368	0.199193	0.55376	1.15863	3.46e-06	-0.39599	0.238664	-0.187113	0.656837	-0.683232	0.00925905	0.276208	0.436421	0.208877	0.545005	-0.287243	0.409227	0.672198	0.0310128	-0.49612	0.0634459	1045.33	0.134479	0.959441	0.000151645	0.749268	0.0031509	-0.174259	0.657393	0.459727	0.089824	0.520517	0.0491893	0.401458	0.161202	-0.923527
comp36052_c0	wd repeat-containing protein 13-like	3028	20	0	0.669	2	C:integral component of membrane; C:intracellular part	-	0.0981094	0.696681	-0.354945	0.149283	-0.391098	0.0659319	0.109784	0.70883	0.204987	0.367568	-0.453055	0.0628268	-0.489208	0.0313195	0.0116741	0.983351	0.106878	0.74372	-0.036153	0.904747	0.464729	0.0576006	0.559933	0.0194716	0.500882	0.0157538	260.427	0.00549767	0.0952037	0.7162	0.203226	0.366006	0.0622805	0.875737	-0.178053	0.450119	0.289788	0.197286	0.493746	0.0204677	-0.140945
comp41136_c0	wd repeat-containing protein 11	5501	20	0	0.5565	2	C:organelle; C:intracellular part	-	-0.315046	0.243701	-0.572259	0.0498844	-0.36326	0.178277	-0.107708	0.769173	-0.231077	0.402016	-0.257213	0.453282	-0.0482138	0.919413	0.207338	0.484313	0.0839692	0.841374	0.208999	0.52094	0.464551	0.1254	0.341182	0.309119	0.255552	0.356448	670.655	0.727606	-0.123369	0.685853	-0.414525	0.1028	-0.0800155	0.863334	-0.171283	0.563272	0.0677711	0.854477	0.136845	0.680451	0.33451
comp35486_c0	wd repeat domain-containing protein 83	1810	20	3.5e-128	0.728	2	F:kinase activity; P:phosphorylation	-	0.21574	0.494147	0.509811	0.122174	0.485851	0.0938458	0.283199	0.397784	0.638486	0.0208281	0.294071	0.437254	0.270111	0.507988	0.0674587	0.867312	0.422746	0.213724	-0.0239598	0.95653	-0.226612	0.562131	0.128675	0.78259	-0.202652	0.526594	359.897	0.715634	0.355287	0.236243	0.265174	0.395888	0.254272	0.518137	0.33568	0.287931	0.57754	0.047721	0.0558955	0.90426	-0.0109021
comp34665_c0	wd repeat domain phosphoinositide-interacting protein 4-like	1936	20	1.54e-175	0.8215	0	-		0.97253	4.68e-09	0.338852	0.104602	0.747432	9.09e-06	0.738776	1.78e-05	0.589662	0.000549377	-0.633679	0.00130293	-0.225099	0.353218	-0.233755	0.237225	-0.382868	0.055811	0.40858	0.0452407	0.399924	0.0560577	0.250811	0.286796	-0.00865589	0.972904	779.887	0.516529	-0.149113	0.463086	0.702114	0.00801989	0.539622	0.0658679	0.844559	0.00118508	0.286703	0.337975	0.477971	0.0974316	-0.162492
comp34577_c0	wd repeat domain phosphoinositide-interacting protein 2 isoform x1	5168	20	0	0.789	0	-		0.438521	0.0242827	-0.0330753	0.935749	0.50821	0.00829543	0.715668	0.000146028	0.366204	0.0607744	-0.471596	0.0374315	0.0696896	0.84313	0.277148	0.18477	-0.072317	0.819772	0.541286	0.0130528	0.748744	0.000411114	0.399279	0.0934023	0.207458	0.326448	3265.49	0.605155	-0.349465	0.078546	-0.357596	0.274999	0.217113	0.633067	0.550193	0.0848263	-0.176755	0.641276	0.228643	0.55684	0.574708
comp40945_c0	wd repeat and hmg-box dna-binding protein 1 isoform x2	5956	20	2.47e-168	0.533	1	F:DNA binding		0.845472	9.36e-06	0.298029	0.220003	0.671212	0.000537836	0.324813	0.138913	0.821128	1.6e-05	-0.547443	0.0174437	-0.17426	0.566502	-0.520659	0.0093313	-0.0243439	0.951911	0.373183	0.11465	0.0267841	0.971619	0.523099	0.0261354	-0.346399	0.0924183	1013.18	0.597151	0.496315	0.0128199	0.70478	0.00667841	0.508586	0.0808875	0.649876	0.0137243	0.365309	0.196144	0.431056	0.134816	-0.196194
comp368530_c0	wd repeat and fyve domain-containing protein 3 isoform x1	435	20	6.84e-59	0.785	3	F:metal ion binding; F:poly(ADP-ribose) glycohydrolase activity; P:carbohydrate metabolic process	EC:3.2.1.143	-0.989806	0.190521	-1.23465	0.125644	-0.0477197	0.96535	-0.230903	0.854517	-1.03907	0.159398	-0.244847	0.807653	0.942086	0.285839	0.758903	0.353435	-0.0492617	0.973553	1.18693	0.11928	1.00375	0.243024	0.195585	0.85805	-0.183183	0.848117	6.7623	0.226365	-0.808164	0.303842	-1.03803	0.216378	0.351129	0.81766	-0.609268	0.521139	-0.892997	0.326065	0.532007	0.648177	1.38916
comp411136_c0	wd repeat and fyve domain-containing protein 3 isoform x1	486	20	4.56e-57	0.7445	1	F:metal ion binding	-	-0.700699	0.514321	-1.53642	0.139254	-0.441612	0.705334	-0.831695	0.486693	-1.33495	0.160236	-0.835723	0.460248	0.259086	0.873837	-0.130996	0.928665	-0.634247	0.612343	1.09481	0.279799	0.704727	0.548848	0.201476	0.892503	-0.390082	0.722959	4.89054	0.430081	-0.503252	0.630871	-0.671605	0.528202	0.131478	0.973365	-0.648645	0.56201	-0.946325	0.374136	-0.28395	0.842768	0.803082
comp24173_c0	wd repeat and fyve domain-containing protein 3	577	20	7.27e-90	0.8575	3	F:metal ion binding; F:poly(ADP-ribose) glycohydrolase activity; P:carbohydrate metabolic process	EC:3.2.1.143	-0.90177	0.337945	-1.28428	0.194319	0.123567	0.921224	-0.365233	0.783934	-1.01243	0.264939	-0.382506	0.754238	1.02534	0.371059	0.536537	0.611427	-0.110662	0.943139	1.40784	0.139741	0.919043	0.393226	0.271844	0.841882	-0.4888	0.63999	6.46603	0.275483	-0.647199	0.509005	-0.901099	0.201751	-0.362254	0.752791	-0.176983	0.845597	-0.970752	0.186358	0.0687392	0.962105	0.538844
comp2843_c0	wd repeat and fyve domain-containing protein 3	532	20	8.35e-55	0.7185	1	F:metal ion binding	-	-1.54031	0.150545	-1.60067	0.171204	-0.465352	0.721127	-0.615207	0.665521	-1.19364	0.273924	-0.0603531	0.981819	1.07496	0.441394	0.925108	0.426518	0.346679	0.829039	1.13532	0.333633	0.985461	0.44524	0.407032	0.796428	-0.149855	0.911563	5.9985	0.603268	-0.578429	0.629944	-1.16302	0.225993	0.253573	0.90479	-1.03591	0.305842	-0.825314	0.44839	-1.25964	0.220268	1.41659
comp37957_c0	wd repeat and fyve domain-containing protein 3	687	20	3.48e-151	0.942	3	F:metal ion binding; F:poly(ADP-ribose) glycohydrolase activity; P:carbohydrate metabolic process	EC:3.2.1.143	-1.52283	0.0295371	-2.06893	0.00516788	-0.880453	0.252183	-1.45869	0.0523677	-1.64239	0.0162309	-0.546103	0.507882	0.642374	0.476465	0.0641329	0.954674	-0.119564	0.915289	1.18848	0.0896571	0.610235	0.454648	0.426538	0.633942	-0.578241	0.421094	12.8593	0.333771	-0.183697	0.82231	-0.640817	0.31117	0.33911	0.739576	0.118385	0.883108	-0.229684	0.781397	0.749231	0.321162	0.979926
comp37957_c2	wd repeat and fyve domain-containing protein 3	2911	20	0	0.692	1	F:metal ion binding	-	-0.113685	0.761725	-0.55177	0.118799	0.0280529	0.948828	-0.156953	0.713545	-0.272354	0.411433	-0.438086	0.245463	0.141737	0.783212	-0.0432689	0.930632	-0.15867	0.732887	0.579823	0.0937607	0.394817	0.302231	0.279416	0.512997	-0.185006	0.604213	114.543	0.448464	-0.115401	0.762827	-0.302962	0.338078	0.255452	0.542517	-0.0104572	0.980476	-0.321316	0.327964	-0.105723	0.802628	0.558414
comp5998_c0	wd repeat and fyve domain-containing protein 3	691	20	5.82e-127	0.922	5	P:carbohydrate metabolic process; F:metal ion binding; P:protein methylation; F:poly(ADP-ribose) glycohydrolase activity; F:methyltransferase activity	EC:3.2.1.143	-0.551932	0.446018	-1.08217	0.139836	-0.203235	0.807124	-0.418119	0.636208	-0.162442	0.846267	-0.53024	0.523128	0.348697	0.734958	0.133814	0.888108	0.38949	0.681965	0.878937	0.222053	0.664053	0.413871	0.91973	0.242047	-0.214884	0.788065	12.1701	0.97074	0.255676	0.754383	-1.57334	0.0192398	-0.510407	0.624463	-0.545044	0.503508	-1.48033	0.0322225	0.119471	0.923257	1.06293
comp40740_c0	wd repeat and fyve domain-containing protein 2	4932	20	0	0.8	1	F:metal ion binding	-	-0.730562	0.00163312	-0.977002	0.000161663	-0.491535	0.0427839	-0.400812	0.12426	-0.861997	0.000143711	-0.246439	0.439675	0.239028	0.484139	0.329751	0.197841	-0.131434	0.714861	0.485467	0.0756442	0.57619	0.0346183	0.115005	0.765671	0.0907228	0.754754	614.437	0.187998	-0.461185	0.0547767	-0.664991	0.00800746	-0.361043	0.237064	-0.574657	0.0252863	0.0937832	0.787413	-0.223995	0.478629	0.303948
comp16992_c0	wd domain-containing protein	798	20	1.06e-14	0.418	3	P:cellular process; C:plasmodesma; C:cell part	-	-4.34932	3.95e-06	0.353563	0.853001	-4.57416	9.69e-07	0.334025	0.874196	-5.51697	1.54e-09	4.70289	5.11e-06	-0.224839	0.839234	4.68335	4.39e-06	-1.16764	0.0926411	-4.92773	1.31e-06	0	1	-5.87053	4.81e-09	4.90819	1.06e-06	14.8309	0.186257	-5.85099	3.64e-09	-4.2797	8.51e-05	0	1	-4.63717	1.53e-05	0	1	-4.65158	1.57e-05	4.32095
comp24628_c0	wd and tetratricopeptide repeats protein 1-like	3087	20	0	0.6325	1	F:methyltransferase activity	-	0.660971	0.000343984	0.208518	0.3901	0.737442	5.5e-05	0.411005	0.03909	0.598434	0.00117517	-0.452453	0.043362	0.0764715	0.820046	-0.249966	0.230704	-0.0625369	0.845528	0.528924	0.0137937	0.202487	0.424788	0.389916	0.0967064	-0.326438	0.0962194	1758.74	0.60811	0.187429	0.373859	0.562247	0.00307491	-0.0989819	0.754684	0.671023	0.000331918	0.253665	0.227412	0.166465	0.491076	-0.661229
comp33993_c0	wash complex subunit strumpellin	4679	20	0	0.7315	7	P:polar body extrusion after meiotic divisions; P:oocyte maturation; C:early endosome; C:WASH complex; P:axonogenesis; P:heart contraction; P:spindle assembly involved in meiosis	-	0.468145	0.126059	-0.0163234	1	0.426187	0.171322	-0.314772	0.363336	-0.336705	0.270253	-0.484468	0.181161	-0.0419575	0.941553	-0.782917	0.0072793	-0.80485	0.00854607	0.442511	0.204697	-0.298449	0.43969	-0.320382	0.42185	-0.740959	0.00973712	148.205	0.01272	-0.0219331	0.966972	0.298765	0.249654	0.300919	0.327511	0.298812	0.264332	0.0725353	0.838578	-0.0381441	0.927375	0.00215362
comp23166_c1	wash complex subunit ccdc53 homolog isoform x2	412	16	3.96e-12	0.55	0	-		-3.07516	0.000369893	-3.00747	0.00119372	-4.56364	1.97e-08	-2.56572	0.0058763	-4.16326	4.04e-07	0.0676817	0.958828	-1.48848	0.0179467	0.509433	0.521912	-1.0881	0.11017	-1.55617	0.0170055	0.441751	0.642765	-1.15578	0.110665	1.99792	0.00114098	15.0469	0.606749	-1.59753	0.0123935	-2.38543	0.00278736	-0.645766	0.617979	-2.45206	0.00198924	-2.31137	0.00436361	-2.10861	0.0110993	1.73966
comp32019_c0	wash complex subunit ccdc53	2269	20	1.66e-30	0.584	1	C:WASH complex		0.480851	0.193794	0.727613	0.0745844	0.269003	0.511836	0.918851	0.00953338	0.59194	0.0963521	0.246762	0.629209	-0.211848	0.713541	0.438	0.254836	0.111089	0.850341	-0.45861	0.286439	0.191238	0.71955	-0.135673	0.82171	0.649848	0.0673695	1126.7	0.49518	-0.326911	0.399958	0.510985	0.0920931	0.240562	0.568451	0.20655	0.559809	1.10186	9.62e-05	-0.203897	0.594155	-0.270423
comp26085_c0	was wasl-interacting protein family member 1-like	1378	20	9.8e-32	0.442	2	F:actin binding; P:actin cytoskeleton organization		0.897998	0.0064957	-0.445726	0.242922	1.02984	0.00141646	0.26664	0.528604	0.59578	0.073423	-1.34372	0.000116853	0.131837	0.828278	-0.631357	0.0781146	-0.302217	0.523632	1.47556	1.42e-05	0.712366	0.0584441	1.04151	0.00359364	-0.763195	0.0248875	58.1647	0.304732	0.32914	0.380427	0.786099	0.0535319	0.339417	0.544904	1.25307	0.00148746	0.293063	0.540492	1.02412	0.0131494	-0.446681
comp12850_c0	wap four-disulfide core domain protein 2	585	20	7.39e-20	0.572	3	F:peptidase inhibitor activity; C:extracellular region; P:negative regulation of peptidase activity		0.522077	0.152845	-0.233734	0.625358	0.400854	0.297035	-0.157101	0.749296	-0.756911	0.0283708	-0.755811	0.0671453	-0.121223	0.84927	-0.679178	0.0577862	-1.27899	0.000238426	0.634588	0.122684	0.0766334	0.917149	-0.523177	0.248484	-0.557954	0.120747	1175.03	0.00105018	-0.59981	0.0925253	0.305564	0.559865	-0.148063	0.863424	0.478284	0.358202	-1.33282	0.00279715	-0.743705	0.137696	-0.453627
comp12739_c0	wap four-disulfide core domain protein 18-like	726	20	8.96e-10	0.5485	3	F:peptidase inhibitor activity; C:extracellular region; P:negative regulation of peptidase activity		-0.189195	0.694066	-1.53495	0.000264579	-1.24325	0.00100905	-0.445413	0.35229	-0.459458	0.275205	-1.34576	0.00124068	-1.05405	0.00966653	-0.256218	0.599437	-0.270263	0.639075	0.291703	0.543137	1.08954	0.0117257	1.07549	0.0127846	0.797836	0.0400784	73.3016	0.0649934	-0.0140452	0.992109	-0.621837	0.197147	-1.85378	1.36e-05	-1.29012	0.00328635	-1.97123	2.64e-06	-0.559165	0.297123	-1.23194
comp161167_c0	wap four-disulfide core domain protein 18-like	286	20	3.5e-16	0.7225	3	P:negative regulation of peptidase activity; C:extracellular region; F:peptidase inhibitor activity	-	0.919874	0.145669	1.38623	0.0472723	2.6081	1.27e-05	3.47288	1.85e-07	2.20219	0.000238269	0.46636	0.594537	1.68822	0.0134161	2.553	0.000191718	1.28232	0.072369	1.22186	0.096365	2.08664	0.00699645	0.815956	0.332121	0.864778	0.271119	30.4681	0.672354	-1.27068	0.0896594	1.38636	0.00381995	1.45544	0.0039158	2.32413	1.35e-06	2.92425	1.45e-07	0.775997	0.138888	0.0690744
comp40908_c0	v-type proton atpase subunit s1	4016	20	2.98e-51	0.476	1	C:membrane	-	-0.599875	0.000146632	-0.429574	0.0223321	-0.205175	0.253421	-0.12357	0.559813	-0.37043	0.0229864	0.170301	0.444821	0.3947	0.0288771	0.476305	0.00318435	0.229446	0.25868	0.224399	0.263426	0.306004	0.12137	0.0591447	0.83641	0.0816057	0.677308	1612.14	0.446374	-0.24686	0.151032	-0.644824	0.00406082	-0.168792	0.617042	-0.399815	0.0958864	0.0762191	0.810751	0.0295198	0.943288	0.476032
comp39524_c1	v-type proton atpase subunit h isoform x2	2364	20	0	0.861	4	C:vacuolar proton-transporting V-type ATPase, V1 domain; F:proton-transporting ATPase activity, rotational mechanism; P:ATP hydrolysis coupled proton transport; P:oxidative phosphorylation	-	0.327122	0.0962086	-0.581138	0.00673692	0.772441	2.14e-05	0.920924	3.23e-07	0.376085	0.0489954	-0.90826	7.85e-06	0.445319	0.0364242	0.593801	0.00143589	0.0489625	0.884946	1.35358	4.72e-12	1.50206	1.42e-14	0.957222	2.4e-06	0.148482	0.493824	3360.63	0.0641093	-0.544839	0.0034664	0.420977	0.0291963	-0.538867	0.00576094	0.731123	6.82e-05	1.28869	2e-13	0.58413	0.00201765	-0.959844
comp13071_c0	v-type proton atpase subunit g	2861	20	3.53e-22	0.9425	4	P:transmembrane transport; P:proton transport; C:vacuolar proton-transporting V-type ATPase complex; F:hydrolase activity, acting on acid anhydrides, catalyzing transmembrane movement of substances	-	0.0812637	0.612243	-0.165639	0.336197	-0.0352866	0.846038	0.7309	1.33e-08	0.0676228	0.674707	-0.246903	0.142898	-0.11655	0.575735	0.649637	5e-07	-0.013641	0.962293	0.130352	0.457235	0.896539	3.44e-10	0.233262	0.182288	0.766187	1.62e-09	6421.89	0.594217	-0.663278	2.47e-07	0.0183255	0.919442	-0.31395	0.0207153	-0.128067	0.387602	0.891271	4.7e-14	0.0729089	0.674715	-0.332275
comp120006_c0	v-type proton atpase subunit e 2	1142	20	5.85e-28	0.531	3	F:hydrogen ion transmembrane transporter activity; F:hydrogen-exporting ATPase activity; P:proton transport	-	-2.72064	0.00276574	-2.07003	0.0450942	-4.66137	3.71e-08	-1.09728	0.359122	-3.55896	4.36e-05	0.650619	0.539232	-1.94073	0.0116437	1.62337	0.0676285	-0.83832	0.379247	-2.59135	0.00112337	0.972747	0.372706	-1.48894	0.101134	3.56409	5.87e-06	15.7802	0.188448	-2.46169	0.00281623	-1.63868	0.055575	-0.660548	0.610943	-3.31268	1.97e-05	-0.935933	0.342852	-1.10107	0.267065	0.97813
comp15585_c0	v-type proton atpase subunit e	1017	20	1.14e-43	0.6015	2	P:proton transport; F:catalytic activity	-	-1.51388	0.0659088	-0.416102	0.720845	-2.46477	0.00141286	2.2262	0.0431047	-1.34714	0.101512	1.09778	0.260586	-0.950886	0.337938	3.74008	0.000129971	0.166737	0.902856	-2.04866	0.0155358	2.6423	0.0167845	-0.931042	0.373181	4.69096	6.94e-07	14.4595	0.214311	-3.57334	0.000261935	-2.89341	0.000205923	-0.405724	0.791798	-3.1405	4.26e-05	-0.168226	0.923872	-2.43025	0.00274507	2.48769
comp33306_c0	v-type proton atpase subunit e	1674	20	1.51e-95	0.8005	5	F:transferase activity, transferring acyl groups other than amino-acyl groups; P:ATP hydrolysis coupled proton transport; C:proton-transporting two-sector ATPase complex, catalytic domain; F:proton-transporting ATPase activity, rotational mechanism; P:oxidative phosphorylation	-	-0.361323	0.294876	-0.403093	0.308539	0.181404	0.641095	-0.477327	0.176243	-0.347866	0.306462	-0.0417701	0.948727	0.542727	0.166648	-0.116004	0.787314	0.0134573	0.989769	0.584497	0.120599	-0.0742339	0.909774	0.0552274	0.931891	-0.658731	0.038837	1760.47	0.16096	0.129461	0.74232	-0.31706	0.351028	0.36332	0.35775	0.0977837	0.810408	-0.0739993	0.880536	0.539496	0.110283	0.68038
comp35858_c0	v-type proton atpase subunit d 1	3535	20	3.28e-127	0.887	3	C:integral component of membrane; F:ATPase activity, coupled to transmembrane movement of substances; P:transmembrane transport	-	0.105381	0.530382	-0.00761497	1	0.328357	0.0266272	-0.318405	0.036446	0.147716	0.349052	-0.112996	0.592297	0.222976	0.232921	-0.423786	0.00315152	0.0423346	0.86697	0.335972	0.046377	-0.31079	0.0707178	0.155331	0.452252	-0.646762	2.51e-06	3551.56	0.330903	0.466121	0.000968364	0.0630216	0.737278	-0.167445	0.402667	0.173516	0.316783	-0.0436167	0.847469	0.297766	0.0691244	-0.230467
comp35557_c0	v-type proton atpase subunit d	2211	20	0	0.9495	3	P:ATP hydrolysis coupled proton transport; C:proton-transporting V-type ATPase, V0 domain; F:hydrogen ion transmembrane transporter activity	-	-0.0262958	0.903172	0.133654	0.525676	0.291194	0.0750116	-0.385672	0.0167534	0.00781916	0.978661	0.15995	0.45974	0.31749	0.0843754	-0.359377	0.0235028	0.0341149	0.90531	0.15754	0.433443	-0.519327	0.00305889	-0.125835	0.594434	-0.676867	5.03e-06	2720.51	0.122007	0.393492	0.0114026	-0.0605592	0.734761	0.13214	0.516097	0.141864	0.399408	-0.309842	0.0373179	0.0943952	0.625403	0.1927
comp38019_c0	v-type proton atpase subunit c	7481	20	0	0.895	4	P:ATP hydrolysis coupled proton transport; C:proton-transporting V-type ATPase, V1 domain; F:calcium ion binding; F:hydrogen ion transmembrane transporter activity	-	0.133133	0.307077	0.487505	0.000227988	0.0620153	0.674449	0.12811	0.369209	0.21651	0.0749648	0.354373	0.00957067	-0.0711173	0.720375	-0.00502242	0.990641	0.0833775	0.638066	-0.42549	0.00124955	-0.359395	0.00812218	-0.270995	0.062381	0.0660949	0.640691	4022.27	0.305458	0.0883999	0.520043	0.199583	0.31634	0.486408	0.0101229	0.150351	0.487215	0.651722	0.000216639	0.321803	0.105272	0.286824
comp37050_c0	v-type proton atpase subunit b	3453	20	0	0.976	11	F:proton-transporting ATPase activity, rotational mechanism; P:ATP hydrolysis coupled proton transport; P:vacuolar acidification; C:cytosol; C:early endosome; C:brush border; C:vacuolar proton-transporting V-type ATPase, V1 domain; C:perinuclear region of cytoplasm; F:ATP binding; C:plasma membrane proton-transporting V-type ATPase complex; P:oxidative phosphorylation	-	0.121995	0.376435	0.0959443	0.571989	0.272327	0.0319429	-0.0704444	0.675004	0.108281	0.430853	-0.0260507	0.909219	0.150332	0.382488	-0.192439	0.147457	-0.0137138	0.957344	0.176383	0.249626	-0.166389	0.294421	0.0123369	0.966697	-0.342772	0.00489468	7767.78	0.295024	0.178726	0.173188	0.0902667	0.612647	-0.00397451	1	0.16001	0.359906	0.0453718	0.838578	0.191662	0.280356	-0.0942412
comp38712_c0	v-type proton atpase catalytic subunit a	6923	20	0	0.9675	5	F:ATP binding; F:proton-transporting ATPase activity, rotational mechanism; P:ATP hydrolysis coupled proton transport; C:proton-transporting V-type ATPase, V1 domain; P:oxidative phosphorylation	-	-0.201502	0.127713	-0.100143	0.559662	0.0888132	0.556151	-0.461982	0.000181379	-0.182306	0.165749	0.101359	0.578154	0.290315	0.0415336	-0.26048	0.0442773	0.0191963	0.93586	0.188956	0.221441	-0.36184	0.0117855	-0.082163	0.677641	-0.550795	3.89e-06	5836.94	0.0555345	0.279677	0.0272993	-0.236519	0.124291	-0.163085	0.3947	-0.129937	0.451524	-0.129595	0.449942	-0.00933052	0.977735	0.0734347
comp40129_c0	v-type proton atpase 16 kda proteolipid subunit	6893	20	2e-72	0.8715	5	P:ATP hydrolysis coupled proton transport; C:proton-transporting V-type ATPase, V0 domain; C:vacuolar membrane; F:hydrogen ion transmembrane transporter activity; C:integral component of membrane	-	0.206937	0.20765	0.406099	0.0220226	0.278567	0.0835359	-0.514074	0.000691805	0.2707	0.0847318	0.199161	0.326523	0.0716293	0.788445	-0.721011	6.96e-07	0.0637623	0.797498	-0.127532	0.527621	-0.920173	1.33e-08	-0.135399	0.553856	-0.792641	3.32e-08	12497.5	0.977264	0.784774	4.91e-08	0.454033	0.0103715	0.0111047	1	0.259892	0.17808	0.157166	0.446391	0.389463	0.035617	-0.442928
comp34910_c0	v-type proton atpase 116 kda subunit a isoform 1 isoform x2	3557	20	0	0.837	4	P:ATP hydrolysis coupled proton transport; C:vacuolar proton-transporting V-type ATPase, V0 domain; F:hydrogen ion transmembrane transporter activity; C:integral component of membrane	-	-0.152894	0.536984	-0.50747	0.0417264	0.403739	0.0708452	-0.387959	0.0933581	0.0707067	0.789259	-0.354576	0.188233	0.556633	0.0176643	-0.235065	0.329002	0.2236	0.4386	0.911209	8.61e-05	0.119511	0.715295	0.578176	0.0214266	-0.791698	0.000114939	3000.27	0.201308	0.458666	0.0337856	-0.220899	0.251397	-0.199765	0.390774	0.329168	0.0807993	-0.184369	0.363201	0.55171	0.00192112	0.0211335
comp36290_c0	v-type proton atpase 116 kda subunit a isoform 1	6546	20	0	0.745	6	P:ATP hydrolysis coupled proton transport; F:metal ion transmembrane transporter activity; C:vacuolar proton-transporting V-type ATPase, V0 domain; F:hydrogen ion transmembrane transporter activity; C:integral component of membrane; P:metal ion transport	-	-0.37475	0.026901	0.0615304	0.819091	-0.126281	0.523698	0.0162372	0.981034	-0.0953482	0.625968	0.43628	0.024851	0.248469	0.249596	0.390987	0.0216146	0.279402	0.162125	-0.187811	0.375003	-0.0452933	0.88932	-0.156879	0.522661	0.142518	0.453136	1136.42	0.913113	-0.111585	0.569836	-0.223133	0.333983	0.0702375	0.860208	-0.244873	0.302889	0.390147	0.0768998	0.0860431	0.774991	0.29337
comp34838_c0	vp80	412	20	5.98e-12	0.549	2	F:hydrolase activity, hydrolyzing O-glycosyl compounds; P:carbohydrate metabolic process	-	-0.453871	0.623967	1.52134	0.163828	-1.65218	0.0269116	0.424849	0.733792	-1.59578	0.0317836	1.97521	0.0594045	-1.19831	0.154575	0.87872	0.363164	-1.14191	0.171708	-3.17352	0.000639479	-1.09649	0.378611	-3.11712	0.00109675	2.07703	0.00922924	6.74582	0.959147	-2.02063	0.0128007	-0.626421	0.484959	2.25166	0.0500181	-1.16799	0.158013	0.389621	0.73917	-2.05505	0.00693592	2.87808
comp15598_c0	von willebrand factor type egf and pentraxin domain-containing protein 1 isoform x3	1408	20	0	0.7625	7	F:peptidase inhibitor activity; P:negative regulation of peptidase activity; F:nucleic acid binding; F:hydrolase activity; C:integral component of membrane; C:extracellular region; P:DNA integration	-	-1.67484	0.00656876	-2.12136	0.00149652	-0.927867	0.169215	-1.74283	0.00625016	-0.557803	0.433262	-0.44652	0.573199	0.746976	0.333648	-0.0679832	0.945345	1.11704	0.102455	1.1935	0.066924	0.378536	0.646064	1.56356	0.0194275	-0.814959	0.186697	21.8939	0.675659	1.18502	0.0523709	-1.11103	0.126213	-0.230452	0.864489	-0.305418	0.735068	-1.25023	0.0860872	1.33484	0.106461	0.880575
comp7832_c0	von willebrand factor type egf and pentraxin domain-containing protein 1 isoform x3	678	20	3.39e-59	0.6215	6	F:peptidase inhibitor activity; P:negative regulation of peptidase activity; F:hydrolase activity; C:integral component of membrane; C:extracellular region; P:metabolic process	-	-1.29108	0.135963	-0.98079	0.332113	-1.08293	0.227278	-1.33842	0.153766	-0.462181	0.647242	0.310291	0.79212	0.208153	0.877311	-0.0473337	0.978891	0.828901	0.42517	-0.102138	0.927129	-0.357625	0.760645	0.51861	0.661566	-0.255487	0.78622	5.69705	0.565771	0.876235	0.31617	-1.65156	0.07523	0.590565	0.715773	-0.52888	0.64649	-1.40068	0.1544	0.14298	0.934222	2.24212
comp11558_c0	von willebrand factor type egf and pentraxin domain-containing protein 1	2557	20	0	0.75	3	F:hydrolase activity; C:integral component of membrane; P:metabolic process	-	-1.84904	0.00125699	-1.91582	0.00313967	-0.339808	0.638299	-1.40215	0.020965	-0.690581	0.270752	-0.0667842	0.955985	1.50923	0.0167479	0.44689	0.514615	1.15846	0.0791797	1.57602	0.0147952	0.513674	0.510169	1.22524	0.0795814	-1.06234	0.0738147	107.652	0.685983	0.711569	0.255296	-1.60158	0.00773981	-0.241617	0.82252	-1.57799	0.00917991	-0.446324	0.541218	1.03872	0.124291	1.35997
comp254427_c0	von willebrand factor type egf and pentraxin domain-containing protein 1	281	17	3.13e-08	0.6953	3	F:calcium ion binding; C:integral component of membrane; C:membrane		-3.14217	0.0052716	-1.30456	0.371147	-3.0107	0.00763829	-5.90267	9.55e-09	-0.470072	0.765731	1.83762	0.10358	0.131471	0.930799	-2.7605	5.77e-05	2.6721	0.020901	-1.70615	0.119939	-4.59812	9.99e-07	0.834484	0.618718	-2.89197	1.38e-05	7.0349	0.0283901	5.4326	1.07e-08	-2.41156	0.0477686	0	1	-2.883	0.0143243	-6.29041	1.37e-09	-0.556501	0.766688	2.45155
comp331852_c0	von willebrand factor type egf and pentraxin domain-containing protein 1	407	20	3.06e-55	0.769	2	C:integral component of membrane; F:calcium ion binding	-	-3.02789	0.000767416	0.195911	0.927898	-2.60975	0.00438073	-7.06652	2.38e-18	1.1053	0.407471	3.2238	0.00112634	0.418141	0.668689	-4.03863	2.03e-16	4.1332	6.81e-05	-2.80566	0.00489332	-7.26243	1.95e-16	0.909394	0.592147	-4.45677	1.39e-19	31.3393	0.000445096	8.17183	8.34e-19	-2.89556	0.000915959	-0.285331	0.899959	-2.28913	0.0121455	-7.30069	2.68e-21	1.09465	0.468416	2.61023
comp39345_c0	von willebrand factor type egf and pentraxin domain-containing protein 1	6367	20	7.83e-84	0.4175	1	F:binding	-	-0.15989	0.466193	0.180322	0.479601	-0.313237	0.126078	0.042759	0.902557	-0.270006	0.181186	0.340213	0.157109	-0.153347	0.60897	0.202649	0.355455	-0.110116	0.710582	-0.49356	0.0255764	-0.137563	0.625932	-0.450329	0.0534718	0.355996	0.0716441	1567.02	0.893181	-0.312765	0.120922	-0.151194	0.425262	-0.052323	0.873885	-0.161785	0.409388	-0.26432	0.144115	-0.464426	0.00644159	0.0988713
comp34351_c0	von willebrand factor a domain-containing protein 9	2303	20	0	0.6865	0	-		0.362942	0.0663725	0.259202	0.276023	0.154412	0.491132	-0.224599	0.316695	0.0296694	0.909559	-0.10374	0.726867	-0.20853	0.44772	-0.58754	0.00183266	-0.333272	0.142702	-0.10479	0.690818	-0.483801	0.0292837	-0.229533	0.386942	-0.37901	0.050656	1434.42	0.655635	0.254268	0.21333	0.151093	0.522697	-0.351318	0.139695	0.148015	0.553559	0.00845909	1	-0.143103	0.596629	-0.502411
comp39412_c0	von willebrand factor a domain-containing protein 8	5374	20	0	0.683	4	F:ATPase activity; F:ATP binding; P:metabolic process; P:plasma membrane organization	EC:3.6.1.3	-0.16835	0.333954	0.0896977	0.694537	0.0649838	0.746567	-0.448891	0.00548341	-0.208812	0.210515	0.258047	0.194525	0.233334	0.25085	-0.280542	0.0911789	-0.0404626	0.885177	-0.0247139	0.917852	-0.538589	0.00238541	-0.29851	0.132216	-0.513875	0.000776783	499.831	0.137596	0.240079	0.148138	-0.0871276	0.687631	0.144622	0.585696	0.0454254	0.850272	-0.212158	0.294091	-0.023807	0.94265	0.23175
comp35999_c0	von hippel-lindau disease tumor suppressor	1324	20	1.08e-28	0.58	0	-		-0.164428	0.548241	-0.879231	0.000531472	-1.42949	1.15e-11	-0.670304	0.00528915	-0.393132	0.102559	-0.714802	0.00486594	-1.26506	1.84e-09	-0.505876	0.0338158	-0.228704	0.466545	-0.55026	0.026692	0.208927	0.497762	0.486098	0.0746678	0.759186	0.000439826	177.345	1.29e-06	0.277172	0.268358	-0.0741095	0.823333	-0.415814	0.170234	-1.13223	2.57e-06	-0.270719	0.36083	-0.124203	0.731472	-0.341705
comp33659_c0	voltage-gated potassium channel subunit beta-2	1867	20	0	0.733	4	C:cytoplasm; F:voltage-gated potassium channel activity; P:potassium ion transmembrane transport; C:voltage-gated potassium channel complex	-	-1.26466	0.00831692	-1.86073	0.000347823	-0.956976	0.0546705	-1.26627	0.0108559	-1.86736	4.43e-05	-0.596077	0.316687	0.30768	0.680851	-0.00161503	1	-0.602704	0.299623	0.903757	0.0906672	0.594462	0.311368	-0.00662699	1	-0.309295	0.569023	72.9982	0.0812203	-0.601089	0.225108	-1.37144	0.0179627	-0.464413	0.586211	-0.892341	0.152424	-2.10915	0.000137609	-0.564061	0.431867	0.907022
comp32030_c0	voltage-dependent l-type calcium channel subunit beta-2 isoform x5	2005	20	4.85e-138	0.8425	3	F:voltage-gated calcium channel activity; P:calcium ion transmembrane transport; C:voltage-gated calcium channel complex	-	-0.757187	0.145494	-1.53435	0.00447119	-0.615044	0.256618	-1.3152	0.00905202	-1.40467	0.00323665	-0.777161	0.179828	0.142142	0.871678	-0.558012	0.293153	-0.647481	0.271692	0.919303	0.0903846	0.219149	0.762908	0.129679	0.875675	-0.700154	0.161038	48.1454	0.154414	-0.0894694	0.89159	-0.768045	0.146711	-0.50915	0.460131	-0.72654	0.183766	-1.85951	0.000101776	-0.487268	0.437099	0.258895
comp265093_c0	voltage-dependent calcium channel type d subunit alpha-1 isoform x12	676	20	2.34e-122	0.8465	4	F:voltage-gated calcium channel activity; P:regulation of ion transmembrane transport; P:calcium ion transmembrane transport; C:voltage-gated calcium channel complex	-	-0.5603	0.528154	-0.751926	0.436108	0.154175	0.885049	-0.711509	0.462378	-0.182906	0.856634	-0.191626	0.879428	0.714475	0.525559	-0.151209	0.894485	0.377395	0.751122	0.906101	0.321673	0.040417	1	0.56902	0.608421	-0.865684	0.301709	9.641	0.778188	0.528603	0.553338	-1.04639	0.159041	0.171117	0.921039	-0.877218	0.264587	-1.88185	0.00669749	0.0150024	1	1.2175
comp23789_c1	voltage-dependent calcium channel type d subunit alpha- partial	296	20	4.4e-65	0.9885	28	C:dendritic shaft; P:positive regulation of cytosolic calcium ion concentration; P:membrane depolarization during action potential; P:smooth muscle contraction involved in micturition; P:visual learning; F:alpha-actinin binding; P:calcium ion-dependent exocytosis; F:high voltage-gated calcium channel activity; F:calcium ion binding; P:regulation of vasoconstriction; P:growth hormone secretion; C:…	-	-1.20102	0.141019	-0.722095	0.472639	-0.388394	0.695577	-0.298884	0.819304	-0.666695	0.452251	0.478923	0.643324	0.812624	0.420932	0.902134	0.301814	0.534323	0.609486	0.333701	0.737608	0.423211	0.719554	0.0554002	0.977143	0.0895102	0.933763	5.29836	0.813314	-0.367811	0.708972	-0.816659	0.368755	-0.224001	0.900238	0.814122	0.42146	-0.507501	0.631641	1.01814	0.345513	0.592658
comp30539_c0	voltage-dependent calcium channel type a subunit alpha-1 isoform x8	1560	20	0	0.6445	6	C:integral component of membrane; F:calcium channel activity; F:metal ion binding; P:calcium ion transport; F:voltage-gated ion channel activity; P:ion transmembrane transport	-	-0.984979	0.0800759	-2.21054	7.68e-05	-2.24001	7.43e-06	-1.84916	0.000500938	-1.56446	0.00270562	-1.22556	0.0257568	-1.25503	0.0157732	-0.864181	0.0972553	-0.579477	0.364239	-0.0294681	0.9679	0.36138	0.586993	0.646083	0.296981	0.390848	0.464802	33.031	0.239763	0.284703	0.618934	-1.73481	0.0025587	-1.0087	0.149272	-2.62857	1.25e-06	-2.81339	2.1e-07	-0.51145	0.51113	0.726111
comp382529_c0	voltage-dependent calcium channel type a subunit alpha-1 isoform x5	455	20	1.59e-49	0.9725	0	-		-1.76787	0.0462529	-1.83106	0.0568036	-1.05268	0.28082	-1.87336	0.0448916	-1.39377	0.12589	-0.063194	0.969846	0.715188	0.517373	-0.105494	0.931219	0.374101	0.749535	0.778382	0.395266	-0.0423001	1	0.437295	0.701856	-0.820682	0.329455	5.47102	0.773591	0.479595	0.594507	-0.900231	0.319798	-0.723052	0.549661	-0.982354	0.283973	-1.61593	0.0563334	1.54558	0.182847	0.177179
comp441020_c0	voltage-dependent calcium channel type a subunit alpha-1 isoform x1	462	20	8.75e-72	0.83	0	-		-2.62248	0.0139713	-3.22087	0.0036918	-3.34239	0.00107346	-2.3067	0.0462268	-2.72426	0.0093556	-0.598388	0.606142	-0.719908	0.558049	0.315783	0.795613	-0.101778	0.951995	-0.121519	0.917346	0.914171	0.411663	0.49661	0.69116	1.03569	0.26692	5.4984	0.588798	-0.417561	0.700491	0.344694	0.784921	-0.647755	0.668891	-0.561006	0.6413	-1.67773	0.0943917	0.482361	0.736309	-0.992449
comp10020_c0	voltage-dependent calcium channel type a subunit alpha-1	609	20	7.04e-83	0.8755	5	P:regulation of ion transmembrane transport; P:calcium ion transmembrane transport; F:calcium ion binding; F:voltage-gated calcium channel activity; C:voltage-gated calcium channel complex	-	-2.47558	0.0203032	-3.25541	0.00295788	-2.97091	0.00391973	-2.59753	0.0193633	-2.73729	0.00831466	-0.779821	0.474647	-0.495324	0.713091	-0.121944	0.931219	-0.261704	0.853225	0.284497	0.793502	0.657877	0.562443	0.518117	0.669037	0.373379	0.713888	5.37234	0.859471	-0.139759	0.910175	-1.7859	0.0710102	-0.354883	0.856192	-1.9273	0.0507254	-2.19919	0.0244395	-0.290964	0.853977	1.43101
comp33932_c1	voltage-dependent calcium channel subunit alpha-2 delta-3 isoform x1	2905	20	0	0.658	1	C:integral component of membrane	-	0.543075	0.0302742	0.193555	0.560836	0.206631	0.467246	-0.462519	0.0787526	0.337896	0.190333	-0.349519	0.273285	-0.336444	0.305508	-1.00559	2.11e-05	-0.205179	0.560366	0.0130756	0.973806	-0.656075	0.0194258	0.14434	0.712928	-0.66915	0.00519539	282.628	0.724129	0.800415	0.000797952	0.211927	0.445131	0.149046	0.70537	0.373198	0.162338	-1.3208	5.42e-09	-0.131222	0.696134	-0.0628807
comp40710_c0	voltage-dependent calcium channel subunit alpha-2 delta-3 isoform x1	4825	20	0	0.715	4	F:glutamate-ammonia ligase activity; F:ATP binding; P:glutamine biosynthetic process; P:peptidoglycan biosynthetic process	EC:6.3.1.2	-1.17262	0.0259111	-1.8165	0.00159376	-0.642031	0.264067	-1.03974	0.061303	-1.26411	0.0142824	-0.64388	0.337624	0.530588	0.480648	0.132877	0.857864	-0.0914941	0.924438	1.17447	0.0465866	0.776756	0.222267	0.552386	0.442273	-0.397711	0.501452	171.305	0.347071	-0.224371	0.724955	-0.932658	0.321066	0.0141595	1	-0.322395	0.773256	-1.2089	0.192784	0.0198581	0.998506	0.946818
comp288735_c0	voltage-dependent calcium channel subunit alpha-2 delta-3	304	20	1.64e-30	0.6705	3	C:integral component of membrane; F:N-acetyltransferase activity; P:acyl-carrier-protein biosynthetic process	EC:2.3.1	-0.56869	0.513485	-1.13422	0.190273	-0.135541	0.897094	-0.965868	0.275004	-1.296	0.0845991	-0.565533	0.560961	0.433148	0.718327	-0.397179	0.663975	-0.727307	0.434593	0.998681	0.232666	0.168354	0.903843	-0.161775	0.896038	-0.830327	0.29631	8.26463	0.163343	-0.330129	0.700668	-0.669041	0.485518	-0.106642	0.980494	-0.0930312	0.9385	-1.53303	0.0779465	-0.724752	0.498118	0.5624
comp33387_c0	voltage-dependent calcium channel subunit alpha-2 delta-3	1416	20	7.91e-146	0.5645	4	P:metabolic process; F:N-acetyltransferase activity; C:integral component of membrane; C:membrane		-0.183753	0.626511	-0.256014	0.54861	-0.151901	0.701013	-0.904422	0.00482885	-0.84025	0.00644048	-0.0722609	0.897467	0.0318518	0.958612	-0.72067	0.0229158	-0.656498	0.0583537	0.104113	0.815126	-0.648409	0.0781162	-0.584237	0.128733	-0.752522	0.0145226	97.25	0.0422759	0.064172	0.878492	0.419252	0.351757	0.217667	0.746069	0.456287	0.323956	-0.975754	0.0161961	-0.246768	0.650025	-0.201585
comp611726_c0	voltage-dependent calcium channel subunit alpha-2 delta-3	274	20	2.36e-16	0.622	2	C:integral component of membrane; C:membrane		-1.60505	0.0967607	-2.04266	0.0429603	-1.10457	0.287601	-0.842396	0.50441	-2.73597	0.00180405	-0.437605	0.702916	0.500486	0.705337	0.762659	0.461487	-1.13091	0.22487	0.938092	0.324018	1.20026	0.250247	-0.693309	0.509497	0.262172	0.815898	5.43641	0.0581954	-1.89357	0.0272379	-1.49352	0.141899	-1.02017	0.452966	-1.66906	0.0979289	-2.24958	0.0202248	-1.3492	0.231439	0.473344
comp15215_c0	voltage-dependent calcium channel gamma-7 subunit	1111	20	4.22e-41	0.5775	1	C:membrane	-	-0.00219484	1	-0.642921	0.113231	1.05141	0.00528612	-1.50686	4.9e-06	-0.231874	0.568024	-0.640726	0.119438	1.0536	0.00844899	-1.50467	2.69e-06	-0.22968	0.660193	1.69433	7.52e-06	-0.863941	0.0198361	0.411047	0.368154	-2.55827	7.62e-15	45.4472	0.000626343	1.27499	6.41e-05	-0.18204	0.744455	0.297022	0.687038	0.92363	0.0602844	-1.99749	1.46e-06	0.747778	0.161932	0.479061
comp23856_c0	voltage-dependent calcium channel gamma-7 subunit	800	20	4.97e-26	0.524	1	C:integral component of membrane	-	-0.702971	0.324091	-1.41291	0.0447055	0.00340908	0.999834	0.172395	0.893542	-1.24673	0.0512	-0.709941	0.335971	0.70638	0.415882	0.875366	0.252609	-0.543759	0.496752	1.41632	0.0319818	1.58531	0.0333009	0.166181	0.864515	0.168986	0.852124	8.71365	0.0635158	-1.41912	0.0383747	-0.464873	0.574459	-0.580372	0.579324	0.418988	0.651132	-0.318549	0.747679	-0.192507	0.864863	-0.115499
comp125475_c0	voltage-dependent calcium channel gamma-5 subunit	711	20	7.07e-22	0.602	1	C:integral component of membrane	-	0.0925946	0.933507	0.594607	0.567208	1.02653	0.233747	1.85272	0.0548111	0.364488	0.692216	0.502012	0.657405	0.933932	0.391807	1.76012	0.0609828	0.271893	0.831697	0.43192	0.686281	1.25811	0.253742	-0.230119	0.867703	0.826189	0.425644	6.36118	0.547906	-1.48823	0.1181	-0.675652	0.419296	0.601714	0.621702	0.0943269	0.929135	-0.32485	0.755467	0.595474	0.571025	1.27737
comp28044_c0	voltage-dependent anion-selective channel-like isoform x2	1634	20	1.33e-106	0.686	7	P:transmembrane transport; C:integral component of membrane; P:anion transport; P:regulation of cilium assembly; P:regulation of anion transmembrane transport; C:mitochondrial outer membrane; F:voltage-gated anion channel activity	-	0.550235	0.0160977	0.470756	0.0792694	0.474078	0.0429131	-0.286092	0.274585	0.203194	0.417951	-0.0794791	0.835217	-0.076157	0.856589	-0.836327	0.000138823	-0.347042	0.213725	0.00332212	0.994768	-0.756848	0.0029056	-0.267563	0.398004	-0.76017	0.000529838	9789.21	0.355837	0.489285	0.0327909	0.478696	0.00972791	-0.0758728	0.816127	0.42095	0.0263915	-0.355585	0.0636211	0.138862	0.560932	-0.554569
comp31258_c0	voltage-dependent anion-selective channel-like isoform x2	1952	20	3.31e-29	0.4715	8	C:microtubule associated complex; P:sperm individualization; P:phototransduction; P:sperm mitochondrion organization; F:voltage-gated anion channel activity; C:Nebenkern; C:lipid particle; P:anion transport	-	-2.78577	2.66e-06	-1.55203	0.0292743	-3.30686	1.45e-08	-1.44922	0.0283699	-3.2053	4.03e-08	1.23374	0.0831463	-0.521087	0.559545	1.33655	0.029876	-0.419532	0.630185	-1.75482	0.00803667	0.102816	0.94919	-1.65327	0.0161824	1.85764	0.00149885	105.975	0.919784	-1.75608	0.00295724	-1.75844	0.0059614	-0.0932441	0.968707	-1.62393	0.0123304	-1.11961	0.0997621	-1.53484	0.0209864	1.6652
comp35258_c0	vitamin k epoxide reductase complex subunit 1	1415	20	1.07e-44	0.671	2	C:integral component of membrane; P:muscle cell differentiation	-	0.882778	0.00703441	0.378918	0.36305	0.278781	0.463689	-0.484327	0.186444	0.230024	0.536893	-0.50386	0.229893	-0.603997	0.130175	-1.3671	1.4e-05	-0.652754	0.084393	-0.100137	0.833044	-0.863244	0.0217199	-0.148894	0.787494	-0.763107	0.0192291	452.405	0.930725	0.714351	0.0302341	0.906413	6.21e-05	-0.676748	0.00403156	0.0390989	0.902097	-0.30208	0.234274	-0.529109	0.0273019	-1.58316
comp24058_c0	visual system homeobox 2-like	886	20	3.8e-48	0.6145	1	F:DNA binding	-	0.355567	0.712242	-0.184173	0.892605	-0.203678	0.839607	-0.43893	0.680375	-0.683214	0.408693	-0.53974	0.624543	-0.559245	0.644307	-0.794497	0.377858	-1.03878	0.276796	-0.0195052	0.98793	-0.254757	0.844952	-0.499041	0.652428	-0.235252	0.803314	7.00508	0.647088	-0.244284	0.799053	-0.0666095	0.955946	0.97895	0.372684	0.342723	0.732334	-0.979941	0.236433	1.35501	0.166809	1.04556
comp34863_c0	viral iap-associated factor homolog	2149	20	3.48e-94	0.72	4	P:regulation of transcription, DNA-templated; F:sequence-specific DNA binding; P:multicellular organismal development; C:nucleus	-	0.471258	0.0499177	-0.0166539	0.99636	0.380292	0.126709	0.322682	0.226541	0.0944254	0.738498	-0.487912	0.0847438	-0.090966	0.828615	-0.148577	0.607742	-0.376833	0.18451	0.396946	0.159689	0.339336	0.250381	0.111079	0.776604	-0.0576105	0.847988	1617.08	0.341654	-0.228256	0.381269	0.153763	0.566524	-0.12453	0.743434	0.0241808	0.940997	0.132374	0.650582	-0.430291	0.0848886	-0.278293
comp27663_c1	viral a-type inclusion protein	1289	20	1.22e-09	0.423	3	P:regulation of transcription, DNA-templated; C:nucleus; F:transcription factor activity, sequence-specific DNA binding		1.03626	0.00380512	0.949774	0.0222561	0.817949	0.0255515	1.98508	2.26e-08	0.917644	0.0102002	-0.0864867	0.894584	-0.218311	0.71838	0.948822	0.0127777	-0.118616	0.847501	-0.131824	0.798792	1.03531	0.0157371	-0.0321298	0.971609	1.16713	0.00147321	172.306	0.867844	-1.06744	0.00420033	0.0628293	0.892968	0.935136	0.0109749	0.766903	0.0312132	0.289078	0.483433	0.341631	0.42129	0.872307
comp30805_c0	viral a-type inclusion protein	1553	20	2.24e-07	0.4285	3	F:signal transducer activity; C:membrane; P:signal transduction		-1.36185	4.8e-06	-0.133724	0.789662	-1.62429	2.13e-08	0.0947964	0.868188	-0.89114	0.00410254	1.22813	0.000234242	-0.262444	0.536227	1.45665	2.51e-06	0.47071	0.183157	-1.49057	3.67e-06	0.22852	0.641366	-0.757416	0.03967	1.71909	1.07e-08	78.9842	0.0189607	-0.985937	0.00225802	-1.55504	4.74e-05	-0.104185	0.90902	-1.42432	0.000209973	-0.287794	0.575113	-1.38705	0.000381889	1.45086
comp31374_c0	viral a-type inclusion protein	5795	3	0.00015	0.3633	3	C:integral component of membrane; F:signal transducer activity; P:signal transduction		0.242844	0.330815	0.483741	0.0711074	0.297392	0.230177	1.75142	3.96e-15	0.0953798	0.726814	0.240897	0.440585	0.0545488	0.897887	1.50857	1.81e-11	-0.147464	0.666152	-0.186348	0.532447	1.26767	6.98e-07	-0.388361	0.184245	1.45402	8.1e-11	380.749	0.516782	-1.65604	1.02e-13	0.225756	0.454252	0.184876	0.650472	0.286645	0.348622	1.88166	2.19e-13	-0.266733	0.413217	-0.04088
comp34738_c0	viral a-type inclusion protein	1286	20	1.51e-12	0.4295	1	P:single-organism cellular process	-	0.0320629	0.95982	-0.169752	0.779765	-1.04934	0.00662541	0.150265	0.81346	-0.681129	0.0904024	-0.201815	0.741963	-1.0814	0.00856888	0.118202	0.8404	-0.713192	0.117719	-0.879586	0.0458012	0.320017	0.575934	-0.511377	0.325775	1.1996	0.00209973	55.5861	0.465	-0.831394	0.0434519	-0.637433	0.188919	-0.146981	0.871387	-1.16573	0.00987202	-0.990016	0.0348309	-0.802039	0.108249	0.490452
comp40267_c0	viral a-type inclusion protein	6155	20	2.97e-52	0.4205	2	P:single-organism process; P:intracellular transport	-	-0.514356	0.00170957	-0.134498	0.553103	-0.723407	5.01e-06	-0.480503	0.00462371	-0.582619	0.000292	0.379857	0.0537588	-0.209052	0.348814	0.0338529	0.891726	-0.0682636	0.797498	-0.588909	0.00121174	-0.346005	0.0810485	-0.448121	0.0211066	0.242905	0.163821	844.129	0.534818	-0.102116	0.60161	-0.588845	0.000466127	-0.0741415	0.806498	-0.646089	0.000102142	-0.23362	0.219224	-0.481077	0.00575942	0.514704
comp41206_c0	viral a-type inclusion protein	11526	20	1.2e-91	0.3945	17	P:intracellular protein transport; C:intracellular; F:DNA-directed RNA polymerase activity; P:RNA biosynthetic process; P:biological_process; C:cellular_component; F:ATP binding; C:kinesin complex; P:metabolic process; F:nucleotide binding; F:microtubule motor activity; F:microtubule binding; P:microtubule-based movement; C:microtubule; C:integral component of membrane; F:signal transducer activi…		-0.0345275	0.929758	0.30715	0.374363	0.0414834	0.913571	-0.195805	0.577528	0.512034	0.0629437	0.341678	0.340826	0.0760109	0.87977	-0.161278	0.63135	0.546562	0.0780037	-0.265667	0.445818	-0.502956	0.124835	0.204884	0.620996	-0.237289	0.436217	5014.81	0.142298	0.70784	0.00832701	-0.259101	0.363411	0.0521516	0.934246	-0.135639	0.676068	-0.155123	0.630928	0.00790597	0.994634	0.311253
comp29380_c0	vinculin isoform x3	1091	20	5.2e-162	0.9195	0	-		-0.200779	0.766233	-1.31798	0.0291709	0.53247	0.397353	0.146599	0.87749	-0.755263	0.17843	-1.1172	0.0706851	0.733249	0.314123	0.347379	0.613668	-0.554484	0.435512	1.85045	0.00132153	1.46458	0.0165778	0.562714	0.433642	-0.385871	0.556303	32.0963	0.0285244	-0.901863	0.115857	-0.483617	0.490291	0.502715	0.589565	0.243052	0.763233	0.192819	0.834749	0.482016	0.555128	0.986332
comp20886_c0	villin-1-like isoform x1	574	20	1.79e-64	0.6745	2	F:actin binding; P:cytoskeleton organization	-	-1.16375	0.163899	-2.45555	0.0035865	-1.20675	0.150377	-1.77055	0.0319212	-1.80243	0.0203579	-1.2918	0.139923	-0.0429986	0.977791	-0.606795	0.49043	-0.638678	0.535963	1.2488	0.137737	0.685008	0.476034	0.653125	0.524385	-0.563796	0.504568	17.3428	0.556387	-0.0318831	0.987221	-0.56965	0.372389	-0.0800534	0.975297	-0.0301237	0.972153	-1.78418	0.00109439	0.109861	0.915676	0.489597
comp2599_c0	villin-1 isoform x1	398	20	1.55e-40	0.69	2	F:actin binding; P:cytoskeleton organization	-	-1.57553	0.0813771	-2.49695	0.00831174	-1.27854	0.173987	-1.75807	0.0603856	-1.83478	0.0356596	-0.921416	0.385584	0.296993	0.843338	-0.182534	0.881554	-0.259247	0.852233	1.21841	0.205499	0.738882	0.496525	0.662169	0.573672	-0.479527	0.624405	15.6282	0.63922	-0.0767124	0.956615	-0.923774	0.141891	-0.249822	0.82402	-0.448885	0.538192	-1.85743	0.00126104	0.300513	0.74404	0.673952
comp40651_c0	villin-1 isoform x1	2137	20	8.62e-18	0.6485	5	F:actin binding; P:barbed-end actin filament capping; P:actin nucleation; F:calcium ion binding; P:actin filament severing	-	-0.610106	0.00710756	-0.134404	0.681272	-0.283169	0.260312	1.19048	1.34e-06	-0.0292168	0.928533	0.475702	0.0784819	0.326937	0.258918	1.80059	9.36e-15	0.58089	0.0172798	-0.148765	0.623817	1.32489	6.13e-07	0.105187	0.783702	1.47365	3.53e-10	171.563	0.389324	-1.2197	4.38e-07	-0.752486	0.000262493	-0.312972	0.232851	-0.115184	0.669478	0.500658	0.0330932	-0.0784658	0.805439	0.439513
comp37141_c0	vesicular integral-membrane protein vip36	2219	20	1.61e-156	0.7965	1	C:integral component of membrane	-	-0.0546948	0.889341	0.0696225	0.896386	-0.0679637	0.861134	0.0155526	1	-0.318384	0.304194	0.124317	0.789046	-0.0132689	0.981985	0.0702474	0.868546	-0.263689	0.509423	-0.137586	0.729892	-0.0540699	0.940057	-0.388007	0.316545	0.0835164	0.820493	207.887	0.525609	-0.333937	0.291743	-0.395813	0.140292	0.464875	0.120823	-0.281382	0.33267	-0.0202827	0.988733	0.193689	0.562891	0.860689
comp21143_c0	vesicular inhibitory amino acid transporter	896	20	3.16e-38	0.7965	2	P:transmembrane transport; C:integral component of membrane	-	-1.41974	0.184222	-1.81855	0.106052	-1.17161	0.293384	-0.790086	0.562201	-2.10737	0.0337602	-0.398811	0.775259	0.248131	0.884276	0.629653	0.600515	-0.687633	0.598346	0.646942	0.577167	1.02846	0.400075	-0.288821	0.849644	0.381522	0.751233	5.18338	0.432649	-1.31729	0.19739	-1.25246	0.16032	-0.866041	0.467088	-1.71681	0.0439405	-1.87981	0.0282509	-1.07359	0.285723	0.386415
comp7334_c1	vesicular inhibitory amino acid transporter	495	20	5.41e-69	0.762	2	P:transmembrane transport; C:integral component of membrane	-	-1.80889	0.0970458	-2.61439	0.0181798	-1.19717	0.311025	-2.68797	0.0113658	-2.18234	0.0359618	-0.8055	0.487533	0.611729	0.678228	-0.87908	0.383276	-0.373446	0.792629	1.41723	0.16413	-0.0735799	0.997412	0.432055	0.746589	-1.49081	0.109342	4.43909	0.400375	0.505635	0.622105	-1.51093	0.10598	-0.762614	0.573865	-0.877402	0.405133	-1.6672	0.0781466	-0.0150079	1	0.748316
comp27331_c0	vesicular glutamate transporter 3-like	2636	20	2.37e-168	0.676	4	C:integral component of membrane; P:anion transport; P:transmembrane transport; F:transmembrane transporter activity	-	-0.948293	0.0115298	-0.463975	0.325558	-0.0361014	0.947504	-0.917859	0.0180666	-0.294904	0.484907	0.484318	0.322186	0.912192	0.0280379	0.0304345	0.967454	0.653389	0.139856	0.427873	0.36378	-0.453884	0.347897	0.169071	0.788045	-0.881757	0.0181668	263.969	0.632715	0.622954	0.10957	-0.517309	0.0831323	-0.614585	0.0514577	-0.122021	0.743787	-0.124378	0.748557	0.194584	0.612987	-0.0972758
comp24178_c0	vesicular glutamate transporter 2-like	1112	20	1.37e-110	0.694	3	P:transmembrane transport; C:integral component of membrane; F:transporter activity	-	-0.668632	0.438721	-0.175985	0.901733	-1.30719	0.0929534	0.404207	0.738909	-1.55571	0.0368819	0.492647	0.647534	-0.638556	0.540828	1.07284	0.233995	-0.887074	0.320701	-1.1312	0.186493	0.580191	0.618967	-1.37972	0.118508	1.71139	0.0332937	8.57893	0.81627	-1.95991	0.0140361	-1.38762	0.0472203	0.428631	0.742178	-1.15957	0.111621	0.0557062	0.993181	-1.40611	0.054397	1.81625
comp24676_c0	vesicular glutamate transporter 2-like	546	20	9.29e-29	0.7305	4	C:integral component of membrane; P:anion transport; P:transmembrane transport; F:transmembrane transporter activity	-	0.923226	0.130036	0.086174	0.942647	0.91001	0.130205	0.679398	0.339873	0.95951	0.110482	-0.837051	0.245369	-0.013216	0.991808	-0.243828	0.773948	0.0362843	0.982623	0.823835	0.219392	0.593224	0.446818	0.873336	0.238167	-0.230612	0.761486	10.2999	0.961952	0.280112	0.719012	-0.174907	0.839308	0.0641762	0.994338	0.301275	0.729837	-0.583226	0.460614	0.929224	0.277283	0.239083
comp256129_c0	vesicular glutamate transporter 1	404	20	3.22e-51	0.744	2	P:transmembrane transport; C:integral component of membrane	-	1.70152	0.0358732	-1.35087	0.0657069	0.749565	0.343027	0.655681	0.490033	1.1426	0.142446	-3.0524	9.36e-05	-0.951958	0.396943	-1.04584	0.267691	-0.558921	0.659627	2.10044	0.00283298	2.00655	0.0097345	2.49347	0.000970566	-0.0938848	0.927099	6.55871	0.734929	0.486922	0.610635	0.201	0.842396	-2.03769	0.00432382	0.946575	0.309125	-1.53356	0.0376653	0.713898	0.500417	-2.23869
comp31392_c0	vesicular glutamate transporter 1	2586	20	1.19e-155	0.679	2	P:transmembrane transport; C:integral component of membrane	-	-0.160232	0.867601	0.271487	0.814747	-2.76693	1.01e-05	-1.5939	0.0265631	2.68627	0.00587485	0.431719	0.686669	-2.60669	2.71e-05	-1.43367	0.0353775	2.84651	0.00558424	-3.03841	1.54e-05	-1.86539	0.0170805	2.41479	0.0278692	1.17302	0.0498495	12.6738	6.59e-10	4.28018	2.2e-06	-0.917508	0.20994	-1.57896	0.0287304	-2.91781	2.25e-06	-1.90161	0.00435991	-0.254672	0.809066	-0.661454
comp39987_c0	vesicular glutamate transporter 1	3282	20	3.92e-164	0.6845	3	P:transmembrane transport; C:integral component of membrane; F:transporter activity	-	0.0731717	0.86016	-0.875762	0.0134834	-0.139798	0.72235	0.594206	0.0809956	0.925963	0.00269881	-0.948934	0.00702257	-0.21297	0.672058	0.521034	0.120751	0.852792	0.0113777	0.735964	0.0389127	1.46997	1.29e-05	1.80173	4.85e-08	0.734004	0.019795	353.072	0.000901009	0.331758	0.345685	0.261499	0.346438	0.322067	0.30961	0.0308896	0.929431	0.455039	0.0873812	1.48973	5.24e-10	0.0605682
comp39680_c1	vesicular acetylcholine transporter	2379	20	0	0.7655	3	P:drug transmembrane transport; C:integral component of membrane; F:drug transmembrane transporter activity	-	-1.33668	0.0184972	-1.77446	0.00469293	-0.782014	0.202252	-0.978246	0.114377	-1.54281	0.00531801	-0.437783	0.579225	0.554667	0.498565	0.358435	0.601569	-0.206126	0.821253	0.992451	0.129462	0.796219	0.250381	0.231658	0.80486	-0.196232	0.777364	110.835	0.273712	-0.564561	0.359268	-1.28645	0.148503	-0.552043	0.675534	-0.588426	0.56752	-1.32208	0.142592	-0.27893	0.82489	0.73441
comp36107_c0	vesicle-trafficking protein sec22b-b	3439	20	6.99e-104	0.9055	2	C:integral component of membrane; P:vesicle-mediated transport	-	0.0529937	0.840322	0.428072	0.0719316	-0.0108743	0.971683	0.484654	0.0213393	0.617021	0.00178093	0.375078	0.131917	-0.0638681	0.864514	0.43166	0.0382072	0.564027	0.00861641	-0.438946	0.0625503	0.0565817	0.883583	0.188949	0.525478	0.495528	0.0138955	1012.97	0.00275839	0.132368	0.578661	0.227027	0.378884	0.312945	0.27558	0.0218255	0.947139	1.18632	7.02e-08	0.486739	0.0481965	0.0859175
comp35088_c0	vesicle-associated membrane protein-associated protein b c-like	6629	20	3.46e-45	0.5975	12	P:cellular localization; C:endoplasmic reticulum membrane; F:protein dimerization activity; C:Golgi apparatus; F:protein domain specific binding; P:modulation by host of viral process; P:signal transduction; C:integral component of membrane; P:positive regulation of viral genome replication; P:modulation by virus of host morphology or physiology; F:tubulin binding; C:tubulin complex	-	0.283779	0.0655701	-0.0622674	0.788248	0.33514	0.0278057	0.0138111	0.983493	0.198592	0.206683	-0.346046	0.0514351	0.0513616	0.852437	-0.269968	0.0846647	-0.0851871	0.711766	0.397408	0.0197553	0.0760785	0.741864	0.260859	0.172642	-0.321329	0.0325013	4931.57	0.504451	0.184781	0.251074	0.0834614	0.636826	-0.120003	0.581755	0.10346	0.570209	-0.0286645	0.916167	-0.0738687	0.721903	-0.203465
comp43113_c0	vesicle-associated membrane protein 7	1962	20	1.02e-92	0.84	2	C:integral component of membrane; P:vesicle-mediated transport	-	0.305312	0.267951	0.368801	0.238263	-0.0293703	0.93576	-0.210717	0.510736	0.532207	0.037522	0.0634883	0.887992	-0.334683	0.32958	-0.51603	0.0489148	0.226895	0.525698	-0.398171	0.198119	-0.579518	0.0519682	0.163407	0.682374	-0.181347	0.53596	1708.62	0.048129	0.742925	0.00288555	0.326573	0.145678	0.124248	0.716627	-0.0348748	0.905357	-0.17648	0.483572	0.0841095	0.783325	-0.202325
comp38130_c0	vesicle-associated membrane protein 2 isoform x2	1282	20	1.53e-47	0.885	2	C:integral component of membrane; P:vesicle-mediated transport	-	-0.971008	0.101267	-1.25659	0.0555359	-0.782977	0.205424	-1.19262	0.047621	-1.45644	0.00940336	-0.285579	0.742605	0.188032	0.856589	-0.221612	0.769917	-0.485436	0.539437	0.473611	0.513663	0.0639673	0.982176	-0.199857	0.837837	-0.409643	0.5275	122.261	0.35058	-0.263824	0.700884	-1.01078	0.0836767	0.121788	0.927336	-0.420156	0.537942	-1.33061	0.0197849	0.236889	0.770756	1.13257
comp35243_c0	vesicle transport through interaction with t-snares homolog 1b	812	20	2.18e-30	0.7465	1	C:integral component of membrane	-	0.42197	0.253709	0.139524	0.791776	0.247861	0.541375	-0.315019	0.454015	0.816701	0.0170712	-0.282446	0.563485	-0.174109	0.76569	-0.736989	0.0353732	0.394731	0.386888	0.108337	0.825038	-0.454543	0.295015	0.677177	0.112903	-0.56288	0.111397	212.193	0.166412	1.13172	0.000714901	0.449833	0.122516	-0.67806	0.0192936	0.323879	0.299668	-0.0569027	0.907054	0.174863	0.637232	-1.12789
comp38350_c1	vesicle transport through interaction with t-snares homolog 1a	1575	20	4.06e-78	0.7245	6	F:SNAP receptor activity; C:Golgi apparatus; P:membrane fusion; P:vesicle-mediated transport; P:intracellular protein transport; C:integral component of membrane	-	-0.274889	0.176721	-0.319379	0.164737	0.292535	0.158151	-0.0165564	0.988876	-0.457849	0.0157313	-0.0444901	0.895356	0.567423	0.00473619	0.258332	0.225962	-0.182961	0.478434	0.611913	0.00368719	0.302822	0.206408	-0.138471	0.629655	-0.309091	0.131293	282.306	6.88e-05	-0.441293	0.0234772	-0.253375	0.223296	0.229759	0.368721	0.340066	0.102752	0.0573437	0.845745	-0.187461	0.436818	0.483134
comp33761_c0	vesicle transport protein use1	1142	20	3.78e-49	0.5775	6	C:protein complex; P:single-organism cellular process; C:cytoskeleton; P:single-organism transport; F:nucleotide binding; C:membrane	-	1.25491	9.98e-06	1.20575	0.000232927	0.437555	0.167702	0.814406	0.0068347	0.966115	0.000774354	-0.0491595	0.932904	-0.817356	0.0107295	-0.440505	0.171867	-0.288797	0.481096	-0.768196	0.0234643	-0.391346	0.305545	-0.239637	0.593002	0.376851	0.237019	533.512	0.128304	0.151708	0.673184	1.04503	0.000629908	0.406325	0.294803	0.299902	0.406106	0.645729	0.0446688	-0.0103712	0.993457	-0.638701
comp37804_c1	vesicle transport protein sft2b isoform x2	1026	20	5.09e-60	0.738	2	C:integral component of membrane; P:vesicle-mediated transport	-	0.280171	0.364865	0.491384	0.146531	0.368197	0.221603	0.254121	0.4844	-0.320906	0.267261	0.211213	0.607748	0.0880257	0.864092	-0.0260498	0.962353	-0.601077	0.0484032	-0.123187	0.752711	-0.237263	0.562695	-0.81229	0.0110003	-0.114075	0.748201	69.5063	0.0176954	-0.575028	0.0468667	-0.0946555	0.814601	0.605973	0.107251	-0.0283077	0.949486	0.0333501	0.973969	-0.250741	0.535977	0.700629
comp280388_c0	vesicle transport protein sec20	233	8	1.53e-11	0.6525	3	F:molecular_function; P:biological_process; C:cellular_component		-1.51269	0.113465	-2.09596	0.0373073	-0.341486	0.776954	-1.31118	0.216445	-1.61303	0.0837473	-0.583267	0.62388	1.17121	0.315854	0.201515	0.874115	-0.100336	0.952978	1.75448	0.071562	0.784783	0.487249	0.482931	0.707501	-0.969693	0.322361	8.20713	0.235543	-0.301851	0.784564	-0.779894	0.377131	0.0707451	0.999332	-0.340391	0.74389	-1.97647	0.0107443	0.0289297	0.993086	0.850639
comp27155_c0	vesicle transport protein got1b	886	20	5.22e-54	0.667	3	C:integral component of membrane; P:protein folding; P:vesicle-mediated transport	-	0.499096	0.15817	1.38308	0.000192017	0.616935	0.0775421	-0.179415	0.694352	0.74729	0.0256135	0.883984	0.0237823	0.11784	0.848502	-0.678511	0.0491608	0.248194	0.61321	-0.766144	0.0497938	-1.5625	1.57e-05	-0.63579	0.133448	-0.796351	0.0167594	599.704	0.807748	0.926705	0.00499043	0.674664	0.0131851	0.0733124	0.896507	0.518215	0.0679443	0.517827	0.0661839	0.237183	0.485995	-0.601352
comp35473_c1	very-long-chain enoyl- reductase	1413	20	7.18e-152	0.7745	5	C:integral component of membrane; C:cytoplasm; F:oxidoreductase activity, acting on the CH-CH group of donors; P:oxidation-reduction process; P:lipid metabolic process	-	0.671325	0.0367688	-0.696587	0.0588015	0.728963	0.0230524	-0.0649992	0.911157	-0.0332114	0.943083	-1.36791	6.6e-05	0.0576382	0.924645	-0.736324	0.0210928	-0.704536	0.0456114	1.42555	2.63e-05	0.631588	0.0927383	0.663375	0.0870319	-0.793962	0.0109681	2309.38	0.0275419	0.0317878	0.951419	0.520867	0.253044	-0.494795	0.360151	1.18257	0.00504553	-0.639922	0.156691	0.36648	0.49098	-1.01566
comp40207_c0	very-long-chain enoyl- reductase	2742	20	2.02e-141	0.741	5	C:integral component of membrane; C:cytoplasm; F:oxidoreductase activity, acting on the CH-CH group of donors; P:oxidation-reduction process; P:lipid metabolic process	-	0.0231735	0.944279	0.621397	0.0153706	0.425324	0.0667826	-0.0984631	0.759267	0.285828	0.224815	0.598223	0.0210259	0.402151	0.138201	-0.121637	0.665062	0.262654	0.367752	-0.196073	0.500565	-0.71986	0.00422436	-0.335569	0.256836	-0.523787	0.0186476	818.078	0.672497	0.384291	0.0968837	0.265738	0.262395	0.235199	0.417114	0.349267	0.138588	0.590895	0.00709017	0.671693	0.00212926	-0.0305388
comp27253_c0	very-long-chain 3-oxoacyl- reductase	1340	20	6.15e-124	0.6995	8	F:flavin adenine dinucleotide binding; C:integral component of membrane; F:acyl-CoA dehydrogenase activity; P:oxidation-reduction process; F:estradiol 17-beta-dehydrogenase activity; P:obsolete electron transport; P:androgen metabolic process; P:estrogen metabolic process	EC:1.3.99.3; EC:1.1.1.62	-0.630748	0.146524	-1.0472	0.027015	-0.124563	0.817217	-0.922398	0.0321302	-0.290309	0.536012	-0.416447	0.460615	0.506185	0.371583	-0.29165	0.556938	0.340439	0.560852	0.922633	0.0525294	0.124797	0.867407	0.756886	0.143215	-0.797836	0.0563747	531.839	0.800407	0.632089	0.142527	-0.490926	0.174073	-0.145927	0.806059	0.0150678	0.976056	-0.452728	0.225321	0.752539	0.0366684	0.344999
comp33944_c0	very low-density lipoprotein receptor	2951	20	5.36e-67	0.467	3	P:single-multicellular organism process; P:regulation of cellular process; F:binding	-	0.725673	0.0143891	-1.66327	3.29e-08	0.0418556	0.918419	0.0878375	0.852629	-0.217818	0.503844	-2.38895	3.94e-16	-0.683817	0.0381769	-0.637835	0.0374851	-0.94349	0.00182317	1.70513	7.14e-09	1.75111	5.93e-09	1.44546	1.59e-06	0.0459819	0.905084	211.052	0.508722	-0.305655	0.343224	0.544409	0.236857	-1.81043	9.25e-06	0.483955	0.319354	0.921035	0.0378917	0.469717	0.360852	-2.35484
comp40836_c0	very long-chain specific acyl- mitochondrial	4769	20	0	0.798	4	F:flavin adenine dinucleotide binding; F:acyl-CoA dehydrogenase activity; P:oxidation-reduction process; P:obsolete electron transport	EC:1.3.99.3	-0.233902	0.363487	-0.442804	0.10968	0.0288442	0.930787	0.194232	0.507204	-0.890636	6.53e-05	-0.208901	0.525845	0.262747	0.426707	0.428134	0.0777523	-0.656733	0.00762721	0.471648	0.0851757	0.637036	0.0166837	-0.447832	0.124503	0.165388	0.537822	7507.97	7.2e-05	-1.08487	7.54e-07	-0.134343	0.646757	-0.472542	0.0887008	0.139832	0.651757	-0.347848	0.193925	-0.767814	0.00174425	-0.3382
comp21327_c1	venom serine protease 34-like	529	20	1.06e-27	0.5815	2	P:metabolic process; F:serine-type peptidase activity	-	-0.314458	0.677604	-1.28708	0.0554167	-1.56745	0.00702404	-0.794968	0.278938	-1.01981	0.0992227	-0.972621	0.152201	-1.25299	0.043574	-0.48051	0.503329	-0.70535	0.338544	-0.280371	0.685738	0.492111	0.517746	0.267272	0.756245	0.772481	0.19101	12.7581	0.424759	-0.224839	0.756811	-1.12585	0.128252	-2.82181	1.22e-05	-1.94025	0.00388492	-1.8771	0.00688311	-2.05624	0.0024924	-1.69596
comp127932_c0	venom serine carboxypeptidase-like	550	20	4.54e-25	0.7155	2	F:serine-type carboxypeptidase activity; P:proteolysis	EC:3.4.16	-1.76834	0.0998731	-1.33601	0.278514	-2.57104	0.0101065	-0.870305	0.546149	-2.75931	0.00495336	0.432322	0.747638	-0.802701	0.501202	0.898031	0.427929	-0.990969	0.347406	-1.23502	0.217003	0.465709	0.752265	-1.42329	0.176629	1.70073	0.0771599	3.92207	0.881031	-1.889	0.0489418	1.55182	0.0337591	0.734888	0.415436	-0.342346	0.659599	1.86332	0.0213573	0.721372	0.376719	-0.816936
comp22366_c0	venom serine carboxypeptidase-like	346	20	2.36e-16	0.5505	1	F:peptidase activity	-	1.76312	0.0393218	0.348931	0.751861	2.45059	0.0045232	1.87746	0.0498689	0.620188	0.46934	-1.41419	0.159718	0.687469	0.646797	0.114335	0.945989	-1.14294	0.291229	2.10166	0.0276902	1.52853	0.145235	0.271257	0.837411	-0.573134	0.627204	4.47516	0.0675535	-1.25727	0.198058	1.85446	0.032467	0.259565	0.86292	1.5066	0.0815003	1.09097	0.23546	1.88069	0.039284	-1.5949
comp22366_c1	venom serine carboxypeptidase-like	398	20	2.64e-38	0.69	2	F:serine-type carboxypeptidase activity; P:proteolysis	EC:3.4.16	1.28409	0.073381	0.0915271	0.950913	2.41174	0.00113539	-0.165901	0.880653	-0.193545	0.805249	-1.19256	0.149438	1.12765	0.28514	-1.44999	0.0446357	-1.47763	0.0538292	2.32021	0.00369198	-0.257428	0.804236	-0.285072	0.782121	-2.57764	0.000460713	9.53082	0.000567436	-0.0276441	0.987315	1.79793	0.00393747	-0.257269	0.789035	1.7822	0.00355898	0.645438	0.339675	1.81473	0.00490271	-2.0552
comp30325_c0	venom serine carboxypeptidase-like	1664	20	1.25e-138	0.6425	2	F:serine-type carboxypeptidase activity; P:proteolysis	EC:3.4.16	1.0279	0.121629	1.57575	0.0360002	0.812236	0.231009	4.74452	1.18e-06	0.675051	0.315587	0.547854	0.564435	-0.215661	0.85584	3.71662	0.000205759	-0.352845	0.724442	-0.763515	0.352362	3.16877	0.00351832	-0.900699	0.306676	3.93228	6.28e-05	12.2243	0.896706	-4.06947	3.59e-05	0.591693	0.34698	1.75386	0.00434153	0.246137	0.735876	5.57979	5.76e-10	0.650224	0.341727	1.16217
comp33981_c0	venom serine carboxypeptidase-like	1928	20	2.41e-144	0.632	3	C:membrane; F:serine-type carboxypeptidase activity; P:proteolysis	EC:3.4.16	-0.988096	0.00238974	1.33436	0.000710377	0.498812	0.17018	2.56015	6.78e-11	-0.759119	0.0214846	2.32246	1.42e-10	1.48691	3.82e-06	3.54825	4.2e-21	0.228976	0.63122	-0.835549	0.0408786	1.22579	0.0099	-2.09348	1.19e-08	2.06134	1.76e-07	101.747	0.000146142	-3.31927	1.83e-18	-1.69885	8.56e-08	0.631321	0.135796	-0.305367	0.45107	1.64125	3.03e-05	-1.77493	1.96e-08	2.33017
comp39601_c0	venom serine carboxypeptidase-like	4144	20	1.46e-66	0.672	2	F:serine-type carboxypeptidase activity; P:proteolysis	EC:3.4.16	1.21437	8.39e-06	0.805976	0.0128585	0.207481	0.535869	-0.0496648	0.930105	1.89052	1.29e-12	-0.408394	0.269174	-1.00689	0.000505597	-1.26403	3.23e-06	0.676146	0.0357056	-0.598495	0.0711955	-0.855641	0.0076703	1.08454	0.000739302	-0.257146	0.415386	440.481	6.51e-10	1.94018	3.1e-13	1.15969	1.18e-08	0.193112	0.521456	0.216624	0.379168	0.0547705	0.869831	1.28814	2.14e-10	-0.966579
comp32363_c0	venom serine carboxypeptidase	2719	20	0	0.701	2	F:serine-type carboxypeptidase activity; P:proteolysis	EC:3.4.16	-1.92142	2.54e-08	-1.12611	0.00666232	-1.46046	3.53e-05	-2.0209	4.19e-09	-1.45467	3.42e-05	0.795304	0.0688849	0.460958	0.357143	-0.0994818	0.848695	0.466743	0.319773	-0.334346	0.479197	-0.894786	0.0346178	-0.328561	0.542384	-0.56044	0.142902	2540.41	0.994705	0.566225	0.138547	-1.35264	0.000333431	-0.892107	0.0317582	-1.17424	0.00215474	-0.571519	0.170018	-0.729682	0.0804502	0.460537
comp35645_c0	venom serine carboxypeptidase	2021	20	5.95e-124	0.6005	1	F:carboxypeptidase activity	-	-0.288769	0.495427	-0.343056	0.478774	-0.00300296	0.998017	-1.05776	0.0044701	-0.235158	0.58158	-0.0542871	0.940675	0.285766	0.618649	-0.768995	0.0402363	0.0536114	0.939142	0.340053	0.469698	-0.714708	0.100867	0.107899	0.869686	-1.05476	0.00312951	129.039	0.668137	0.822607	0.0252223	-0.301585	0.473682	-0.969187	0.0117952	-0.160674	0.737297	-0.758522	0.0468113	0.182936	0.724544	-0.667602
comp40036_c0	venom serine carboxypeptidase	690	20	2.56e-20	0.5315	1	F:carboxypeptidase activity	-	-0.978783	0.0776446	-0.718438	0.274463	-0.139521	0.84847	0.93102	0.184407	0.36866	0.572471	0.260345	0.742575	0.839262	0.198198	1.9098	0.00120786	1.34744	0.0223449	0.578917	0.374426	1.64946	0.0131381	1.0871	0.100576	1.07054	0.0884591	18.4353	0.499204	-0.56236	0.427596	0.0628152	0.924593	-0.306013	0.672202	1.06657	0.0308132	2.11559	7.83e-05	0.470391	0.421435	-0.368828
comp23348_c0	venom protease-like	1547	20	1.07e-68	0.6025	2	F:metal ion binding; F:serine-type peptidase activity	-	-2.86064	4.6e-08	-1.57382	0.0123416	-2.67219	3.78e-07	-2.68072	3.71e-07	-3.75465	2.28e-13	1.28682	0.0459718	0.188452	0.852444	0.179916	0.812114	-0.894008	0.176801	-1.09837	0.0872333	-1.10691	0.0881391	-2.18083	0.000292647	-0.00853603	0.993227	671.758	0.0850574	-1.07392	0.0546242	-1.50707	0.0446876	-0.04892	1	-1.17638	0.136471	-2.04703	0.00491749	-1.77024	0.0193588	1.45815
comp24822_c0	venom protease-like	1528	20	2.12e-60	0.5725	1	F:serine-type peptidase activity	-	-2.72768	3.86e-10	-1.65816	0.00141203	-2.47128	1.85e-08	-3.37293	3.95e-15	-2.90651	1.92e-11	1.06952	0.0460152	0.256399	0.737263	-0.645252	0.188192	-0.178838	0.809003	-0.81312	0.13361	-1.71477	0.00057841	-1.24836	0.0184379	-0.901651	0.0493016	367.836	0.477499	0.466414	0.349035	-1.72858	0.0269172	-0.404647	0.750875	-1.18515	0.155707	-2.96353	6.12e-05	-1.237	0.149422	1.32394
comp24837_c0	venom protease-like	1952	20	2.13e-58	0.61	2	F:serine-type endopeptidase activity; P:proteolysis	EC:3.4.21	-0.417889	0.2543	0.559131	0.183246	-0.53908	0.133276	-1.06615	0.00159995	-1.00035	0.00233681	0.97702	0.0130289	-0.121191	0.841553	-0.648258	0.0612652	-0.58246	0.137523	-1.09821	0.00382977	-1.62528	1.01e-05	-1.55948	2.47e-05	-0.527067	0.127538	143.979	0.260243	0.0657984	0.885785	0.202448	0.640612	0.602114	0.166232	-0.532948	0.177526	-0.556794	0.154347	-0.785909	0.039298	0.399666
comp32208_c0	venom protease-like	981	20	1.48e-46	0.5835	2	F:metal ion binding; F:serine-type peptidase activity	-	-0.355823	0.671611	-0.646483	0.465892	-1.62141	0.0176513	-1.26256	0.0912038	-1.17172	0.0944931	-0.29066	0.784412	-1.26559	0.107115	-0.906735	0.219288	-0.815896	0.344652	-0.974929	0.213999	-0.616075	0.490778	-0.525236	0.591043	0.358854	0.642635	21.1246	0.626742	0.0908393	0.927048	-0.765477	0.342039	-1.00413	0.263499	-1.3669	0.070758	-2.2149	0.00170221	-0.656284	0.478205	-0.238653
comp32949_c1	venom protease-like	785	20	4.48e-43	0.6525	3	C:extracellular region; P:proteolysis; F:serine-type endopeptidase activity	EC:3.4.21	-0.323722	0.532663	-1.39484	0.00498609	-0.942414	0.0387389	-0.807782	0.0969677	-1.92222	4.77e-06	-1.07112	0.0360541	-0.618691	0.286584	-0.48406	0.334302	-1.59849	0.000286606	0.452429	0.410023	0.587061	0.290353	-0.527374	0.372118	0.134632	0.807616	133.373	0.0410339	-1.11443	0.0103436	0.0908182	0.904591	-0.920224	0.14544	0.0853781	0.910129	-1.1868	0.03296	-0.928926	0.121248	-1.01104
comp32949_c2	venom protease-like	320	20	3.55e-26	0.641	5	P:positive regulation of peptidase activity; F:serine-type endopeptidase activity; F:peptidase activator activity; C:extracellular region; P:proteolysis	EC:3.4.21	0.151811	0.830136	-1.35615	0.0232845	-0.641285	0.274772	-0.428948	0.540325	-2.07642	3.39e-05	-1.50796	0.0108116	-0.793096	0.247221	-0.58076	0.346673	-2.22823	1.41e-05	0.714868	0.249064	0.927204	0.141131	-0.720267	0.276206	0.212336	0.744547	48.8637	0.0071156	-1.64747	0.00120816	0.292327	0.715963	0.0203499	1	0.534322	0.498449	-1.09408	0.112132	-0.50346	0.549014	-0.271977
comp33073_c0	venom protease-like	1535	20	6.57e-109	0.6085	1	F:serine-type peptidase activity	-	1.00515	8.85e-05	0.749694	0.0133351	0.387691	0.173107	1.28584	3.99e-07	0.329	0.240254	-0.255451	0.491127	-0.617454	0.0389372	0.280694	0.355049	-0.676145	0.0186843	-0.362003	0.269014	0.536145	0.0926303	-0.420694	0.223733	0.898149	0.000491911	984.542	0.894435	-0.956839	0.00020218	0.634333	0.119797	0.291975	0.613357	0.309043	0.506764	0.212728	0.666639	-0.173773	0.750784	-0.342358
comp37517_c3	venom protease-like	1014	20	1.07e-55	0.5965	1	F:serine-type peptidase activity	-	-2.45682	8.19e-07	-1.96658	0.000677157	-2.24652	7.73e-06	-2.22361	1.09e-05	-2.92274	2.41e-09	0.490234	0.494927	0.210292	0.818234	0.233203	0.730562	-0.465921	0.520085	-0.279942	0.691909	-0.257032	0.746276	-0.956155	0.139649	0.0229105	0.975277	407.896	0.299683	-0.699123	0.203857	-1.62268	0.0332896	-0.554062	0.620651	-0.731877	0.40021	-1.76155	0.0202418	-1.01975	0.236809	1.06862
comp37885_c0	venom protease-like	1803	20	6.61e-54	0.5435	1	F:peptidase activity	-	-1.13133	0.0304857	-1.22206	0.0394166	-1.33063	0.00994568	-2.54923	1.59e-07	-3.25572	7.44e-12	-0.0907356	0.925111	-0.199308	0.826791	-1.41791	0.00494695	-2.1244	2.35e-05	-0.108573	0.885206	-1.32717	0.0223402	-2.03366	0.000262958	-1.2186	0.015834	444.143	0.00015407	-0.70649	0.188056	-0.335621	0.708088	0.176019	0.915374	0.268868	0.781485	-2.21413	0.00231435	-1.5688	0.0440201	0.511639
comp394241_c0	venom metalloproteinase 3 isoform x3	516	20	1.77e-100	0.903	3	F:metalloendopeptidase activity; P:proteolysis; P:integrin-mediated signaling pathway	EC:3.4.24	-0.921036	0.369614	-1.57528	0.125887	-0.374074	0.753934	-1.40674	0.176638	-0.922947	0.359861	-0.654247	0.568678	0.546961	0.699103	-0.4857	0.651476	-0.00191132	1	1.20121	0.224735	0.168546	0.925247	0.652335	0.587395	-1.03266	0.27296	4.47594	0.667307	0.483789	0.636116	-0.573236	0.56344	0.450122	0.768109	0.16925	0.887332	-1.31432	0.148315	0.00514844	1	1.02336
comp40283_c0	venom dipeptidyl peptidase 4 isoform x2	3356	20	0	0.5925	0	-		-0.994896	0.00549582	-1.64273	2.83e-05	-0.829609	0.0237903	-1.04128	0.00419765	-1.33102	0.000125159	-0.64783	0.143075	0.165287	0.791021	-0.0463871	0.938321	-0.33612	0.499667	0.813117	0.0502582	0.601443	0.170811	0.31171	0.557388	-0.211675	0.616852	750.883	0.262587	-0.289733	0.478556	-0.376335	0.302222	-0.223425	0.665636	-0.223215	0.585299	-0.384245	0.304112	0.217609	0.625075	0.15291
COE_20	venom carboxylesterase-6-like isoform x2	1674	20	0	0.6245	4	C:membrane; P:metabolic process; F:hydrolase activity; P:transport	-	0.175011	0.607199	0.259762	0.498985	0.455477	0.140251	-1.34177	9.64e-07	-0.111452	0.749629	0.0847508	0.864969	0.280466	0.513884	-1.51678	1.85e-08	-0.286463	0.468223	0.195715	0.614617	-1.60153	1.47e-07	-0.371214	0.34543	-1.79725	1.3e-11	540.984	0.087186	1.23032	6.24e-06	0.460982	0.106405	-0.439912	0.167983	0.0925108	0.796673	-0.277083	0.372071	-0.577996	0.0438227	-0.900894
COE_7	venom carboxylesterase-6-like isoform x1	1544	20	0	0.5815	2	F:hydrolase activity; P:metabolic process	-	0.562657	0.14223	2.37462	8.62e-10	1.04632	0.00379641	0.603189	0.132228	1.64166	2.3e-06	1.81197	4.48e-06	0.483665	0.325482	0.0405322	0.949277	1.079	0.00507417	-1.3283	0.00106086	-1.77143	7.6e-06	-0.732962	0.111706	-0.443133	0.261299	569.469	0.176792	1.03847	0.00398872	-0.206117	0.548755	1.44078	5.98e-07	0.618526	0.04592	-0.380705	0.245308	1.80731	1.65e-10	1.64689
COE_13	venom carboxylesterase-6-like	352	20	2.42e-19	0.5575	2	P:metabolic process; F:hydrolase activity	-	0	1	-4.41627	0.000154693	-2.88867	0.0139454	-4.75375	1.7e-05	-1.59566	0.219742	-4.55559	6.91e-05	-3.028	0.0168011	-4.89308	6.55e-06	-1.73499	0.258593	1.5276	0.114376	-0.337483	0.79033	2.82061	0.00683281	-1.86508	0.0287418	5.12364	0.303495	3.15809	0.000760844	0.803564	0.585859	-4.75019	1.03e-06	-2.69093	0.0106741	-4.28395	1.27e-05	-1.71379	0.163269	-5.55375
COE_15	venom carboxylesterase-6-like	1704	20	0	0.679	3	F:hydrolase activity; P:metabolic process; C:BBSome	-	0.0953813	0.786534	-1.38761	3.47e-06	2.8613	3.86e-26	0.0111307	1	0.67393	0.0162918	-1.48299	4.31e-07	2.76592	2.66e-24	-0.0842506	0.831194	0.578549	0.0713703	4.24891	1.48e-48	1.39874	2.46e-06	2.06154	7.91e-13	-2.85017	9.96e-26	336.2	4.76e-15	0.662799	0.0197108	0.109793	0.837266	-1.53995	0.000134657	2.96692	6.42e-14	-0.169436	0.760827	0.657728	0.156589	-1.64974
COE_3	venom carboxylesterase-6-like	1671	20	0	0.5565	2	F:hydrolase activity; P:metabolic process	-	-7.38673	9.24e-81	-1.82053	0.000174636	-6.71532	1.94e-66	-4.45143	5.47e-29	-1.12016	0.0120633	5.5662	7.78e-41	0.671409	0.192979	2.9353	7.69e-15	6.26657	1.11e-62	-4.89479	1.05e-31	-2.6309	1.76e-09	0.700371	0.203567	2.26389	3.39e-09	2006.66	7.72e-50	3.33127	6.25e-18	-6.40115	5.14e-78	-1.44811	0.000196745	-5.34457	4.15e-54	-3.152	7.67e-19	0.419795	0.399894	4.95304
COE_32	venom carboxylesterase-6-like	138	20	3.59e-12	0.8165	3	F:hydrolase activity; C:integral component of membrane; P:metabolic process	-	3.67351	2.87e-18	-0.0134199	1	0.784023	0.0676158	2.82324	2.61e-11	1.27415	0.00172106	-3.68693	1.27e-15	-2.88948	2.71e-11	-0.850268	0.10762	-2.39936	8.59e-08	0.797443	0.0994382	2.83666	1.03e-09	1.28757	0.0064897	2.03922	2.24e-06	103.868	0.364666	-1.54909	0.000512416	4.03278	1.03e-31	-0.30228	0.4158	1.10234	7.3e-05	2.13225	5.99e-13	0.470291	0.137618	-4.33506
COE_6	venom carboxylesterase-6-like	819	20	1.67e-31	0.4995	4	F:hydrolase activity; P:metabolic process; C:integral component of membrane; C:membrane		1.66693	1.05e-05	4.73595	5.71e-15	6.08407	2.87e-21	3.39432	5.67e-13	1.94847	3e-07	3.06902	1.53e-06	4.41714	5.94e-11	1.72739	0.000740725	0.281534	0.657539	1.34812	0.153932	-1.34163	0.0876433	-2.78749	1.99e-05	-2.68975	0.000354139	28.86	1.63e-09	-1.44585	0.00571002	1.25286	0.0187039	7.48433	9.21e-17	5.96948	5.13e-20	6.11364	8.48e-16	2.33519	7.19e-06	6.23147
comp30837_c0	venom carboxylesterase-6-like	569	20	1.5e-30	0.6285	2	P:metabolic process; F:hydrolase activity	-	8.42822	9.81e-21	5.40548	4.15e-16	6.16534	1.03e-23	3.56442	6.78e-11	5.84356	4.2e-21	-3.02274	0.0062352	-2.26288	0.065765	-4.86379	4.05e-07	-2.58466	0.0266661	0.759859	0.423144	-1.84106	0.0179323	0.43808	0.712565	-2.60092	0.000161663	46.8216	0.799152	2.27914	0.00116513	7.56405	6.39e-16	5.81353	1.47e-11	5.84652	3.41e-12	3.14284	0.00018331	6.15017	1.3e-12	-1.75051
comp37049_c0	venom carboxylesterase-6-like	1909	20	8.8e-96	0.5175	4	F:hydrolase activity; P:metabolic process; C:integral component of membrane; C:membrane		1.22679	8.39e-06	5.31539	1.29e-26	-1.15283	1.04e-05	2.72753	2e-18	1.26807	3.76e-06	4.0886	9.19e-16	-2.37962	2.71e-20	1.50074	5.83e-06	0.0412821	0.942639	-6.46822	5.26e-40	-2.58785	3.35e-06	-4.04731	2.04e-15	3.88036	3.15e-38	146.153	6.84e-21	-1.45946	1.04e-05	0.529573	0.520365	7.15058	1.13e-17	-0.592233	0.48742	3.46134	7.54e-07	1.46286	0.0562835	6.62101
comp38603_c0	venom carboxylesterase-6-like	2073	20	0	0.6835	3	F:hydrolase activity; P:metabolic process; C:BBSome	-	1.11312	0.00187712	0.117374	0.844563	0.643399	0.0912792	-0.318731	0.479061	0.0204084	0.974618	-0.995742	0.0173882	-0.469716	0.34152	-1.43185	4.09e-05	-1.09271	0.00405635	0.526026	0.236093	-0.436104	0.352924	-0.0969652	0.883892	-0.96213	0.00700643	869.762	0.147106	0.339139	0.401114	1.67947	4.39e-06	0.21504	0.728847	1.04938	0.00603454	-0.399628	0.354375	-0.633922	0.131979	-1.46443
COE_1	venom carboxylesterase-6	1659	20	0	0.575	2	F:hydrolase activity; P:metabolic process	-	7.94001	2.27e-24	7.88217	3.07e-20	6.38452	5.48e-16	6.69901	1.63e-17	7.26931	1.58e-20	-0.0578334	0.98048	-1.55549	0.138375	-1.241	0.182433	-0.670693	0.589892	-1.49766	0.135231	-1.18316	0.263238	-0.612859	0.633752	0.314492	0.76722	9592.99	0.440422	0.570305	0.568983	8.47251	7.29e-38	8.51487	3.82e-38	7.10976	7.42e-27	7.16679	3e-27	8.991	2.14e-42	0.0423619
COE_10_new	venom carboxylesterase-6	1328	20	1.12e-95	0.5535	6	F:hydrolase activity; P:metabolic process; C:integral component of membrane; C:membrane; C:nucleus; F:DNA binding		-1.78679	2.17e-05	-3.54911	6.83e-16	-1.99671	1.51e-06	-1.49093	0.000674029	-1.78446	2.03e-05	-1.76232	7.82e-05	-0.209918	0.76858	0.295862	0.563783	0.00233064	1	1.5524	0.00051151	2.05818	3.6e-06	1.76465	8.51e-05	0.505779	0.267154	156.342	0.738418	-0.293531	0.549307	-1.59977	0.00138242	-2.30652	1.98e-06	-2.18049	6.52e-06	-1.34081	0.00884549	-0.278295	0.694524	-0.70675
COE_16_new	venom carboxylesterase-6	1662	20	2.7e-141	0.5265	2	F:hydrolase activity; P:metabolic process	-	2.8126	1.84e-17	0.413597	0.31809	0.441823	0.218487	3.32876	1.57e-19	1.76474	4.2e-08	-2.39901	8.82e-11	-2.37078	2.09e-12	0.516155	0.278853	-1.04786	0.00809618	0.0282253	0.956989	2.91516	4.35e-13	1.35115	0.00032658	2.88694	5.22e-15	104.501	0.000109637	-1.56402	8.05e-05	1.50181	4.01e-05	-0.0573233	0.959219	0.133578	0.776179	2.21447	1.26e-08	0.75205	0.0562395	-1.55913
COE_24	venom carboxylesterase-6	1671	20	0	0.5755	2	F:hydrolase activity; P:metabolic process	-	-1.74107	1.37e-07	-0.789773	0.0526957	0.769461	0.0313961	-0.0738905	0.907979	2.39842	1.23e-13	0.951299	0.0183682	2.51053	9.5e-15	1.66718	4.46e-07	4.13949	1.82e-39	1.55923	3.44e-05	0.715882	0.0842061	3.18819	4.13e-19	-0.843351	0.0152203	6407.62	1.91e-06	2.47231	1.6e-14	-1.78064	3.68e-08	-1.57139	1.77e-06	0.838513	0.0166642	0.235135	0.576119	3.30958	2.73e-26	0.209252
comp16519_c0	venom carboxylesterase-6	609	20	6.12e-14	0.471	2	F:hydrolase activity; P:metabolic process		-0.16942	0.72923	-0.323415	0.539382	1.1855	0.00559958	0.328109	0.557114	0.927158	0.0329868	-0.153995	0.805875	1.35492	0.00192509	0.497529	0.293375	1.09658	0.0167064	1.50891	0.000753202	0.651524	0.201321	1.25057	0.00823228	-0.857387	0.0632884	24.215	0.704173	0.599049	0.2193	-0.307455	0.587185	-1.26685	0.0116018	1.80143	0.000378469	0.579758	0.307937	0.955637	0.0815228	-0.959395
comp281545_c0	venom carboxylesterase-6	749	20	7.11e-17	0.4825	3	F:hydrolase activity; P:metabolic process; F:carboxylic ester hydrolase activity		-1.84286	0.00359874	-0.465267	0.611301	-0.708327	0.341032	-1.41231	0.0459236	-1.22171	0.0670759	1.37759	0.0480665	1.13453	0.0889148	0.430548	0.533262	0.62115	0.403467	-0.24306	0.777361	-0.947042	0.216689	-0.756439	0.360075	-0.703982	0.280145	11.0221	0.524562	0.190602	0.802851	-1.26929	0.0149258	-0.43719	0.583627	0.0860167	0.909465	-0.47171	0.470409	-0.167075	0.841525	0.832098
comp35651_c1	venom carboxylesterase-6	2223	20	6.75e-111	0.541	1	F:hydrolase activity	-	1.21845	7.47e-09	0.00755705	1	0.33111	0.156554	0.885525	6.21e-05	0.669562	0.00189393	-1.21089	2.81e-07	-0.887336	7.05e-05	-0.332921	0.187803	-0.548883	0.027267	0.323553	0.222533	0.877968	0.000369952	0.662005	0.00881893	0.554415	0.013838	260.092	0.207393	-0.215963	0.39951	0.622178	0.0202389	0.0883203	0.859739	0.0676832	0.846765	0.82531	0.00188754	0.419337	0.156649	-0.533858
comp34420_c0	venom allergen 5-like isoform x1	713	20	1.92e-21	0.7605	1	C:extracellular region	-	0.817579	0.00972737	0.0126208	1	0.673421	0.0348098	0.25962	0.519447	0.802877	0.0103615	-0.804959	0.0268302	-0.144159	0.794919	-0.557959	0.102676	-0.0147024	0.988422	0.6608	0.0663636	0.246999	0.576724	0.790256	0.0330596	-0.413801	0.225903	87.3131	0.797784	0.543257	0.106979	1.06815	0.00146061	-0.102185	0.87467	0.511974	0.156222	0.539328	0.138466	0.899508	0.00952759	-1.17034
comp284399_c0	venom acid phosphatase acph-1-like	376	20	7.74e-13	0.578	2	P:metabolic process; F:hydrolase activity	-	-1.81696	0.139603	1.43738	0.3382	0.52799	0.738159	-0.222133	0.929096	0.185818	0.913462	3.25434	0.012553	2.34495	0.0883793	1.59483	0.215272	2.00278	0.150243	-0.909387	0.562095	-1.65951	0.271562	-1.25156	0.45884	-0.750123	0.61051	1.70086	0.867819	0.407951	0.799383	-3.22303	0.00212818	-0.84356	0.615119	-2.74258	0.0107782	-0.14009	0.964138	-0.382376	0.821954	2.37947
comp31171_c0	venom acid phosphatase acph-1 isoform x2	1090	20	3.43e-08	0.505	10	P:dephosphorylation; C:integral component of membrane; C:membrane; F:acid phosphatase activity; P:proteolysis; F:metalloendopeptidase activity; C:extracellular exosome; C:nucleus; F:hydrolase activity; P:metabolic process		-2.38049	0.00185738	0.331743	0.820235	-4.56165	3.37e-11	-2.30359	0.00431751	-5.4801	5.37e-16	2.71223	0.0018978	-2.18116	5.53e-06	0.0769016	0.937076	-3.09961	9.33e-12	-4.89339	4.82e-10	-2.63533	0.0032558	-5.81184	6.47e-14	2.25807	8.06e-06	28.4301	0.0498465	-3.17652	9.76e-11	-1.84738	0.00877201	0.475666	0.745465	-4.50816	1.06e-13	-1.20205	0.139605	-5.4263	9.44e-20	2.32305
comp23436_c0	venom acid phosphatase acph-1	1149	20	4.33e-25	0.4905	8	P:dephosphorylation; C:integral component of membrane; C:membrane; F:acid phosphatase activity; C:extracellular exosome; C:nucleus; F:hydrolase activity; P:metabolic process		1.62162	0.0761234	2.10881	0.0468134	-3.9921	1.71e-10	2.54526	0.0207629	2.92078	0.00430985	0.487193	0.752588	-5.61372	6.25e-14	0.923639	0.492098	1.29916	0.37641	-6.10091	5.31e-12	0.436445	0.809894	0.811969	0.623415	6.53736	2.06e-12	18.0999	4.13e-14	0.375524	0.814763	1.60752	0.0393449	3.84931	0.000352332	-3.66469	3.77e-12	3.6885	0.000564986	2.21927	0.0113766	2.24179
comp36753_c0	vascular endothelial growth factor a-a	2435	20	6.29e-62	0.523	2	F:binding; P:regulation of cellular process	-	0.990827	0.000501268	0.101432	0.828945	0.706871	0.0162341	0.42673	0.192359	0.787227	0.00606829	-0.889395	0.00728011	-0.283956	0.512292	-0.564097	0.0630603	-0.2036	0.639715	0.605439	0.0761338	0.325298	0.397915	0.685795	0.0506037	-0.280141	0.387982	932.132	0.867671	0.360497	0.252148	0.768737	0.0033616	-0.0499252	0.941145	0.40573	0.155919	-0.0719744	0.857001	0.993597	0.000113031	-0.818662
comp35086_c0	vascular endothelial growth factor a	1278	20	5.09e-76	0.6265	9	C:extracellular space; F:growth factor activity; P:positive regulation of cell proliferation; F:growth factor receptor binding; P:positive regulation of cell division; P:positive regulation of protein autophosphorylation; C:membrane; P:signal transduction; P:growth	-	0.18719	0.619154	0.153894	0.745464	0.329353	0.359961	0.932773	0.00395438	-0.310833	0.370371	-0.0332958	0.962754	0.142164	0.798568	0.745584	0.0221832	-0.498023	0.198795	0.175459	0.68852	0.778879	0.0367671	-0.464727	0.270701	0.60342	0.0660991	620.628	0.0776221	-1.24361	5.35e-05	-0.0199972	0.981	0.586604	0.267236	0.48292	0.323535	0.0309037	0.992806	0.597572	0.225303	0.606602
comp14417_c0	vanin-like protein 2	937	20	4.52e-13	0.564	2	F:hydrolase activity, acting on carbon-nitrogen (but not peptide) bonds; P:nitrogen compound metabolic process	-	3.11336	5.57e-06	1.31126	0.0654107	-1.15501	0.048942	2.24501	0.00118557	1.14405	0.0640475	-1.80211	0.0295003	-4.26838	1.11e-10	-0.868355	0.34083	-1.96931	0.012361	-2.46627	0.000127546	0.93375	0.290228	-0.167206	0.883893	3.40002	1.12e-07	21.6417	9.82e-05	-1.10096	0.14206	2.93713	0.00193821	-0.21936	0.866748	-3.08365	6.68e-08	-0.460273	0.582068	-1.37339	0.040208	-3.15649
comp33424_c0	vang-like protein 2	1774	20	4.65e-112	0.7945	6	F:RNA-DNA hybrid ribonuclease activity; F:nucleic acid binding; P:multicellular organismal development; P:RNA phosphodiester bond hydrolysis, endonucleolytic; C:integral component of membrane; P:regulation of RNA metabolic process	EC:3.1.26.4	0.642334	0.193903	-0.546581	0.327394	-0.0266354	0.968428	0.546689	0.330304	0.108279	0.853777	-1.18891	0.0223474	-0.668969	0.262652	-0.0956453	0.895636	-0.534055	0.379865	0.519945	0.343257	1.09327	0.0411478	0.65486	0.262483	0.573324	0.258258	41.0888	0.85388	-0.438409	0.409715	0.151244	0.762361	0.0725905	0.94745	-0.0366451	0.948064	-0.290413	0.553141	0.335942	0.519009	-0.0786536
comp24746_c0	vang-like protein 1	465	20	7.24e-43	0.6475	1	C:membrane	-	0.935935	0.252482	-1.0469	0.208138	0.982881	0.227529	0.416524	0.689547	0.253401	0.777342	-1.98284	0.0146375	0.046946	0.976552	-0.519411	0.591146	-0.682534	0.521121	2.02978	0.00958094	1.46343	0.0835252	1.3003	0.12932	-0.566357	0.527465	9.18	0.468638	-0.163123	0.875333	-0.152198	0.881293	0.595647	0.616375	0.395775	0.683422	-0.42071	0.665428	1.21626	0.194892	0.747845
comp32500_c0	vam6 vps39-like protein	2952	20	7.27e-52	0.486	1	F:nucleic acid binding		-3.89223	3.69e-17	-0.351795	0.668679	-2.71418	1.91e-08	1.5455	0.0996903	-5.12035	4.71e-30	3.54044	5e-14	1.17805	0.000191919	5.43773	2.91e-14	-1.22812	1.64e-05	-2.36239	1.74e-06	1.89729	0.0363357	-4.76855	1.34e-25	4.25968	5.24e-09	52.7538	7.22e-18	-6.66585	2.65e-21	-3.4161	1.41e-16	0.479085	0.564835	-2.51137	4.43e-09	1.85749	0.0142099	-4.61441	1.51e-30	3.89519
comp35482_c0	vam6 vps39-like protein	1756	20	4.72e-156	0.6475	3	C:intracellular; P:vesicle-mediated transport; P:intracellular protein transport	-	-0.304148	0.406002	-1.23465	0.00050089	-0.326819	0.375345	-1.90291	2.49e-10	-0.717079	0.0272398	-0.930499	0.00982333	-0.0226708	0.972	-1.59876	8.21e-08	-0.412931	0.313092	0.907828	0.0102541	-0.668265	0.0686906	0.517568	0.201039	-1.57609	9.1e-08	171.998	0.336975	1.18583	8.35e-05	-0.22019	0.598838	-0.249269	0.649547	-0.244978	0.573743	-1.82979	3.38e-08	0.0587519	0.925342	-0.0290791
comp32562_c0	valine--trna ligase-like isoform x2	3853	20	0	0.596	7	C:cytosol; F:valine-tRNA ligase activity; P:valyl-tRNA aminoacylation; F:nucleotide binding; P:isoleucine biosynthetic process; P:leucine biosynthetic process; P:valine biosynthetic process	EC:6.1.1.9	-0.634128	0.0244283	-0.680286	0.0323721	-0.409118	0.171612	-2.62582	4.86e-27	-0.221865	0.485877	-0.0461579	0.927378	0.22501	0.579028	-1.99169	1.38e-17	0.412263	0.215327	0.271168	0.419741	-1.94554	1.63e-13	0.458421	0.183355	-2.2167	7.16e-22	133.968	0.631139	2.40396	3.14e-24	-0.0287342	0.959795	-0.142679	0.823393	-0.177275	0.695365	-1.46889	1.37e-05	0.479935	0.254241	-0.113945
comp41193_c0	valine--trna ligase isoform x2	2713	20	0	0.7855	13	F:valine-tRNA ligase activity; F:aminoacyl-tRNA editing activity; P:valyl-tRNA aminoacylation; P:neurogenesis; P:regulation of translational fidelity; F:ATP binding; F:glutamate-tRNA ligase activity; P:isoleucine biosynthetic process; P:leucine biosynthetic process; P:valine biosynthetic process; P:glutamyl-tRNA aminoacylation; C:glutamate-tRNA ligase complex; P:chlorophyll metabolic process	EC:6.1.1.9; EC:6.1.1.17	0.243627	0.5887	0.121346	0.849943	0.50404	0.231798	0.311095	0.526516	0.25094	0.57028	-0.122281	0.851712	0.260414	0.67695	0.0674687	0.910157	0.00731351	1	0.382694	0.437359	0.18975	0.750538	0.129594	0.848895	-0.192945	0.677201	388.104	0.653459	-0.0601552	0.914881	0.419644	0.2274	1.34528	2.19e-05	0.545318	0.115585	0.704448	0.0346199	1.41213	6.27e-06	0.925638
comp21465_c0	vacuolar protein-sorting-associated protein 36	1692	20	4.58e-119	0.6645	2	F:phosphatidylinositol-3-phosphate binding; F:ubiquitin binding	-	0.43879	0.196412	0.685727	0.0665168	0.64506	0.0499802	0.0058424	1	0.895388	0.00421621	0.246937	0.593127	0.206269	0.691899	-0.432948	0.212691	0.456597	0.252244	-0.0406679	0.934611	-0.679885	0.0708777	0.20966	0.673594	-0.639217	0.0474726	1255.68	0.578185	0.889545	0.00459459	0.334658	0.168306	0.0698074	0.876532	0.400638	0.100591	0.072669	0.825143	0.190867	0.512442	-0.264851
comp22012_c0	vacuolar protein-sorting-associated protein 25	919	20	1.86e-73	0.771	0	-		0.495774	0.0539766	0.798693	0.00502936	0.864154	0.000412288	-0.223095	0.472452	0.90388	0.000196804	0.302919	0.36811	0.36838	0.262778	-0.718869	0.00379266	0.408105	0.181437	0.0654604	0.860135	-1.02179	0.000204894	0.105186	0.808954	-1.08725	4.91e-06	497.372	0.927402	1.12697	2.37e-06	0.640634	0.0131705	0.120578	0.781235	0.715254	0.00533988	0.208278	0.496001	0.445457	0.114636	-0.520056
comp27610_c0	vacuolar protein sorting-associated protein vta1 homolog	2971	20	8.09e-96	0.6065	4	P:endosome transport via multivesicular body sorting pathway; F:ATPase activator activity; C:multivesicular body; C:Vps4-Vta1 complex	-	0.383078	0.0909371	0.328046	0.219355	-0.0737061	0.793195	-0.355882	0.137706	0.198376	0.408423	-0.0550316	0.886763	-0.456784	0.0710563	-0.738959	0.000501633	-0.184702	0.550278	-0.401752	0.121989	-0.683928	0.0053517	-0.12967	0.709686	-0.282176	0.224939	1182.42	0.326917	0.554258	0.0103927	0.56567	0.00284185	-0.207123	0.410533	-0.138379	0.549039	-0.319119	0.114323	0.0994743	0.70516	-0.772793
comp40279_c0	vacuolar protein sorting-associated protein 8 homolog	4964	20	0	0.5775	3	F:metal ion binding; C:intracellular; P:transport	-	0.0146426	0.978676	-0.173577	0.673202	0.080062	0.835433	0.0672597	0.897269	-0.240895	0.456351	-0.18822	0.66308	0.0654194	0.904816	0.052617	0.907358	-0.255538	0.530193	0.253639	0.498916	0.240837	0.555543	-0.0673179	0.901792	-0.0128023	0.975613	261.736	0.395823	-0.308155	0.338573	-0.33541	0.130599	-0.0726629	0.857248	0.0424068	0.882807	-0.0928113	0.746695	-0.219806	0.39462	0.262748
comp29474_c0	vacuolar protein sorting-associated protein 72 homolog	1711	20	2.89e-79	0.539	1	P:chromatin remodeling	-	1.11821	1.72e-07	-0.137065	0.662445	0.860388	7.13e-05	0.302243	0.239867	0.663268	0.00250621	-1.25528	1.33e-07	-0.257824	0.42337	-0.815969	0.000223192	-0.454943	0.0807365	0.997453	3.37e-05	0.439308	0.101798	0.800333	0.00141814	-0.558145	0.0129138	476.522	0.527176	0.361025	0.126978	1.25272	5.47e-13	0.562186	0.00307644	1.14779	3.44e-11	0.6285	0.000596673	0.876609	8.3e-07	-0.690538
comp39912_c0	vacuolar protein sorting-associated protein 54	4257	20	0	0.635	2	C:intracellular; P:retrograde transport, endosome to Golgi	-	0.227009	0.332764	0.476473	0.0574956	0.446294	0.0414097	0.170357	0.538077	1.3371	7.94e-11	0.249463	0.3866	0.219285	0.480662	-0.0566517	0.855379	1.1101	1.88e-07	-0.0301781	0.9271	-0.306115	0.264316	0.860632	0.000438207	-0.275937	0.233897	255.676	4.88e-05	1.16675	2.9e-08	-0.0387347	0.916119	0.705617	0.0104392	0.264074	0.379699	0.105463	0.766298	0.991807	0.000122391	0.744352
comp24907_c0	vacuolar protein sorting-associated protein 53 homolog	3097	20	0	0.746	6	C:cytoskeleton; P:cell adhesion; F:actin filament binding; F:insulin receptor binding; C:insulin receptor complex; P:signal transduction	-	0.612945	0.020126	-1.00551	0.000273451	0.588815	0.0253358	0.0363688	0.9534	0.88318	0.000583774	-1.61845	8.74e-10	-0.0241301	0.963029	-0.576576	0.0337378	0.270235	0.459373	1.59432	1.03e-09	1.04187	0.000163043	1.88868	9.15e-13	-0.552446	0.0369964	147.968	0.396735	0.846811	0.00123354	0.447418	0.195373	-0.0463371	0.968483	0.840761	0.0103947	0.130366	0.766972	1.14995	0.000406854	-0.493755
comp33237_c0	vacuolar protein sorting-associated protein 52 homolog	2368	20	0	0.813	0	-		0.828717	2.03e-05	0.705762	0.00189933	0.135774	0.573785	-0.152565	0.556792	0.813527	2.69e-05	-0.122955	0.689093	-0.692942	0.00082598	-0.981282	2.99e-07	-0.0151899	0.974581	-0.569987	0.0127463	-0.858326	9.84e-05	0.107765	0.745315	-0.288339	0.175329	989.447	0.00105847	0.966092	4.26e-07	0.415027	0.0959058	0.648426	0.0093695	0.623347	0.00973315	-0.453564	0.0675529	-0.0690694	0.848693	0.233399
comp35248_c0	vacuolar protein sorting-associated protein 51 homolog	2831	20	0	0.6395	0	-		1.38483	2.68e-17	0.861398	8.28e-06	1.0464	2.63e-10	1.18209	1.51e-12	1.06941	1.07e-10	-0.52343	0.0109572	-0.338427	0.117859	-0.202742	0.322422	-0.315422	0.140085	0.185003	0.417078	0.320688	0.144902	0.208009	0.404798	0.135686	0.513554	883.113	0.940516	-0.11268	0.597451	1.27542	3.62e-12	0.613964	0.00215388	1.22344	2.53e-11	1.32002	7.44e-13	0.903533	1.63e-06	-0.661453
comp34732_c0	vacuolar protein sorting-associated protein 4a	3367	20	0	0.8605	3	F:microtubule-severing ATPase activity; P:metabolic process; F:ATP binding	EC:3.6.4.3	0.342975	0.033004	0.267302	0.161502	0.47725	0.00221395	0.27176	0.117702	0.186261	0.269126	-0.0756723	0.763646	0.134275	0.580582	-0.0712142	0.732967	-0.156714	0.46967	0.209947	0.285152	0.00445808	1	-0.0810413	0.755856	-0.205489	0.227446	1599.3	0.114535	-0.0854994	0.653064	0.343623	0.00691652	0.228226	0.117985	0.407364	0.00113528	0.306989	0.0179208	0.165397	0.264156	-0.115397
comp38031_c0	vacuolar protein sorting-associated protein 41 homolog isoform x1	2925	20	0	0.765	4	C:intracellular; P:vesicle-mediated transport; P:intracellular protein transport; F:zinc ion binding	-	0.966237	8.5e-07	0.756935	0.00101415	0.597467	0.00325268	0.0863097	0.774175	0.817884	3.48e-05	-0.209302	0.466262	-0.36877	0.144994	-0.879927	9.11e-06	-0.148353	0.629208	-0.159467	0.558748	-0.670625	0.00386623	0.0609496	0.870563	-0.511158	0.0123321	659.404	0.419775	0.731574	0.000254594	0.765389	0.0014512	0.5581	0.033965	0.558835	0.0251152	0.0880827	0.793258	0.301377	0.291408	-0.20729
comp34181_c0	vacuolar protein sorting-associated protein 37b	2621	20	3.24e-36	0.5645	2	C:integral component of membrane; C:membrane		-0.399714	0.0323684	-0.524031	0.0125404	-0.463368	0.0120979	-0.662203	0.000246071	-0.56247	0.00168976	-0.124317	0.646986	-0.0636539	0.849805	-0.262489	0.185995	-0.162756	0.525698	0.060663	0.817761	-0.138173	0.598474	-0.0384393	0.913578	-0.198835	0.320654	1273.37	0.719693	0.0997332	0.648013	-0.24152	0.190131	-0.883483	6.2e-08	-0.498398	0.00374791	-0.302951	0.0975492	-0.553613	0.00121443	-0.641963
comp35267_c0	vacuolar protein sorting-associated protein 35 isoform x3	3415	20	0	0.788	5	C:retromer complex; P:protein transport; C:intracellular; F:protein transporter activity; P:retrograde transport, endosome to Golgi	-	-0.520055	0.0470206	-0.23947	0.47746	-0.319048	0.257571	-1.1567	2.19e-06	-0.601285	0.0180702	0.280585	0.41748	0.201007	0.612687	-0.636649	0.0124389	-0.0812305	0.850287	-0.0795774	0.829174	-0.917234	0.00113003	-0.361815	0.287234	-0.837656	0.000638789	680.933	0.395715	0.555418	0.0297845	-0.470418	0.0853414	0.716727	0.00962463	-0.284123	0.346806	-0.806993	0.00185626	-0.075957	0.849765	1.18714
comp35375_c0	vacuolar protein sorting-associated protein 33a	2158	20	0	0.7645	2	C:cell; P:vesicle docking involved in exocytosis	-	1.12335	5.37e-07	0.453731	0.102507	0.754477	0.00100905	0.224047	0.435737	0.763982	0.000815221	-0.669622	0.0136904	-0.368877	0.22388	-0.899306	8.91e-05	-0.359371	0.219129	0.300746	0.302686	-0.229684	0.471085	0.310252	0.330737	-0.53043	0.0246675	434.877	0.982901	0.539935	0.0230256	0.931326	1.14e-05	0.136693	0.694429	0.829041	9.96e-05	0.334569	0.158359	0.371144	0.126556	-0.794634
comp37849_c0	vacuolar protein sorting-associated protein 29	3945	20	1.06e-108	0.9565	1	P:protein transport	-	-0.232507	0.30401	0.0306639	0.950158	0.302378	0.176067	-0.100945	0.728723	-0.126027	0.599706	0.263171	0.335528	0.534885	0.0183572	0.131562	0.606316	0.10648	0.743145	0.271714	0.291083	-0.131609	0.672351	-0.156691	0.620218	-0.403323	0.0560716	1212.5	0.0680929	-0.0250824	0.937989	-0.149233	0.387971	-0.337075	0.0468105	0.163265	0.361545	0.396099	0.0120585	-0.176681	0.340743	-0.187842
comp31677_c0	vacuolar protein sorting-associated protein 28 homolog	2958	20	1.9e-123	0.933	3	C:integral component of membrane; F:nucleic acid binding; F:protein dimerization activity	-	0.14078	0.426339	0.590744	0.000835118	0.241808	0.149722	0.66484	1.97e-05	0.230983	0.15896	0.449964	0.0134182	0.101027	0.692641	0.524059	0.000872758	0.0902032	0.709597	-0.348937	0.0583258	0.0740954	0.772425	-0.359761	0.0617238	0.423032	0.00757124	747.989	0.969169	-0.433856	0.00648626	0.110605	0.610614	0.205386	0.399506	0.149756	0.498576	1.05264	2.42e-09	0.179293	0.434087	0.0947812
comp38186_c0	vacuolar protein sorting-associated protein 27 isoform x2	2234	20	7.53e-48	0.5745	1	F:structural constituent of cuticle	-	-1.33783	0.00289935	-0.897955	0.093316	-0.297524	0.597299	-1.35564	0.00358893	-0.799447	0.0910398	0.43988	0.453465	1.04031	0.0319367	-0.0178098	0.991073	0.538388	0.331702	0.600431	0.263599	-0.45769	0.430572	0.0985086	0.904593	-1.05812	0.0163332	38.862	0.382821	0.556198	0.238761	-0.613194	0.265521	-0.262474	0.757458	-0.319199	0.612484	-0.993876	0.0594642	-0.196483	0.791344	0.35072
comp33282_c0	vacuolar protein sorting-associated protein 18 homolog isoform x1	4225	20	0	0.6845	4	C:intracellular; P:vesicle-mediated transport; P:intracellular protein transport; F:zinc ion binding	-	0.0475868	0.886265	-1.31437	4.12e-07	-0.252566	0.360002	-0.0574151	0.895254	0.388584	0.12891	-1.36196	9.66e-08	-0.300153	0.370874	-0.105002	0.74885	0.340998	0.272365	1.06181	4.14e-05	1.25696	1.29e-06	1.70296	1.51e-11	0.195151	0.486363	392.303	0.0151095	0.446	0.0822543	-0.082984	0.726079	-0.991732	3.98e-08	-0.202404	0.359917	-0.0498589	0.870574	0.347211	0.106208	-0.908748
comp27982_c0	vacuolar protein sorting-associated protein 16 homolog	2016	20	0	0.713	3	P:vacuole organization; C:cytoplasm; P:intracellular protein transport	-	0.400902	0.194924	-0.198068	0.604861	0.00797304	0.98625	0.0402913	0.955203	-0.174091	0.591933	-0.59897	0.0746874	-0.392929	0.294035	-0.360611	0.277601	-0.574993	0.0759853	0.206041	0.565368	0.238359	0.548848	0.0239768	0.971771	0.0323182	0.933687	64.7813	0.64681	-0.214382	0.520242	-0.0961563	0.845526	-0.294912	0.600009	-0.152248	0.75604	-0.0174127	1	-0.442368	0.324775	-0.198756
comp27982_c1	vacuolar protein sorting-associated protein 16 homolog	893	20	2.57e-77	0.6635	11	P:regulation of vacuole fusion, non-autophagic; C:lysosomal membrane; C:HOPS complex; F:nucleic acid binding; P:regulation of SNARE complex assembly; C:endosome; P:endosomal transport; F:actin binding; F:protein dimerization activity; P:vacuole organization; P:intracellular protein transport	-	-0.318838	0.62495	-0.857682	0.173109	-0.690405	0.235804	-0.113092	0.91997	-0.919852	0.0926065	-0.538844	0.430718	-0.371567	0.644353	0.205746	0.789405	-0.601014	0.366306	0.167277	0.809868	0.74459	0.270297	-0.0621702	0.953376	0.577313	0.336347	14.7304	0.760756	-0.80676	0.163485	-0.269973	0.694068	0.644843	0.428276	-0.572555	0.373196	0.285271	0.720737	0.261087	0.754505	0.914815
comp494767_c0	vacuolar protein sorting-associated protein 13d isoform x2	298	20	9.44e-21	0.6595	0	-		-0.61345	0.536093	-0.641422	0.568812	0.648419	0.544612	0.251001	0.870523	-0.903584	0.32399	-0.0279717	0.996212	1.26187	0.262778	0.864451	0.40157	-0.290134	0.829431	1.28984	0.201677	0.892423	0.43899	-0.262162	0.851491	-0.397418	0.72787	5.38872	0.120156	-1.15458	0.22581	-1.89057	0.0404626	0.261977	0.903374	-0.2629	0.834612	0.21246	0.905212	-0.530782	0.682398	2.15255
comp37954_c2	vacuolar protein sorting-associated protein 13d	598	20	1.84e-67	0.716	0	-		-0.677374	0.426975	-1.98119	0.012296	-0.877498	0.284635	-0.363825	0.751887	-1.91653	0.00709763	-1.30382	0.0964464	-0.200123	0.875067	0.31355	0.756344	-1.23915	0.111077	1.1037	0.143496	1.61737	0.0460844	0.0646652	0.963604	0.513673	0.549526	9.29282	0.181033	-1.5527	0.0336784	-1.52495	0.0570291	-0.877597	0.406415	-0.589644	0.539871	-0.952605	0.290945	-0.551495	0.606403	0.647351
comp38153_c2	vacuolar protein sorting-associated protein 13c isoform x3	6931	20	0	0.581	1	F:binding	-	-0.994881	2.23e-05	-0.32733	0.281825	-0.385845	0.139057	-0.61721	0.0140867	-0.634801	0.00854438	0.667551	0.0177052	0.609036	0.0235874	0.377671	0.147282	0.36008	0.231559	-0.0585147	0.870764	-0.28988	0.362826	-0.307471	0.357069	-0.231366	0.394683	1145.61	0.443471	-0.0175904	0.96975	-0.868193	1.85e-06	0.255367	0.28769	-0.197407	0.372218	-0.415094	0.0351239	-0.34872	0.0951151	1.12356
comp20343_c0	vacuolar protein sorting-associated protein 13c	1441	18	2.3e-10	0.4283	1	F:zinc ion binding		-5.22988	8.22e-09	0.275776	0.892381	-3.58761	0.000159826	-1.77576	0.133421	-5.79307	1.02e-10	5.50565	2.41e-08	1.64226	0.0159002	3.45412	4.87e-06	-0.563191	0.493585	-3.86339	0.000175566	-2.05153	0.0933272	-6.06885	5.45e-10	1.81185	0.025642	19.2395	0.000436765	-4.01731	5.76e-08	-6.14689	5.13e-11	0	1	-4.58423	2.21e-06	-2.45488	0.028683	-6.06251	9.55e-11	6.19421
comp30929_c0	vacuolar protein sorting-associated protein 13c	1120	20	3.65e-58	0.5435	1	F:zinc ion binding	-	5.16538	8.8e-11	-0.927789	0.0579773	-0.980454	0.0217545	4.35042	1.75e-08	-0.734697	0.092202	-6.09317	2.77e-14	-6.14583	4.41e-15	-0.814956	0.524659	-5.90008	7.26e-14	-0.0526651	0.932586	5.27821	9.78e-12	0.193092	0.77581	5.33088	9.36e-13	38.1501	0.684333	-5.08512	1.44e-11	5.36957	1.11e-08	1.30953	0.0561576	-0.306496	0.669855	4.07524	1.96e-06	0.164366	0.853813	-4.06004
comp33579_c0	vacuolar protein sorting-associated protein 13c	841	20	4.49e-31	0.501	1	F:zinc ion binding		-3.04798	5.96e-14	0.00927045	1	-1.49664	0.000756271	-2.59054	9.21e-10	-4.45166	5.23e-30	3.05725	8.71e-12	1.55134	1.17e-05	0.45744	0.245161	-1.40368	2.08e-05	-1.50591	0.00214075	-2.59981	2.26e-08	-4.46093	4.59e-25	-1.0939	0.00273194	77.2825	4.45e-20	-1.86112	1.24e-08	-1.38133	0.000114393	1.69987	0.000131779	-0.298081	0.510464	-0.953508	0.0122931	-2.27918	1.47e-11	3.0812
comp344336_c0	vacuolar protein sorting-associated protein 13c	464	1	0.000762	0.52	1	F:zinc ion binding		2.13361	0.00629331	-2.23846	0.000292447	2.87264	0.000394303	-0.751024	0.300846	3.54531	0.000150269	-4.37207	1.77e-09	0.739036	0.616201	-2.88463	0.000111789	1.4117	0.294863	5.1111	2.18e-11	1.48744	0.0169093	5.78377	1.41e-10	-3.62367	3.02e-06	10.5145	0.67799	4.29633	2.4e-06	1.79664	0.0100183	-0.14059	0.919708	2.2183	0.00155211	-1.43486	0.0161201	4.46501	5.38e-06	-1.93723
comp37023_c0	vacuolar protein sorting-associated protein 13c	444	20	8.54e-33	0.596	1	F:zinc ion binding		-1.13661	0.0264369	0.923301	0.171528	0.721007	0.223562	3.72154	2.82e-05	-0.409723	0.481039	2.05991	0.000487171	1.85762	0.000334668	4.85815	9.52e-09	0.726889	0.22636	-0.202294	0.802173	2.79824	0.00395705	-1.33302	0.041087	3.00053	0.000765997	16.4896	0.0552222	-4.13126	1.59e-06	-0.508828	0.357714	-0.114456	0.921147	0.407518	0.503236	5.11826	5.99e-09	-0.254762	0.715879	0.394372
comp496058_c0	vacuolar protein sorting-associated protein 13c	673	20	1e-48	0.6165	2	P:protein targeting to vacuole; F:binding	-	-1.57818	0.0201612	-1.00283	0.217269	-0.786933	0.298474	-0.411344	0.66798	-1.3467	0.0489256	0.57535	0.519186	0.791249	0.368461	1.16684	0.100003	0.231481	0.826162	0.215899	0.814464	0.591488	0.51695	-0.343869	0.738739	0.375589	0.64148	19.8862	0.529016	-0.935357	0.192744	-1.46879	0.0276794	-0.105462	0.961489	-0.388722	0.64148	-0.857174	0.247053	-0.904703	0.238141	1.36332
comp576561_c0	vacuolar protein sorting-associated protein 13c	321	20	1.45e-40	0.8355	0	-		-1.05682	0.172387	-0.80326	0.378035	0.203124	0.841761	-0.71876	0.443701	-1.07135	0.158924	0.253556	0.81942	1.25994	0.147519	0.338056	0.714297	-0.0145301	0.999096	1.00638	0.240562	0.0844997	0.979136	-0.268087	0.817185	-0.921884	0.251027	8.52944	0.126029	-0.352586	0.682635	-1.34334	0.0886092	0.933082	0.422964	-0.140909	0.896303	-0.0699716	0.984554	-0.296547	0.797802	2.27642
comp25503_c1	vacuolar protein sorting-associated protein 13b isoform x2	371	20	1.19e-17	0.6475	0	-		-1.52689	0.164063	-2.15231	0.0585763	-1.10424	0.344997	-1.35581	0.266998	-1.18927	0.288712	-0.625418	0.639173	0.422648	0.800275	0.171086	0.910297	0.33762	0.833112	1.04807	0.358622	0.796504	0.535706	0.963038	0.45846	-0.251562	0.841175	4.81383	0.959581	0.166535	0.907239	-1.47195	0.0839379	0.241951	0.901955	-1.03394	0.264762	-1.0649	0.259316	0.139322	0.930941	1.7139
comp2044_c0	vacuolar protein sorting-associated protein 13b isoform x1	437	20	4.08e-21	0.4915	0	-		-1.65125	0.0984584	-2.02054	0.0569974	-1.51993	0.135802	-1.20935	0.297704	-1.64091	0.0958381	-0.369291	0.780581	0.131323	0.93771	0.4419	0.70554	0.0103368	1	0.500614	0.655103	0.811191	0.490229	0.379628	0.785568	0.310577	0.782487	5.90919	0.935176	-0.431563	0.697393	0.17285	0.850484	0.701429	0.499588	0.286995	0.751941	1.3128	0.131671	1.08112	0.218243	0.52858
comp282012_c0	vacuolar protein sorting-associated protein 13b isoform x1	574	20	3.99e-33	0.541	0	-		-1.46588	0.0888049	-1.92596	0.034951	-0.30929	0.778978	-1.41613	0.129609	-1.35498	0.11456	-0.460084	0.669961	1.15659	0.254478	0.04975	0.977899	0.110901	0.938706	1.61667	0.0635026	0.509834	0.638997	0.570985	0.602107	-1.10684	0.194456	8.08697	0.289277	0.0611508	0.965651	-1.15905	0.185558	-1.01256	0.340466	-1.23755	0.163371	-1.35523	0.125508	-0.293285	0.817436	0.14649
comp253486_c0	vacuolar protein sorting-associated protein 13b	561	5	4.79e-05	0.462	0	-		-0.930443	0.309681	-1.04723	0.300009	-0.00481906	0.999436	-0.204898	0.893743	-0.112422	0.925574	-0.116782	0.94051	0.925624	0.425613	0.725545	0.464084	0.818021	0.468829	1.04241	0.289427	0.842327	0.441865	0.934803	0.399801	-0.200079	0.856193	8.40832	0.940853	0.0924761	0.947915	-1.21435	0.0629666	-0.628192	0.493497	-0.95572	0.16618	-0.72108	0.341223	0.167321	0.880291	0.586161
comp39890_c0	vacuolar protein sorting-associated protein 13b	7668	20	0	0.452	0	-		0.151781	0.51723	-0.168111	0.538544	0.31626	0.145618	-0.0988467	0.730095	0.49402	0.0149188	-0.319892	0.214348	0.164479	0.601756	-0.250628	0.268098	0.342239	0.16247	0.484371	0.0382854	0.0692646	0.846138	0.662131	0.00423604	-0.415107	0.0442536	705.622	0.528937	0.592866	0.00321172	0.257751	0.31886	-0.626463	0.0104058	0.269792	0.313384	0.212525	0.441136	0.275631	0.324895	-0.884214
comp1454_c0	vacuolar protein sorting-associated protein 13a-like isoform x1	492	20	6.57e-34	0.648	0	-		0.626589	0.551883	-0.962651	0.358176	0.00362812	1	0.172315	0.922452	-0.518728	0.605313	-1.58924	0.122837	-0.622961	0.662876	-0.454274	0.7061	-1.14532	0.310739	0.966279	0.340253	1.13497	0.294051	0.443924	0.732682	0.168687	0.885454	5.97693	0.676367	-0.691043	0.49932	-0.620333	0.510184	-0.396459	0.781529	-0.257359	0.813962	-1.51251	0.0726588	-0.514048	0.646693	0.223874
comp19231_c1	vacuolar protein sorting-associated protein 13a-like isoform x1	915	20	3.39e-48	0.4605	0	-		0.91028	0.12256	-0.457512	0.504244	0.72466	0.22304	0.318554	0.677548	0.396655	0.52003	-1.36779	0.0281796	-0.185621	0.86054	-0.591726	0.37678	-0.513625	0.518988	1.18217	0.0496091	0.776066	0.249607	0.854167	0.203426	-0.406105	0.536961	15.3744	0.689895	0.0781005	0.927434	0.567641	0.465265	0.790307	0.382814	0.829994	0.283211	0.107211	0.939767	0.623784	0.470706	0.222666
comp41009_c0	vacuolar protein sorting-associated protein 13a-like isoform x1	953	20	1.13e-91	0.6255	0	-		1.38523	0.0093556	-0.158911	0.846946	1.00713	0.0597672	0.541272	0.394354	0.764462	0.155595	-1.54414	0.00893476	-0.378095	0.66547	-0.843958	0.155917	-0.620769	0.388215	1.16605	0.0449942	0.700183	0.282458	0.923372	0.14728	-0.465863	0.440564	24.7142	0.766038	0.223189	0.739188	1.03562	0.163729	1.30804	0.106554	0.73785	0.356032	0.0807599	0.965846	0.975049	0.22778	0.272414
comp41009_c1	vacuolar protein sorting-associated protein 13a-like isoform x1	4824	20	4.09e-160	0.581	2	C:integral component of membrane; C:membrane		1.11531	1.19e-06	0.199995	0.532165	0.548799	0.0236288	0.54516	0.0307775	0.256443	0.318263	-0.91531	0.000576453	-0.566506	0.0372739	-0.570146	0.0215057	-0.858863	0.000457073	0.348804	0.232558	0.345164	0.255608	0.0564473	0.900241	-0.00363973	0.993504	410.144	0.339158	-0.288717	0.27033	1.15731	1.84e-05	0.392133	0.250343	0.69327	0.0143474	0.0563008	0.90932	0.414545	0.189632	-0.765173
comp385515_c0	vacuolar protein sorting-associated protein 13a isoform x1	290	20	1.76e-19	0.6705	2	F:nucleic acid binding; F:protein dimerization activity	-	-2.36128	0.00866775	-1.74228	0.0918016	-1.17107	0.247871	-0.927819	0.433363	-2.18317	0.0151615	0.619002	0.58143	1.19021	0.25599	1.43346	0.116632	0.178111	0.900633	0.57121	0.590545	0.814457	0.475301	-0.440891	0.72637	0.243247	0.828129	7.40753	0.326699	-1.25535	0.170167	-1.10944	0.311591	0.925804	0.539592	0.605643	0.638057	-0.808422	0.503625	0.355227	0.817023	2.03524
comp38153_c1	vacuolar protein sorting-associated protein 13a	1466	20	1.79e-60	0.52	1	P:DNA-templated transcription, termination		-1.48124	0.00452545	-1.30194	0.0305193	-0.255461	0.701797	-0.675055	0.278268	-0.925536	0.0878892	0.179304	0.832505	1.22578	0.0342319	0.806188	0.1494	0.555707	0.418553	1.04648	0.0822018	0.626884	0.350185	0.376403	0.629427	-0.419594	0.486667	60.8435	0.309322	-0.250482	0.69647	-1.49856	0.012249	0.321205	0.75093	-0.552282	0.431184	-0.964869	0.131671	-0.357979	0.660506	1.81977
comp8550_c0	vacuolar protein sorting-associated protein 13a	210	20	4.92e-13	0.702	2	F:nucleic acid binding; F:protein dimerization activity	-	-0.758281	0.474592	-0.690998	0.571999	-0.0670084	0.962034	-0.255712	0.875227	-1.23947	0.200007	0.0672836	0.975585	0.691273	0.628079	0.502569	0.671518	-0.48119	0.725674	0.623989	0.593814	0.435285	0.756589	-0.548473	0.683525	-0.188704	0.878623	6.0307	0.299161	-0.983758	0.333921	-1.21119	0.164287	0.217173	0.914589	-0.918946	0.328648	-1.06809	0.252446	-0.219474	0.87203	1.42837
comp40673_c1	vacuolar protein sorting-associated protein 11 homolog	4548	20	0	0.622	4	C:intracellular; P:vesicle-mediated transport; P:intracellular protein transport; F:zinc ion binding	-	0.596273	0.000252167	0.357637	0.0684736	0.553641	0.000693932	0.159965	0.436836	0.328872	0.0515674	-0.238636	0.272526	-0.0426322	0.892096	-0.436309	0.00989012	-0.267402	0.189293	0.196004	0.352044	-0.197672	0.368576	-0.0287656	0.933631	-0.393676	0.0190291	782.615	0.284904	0.168907	0.364347	0.47145	0.00866433	0.608562	0.000726455	0.472984	0.0086272	0.0578023	0.821658	0.298836	0.132583	0.137112
comp33003_c0	vacuolar fusion protein mon1 homolog a	4091	20	8.14e-153	0.7035	0	-		0.638843	0.00240518	0.55719	0.0233054	0.906363	9.16e-06	0.198772	0.451234	1.15679	1.16e-08	-0.0816528	0.818254	0.26752	0.364956	-0.440071	0.0479129	0.517947	0.0308321	0.349173	0.178548	-0.358418	0.175019	0.5996	0.0178725	-0.707591	0.000701127	328.397	0.376236	0.958018	3.91e-06	0.629048	0.00146043	0.168554	0.55704	0.70256	0.000318034	0.519119	0.0107087	0.75219	0.000127933	-0.460494
comp32813_c0	vacuolar fusion protein ccz1 homolog	1878	20	2.06e-96	0.5665	0	-		0.813304	0.000894814	1.20081	1.07e-05	0.155151	0.607983	-0.631043	0.0132637	0.57473	0.0208979	0.387506	0.227097	-0.658153	0.0156937	-1.44435	5.24e-10	-0.238574	0.490537	-1.04566	0.000121896	-1.83185	1.6e-12	-0.62608	0.0365824	-0.786194	0.00110427	1111.99	0.158186	1.20577	2.73e-07	0.743917	0.00383007	0.778781	0.00321273	0.138915	0.669474	-0.831697	0.000970286	0.00824554	0.994055	0.0348632
comp31505_c0	uv-stimulated scaffold protein a	841	20	6.26e-41	0.6905	5	F:RNA polymerase II core binding; P:protein ubiquitination; P:transcription-coupled nucleotide-excision repair; C:chromosome; P:response to UV	-	0.278006	0.528696	-0.220591	0.680099	0.133752	0.783876	0.92554	0.0275843	0.289141	0.501917	-0.498596	0.311886	-0.144254	0.832485	0.647534	0.131772	0.0111352	0.995789	0.354343	0.459998	1.14613	0.0102169	0.509732	0.31439	0.791788	0.0511138	70.8992	0.796162	-0.636399	0.132046	-0.0862025	0.881199	0.753222	0.141301	0.068159	0.908523	0.695401	0.143945	0.2789	0.629983	0.839425
comp36410_c0	uv radiation resistance-associated gene protein	3159	20	2.21e-157	0.6	1	P:positive regulation of autophagy	-	0.112215	0.765434	-0.162228	0.709256	0.0176577	0.968725	-0.641548	0.0435091	-0.430908	0.168779	-0.274443	0.515741	-0.0945571	0.865477	-0.753763	0.0126048	-0.543123	0.122468	0.179886	0.657505	-0.47932	0.194525	-0.26868	0.54115	-0.659206	0.0281178	209.33	0.218063	0.21064	0.541484	0.156167	0.632905	0.644801	0.0335233	0.350557	0.257066	-0.340689	0.265217	-0.00739674	0.996884	0.488634
comp34534_c0	uv excision repair protein rad23 homolog b	2809	20	2.68e-112	0.6525	4	P:nucleotide-excision repair; F:damaged DNA binding; P:proteasome-mediated ubiquitin-dependent protein catabolic process; C:nucleus	-	0.260493	0.131724	-0.00953704	1	0.281007	0.10522	-0.184264	0.343281	0.595184	0.000178523	-0.27003	0.193485	0.0205135	0.948641	-0.444757	0.00663637	0.334691	0.0752602	0.290544	0.140614	-0.174727	0.427536	0.604721	0.00104655	-0.46527	0.00385834	2903.06	0.0991562	0.779448	5.29e-07	0.206045	0.304294	-0.159326	0.540345	0.0509055	0.834641	0.0516025	0.850886	0.320927	0.110788	-0.365371
comp24083_c0	utp--glucose-1-phosphate uridylyltransferase isoform x2	3465	20	0	0.881	6	F:UTP:glucose-1-phosphate uridylyltransferase activity; P:UDP-glucose metabolic process; P:starch metabolic process; P:sucrose metabolic process; P:galactose metabolic process; P:nucleotide metabolic process	EC:2.7.7.9	-0.431919	0.00308089	0.424728	0.0121246	0.0133182	0.950614	-0.862267	4.11e-10	-0.345951	0.0185686	0.856647	4.27e-08	0.445237	0.00423887	-0.430348	0.00311318	0.085968	0.70496	-0.411409	0.0142839	-1.287	1.78e-17	-0.770679	1.16e-06	-0.875586	1.49e-10	8969.95	0.0260443	0.516316	0.000285944	-0.132661	0.462993	0.00475994	1	0.169819	0.354319	-0.532719	0.000602915	-0.127492	0.531526	0.137421
[truncated: 29,256 more rows]
[truncated: 79 more columns]
