# Supplementary material for: The molecular mechanisms that determine different degrees of polyphagy in the Bemisia tabaci species complex
Source: Evol Appl. 2020 Nov 20;14(3):807–20. doi: 10.1111/eva.13162 (PMC7980310; doi:10.1111/eva.13162)
Supplement: Supplementary file 7 — Appendix S1 [file EVA-14-807-s004.zip › Supplementary file 1.fasta]

>comp0_c0
GCTCCTCTTCGGGGATGGCATCGGGGCTGAGTTCGAGCATGGAACCCCTCCGGGGGGTGAGAATGCGGCGGCTCTTGTTCGGGCTGATGAGCATCGCTCCCGAAGATCCGTTATCCTCGATGAGAAGCACCGAAGAAGGCGAGTTGGGCGCCATCCCCTCCACCTGGTTCAGGGATCCCTCCGACTCGTTCGTCACACTGCTCTCCCGCCGGAACAACCCAAGAAAAGTGGCAGAGGGTGAGCTGTAGGCAAGGTATTCTTTATTGGAACACCAGGCAGGGAACTCGTTCTGTTTGATCGGCCCTGTGTCCACCTCACCAACATTATCGCCTCGTTTCCATGGCAGCATCTTCTCTAGAGCAGTTGGTGTTGTCACTCGACTCGAATCACCGCCAGAGGGACCATTCATTGTATATTCT
>comp1_c0
TCGAAAACACGTATCTCAGTGTGCGACGTTGGAAATGAACCACTCGGAATACCCTAATTACAAGGACTAAACTTTAGTTCACAAGGGTAACTTAATATCTTCGGTCCAGGTAACCAAAGTTTTCAGCTAGGAATCGAATTTCAGTTCTGATAACTGAAGTATTCCGTAAAAAATACAATCCCTTGTATCGACAACAACTACAACGGTTACCTAAACTGAAGTTAGGTTTCCATGACTGAAAACTTCATCGGTCTGTAATATGAATTGAAGTTTTTCCCTCCGTGTTGTATATAAATGGTGATTGGTCTAAATGCCCATAATTTTTCGTCATCCAGTTGATTTTCCCAGAAAATTTGTGCAATTTAGTTGATTCGTTTCTCTCCGAAAAAGAATATTGGAAAGGAGAGAGTTTTAAACACTGCACTTTGATGTATTCTACCGTCAACGGAGGGAAGATTCATAGTTTATGG
>comp1_c1
CAACGTCGCAAACTGAGATACGTGTTTTCGACGTCTCTTTTGATCGACTGAGCAATTGATTGAGACAATACCACCGACTTCTTGTCTACCGCGAAACTTTCGCGAGGTGCCGAGGTGAATTCCGCTAAGCTCCCTGTTTTCGCACGAGTCTTTAGTTCGCGAATTACTGGAGCTTTTCGTCTCGCGGAGCAACGACAAATTCGCACAACAGAACACCGTCGTGCTAATGAAGAACGCCGTATG
>comp2_c0
ATAAATAAATAAATAAATAAAATACCTACAAAGATAAATGAAACCACTGGGGGAAAATGATGGAATTCAGTGAAAGAAAAAGATGACAGAAGCTGAAATGATGGGTGCATTTTGAATGCTAGAACCATTTCAGGAAAGAATAAACCTACCTCAAACAAGAACAACTTTTGAAACTTGACTACATGTAAAAAGTTTATACGAAAACTTATTTCGTAATAATACTGTTAGTTGTGCTCTTCTCATAATACTCTCGGGATATAAATCCACATTTTAAATATCTACTAGGTAGAATTGCCATAAAAAACAGGGTAACGCATTACCATGACAGAAATTAAATACCATTTAGTAGACATCATTTCGTATTTTTCAATTTATGGCACTGAAATAGTAAATTTTTTCTAGTTATTGAACATTAATATATGACAATAAAGGAAAAGAGGTTGGGGAAGAAAATTTCAGTAATTTGAGATACTGAGCGAATTTTGATAACTTTGAATTTTACAGCAGAATTCGAGTTTTAGAAAAACACTGCTGTCCTTAAATCAGTGGCAAAGCTGATGAAACACGATTGTTTTCAGATCAGAAGCATAACTGACGGAGAAAAGTAAAACCATCGACTGCCTTTCACTTTCGACACTTGGTAAAATGATCACCAAGCAGTATACAGGATGAACATCAAAAGAAAATGAATTAATAGTTCTTGGAAAGATGCATTAACTCA
>comp2_c1
GCACCTATGTAATAGTACAAATGTGGTTTATAAATTTATCCCACTCTCTCAAGAACAACTTTTGAATTTTTTGCCATTTCTTACCTGTGCTTCAACTCTGACAGCTCAGCTACTGTTACTGCAACGGTGCATTGTTGCCTCTGCATTTGGCTCAGTACACTCTTCAGTGTATTTTCCAAAAAAAATGAGCTATTGTTCTGTTAACCCTCTAGCTTGTAAGCTGAAAGCATCCTACTCTGCACCTAAATTTGATTTCATTTGTTAGCAAGCTTTCTCATTGATAGGTGTCTCCTTGAAAGTCATCATGAGGAAGTGAG
>comp5_c0
GGTTTACGTATTTTTGATCTCCAACATAAATGCTAGGGACCTTGTCGATCCATACCTTCATGGACGAATATAAAGCCTCATACTTTCGCTTTAAAGTCGCACTAAAGACGAATTTCGTGTGATTATCACAATTATGTTCTCACAAGTTGCGAAAGGAATAGGTAGAAAAGAATAATTTTCAACGGAAACAGACGCAATTTTACATTTTTGTCTATTTAAGCTCTTTGCTCATCTT
>comp6_c0
CTATCTGTCCGCGTACGTGCCAACATTCAAAAATTCAATCAGGCCGATCAAATGTTCAGTTTATGATCGAGAGTTGACCCACTGTGAGAGAGAGTTGGACGATGTTGTCGAATAAAAGGGCCTTTGACACCACGATTGCCTCTTCCCTTTGAAAAGAGCCGCGTTAACTTTTCCATGTAATACGACCGAGGTTTTTAAATTTTGCCTTCAAAAATGCATTAAAAATTGTATAAAGCTGCATTTCAAATTTCTGTGTTAATTACACGTCTCTGTGCCAAAAAATACAAATTTCACACTGGAATACAATTTGATCCGGAAGCTCCATTGCTTTACAATGCGACACAAAAGTACAAGAGCCTTTTTCGATTAATTTACATACACGCAATGGAAATCCAATCAAAATTAATTATCACCTTACACAGCTTGATTCGTTCAATAATTAGCTCCTACGAGACAGTCACGCGCTTTGTTAGCGCACGTAGCTATCAAAATTACAAATAATCTTTGGCATATTTGGCCCACTTTGGG
>comp6_c1
AATTGCAAAATGCAGTCCAAATAGCGTTGTGCTTTTATTCATATCTAGTCTGTCTCGAGGGTCGTAAGTCAGTATTTCAATCAATGTAAATGACCGTCTGTCAGTCTATCAATCTATCTGTCTGCAATCTATCGGTTAGTCTTTCAGTGTATTCGTCTGCGTATCTGCCCTACTGTCCGTCCGTTTTTCGTAGTGTCTAGCAGTTTGTCTATCTGTCCGCG
>comp8_c0
TGCGGTGAGGAATATAATTTCTGATCCTTGAATTTTTTTCGATCATAAACTAACTTTCAAAGCACATATTCACTATGCTATATCTAAGGCTCTGTATCTGACAAAAAGCAAAATGTTTTAAGAATTTTCAGTTTGTGGTTTTACTCTTTTATGGAGTTATTGCATGTCATGGTGATTTATGATTCAAGTATTTTATCCTTCATTATATTTTGTGAAAAACACAGTGATGCCCCTGG
>comp8_c1
GAAAAACACAGTGATGCCCCTGGTTTCTCCTGAAACGAACTACAAAGCTCAAAAAATGCTCTCAAAATGTAGGCGATAACGGAATGTTATGCTGAGTCTTCACCCCCCACATCCAGCCGAACTCATCATACACAGATAGGGAGCAAATGCATCAGCAGGGTTGCCTCTTTGTGTGAGTACTCCAGGGCTGCAGCCTCAGCAACCCTGCCAATGTATTTGTTCCAATCTGTGCTTGGAGAGTTTGATTCGATATAGAGGTGGACTCTCACCAT
>comp9_c0
GCTGCTGTGGCTAAGTGTTGCGTAGGAGCGGCTATAGAAGAGACAAGTAGAGGGACTCCTGTTACAGGAAGCCTTAAATCGACATCCTGGCGGAGATCCACATCCTCATTTCCAAATAACATGTTGTACATTTCAGCTTTGTTTTTCTTTGTAGGTGGCTCTTCACTTTTGTTGTCGGACACTCTTTTCTTGGGTGAGGTAGGTAGCACTCGCAAATCAACATCTTGAGGAGGTTTTAATATCATCTCGG
>comp9_c1
GCAGCAGTGTTTGATAGTTCAATGACCATGTCAACAGCTTCTTCTCCCAAGGCTGTTGCTCCCGTCACTATTGCTCAGCGTCCGGAAACATCCAAAACCAGTAAACCGTCATCCAGCAGTACCTCATCTCCAAAGCGAGAATCTGCAAAAGAATCTTCCCGTCCTAGTAGTTCTAAATCAAAAGCAGAATCCAAAAAGTCCTCTGAAAAATCTGCTTCATCTAGGAGAGCTAAAAAGTCACCATCTCCTCCTCTATCCAAGACGCCCTCTCCTCCTCCTCCACCCATAATATCTATGAAGCGGGACTCACCTCTCAAGGAGTCAACAAAAGAGAACTCTCGGTCATGGGCTAAGTACAAGGAAGTGAAACCGG
>comp10_c0
TTGCTCTGAAGATACAAATGGCGGACATGAGGTCTAGGTCACCCTGTTTACTGATTAAAATAGGGATATAAATAAATAGTTTAGACTAAGTCAAAGTCACTTGTACCTACTTTTAGTTCCATTTCGTATCAGAAAAATGACTTCCTGTAAGAATATTCCACTTCGTCAAGAAAAAATCAAAAATTCTGAAGATTACTAGATAATAAAATCCTGACGATTGCTACGTGATAAAATCCTGAAGATTATTTGGTAATATGTTCTCTGAAAACCGTATTCTGAGATCAGTAGTGGAAAAAACCACGGAAACTTCAGTCAAGTTGGTATAAGTTTAGATTAATGAAGAGTTATTTTAACCTCTGTTTCTTTCTATATTTATGATTCTTTTTTTTTCTTTCCTTTTATTGGTTTCTGGCACTTATTAAAATTCATTGACTATCATGTTCACTTTCATGG
>comp10_c1
AGATTTTGACAGCCTAGTTAAAGTCTATGGACTATATTAAATATATTAGCAACCGCCAAAACTCCACGCAAAGAATGTTTTGAGCAACCTCCTAAACTCCACTCAAAGAATGTTTTGAGCAACCTCTATTTCTTGGAATTGTCAAAAATTTCAACTTTTGACTCCAATTCTATGACAGTTAATCAGAATATTTTGTTCCAG
>comp11_c0
ATTACTCTGCGTTGTGTCGCTGCGAAAAGTATATTTTGAAGAGGAAGAAAAAATTAAATGTAAGTTCAGTAGGTACATATGATTCTAAATTCCTATCGATTTGGGTTATTATTTGGTGATTATTCCTGGTCTGGTTAAAATATAGTATTTGATCTTTCAGATAGTGTATTCCTCGTCTCTCCAATACACTTTTTTTGAGAGGGTGGGCAA
>comp13_c0
ATCAGATAATTCAGGGAAAACGTTATTTACGGATTTTAATTTCGTCTTTGCTACAAACTAAGGATCACTTGTCAGGAAAACAAAATACTCTCAAATAGTGGGAACTTCCATAAAGGGGTAATTAATCGATGAGTAAATTGTGTAATTGCTCTGTGGCATTGTTTTTATTGATATTCATGGCAAATTGTCCATATTTGACCAAGTGTTTCCTCGCAGACGTCAAAGTTCTG
>comp15_c0
TTGTCTATCAATTTCAATAATCAAACCGCTGTTATGCATTCGGAAATCGAGATACGCCGCACGGTGGATCGAGATAATCAGAGAGGTCGGACATTTTTTGACTAAAACTGCAAATAAAGTTTATTTTGTCTTATTTTAAAGTTCAAGGGGTGCGACGTAAAGTTAATTTCACGAGAAAACCAATGGAATCAATTGTAGAACCCTAAAGTTTATATAAACGGAGTTATAATCGTTTAAAGTTTCCAAA
>comp16_c0
AAAGTGTACCACATTCATAGTGCAAAATTTCTCGAAAAAAAATTTTCGGTCAAAATTTTCAAAACTTTCAAAATTTTTGGTCTAAAAATTTTCCTTGCTATTCAGAGACTAATATAAGAAAAGCAATTCCTTCAAGTTACTTCATGCGGTGAGATAAATCTCGCATTTTTAAGTCTGCAAATTTCCATAAAAAGTGTGAAAAACGGGTAATCGAACGTGTGATCGATATTGGATTAAGTGTCAAGTGCTTCTCCGTGTCCTCGTATCATTCCAAACGTGGCAATGCTCATCTTCGGCATAGCAATCTCTCTGTTGGCGA
>comp17_c0
TTAGGTACTTTATTGGGAAAACTTTAGAGATGTGATACAATTCTCCAATCTCCAGATAAAAAAGAAATGCATGAATATCTTGATTTGTGACAATGAAGTTTTTGTCGTGATTTTAACCTAAAGTCCGATTATCTATTGTTCATTACATTTTCCTCTTCCTTCCAAGAGAAAATTCTCTTCAATTTTCAAGCAAAGGAAAACACCTTCAAAATTTTCGAGTTAGAACAGTGCCACCTTTGGAACTTTCCAAAAGATAAACCAAGAAAACACCAATGGATCCTTAGATCATCCGCAG
>comp19_c0
GTCCCGGTGCCGCTCTCGTGCTGCGCTCACTACGAGGAAAAGCTCCGTCGCGGTGAGAAATGCTACGCCCGCCTCAACGAGAGCAGCTACCAACTCGGCTGCTACACCCAACTCCAGACCGTCGTCGCCGATCACTTCAACTGGATGCTCCTGTCAGGGGTGGCACCCACGCTCACTGAGATGACAGGACTGATGCTAACTCTCATCGTGGCTAAGGCAATCAAAACGGATATGATGTTGAAGAAAACAAGACCATGGGCCCGCTAACTGCACTCATTTCGGAGCGTGAACCCCTCGCACTTTTTTCTTGTATGCCTTCCTGTGCATTT
>comp21_c0
GAGCTTGGTGCCCTACTTCACATAGGGGCAAATCCGGAGACTTATGAATAGGTTCTGAATCTCCGCTTTGATTTCTGAAACACTCTACACTATTTGAGATCAACCTGGACTCTACGCTATTGCTATTTTCTGACTTTACTGCTGATATTAGATTCAAATTTGCATCTGGTTCTTTGATGGATGGGATTGGCTTGTGTTTTTTTGTGTCTGACCACGTAGTTTTGCTGTTAGCGATTACTTCTGGTGAGGAAGAACATCGACGATGAGTTTTGCTGATGAGCTGGATGCTACGTTTTGGCAGGAGGTACAAAGAAGAATTGATATCAGCTAGAAACGAAATTTGATTTTGTTCAAGGGCTCTTAAACAAATCAGCATTGCTTCACTGTACT
>comp21_c1
TGAAGTAGGGCACCAAGCTCTAAAGAAGTCTTCTAGTTTACCAAATTTATTTAGGATTCATGATTTATCAGGCTCTTTGTCTGAGTCAACATCTAAAAAATTCTCAAAGCCTCGAAGTGTCACCGTCCCCAACTCACCATTGAAAACTACATTTGCAAGTCCTGGAAATAATGCCTTGTCTCCAAGCCTCTTGTTTGTTGACTACAAAACGGTAGATTTTGACCGAACAATAG
>comp23_c0
GCGGTCGGCTTAACCTTTCGGCGCAGTGAGGTGCCACCATATTTGCCATACTCCCAGGATCGAGAAGCGCTCCTAGAGTGTGGATTTTTCCGTATTTATAATTGACTTTAACTAAAGCTTTCCCTCAAATTCCAAACAAAACCAGTTCCAACTAAGGTCAGGCTGCTGTAAAAATATATCAGTTTACGTAAGCTATCGTTAGCACGTGAATAAAGGTCCCCCCTCTTTGCGCCACCCCCTCTCAAAATCCGTTAATTCGGATATCAATTTTCTATCATAGAATCAGAGCCCCTGTTATGCTCTTTGTATGTATAAAAAAAGGTACCAAAGAATATTCAAA
>comp23_c1
ACCAAAGAATATTCAAAACTAGAGGACGTACAAGCCTCCAAAAATCTAATCTGAAAAATCACCAAAAGGTGGAAATACCTACTTACGCACATGTACGAATACCCGACACTTCTGTACTAACATGTACTACACTGTGTACTCACCTTCGCATTCTGTTAAAAAATCCATGAAGTGTTGAAGCACTTTATTTTCAATTTTAAACTTCTGGTTGCCGCCTTTTCCGACCTGTCGATCTTGAAAATGTTTGAAAAAAGTGGCGATCGTTAGCGGCTCTTTTGGTACGCTAAAAACAGGTTCAAATAAGGAGGGATGAGCTTCCATTTTTTGGAGCAAGCCACAGGTGCTTAAGCCCTTGCGTAGGGAATCAAGGAGAGGCATGATCTTTAATGTACCATGACACAAGAG
>comp24_c0
AACTAACACAAGATGTGCCAGAAGCTGTTGATGCTCCAAACGCAGAAGAAATCTCCTCCAGTAAAACCTATGAAGTCATTGATGGCACGACCCTCTTTCTATCGGATAGTGATGGAGATAATGCGACTAATGATCCAGTTGCCGACGTAACAACAGAAGCAGTTGTCGAGTCAGCCATTGATGTTTCCACAGAATCGCCAGCCTCTCAAGAAGTTCAAAAAGACTCAAGTACAGAAGCAACACAAACAGGTATCGATGCTAACACCAATAAAGAGCCTAATG
>comp24_c1
GTGACATTATCAGTGAATTTGTTGTGTTCGTAATGATTAAAAGTACTTTCTCCTGATCATGTCCTAGTTTTTTAATTATAATTATCATGAAATTAATCTTAAGTTTGTGGTTTAGTAGTTTACTATGTTATTGTCTCTCCGAAGAAAATGTGGTGCTGAAATGTGGTAGTCCAGACTGTGACGCGGTAATTTCTGAAGCTAGAGCACATGTTCAGTACCATGGCAATGGAATCCATATCAAGAGAGGAGATACTGTTGAGATTCTGGGAAGGAGCAACAACAAATATTTGATCCAGCACAAAGGTCAGGTGGCGCTGTTATCCAACACGTTTTTTAAAGAAAGTCACATACGCATCATCAGTGATAACTTAGTCAATGCCAGTGATGATGTAATCTCTAAATTTTTTGAATTGGACTCCAAAGCCCCCGCCAAAAC
>comp25_c0
AATAGATGGTCTTAGTAAAGAAACCGTTTTAGCTTCATGGATGGCTAAATTTGACTGTATATTAAAAATTGGAGATGAAGATTCAAAGAGGCCTTCGAGGATGCAGCAAAACACCCTTAATAGTGAATTAATCCTTTCAAAGGAGCAGCTGTATGATATGTTTCAGCAAATTCTAAGTGTAAAAAAATTTGAACACCAACTACTTTTTAATGCCTTACAGTTGGATTCTGCAGATGAGCAAGCTGCTGCAATACGAAGAGAACTTGACGGTCGTATGCAGAAAGTTGCAG
>comp26_c0
AAGTGACCAGTGTTCTACTTTCCCTAGAACACTGTGTCCAAAAGTTGGCATTTGACACCTAAAAATTGGGTTCCCCCACCGAGGTGGTTCCTAGAATTTTAGGAGGAAGGCAGGACACTGAATTTTTTTCTTCTTCTTTCTTTTCTGATATAATATTGTGATCTTCTGCAGTTTCCAGAATGTTACACATTGTACATAAATTGAAATAGGTAGAATAGATGTAGT
>comp27_c0
TGTCAATGTTATTATTTACTCACAGTTAGCAATATGATTGCATTTTTCAAATGATATTGTTGCAATGTTGTCAAAACAATGCCGCATAATGATGGTGAAGCTGCAGGAGAGCGTACCTTGGTTTGCGATGTTGTAGATCTCAGAGTCGCAAAATACTCAACTTCATTTTTTGATCATTTTCTTCTTGTAAAAATGTATCCTTAAGCATTATTGTTGGTTAGTTCTCCTTTGACAAAAAAAAAAAA
>comp28_c0
TAGTAACTATGGTTGGCCTATTATTTTATTTTGAAGGTGCTTTGACACAATACTTGCCATTATGGTTATACGTGCGGTTGGTTCGTTATTAGTGGTCGTTGATAAATAAGCAAGTATTAGCCTTTAAATCTCCAAAATCGAGAGAGATGTCTATAGTTGCCAGGTAGAGGAAAATAGTGCAGTAAGAAATGAATTGAGAGTGAG
>comp29_c0
AGGTCTCGCGGATCGGCGAGGCGCTCCGCCGGTTCTCCTTCACCGGGTTCGGGTTGAGGAAGTGGTACTGCGAGGTCCCGATGAAGTTGTCCGAGACGCGGTGCGCCGGCGACGTGTCCACGCCCTTCGGGTCCTGCGAGTTGCGGCGGTTCCGCCCCTCGTCGATGCTGTTCCGCTCCCGCAGGGGGGTCACCTTACGGAAGTCCTCGTTGACGAAGTTATCGGAGATCTTAGGGAAGGGCGTCTCATCGATTCCATACTCGTACTTATGCTCGGGTCGCTGAATATACTGCCCCAGGAAATCAGGGTCATGCAAGCTGGGGGTCCTGGACCTATCCTTGACCTGGTAGCTATCACTCCTATCCCTATGGACCGAGGGCGAGCGGCTGCGCTTCCCCTGGGCCGAAGGGCTGCGACTCCTGGGGGCCCCCAGCTTGGTGGCG
>comp32_c0
GAATGAAGTGTGGATGAAGAGGCCGGATCTCAACGGTGGCCAAGGTTATGATGGTTGGCAGGTAATTGATTCGACACCTCAAGAAAGGAGTCAAGGCGTCTACAGGGTGGGGCCCACCTCAGTTCTCGCCATCCGTGACGGGGAAGTCCTCAAGGCGTACGATGGCAAATTCGTTTTCGCGGAGGTCAATGCCGATAAACTCACATGGAAACTCAGTGATAATTTTCTCAAGCTCCTCAATAAAAATGTCACAGATGTTGGTGTCCTAATTTGTACAAAAGCTGTCGATTCTTGGGCCTTGAAGGAAATAACTCATCATTATAAACACCCAGAAAGAACAAAAAATGAGCGATCTACTTTCGAAAAGGCATTGAAGCAGTGTGAATCCCAATTCAGTAGATATTATTTGAATAACTTTTCCTTTACGGACGTCAAGTTCGAGTTACTAATGGATGAAAGTGTAATTATTGGATCACCTTTTACGAGCTTAGTTAGAATGAC
>comp32_c1
GTTGCTTTCCCATATAGCTCTAACTCGATGTCTGGTTTTTTAACCCTAAAATTCGTCGTATCCCAAAATTCATAATCACCATTGATTACTTGGCATAAGCAGTTAACTTTAAAATCAGCTTGTCCAACAAGTTTGTCTGCATACTCATCATAACTTGCCTGAATTGCAAATTCTTCAACCTCTGCCGGCTTCAGAAGAATCATAGCCTCCCTCTTTTTGACTGGATATGCAGCTCGTCCATCGTAGGAACTGGTGTCAACTCGAATAACAACTTTAATTTCATAGCGATTGTCGCTTTGATTCGTCATTCTAACTAAGCTCGTAA
>comp33_c0
ATTTGAGTTCGTCCTACACTGAAAAAAATCGTTGGGATATATCAAACCAATAAGTTGTGTTGAGCTATGTTGTGTTGATTGAAGTATACGAGTTGCATTAAATTGACACTACGAAGTTGGGTCAAGAGGCTTTGTGTTGGCGCAACACAATATTGTGTCATTTCAACCCAATTTTTCTTGAGTCAACACGGCTACTGTTGGCATGAATGAACACAATTTTTTGTAATGAGAGAACACAACTGATTGTCTCGAATTGAGAAAACGATTTTCTCGTATCAA
>comp33_c1
ATATCCCAACAATTTTTTTCAGTGTACTTCCTATTTTTCTCTTTTTTTTTGGGTGTGTGCGTGTATCGCTCTAGGTGGGTCTTAAAATTTCCGAGGGAACGCTCAGATTCGTAGAAACATATTAACGTAATATTTTGGTTACTCTTTCTTCCTGTGTATGCTCTTATAAATGTAACAAGTTTGTATATTTTCAACTCAAGTTTTGGTGATCTCACTCTGAAGATTTTTTTCCCCTTTATTTTGT
>comp34_c0
ATTTCCATGATTTTTGCGGTTATCTACAGGTGATAGTCCCTAGATGAGTCCGCTGTAATCAGATTTTGGAAATAGTACCCATGCTTTTTTATACGATGTAGATCAGGGAGCTGAAAAAGGGGGGCAAAATTTGAAATTTAGCGGAAAATTGATCAAGGCGGGAAATGTTGAATCTATGGTCTGTAAGTGGGGTATAGGTAAAGTAAGTGAATCGAAGGGACGCTCCTTCGCTACAGACTTTATGGACGTATTTCTGTCAAACG
>comp35_c0
ATAAATTTCTTTTTTTTTTTTTTTTACCCGGTATTTGAAAAATTTTCAGTGCACTCTGGAACTTTGTTCACGTACATATTATACCATTGCTCATGACAAAATCTAATCCGCTCCATCAATTTTATTGCCAACCTCTTGTTTTATTTTGAACTGGAAACAATTATTTGTAGACTAGTATAGTCTTTGGTCCTCTCTGGTGCTACTTAAAATGATCGTAAAACTAGGCTAAAAAACAGGAA
>comp35_c1
GAAAAAAAAAAAAAAGAAATTTATTCCACAAAATTCCAGAGAAAACAAGTTCATTTTGCCCTGATCCTGATGATAAAACATACTTTCTACTATTAACCCGATATATGTGCACAGCAAATTAAAAAGAGAGTGCAACTAAGAGAGCCATTCAAAGAATACGAGTCGCTAAATTTCGGATTTTTGACACACACACACACACACACACA
>comp36_c0
TAACCCGGAGGAGTTGGATCAACTATTAAGGGCAAGGATACCCGCATCTGAGGTGTTATGCGACCCGGAGAGCGAGGCGACGGACGAGGTGGCGTTGGCGAGCGAGGCGTTCTACGAGCTGGACGGGAACTCGGTGGACTCGGTGCCGTCGATGACGTCGTTCGGGGAGGACCAGCCGCGCTCGCCGCCGGGCACCGGGACGCTCAGCTCCGGCGCCGAGACCCTGGACAGGGACACCAGCTCCAAGTCCCCGCTCTCGCCCTCCTCCTCGCCGAGCAGCAGCACCCTCG
>comp37_c0
AAATTAGGGAGGCATGTTGGAATGCTGCATTCATATTTCCCGCATTTGCGATGTAAGTAAATCGGTGTGTTACACCGGTGACTTCGAGATGTCGCCACTTCTCTACTTGTACTAATAAGGACAATCATGTACCTTCTATTTACGTTCAATTCAACAATAAATTTATCGCTACACATCAAAAATGTTATACATTAAACTGAAAGTACCAACAACACTAACACAATTACACTGGTGAACACAAAAAAAGGCGCACAATCAACTAATATATA
>comp39_c0
GTGACCAGATTTCTTGTGTAATACTGTTGGTGCGCTTGGGCCGTTTGCCCGCAAATGAATACCCTAAAATTTTTATTTATGAGTTAAAAGATCGAATGACCTTCTTTAAAATTTAGTGGAAACCCCATGCAGTGATGACAATATTTTAAAACTGTAAAACCGAGACTAATAAACATTGAGGCAACATTTAAAAGAAAGGGGTCGAAAATTAAAAAAACTGAACTGAAGTTATTGAGGTAC
>comp40_c0
GGAATCTTTCAGTTTTCTCTGTAGAGTCGACCGCGGTACTTTAAACTTCTTTGCAGCTCATGCGTATTCCATCTGCAGCTCCTCTAACACTATCCATTGCATCCTGCATGTCAGACGCTTTATACATGAACTTTGGCCTCTTGACAACTTTCCTTACTTTCGCCCTAGCCTTAGATTTCTTCTTGGCTTTGACCATGACTGCAATCTACAAAGAGGAAATTTAGCAATCAATTCAGTTGGCGAGTTTAAATCGTTAAAAGAATATTTAAATTTAAAATCCTGGTGAAGTAATGTGTATTTTAGTTAAAAATGCGGTTATCCCAAATTTAAGTTGAGGTGTATCGGAGTTAATTCAACATTGAGATGACTCTGTTTGTTTCAT
>comp41_c0
GATACGCTTATTTTTGCCCTCTTTTTCTGATAAAAATAGTGTATTGGAAGATAGGGTTATTTCGGAGTAAATAGTGGGATCTGACGCCGTAGCATCGCATAGCATCTAACATCAGATGAGAGATTTCAGAGCTGTCTGGCGGTAGCCATTAAGTTTCACATATTGTGGCAGAATGATTGGTCTGAGAGTAAAAATGCTGGTGACCTTTTGTGTAGAAAATTGAATTTGCAACATTTCTTTACTCAATGCATTTTTTTTGGTAAGAACCGTATTTTTCGAGTTAGGGGCAATTTTGTACATTTTTTGCCAATTAT
>comp42_c0
ACATTGGATACATGTAAGACATGACTATTCTTAGTTGAAAATAGTTCTTTAAGTCTCAAAATTTTTATTTTTACATTAATTTGGTCCACCTGGTCTTAACGTAGGATTTGTGTATGAATCACAATATATTCATGGAGAAAGTTCCGATGAAATATTTGTTCCATTGCGATTCAAGGCTTGGATGAAAGGAATGAAAGAATATTGATAAGTATTCATTATCAAAAGTTTGTTTTGCAAGATTAGTGTATAATTTGAACTGTTAAACTGACCCTTATCCTTCTTTTGTCTTTGCCTTTTAGATTTTACTGTGTAGAG
>comp42_c1
TGTCTTACATGTATCCAATGTGCAAACTAACTAAGACACATAAAGTAAGAAATAATGAAAATAGTACTTGAATCAACTGATGAAAAGATACTGTTAATTTACATGACATCTCAAATCTTCAGCTTCTCTTCCTACTAAAACTACTCAACAAGTTCAGAGCCTACAGAGGGCAAAATTAAGTAATCTGGAATCATCTACAGACTCTACCGGTGGCTTGTCCATGAAATAATTACAAGATAAAACAAAAATATTGACTAAAAAACATGAGATGTAATATAAACTATCTAGTCAGTAAAAATGGTGAGAGGAGAAGGCATGAAAGTCGACCTTTCCCAGAAGGAAAAAAAGCCTCCCCGG
>comp44_c0
ATAGTTTTAAATGTCAAAGTAATTTAAAGGTGAGTAAAATTGAAAGAAATTGAAAATTGAGAATTATTGACCGGCATTTTTTGTATTTACGTCTTTATGAAGACCCGGATCGAAAAATATCCTTGAGTAAAAGTTGTAGATGGACCGAGTTTCTTGGGTGGTGATTTGTGTGGATGGCTGCGCTTTTGACGAAGCTATTGGCCGTGCCTTGCATATTGGAAA
>comp45_c0
AGCGGATCCTCGATCACGGTCTCGTTATTCGTGGAGATCACCGCAGCGGGCAACGCGCATAGGATAACGACGAAAGCTCTGATCGTCATCCTGGAACCTGTTGGTCAAGGAAGGAAGAAATACACCGTGTGATTAGATTTGATATCCATCGATACGAATAGACAATGGGCCAGTCGCGCTGGTCACATAATCATGGTTTGATGATTGATTCATGCAGAATTGCTAAAAATAATAAGATCCGTCCA
>comp46_c0
GATGAGACAACACAAACAACGAGAAAAGAGCAGGCGCTCAAGCATATGATGGTGAAAATTGGTCATAGTCAATGCCAATCGAAGCTATATCGATAGGAATCGGTGAAAAATCTATGAGCCTCTCCACTAATCGGAGGCAAGAGAGCAAAGTTCTTCGCTTAAAATGCACAATCAAGGTTGATTCCCAGCATTCACCATCATCTCGTCATCTACCTTCGCGTCGTCAAAACTCAATGACCATTAGTGAAAATCGATACCGCCCACACAAGCAATCGATTGAATTCTATCCTGGTAAGCTGGTACCAAGAATCGATTTCCACCTTTCTCACCTCCCGCTGCG
>comp47_c0
GGAAAAGTCTGGTAGTTTTACAGATATTCCGGTTGGTTATGGTTGATTCAACCACATTTCTGGCTAACTCAACCAAACCCCTGAATTGCGCATAACAACTTCAAGCAGGCGCCGAAATTGGACGCATATCTGCTAAACGGAACTAAAGGCGTGTGGGACAGATAAGTTGTGTTCGTGGTAAGCTGAATAATAAAAAATGTAAAAGTGAGTGTGATTCTTTTGGGGCGATGGAACCCTTTTAATTTTCACTGAGAAAATTAAATTTACCTGAATAAACACGCCTAAAATGTTGACGTAGGTATGCTCTAAAAG
>comp48_c0
GATCATTACTTTGAAAAACTCCCTCTCTCGATGCAACTCTATCTTTTGAGCTATGAAAGTCAACACTCATATGACCAATACAAAAATATTTCCATCTCGGGGTTTTCTTTCACCATCAGCGTGCATTTAGATTCCTCACATTCAACTTTACTCAGAGTAGACATCCCTGATGTTTCGCCCAATTTGAACCGCTGGACAGGAATTAATAAGTGCACAGAGAGAAGTTTCAACACAAAAGTTTGGTTGATACGGGAATTAAAACACAAATTAACCCTATAGTCTTAAGTTGACAATTTCAAGAGAAAATGCCAGCTAGTTTTCTTG
>comp48_c1
GCAAGAGCAAGGAAACATATAATTTTCACGATGACAGTGCTATTTCCAGATTTTACAGTTTGTTTTTGTTGTATTTTAATTTTACAATGAAAACCATCGACTCAGTTGAGCAAAAAACAAAAGATGGTTTTGAAAGAGGGAAGAATAACGTGTAAACATTGAAATAGTAGTGCGATGATTCGTTTTTCTGCATTAAATGAAAATTGGTATTTAGTATGTTCTATAGTATGGGGTGACTATGTTTTTTTCCAAATTCAAACTTCTTAATAATGGAGTTCAAGCACCCATTCTTGACAAATTTTCTTTAAACGCTTTTTGTAACCTTCAAAAAATTGAAATAATTTAATTCCTTTAAAACAAGCTAATCCACTCCAACACCATCCAAATATGAAGGAGTGTTTGTCGCACTTTTAGATCATTACTTT
>comp49_c0
GGAGGTGGCCAGGACCCTCCTGGAGCACGGCGTGGATCTGGCCATCAAGGACGCCCGCAAGTGCACAGTCGTCGACGTCCTCAAACAATTCCCCACACACGTCGTCCAAGACATCACCACCATCATCAGAAGGTATCGGCGTCAAACGGGGAGTGATATGAGTGATAACGACGATGCGTTACCACCCATCCCGGTTCCTGATCTAGGTAGTCCTTACGAAAATGTGGGCGCCTCCCCCTCACATTGGGACCTACTAGGCTCAAGAGAAAGACGAATATTCAACACTTCCG
>comp51_c0
GCAGTCATTGAAAGCATCGATAGTTACGCTTACAGGGGGAAGAACATTGTTGGGCTACTCAAAGAACTGATCTTTGGACACCATACTCTGTCAGTTTCTTCGAGAAAACAGAGGAGACTTCCATACAACGAGAGACTCGACATACACGTTCTACCCAGCTCGCAAAGGCTGTGAAGTCGCCTATGAGGGGGATCGATTTGATTTGGATTTGACGATTCATCAGTTTTGTGTCTAAATCTTCGAGGAGTTTACCGGAAAATATCTCGTCCATGAGCCAAAGACAGGAGATGGTTTCTATGGATATAGATGC
>comp53_c0
GAAATCGTAGCTCCTAATTGCAAAATACTGTCCGATTAGGCATCTGTCCGCAGGTGGGAAGTTCAAATTGACTGTTTACAATGTGCACTACGAATGTTTATGATATAAATTTGGAAGGATCTGACACATTCAACGTGTTCTGCGTTTTCGATGAAAAAACACGTGCTGTGGTGCTTAATTTCTTACCCCATCTAGTGGTCGATAGACAGATTTAGTGACAACTTCATTCGATTTAGTATCGAACTCAATGGTTCAAACCAAAACAAATACATATAGCCTTTTG
>comp54_c0
AGGATGACCCCAGCCGCGTCATCTCCCACCGCGCCTTCCAGGCACTGGCGCACGCTGTGGCCGATCTGTTCCCGCCGGAGAAGTCCGAATCGTATTTCACCCCTTACTGCCGGAACAGGAGCGGCAAGACTTTCAACGCCAAGGGAAAGCTTATTGACCGCTACAAGAACATGCGAAAGTCCCTCCGAGCCTGCGGCCTCATCAAGAGCAAGCATCCCATGCCGCCAAGGCAAGCTCCAAAAGAAGACATCTCTCTCTTTTCCGGGACTGGCGCTGAACATGTAAGATGGCTAACAAAATTTGTGGAGCCTTGGGATGTTGTAGAGGATTACTGGAGGATAACGTCCGGGCAGCGACTCGAATACCTCGATAAAGACCCGAACTTAACAGCAGACGGCTATTTGGATCTTTTTCCTGCTTTGAAAGAGCCCGAAGGACATAAATTGATTGACATTGATTTCGCCACGAAATACCCCGAAGCACGAAATGCCTTGTTTGATAATTGGGACAATTTTACGGATA
>comp57_c0
GTGGAATCAAGCGTACAACGTGAAAACAATCAATCAAATGGAATCATTAGGAGTCAAATTGCAGAAAAAATTCAAGATCATGACTCAATTAGCTATAGTAGTGTAGCAGAACTTAGTTCTAAATCAGATTCTCAACAAGAAATAGTGAATGATGATTATCTTTCCTCATCAAATTCCAGGGAAGAATTGAAAGTTATACAAGGGGAAAGAGGCTTTGATGTCAACAGCAGCGGTAGCTCATCAGAATCTATTGTATCTTCCTCAGAATTCAAAAGGAAATTACTGCAGAAAAGAAATAAGAAGAAAAAATCATTTTTACCAAGATGGCTAAGATAGAGAATAATATTAAGTATCGTG
>comp60_c0
TCCGAATAATATTGAATGGAAAGCTGAATTTGTGATTGGGTCTTTCGAAGTGAAACTCTTTTTTCCAGAAATGAATCCAGTTTGAGTTGACTCCTTTCTGTGTAACTCAATTCATCTGTGGCAAAAGCCTGAATTTGAGAGTATAATTCGCAAATGTAAGGTCAGTCTGTGTCAATTCAAGCAGGTTTTGAAGCCTGACCTACCAGACTGAACTTTGTATGCTGAAAGTACCTACCTATTAAAAAAG
>comp60_c1
TTTCCATTCAATATTATTCGGACTAATTCCTGCGTGAACCAATAACATAATTGAGTAAAATATTGAATAAAAAAAGAGACCAATTTAACAGCACGCAGTACCATAATCGCGAATAAAGCAGAGTGTGCTTCATGTTTATAAAAGAAATGCGACAAATTGCAATCAATCTAAGGCCACATGGCAATTTCCACTGTGTGAGAAGCAAAGAAGATTTGAGCTTCAGCATGGCAACATTTACAGCATGACAGCAAAGCACGAAACTGCAGGTAAAG
>comp61_c0
GAAACTTTTGCACTCGTTTCGGGTTCCTTTGATTGGCTGGAGTTTAACTGAGCTTCAGAGCTTGGATTATTAGATTTGTTTTGATCAAAATGGTCTGTATGGCGGTATTCTGTTTGATTTGGTAAAAAGCTGCTATATGATGGTTGATCTAGTTCATTATCATCTAACAAACTGGAAGCGTCAATAAAGAAGTTGTTCTTAGGAGCAGAAGTCTTCTGTATATTATCTTCTGGACTACACTTTTGTGAGGCCTCCAAAGAATCTTCATAAATGCTGACCAGAGTACTTGAGGTAGGTTGCTGCGCATCGCAATTATTTGAACTGCTCGTATTTGTTTTTGATGGCAGGCACGAACCATTTCGAGCGCTTGCGCTTTTAGGTTTTAGCTCGAGCTTATTAATCTTACTACTAATTTCATCTGAAAAACTTTTTAGCAGCTGTGTTTTCTGTTCCCTGCTTTTTATGTCTCGTTCATCGTCATTCACAACATCCCAAGATCTTGAATCAACCCAATCGTAAACAGAACATGACTCTACGAGTGCTGAGTTTGATACGTTGCTTTTTTTGGAGTTACTGACGACTCCATTGCTTGCAACGCAAACACTCACACTCATTCGATTTCTGTCGTTGGATAGGACCTTGTCATTCCACTCACTTTTGGCAGCTTTGGTGGAACTTTCCGATGTATCGCAGAGGTCATCTCCCAAATTTTTCGCCGCGTCATGGTTAATTTTTGGGTTATGGTTATTTATGGCAGCAGCCTCATTGTCTCTGCAATTCTTTCCACTAGTGTCAATGACAAATGTTGTAAAAT
>comp61_c1
GGTGAAGTTATGAGCAAGTCTGTCATTAAAGAAGCAAGTCAGTCAACACTCAACTCAGAAACCTCGGGAATTGGGTCTTCTGAGCTAGCTGGTTTATCCTATGATCCTGACAGTGATGCAAGTTCCTCCGTCAATGGACTGCAACCTTCAGAAAACAATACGTCGCAGAAAAATCCTGTTTACCATCAAACTAGCACATCCCATTTTATCAATGCACCTAATGGAGGTGGGAATCAGACTTATTCATCCACCGATTTTACAACATTT
>comp62_c0
GGAAAAGGCATCTGGACACTCGCACCACAAGCCTTGCCCTCACTTCAGAAAATTGAGAATGGCAGCTTTCATGTTAACAGTGGGTATCAGTTCAAATATCACCAAACTTTTGAGATTTAATTTTTTCAAGGCTATGAATGTCTAATTTGACCAAGTTCTGTCTGTATCTCATGTAAGAGTCAAAGGTAACAGAACAACTGATCAGAGTAAAAAGTTATATCAGTTCTTGATAAGTCCCAGTAAAATTTTTGCTACTGATTGATAAAAAC
>comp62_c1
AAAAAAAAAAAAAAATAAGTAACTTGATCAATGAAATACCTCATGGGCTAGATATTTTTTTCAAGTGTTTTCTATAAATACAGGAGGCACATATTTACTGAAACACCGCGTCTTTAACGAAATAATTTTCGATTGACTCTTCTCAACCATGTCTGAACTTCGGCAACAAGAAAAAAAGCGAGTATCAAATAAAGTGGAAAAGGCATCTGG
>comp63_c0
ATAGAGGGCAGCACCGTGCAACGGCGACATTAAAGAGGCTCGCGCAAAGGAAGTGCATGCTGCAATCTGAACGCTGAGACCGGTGATGTATTAATAATTAATGCGGACAGAAAACCAATCATTTGTTCCTCTAAAACCGTCCGTCCTCACTCTCCATCCTCGATCCGAGGCAAAAACGCGCGCTTGACCCGCGCCGCGAGTCCCG
>comp63_c1
GTTGGAGCTTCCTGCTTGTTTTTTGTTCCGCCTGAACTTTGCATCAGGCCGATTATAGAACTGTGTTCCGTGATTTGTATTGCCGCGAAGCGAGGTCTCGAGGTTGGGCCGCGTAGCGGCCAAGACCCCTTCAATATGTTTAGGCGCGTATTTAATTTCGCAGCCATCCGGCAAGGAAGTAGCTGCTGTGCGGGTTGTGAGTTAAGTCAATTCGGGCGCATCTTGCTCTCACACGAGCGCGGATTTCCGCGGCGACGCTCGCTCAGCTTTCGGGACTCGCGGCGCGGGTCAAG
>comp65_c0
ATCCAAGTCTCAGAGTCAAGAGACAATACAATTGATATAACTGATAAAACTGATAACTCTGATAAAGAGTTGATCATTAGTTTACAAGAGACCATTGTCCAACTTCAGGAGATTATTAAAACACAATCGAAAGTAATAATCGAGATTAACAATAAATTTAGAGAAATTCTCGAAAAAAAAGTCAATCATACCGAGAATTAGGAAACCGTATCATTTACTAAACGAGGAAGAGAAGAAAATACGCGATCGCGAAAATGCGGCAGAAAAGATAAGACATG
>comp67_c0
AGTAGGAAAATAACATGATGCCGAAACTCAGAGAGCCTTATAGTCGTGAATCTTGCGTGGCTCTGTTTTTCGAGCCATCGTCTGTAATTCTTTTATCACTTCTATCGTTCTAGTTTTTTCTCACTCTCTATTTATATGGATTGAGCCCATATGATAATCCGGGTTTCAGGACAATCCGTCAACGATTTTTTGTCCTCGCACCTGTTTTGTCCAGTAGTTT
>comp71_c0
GTGCAGCCTTCAAAACAGTATTTAAACTGTATCAGTCATGTTTAGTGCTCAAATCTTCATTTCCTTCACTTATTTTGAAATCAAATACCAAGTATAATTTTGGAAGAAGACAGACACAAACAAACAGCACTTAAAAATACAAAAGCAAAAGGAAGCTAAACGAGTAAAATTATTTAAAATGATTTATATCGCATATTAAATTTTCAACGATTATTTTCCATTCAAAATTCTTTAATTAACTAAAAAAAGACAATTCCTGGTATCTCTTTTTCTTCCTCCGTTTTTTTTT
>comp71_c1
TTTTTTTTTTAGGTTAATGAAATACAAAGACGGACATATGTATCACTTGAATAACTTTCTCCGAGAAATTCTTTTCACAAATTAAATTCACAGTTTCAGTTTGATCAGAGCACTGCTCTAGGTGGGGTCCCAAGCAATGAGGAAAATTATGATTCAGACGACAATTTATGATCTTGGATCCTAGAGAAAGCTGAAAATGCTCGGCAAAACTTTACTTACAAGTCCAAGGACGAATACATTAATGAAGTTTTCTCATAGGTAACTGTAGATTTCTTGAATTGTAGAGGCCAATCCATGCGATTTAAATTTCCTGAAGCATGCCAAAGGGTG
>comp72_c0
GAATTTTACACCCTATCTGATAAACCGGAGTGAAATTTATGAAAAAAACACTTCTCTTCACTCTTCTTTTCTTTAATTTTTCTGTGAATTTTTCTTCATTTGATTTTGATTTTGATCGATGAGCATGATTAGAGATAGCCTCAACTGAACTGGTGTGACTGAGAGATTCATTCCTCCTTCAATTCCATGGTTATGCAAATTAAGGAACATTAAAGTCGAAATAGCTGTACCTTGTGAAATGAACAGACTCCGGATTTAATATCTCCTTCTTTAGGGACAGAGCAATTTTGTCTAAAACGTCTGACAATTTCAAGGAAAAATACGCATAACCGTTCTCAAAAATACAAGTTTTATCCGGGGTAATTTGGTAACTCTTGAATGTTCGTAAG
>comp77_c0
AAGATAGAACTCATTCTTTCTTTTCCTTTTCCTGAATTATTTATTACTGACGAGACAAGTTCATCGGTGAGCACGCAAGTACGGTTGTTGAAAATTATGCTGTATGCTTGTAGGGCAAGGAGGAATAATGATCAATTTCATTGGTGACATAAAATGATGAGAATTCTTTAAATAATCGTCATTGACGGAAATGGTCAAGTAATTTTCTGCGCAAATTAGCGTTTACAAAATCCAGCAGCAGGCCGGAGAAAATTTTA
>comp80_c0
AGCAAAAAGTTGTTGACCATCATTGTCAATGATTTTTTCACTGGAAATAGGATTTGTATTAGTATTAACAGTATTATTATTTACATTACTTACAGTTGGGCCAGTATTTTGAGTAGTCTGTGATGTGGCATCACTATTATTTACAATAGTACCTGAGATTTCTAGTTGATTAGAATCAGCATTAGTTTCCATTGGCGTATCGCTGGTAACAGAAGCATTTGTATTAGAA
>comp80_c1
AGAAGCATTTGTATTAGAAACAACAGTATTAGAATTAACAGTATTAATATGTAATTTGTCAGTATTAGTATTTACAACTTTATTTTTATCTGTAGTATTTACATTGTCCGTATTTCCTTTATTTTTTTGGGAAACGTTAGCGATTTTTTTCATTAAACAAGTCACTTTGGTTGGTTTGAAGCCTTTGGAGAGTAAATCGCTTAGTATTTCGCTTTCATCAACAGAAGGATGAATACCTCTGCAGATAACTTTAAGGTCTCTAATGTTTTTA
>comp83_c0
GCAAAGAGTTAAAGGGCAATCATAGAGCTCAGAGATGGATATACAATGAGCTCTTTGTGCTAAAAACACTTTTTAATGCCTCTCAATTATATATATTCGTACATGAAAAAAGTTGTTTTCTCCATCACAGTGTGCTTCGCCGTAAGTATAGCAGAGCATAGTGTACAAATACATATGAGTCCCTTATAAAAAGCAAAATGAGAAAATGCATCTATTTGTAAAACTCTATGAACATTTCAAGTTTCGTTTCTAGAAAAAGGGTGAGAATTGCAATTGCTATTGAACTTCACAGTTGTTGATAAAGAGTTCCTTAAAATAGCGATCATTTT
>comp85_c0
TAACACTTAAGTTCCCACAAAGTGGTGTGTACCTGTTATGATATTGCAGTAAGGTTAACATTTGATATTGTCGAAAACTTTTTTTTCTCTGTTGGAAACGGCAGAAGTGGTAATTGATGCACTGGATGTCTAACTTTTTATTTTTCTTTTTTCTGCTTTATCCATACCTCTATTACTTAGTAATTGAATAGGGTGAGTTTACTTCAGGGAACGAACATGGCAGGACTGGTTAATTTTACTCCGGACGGAGAGTG
>comp88_c0
CTCATGTAATCGGAACGTAAGCTGTCTTGCCTCTCGAACATGTTCCTTCTTTCGAAAGAATCTGCTGGGTTTGACTTATAACCGCTGTCACCTAAACTTGAGTCTTGCCGGAGAGAGGGCAACGAGTCCCATGGCGAACGGCGGTGAGGCCTGGGTGGTTGTCCATCTGGTGGTTGGTACGTTGAGGTACTTATTCCAGATGTAGCACTGCCAAGAGTTGAGCTTCCCGACCTCCAGCCATCGCTGTGACGGAACCATTGAGCACGGGCAGATTCACCCAAACAAGAAGCACATCGATTGGAAGCACTATGATAACCACGATCACTGAGG
>comp91_c0
ATTTTTGGCTGACGCCAATTACTTTTATTTATCTTGATTGACACGATGATCAATCCAAAATCTCCTGACAGTTTTAGTCTCTAAAAAAAGTGTATCCAATCACTTGTTTGAGGCCACCTTAGTTACAACCTGAACATTGTCAAACAATTTTGTGGCTTTCCTCAAAAATTCAGAATGACCTGTTATGAGTATTATTGTTTCTGGTTATAATTTCTTGCAAGGTATTTTACAAGATAACAATGTTTGATTGCCTGGGTTGGTCCCAACCAGTGTAGGTTGGCAACACCACCCCTGGAGGGTGAATCAGTGATTATGGCAGAAGCGCAGGTATGTAAGGATGGAAGA
>comp93_c0
GATATGTGGTATGGTAATTTTACCGTCAATATAGGAGTGGACTCACTCCGTTTTATGTGTGGGATCCCCTCCATTGCTAACTTCCATTAGAGACTTTAACAATGGGTCGAAGTCGAGGCGTCTTTTATTAATTTGGATTTTGAATCATTTGTATTACAACCTACTTCCTATTTTATTTTGTTTGCTCTGTACAGAAATGCTGGAAATTAGGACAG
>comp94_c0
GGAGGACCAAGCCCCTCAAGCACAGTCTCAAGCGCAGGCTCCGCCCCCGGGGCGCCCCAAGTTCCTGCGACGCCCCTTCCAGGCGCGTGCCGGGCGGATCTCGCCGCTGGACGCCGAGTCGGAGCAGAAGTCGGGGGCGCCGGTCCCGTTCGCGCCGTCGCCGTTCCCGCCGCAGGGGCGCCCCCTCCCGGACGGCCCCTTCGCCCCCCAGCGCCCCGTCGTGGAGGAGGATGACGAGCCTGAGGCGCAGGACCCGACTCTCCCGGCCGTCACGGTGACGCAGCGACAGCCGCTCTTCCGCCCCCCGCCCCAGCAGCCCGCCCTCCCCGTCTTCCGCCA
>comp94_c1
GCCAGAGTATGGCGCGCTTTCTTGTGCCGGTGGCTCTGCTGCTGGTTATAGCAGTACAAACGCACAGTCAGCAGTTCAACACTTACGATCCCTCGGAGGGAAGCCCGAGACCTTTACCTCCCTCCATCCCTGGAGCTTTCCCTGTTCCTGGCGATCGCCCTCGGCCATCTTTTAGGCCCCAGAGTCGACGGATCCAGGCTCCGGAGGACCAAGCCCCTCAA
>comp95_c0
AGACGTTGCTTGCTGATCGCTTCCAGCTGAGAGATCTCATACTGGAGGCCATCTGCTAATATCCCGGTGTAGTTTGTTACATTCACCACACCGATAGGATAGGAGACTGTTAGTGTCCGCAGCTCGAAATGAGATGTGCGGCTATTGATCTCATGGTCACCCAGGTGGATATAGCTGAAATTGCTGTATGGAATATATCCAGATCTCTGCGTTGTAGTCACCCTTTTTGCCGCAAGCTGCCCGAATCTACGATAAACACGAATATCATCGCATCCATTATAGATTACTCCCGACCGAATCATCTGGAATTTGCAGTCATGGGTCTGGTGCTGAACAGTAGTGATACAGGAGGGTGAGTGAGTGCCTCTTAAAATCTCATTGAGGCAGAGAG
>comp96_c0
GTCATCTCAGGTAAAAGGAAAGATCAAATAGCAGAAATTGTAATAGGAGGAGAAATAATTGAGACAAAAAAGAATATGAGATATTTAGGTATTCAACTTAGTAAAAATTTATCTATGACCAAACACTTGGAAACTGTATGTGAGCGGGCCTCTAAGGTTGGCTTCGGTTTTAGGAGTCTCCTACCAAATCTTCATGGACCATCATTTCAGAAAAGAAAATTATTGATAAACGCCATCATGTCCATAATCTTTTACGCGGTCTCAGTCTGGCAATCCGCGATTGACCTTGAATCTAACGTCGCATTACTAACAAAAACCTTGAGACCA
>comp100_c0
GGACATGGAATAACTCAGAGTTCGTGTTCCATCTCGGCAGGGTGGACATGATGTAGGGCAGTAAAGAAGGGTGAGGATGCCGGCCGTATCTGTAGTTGGGATCTGGCGGTATCAGAGAGATATTATGGTCTGATCGCAATACCTTACGAAGGGTAAATCGTTCGATTCAAGCTACCATATCATCGGCCGGAGCGCTTGTTTACAAAATTTTGCAACGCGTTAACTGTCTTCAACACGGGCGTTGAACCTGATATCAAAGCCTTCGCATCAGATCCAACCCGACTTTTCGGGATACA
>comp100_c1
GAGTTATTCCATGTCCTTCGTCAGCCAGGAGGTGAAGCTTAACGACGTGAATGTCACAATCATCTCGCGAAACATGTCACTAAGCACTAACTAGAGTGAAGGTGTGGGGCTCTTTCGTGCTATGAACCAGACCGATAGCAATTTCAAAGATTTCCAGACACCAGTGGAATGTAAGCGATTAAAAGATCTCTGTCCAGATTAAATTTTCCGTTTGCT
>comp101_c0
GAACAACACAAAAATTCCTGAGACAAAACTGTCTTACATTCGGAGTTTCAAGCTCGCTCGCTATGCTTGTCAACCGAGATAATCCTTTAGTGACTGTAATGATGCTATCACGAGATGATAAGAAAAAGAAGGAACGATTTGTAGGCTGAACTGTTGATTCAGAAGCTTCTGAATGGATAAAGTGATTTCCAGAGATTTATGTAGCGTTTAGTTAGGTTTTAGGAAATTATGAATGACAGGTGTACAAGTGACCAAAATGAGTGGGTGGCGAAGTGATGCTTCCTTATCTCTAAC
>comp102_c0
AAGTAAGAGGGAAAAGACTCAAAAGGTCTGTTCAAAATAGAAAAGGTAAATTGTATGCAACAAAATAAATTAGACATATTTGAAACAGCTCATCATCAATGGAGTGGTGTGACCATGACGGCCAGAGCTGCGGTACAAATTATCAAATTGATGAAAAAAAATGAAAAAATCAAAGGCTTAAAATTAAGCGTCAAACCCTCTGGTTGCGCAGGTTTTTCTTATGTGATGAATATGGTTGAGTCTACTGCAAACGACGATCTGTTATT
>comp102_c1
ATCCATCATAAGCATCTAATCTAAAATCCAACATCCACTGTGGTTCGCGACGTTTGGCCGAAATCGCTCGAATCACATCCTCATTCAACCCCTTTTCCAGCTCGTCTGTTTTTAGCTGAGTAAAAAAACCTTCTTTATATCGATTCTCATTGTCCCAGATAGGCGACGCTTCTTTAGTATCTATTTTCTTTTTATCCATCATCTTTTTTTATATCGCATGAATTACGTACGTCATCGCATCTACAGAATCTAAACACCAAAACTCTCACCACACCCGCAAGCATGCTGTGCTCTTGGATTATTAAATTTAAACATTTGATTTAATCCTTCACTGACGTAATCCATTTCAGTGCCATCAACAAAAGGCATGGCCTTTAAAGGCACATAAAGTTTGGCTTCTTTTTGTTCAAATAACAGATCGTCGTTTGCAG
>comp103_c0
TTTCTGATTTTTCCCCCCCGCCCCTCTCTCTCGCGGTTTTCGCCTCTCGGTTCACGGATTTGGATTACTTGCGTGTGATGGTGAAGGTGCTTTAACGCGCGTGTGACTAAGAAAGTGCGTAAGTGTGTGTTTTGGACTGATATCTTGTTGGGCGCCGGTCAAGTGATAAGTTCGGTAAATGCCAGTTTCAACTTATAACATGACAACTTACTTCCCCACCTATCATCAATTTCAAGGGCAAGGCCGGG
>comp104_c0
AGATCCACTAAGGTCTAACTGCTTACCTTTCCTCATATGCTTTGCACGAAGGTTCACTCACTTCTATATTCATGGAGGCTCCCGAGAACTTTTATCATCTGATCATCATGAAGTTTACCAATCCTGTCCGCTGAAGACATTTAGTTTTCATGCACAAGGTTGCCGGAAACATTTTTATTTCCTGATGCAGTAAGCTGTTCCACGCGTCTTATTAACTACATACCCTTCGTGAT
>comp105_c0
AAAAAAAAAAAAAAAATTGGGCCCAAAAGTAGCTTACATTGCTCTACGAATACGCCCAAGGTTTTGCTTCAAGATATGAATTAGATAATACTTCAGAGGGGTCGGACCGGACTTAAGGGACACGCTGCATCCCCGTGCGCTTGATTGACGCAAATTTCTTCCTCAACGACATGAAGACTTTGGCGATGCCGTTGGCAACAAAAA
>comp106_c0
CAACGCAGTCTATCTACCCAACCGAGTCCTCCAGTCTACCTCGACCTGGACGCCCGCAAAAATCCACTGGATTTTCAAATCGACCTCCGTAATCCTCCTTGGCCGAGACAACCCAAAGACACGAATGTAGCCGCAACCGTACTATCTCCACCCAAAAATGTGGGAAGCCATTTTCCTAGCAGGCGAAATAGGGTCGCACGTCGTGCTCTCTTCAAACCGGCCCAGGGGTG
>comp107_c0
GACGCGGTCAGCCCTGGGCAAGAGGGACTGTTCTCGGTTGGGAGTCCGATGCTTATTTTCAGGTCGTACCGGGAGGCAGCCACCAAGGCTTGAACAGCGAGCACCATTGACAAGTCTATACCAAGTGCCAGAACTCCATAGCATGCTGATGCCAGTTGGCCAGCGGTGCAGACGCCGTCCCGCGGGAGGTAGCCGTGGTTCGCCAGAGCGTTCAAAGCCGGGCATGGGCCCCGCTGATCGTTCGGGCCTGGGGCCATCCATGCGTGGTCACCAGTAGTTGAGATCCGGATCGGCGCAGCGATGTCGTTCACTTGACGTTTCTTCCGCAGTATTTCGCCGAACTCTCTCGCATATGCTTGAGCTACATGCGGACCTGGACCAAATTCAGATAGCTCACGTTCCATTTGTAATAATTTATCGAACTCTCTTCCGTATTCTTGAAATCCGATCTCTGCCGCCAACATCCGGTTGACTGACGCCAGCAACAATAAGACTTTGAGGCCGGACATAATCGAGGTGTTCGA
>comp109_c0
TTAATGTGAAAATTGGAACGGGAGTGAGTCGTTTTGGAGACGTGTGGCGTGGCCAGAGTAAGTTTGCTAAAAAGATCTCGTAGACATCTTTGCGACGTACCCCAGAACTAGTCCGAAAATATTTTCTTTGTCAGATGTTTCTGAGAGGAACAATTCGGCGACCGGAAAAGACGATGTCTACGAGATTACTGTGAGATCGTGGCGATTGGAAGTGGG
>comp110_c0
GTATCTCTTCTCTTGAAATTCATATGCATTAAATATATCTATTTCACAGTTTTATAACTTTTAATATTGGTCGGAGGCCAGAATACGCATTGAAAAATTACAACAACAGATTTTTCCCACTCGAAACTTCACGGAATCTTATCGATAAAAATGTACACCATAATTCTGACCAATTATGAAAAGAACATGAATTTAAACGGTGTTGACAGTATCAGAGCAAGG
>comp111_c0
ATTTTGCAAGGCGCGCGCAGCTATTTCCGAAAGACCGGTTGCTGGTCAAGTCGAAAATGCTCAGCGCGTCTAAATAAGTCTTCGCCTTTGCCCGTATTTCACTTGCTTCCTTCAGTATTTCCTCTTCTCTAAGATTTCTTAGTTTGTCTTCTGATAGGTCTTCTGTGTTGAAATGGATGGACTCAGCCGGTGAACAGAACATGCTCAAGACGGCGATTAAACTAAACACTATACTTATTAATTTCACCTTCATCATGAATGTCTTTGAAAATCAGATATTGGGAACTGAAAGCGTGAACAAAGAAATAAGAAATTAGACTTCAGCGTATTTAGTGCATTCACCCGGCAAAAATAAAG
>comp111_c1
ATCTATCAAACCCATAATCTCGCCTGTGAAAGATTTTGAGCGGGAATACAGCGCACCGCTCTTTGTTTACCCAAGCTGGAAACCAGAAATATTCCCAGAGGTATATTTTCGATTTTTTCCGTTCGGGAGTAGCCCCAAGGATGAGACTGATATTGACGTGGTCATCCGAAGGAAGGATGGAACTCTATTCGCATTCAAAAGCTATCTGTCGTTTGGTCATGAGACTGCTGCCGGAATTTTGTATCGGATCGGAACCAAGAATGTGTCGGGGTGGTTCCTTCGAGGACTCAAAAAGCCAATCACGCACACGGTGGTTACAGGGATCGAGTTTCTTGAAGACGCTATCCGATTTTCGTTCCTGAGGGAAAG
>comp112_c0
AAACCATGTTGCAATACAGGACGACAGAGGTCATCAAAAATTGCCAAAGCAAGTCAAGGAAATTTCAACACATACATGTAGCGTAATAATCAGAGTGTTTGAATTAAGCAGGTTGCACCCAGTACAAATTTCATGATGAACTTAATAAATAACAAGGCTGTACACAATCAGACGATCTTCCACAATACCAGCCCAAGCGTATTCTGATGACTTTTGAGGATGCTCTTGCAAGCATTGATTACTAGAAATGTTACACTCCCTTGGGCTGGTACTGATTTTAGACAAAAGAGAGCGTTAATTCTCATAAAAA
>comp112_c1
GTATTGCAACATGGTTTGTGTAGATACTTGAAAACATTCAACTTCTTTCAAAGCTATGAAGTACTTGAATTCCAAAGAATTAACAAAACGTTTATGGAGGGATTCTGGCTGTTTCTATTACCATCGCGCAATTCTTCTACGTATTTATGAATCAAGACATATGAGGGATGAACACTTGAATATACTTGATTCTATGTTATCTATTGTAAGGTTGCATGACCCATGTTAATGACCTATGTCATCTTCATAGTAAGTGCTGATTATTGAAATTGATTGAC
>comp114_c0
TGTAGAGAGAAAGGGGGGGGGGGTTGGCACAAATGGTTATGCGTGAAATGGTAGATCCGCACAGTTTTGATTCGGCCCTCTTCGTGAAATCTGGATAAAGTTCCAACAGTTTAACTTATCTACTGGGCAGATTGGGGTAGGCATCAAGGCTGTAACAGAAGGCTAAGAAAGTTAGCGATGGGCGAACAACGCGGACAGGGAAATTTGGTGGAAACTGCCGGAAAATCGACCCGAACTTTGCGAAAATGTCATGGATAGAACACTGTGCCCACGGGGCGAGTTAGTAGAGCAAAAGCTGGGATTTTCGCGAGTCTGCG
>comp115_c0
TCACATGAAAACGGTTGTGCAGAGTCCAGTGAATACTCTGCATAGTACGAAACAAATTCTCTAAAATTTTTAAAAGAATCTGCACATACGTTCTCTTGTAAAGTTTTAAACTTCCTACAGTTCCATCTTGCAATAGTTGATGTGGTTTGCTTCCTTTCTGCTGAATGCGGTCCAAATGTGGCCCTATTCTGTGGGGAAATCACAGAAATTCAATTAAGATGATCAAAGTTTTAAGAAAACTACATTTGGG
>comp117_c0
GAGCATTTTCGGTCGGGTTCCGGTCTCCATCGGACCGTAAATCGATCGGTATAAGTACGAAAATGTTCGTAGTCTAATTTTATACATCTGAAGGTTGACCTGGGGAAACAATATCGATGGTTGACACATTTTTTTCGAGATATTTGGATTGACATACATAGAATCGGTTTTTTTAAGATAATTTTTTACCTTTTATAGCCTATTTAAATTCCTT
>comp118_c0
TGTTATTGGACATTACTGTTCTTGTAAAAACTGGGCATGTACTATGAACCCTTGCGCTCACAACATATGTATATTGTGGTACTTGTTCTATGGGCGCCATACGAAAATCGCTCCTCCAGCTACCTAAAACGAAAGTTTTCCGCTAATGAAATCCGACTTTGAATTCTCGGACTCAAAAGATGAAGGAGACAACAATAAAAGGCCGGATCCAGACAATGATGAATAAAAAGC
>comp119_c0
TGCATTGCTTCATCTTCTCGGTATTTTATAATAAATTGTCTAGTAACAACAAAATCAATACTTACGGTACAACCTCACCATTCAAAGATTTTTGAAACTGCGCTGTGGAACTCAAATATTAAGTAATGAGTTTTTCCATTTTTGGTAGGTATGGAAGTATCAAAAACCTTCAAAATTTTAACTTAAAATAGAAGAGTTAGGGAGAAGCTTCCAAAAAATACATGGAAAAGTCAAGAAATCAAAGCTGCTATGATGCATGTTTGAAGGATTCATTGTTTGATTACATTGCCCTGCTGTGCAATTTGGTGTTTGGTAATTTCCATTGGTTCCAG
>comp122_c0
GTAAATTTTCACACTTTCCAATATTTTCATTTAAAGTTTGAAGTCTATTTTGATCTACTTTCAAAATAGTTAATTTACTTAGATTTCCAATACCATCAGGCAATGTTTCCATAACATTTTGAGAGAGGTGAAGGTCCGTTAAACTATTGAGGCCTCCGATTTCATTGGGGATGTCTTCTAAACGATTTTCAGACACATCTAGACACATTAATTTTTTGAGCTCACCAATTTCCGGTGGCAAGTGCTGCAATTCATTATGATCTAACCACAGCTCTTGCAGCGCAGATAGTTTACCGATTAGGTGAGGTAGTTCATCGATGTTATTACCTCCTAAATCTAGTCTTTCTAATTTTGTTAAATGTGATATAGATTCAGGTAACGAC
>comp123_c0
GTAAAATATTTTCAAGCATTTGAACGGTATTTTACAGTTCATTTTCTCCCTTCATGAAGCTACTCAGATTGAAGCAAAATTGCCTTTCAAGAAATACCTTTTCTTCGAATTTTTAAAAATATAATCAGTCTTTCATAGGAACCGCGTATCAGCATCAATAAGGTTGCTACAACATTCAACATGAACGCAAGTAGGCCAGAATGTTGAAGCCTTTCATTACCCACTACTATCAACTGTTTTGAATATTTTTGG
>comp127_c0
AAAAATTCTCACAAGAACTCCACCTGAAAAGAGAAGGGAAGAGCGTAAACCGCCAGATTAGGAATATGTGTCAAAATAATATCCTGGGTGGATTCAATACCATACCCTAGATTAGTTGTGAATTCTGTTGAGGAAAAATATTCGTAAGTAAGAAGATACAGTCAATTTGCCAGTCATCCTAAAGTTTATTTACAGGTATTTCAATCTGTAATGTTACACCA
>comp128_c0
ACAAGAATTATTTCACGGCGATAGGTAAACTTGAGTTTCTCCTAATTATGGTTGCATCCATAGCATTGCATCGCATCGCTCCATTGTTTTTGTCCTCAAAAGGGTGTGCTTGCTTTTTGGAGTGAATTGTTTTACAAGATTATAGGCATCTAATATATTTTGCATTATCAGCCACTATCGTAGCAATAATATTTTAATTTGTTTGAGTAGTGCAGTGTACTGGTAAGG
>comp129_c0
CGCAGGTTTTGTTAGTAATGATTCGAAAATTGGCAACCATCTGGCACTCTCTACGATAATATTTCTCTTTTTTCTGTGTTCGGGTTTACCATCTCCTGACAATAAAGACTTTAGTGCTATCAACCCCGCGTGGAGCTTTATAATTTCTGTTCCTATGTTGCCCAGATCTGTGCTCGAGACGCTGGACGTTTCGTACTTATTTCTTATTTCCTCTAAGG
>comp129_c1
TTACTAACAAAACCTGCGATAGAAATAGGTCGCAGAAAACCCGGAACTAAGTTCGTAGAATATTCATTGACTAGTAATTTTTCGGGAAAAGAGGAAGTAAAAAAACGCGTTAAGAGAGTCAGAAAAGGAATTTTCAACTCGTTAGGAACGGCCATAAAACTCATTTCAGGTAATTTAGACGCGGCTGACGGAGAATACTTCGAGGAAAA
>comp130_c0
AAAGTCGATTTTCTCTGGGAGCCTGTTCTTCATTGGCACTGTGCACTTCCCGACCAGGATCGTAAAAAGGTTTGATGAGACGAACGGTGCTTACTGCCTTGATCCGTTTCTAGAGATAGAGGTTGTCCTTGCGGCACCCCGACAGCAAGATCATTAAGAGATCGAGTAAAACAAGGGACGGAATGTGCACTCGGCCATGCTGAGGATAAACGCCGTATGTGCCTTGAACGTTGCCAAATTTCCTCCAA
>comp132_c0
TACTAGCGGCCCATGGGCGGCAAGGAGGTAAATCCGGCCCTGAATACCTGAGTCCAAAAATGACTTCAGATTATTTTTGCTGCCCTCCACGATTAAAACAAAACCAAGCAATGAAGTCCGACACAATGTGTTGATACGGCGCGTCATTGACTCGCACATAGCAACCTCAATAGTTTTCATTTACCAAGATCTGAGGTGATCTTCTGATATAACGTCTCAGAATCAGTCTTTTATTGACCTACTTGACCTTGTTTCTTACAAAGCGGCAAGTAACTTTACACAGCATTTTATTG
>comp133_c0
ATCTTATTTCAAAACAAACAGTCCAAAAACTTTCGATTGCCAATTTTAAGACAAGATTGGTCCAAAAACAAGCATTTGTCCTAAATATTTCCACCTCTGACCCGCTAACAGAATGTTCACAAACTTTACATCCATGACTTATTATGCAACCAAGCCCTGCCCATGCCACACACTTCATACAGCCTAAAGCTACTGAAGTTCGACATTTGGTAAAGATTGGGATGGTTTCCTTTTAATTCAATACCAGCCTAGTTCTGGATTAGATG
>comp137_c0
GGGAGCACTCCCTCCCTTAACCTCCCCCATTCATTGGGTTTTGGGGGACTGACAATGTTTTCATTGAATTCTTTGGAGTTGATTTACCCATGAGATTTATCGTCCCGAAGCTCAATCTCAATTTTCGGCCGTTTCCGAGGAAAAGATAGTGGACGGTTGCTCTGGAACACCCGGTATAATATACCTCTAAAATGAGGAAATCTTCTTAGTGTCGCTGAAGGTGACTTTACCGGAAGACTCTCTCACTTCTAAGCGGAAAACTTTTACAACC
>comp138_c0
GTCACGTCAAGTGTACCAAGTAGATGTCACTTAGGGAGGTCTGGAGACTGCGACCTTGATCTCTAGACGTACATGACGTAGAAAATGTAGTTCCGTCTCCACCGTAAGTATCGACATTAACATTTCCAAATCCGGTGTTATCACATGACTTACCCACTTGGACCTGTCAAAGGAGCAATTGTTTGTTTGACTCGCCCACTAAGTGCTTCAACCACATATTTTAAGTCCACGTCACACGGTTGCCTTATTTTGATATACTATTATATTTTT
>comp138_c1
TTGACGTGACCAGCAGAGGAAATTAATCAGACGTATTCAAAACAGACAGAGCCGAAAGATGGCCGAATTCGCTGCTATGACTTTTACATTCCTGCTCAACCAATTGCCAAATCGTTTCGCCTGCGAAGCTTGCGACGACGCACGATGGATCGGGTCAATAGAAGAGGTCTGACAAAATTTGGAAAACTTAAACGCTTTTAACTCCATTAATACAAAACTTTGAGGTTCTGAAA
>comp139_c0
GTTACATAATTTATGAACGATCCCTTTTACCGGGTATCACTTGCTCTCTCTTGTCTCTTTTTTAGGCGGAGGCAAGTCAGAAAGTAGGGAAAAACTAATGTGTCTCTTTAAAATCTGGCCAGACTGTGGCTCAACTTTTTCTCTTGCACTAGTTCCTTGTATTCATAAAACATAAAATTTCATGTCATTTTTCTTTCAGAGATAGGCAATAAACATTTGCTCATTTAGGGTAGAACTATTTTAAACGTGATAAATGTAGAGTAAAATAACAAGCATATACAGTGTACTCTTAATTAAAAGAAC
>comp141_c0
GAAAAATTTAAAAATATTGCTATCGAGTCACGTGATTTTCGACATCGTTCATCTAGAGGTTCTCTCGAGTTTCAAGTACGAAATTAATTGTTTGAGTTCCTTGAGGCAAAGCTGTGGTAATCTTCATTGCCTTTATGGTGCGGCAATCGACATTGTCATTCCGAGTAAAGATGTCCAACCATGTTGTAAAATTGCCTCGTGCGTTCCAAAAATTTTCAACAGCGGTCAATGTGAACTGCGAATTTTCAGTGTGAGCTGGTAGCCCCGTCGGTACAGGAAAATTGATGATCAGTGC
>comp141_c1
AAAAAAAAAAAAAAAAAAACAGGTAACTTTTTGCTTACAGGTAAATTACAGCAAATCCATCGAAAACTTAGCAATTTTTAGGCATTTTCTAGAAAAAACAAGAAAACCAACTTCAAACACCAAGTGTTAACCTTACTATGCAGTAGAACTTCAAAACTCAGCTTTAGGATCTTAAATTATTAATAATAGAAGAAGGAAGATTTTCCATTTACACATTTTTTAAGCACTTTAAATTTTGATCCGAAAAATTTAAAAA
>comp142_c0
GGGGGCAGGGACGACGGTAGCCTCGCCGGCGCCGAAGTTGACTTTGGTCGAGAAGCCCCGGAGCCGGGAGTCCTCGGCGATCTGCCTCTCGGGGACGGACCAGGAGGCTCGTCGCTTGTCGACCGGCTTCATCGACGAGATCCGAACCTCCAGCCCGTTGTCGGCGGCCGTCGACGTGGACCTGCAGACCTCCGGGATGTCGATGCTGTTCCTCGTGGCCGGCTTCAGGGACCGCAGGAGCCGCTGGAACTCGTTCTCCTCCGGGTCGCTCTTGATGTTCACCGACGAGCACCAAACGCTCTTCGCGTCGTGGTTCTTCAGGATGCTCCTCAGTTTAGGATTCTCCGC
>comp144_c0
GGCCACATAAAATGTCCCTGTAAGACATAATATTGATTTTTTGTTCGTTAAATTGAACAGTGATGCACATACACCTTACTGAAAATGGAGAACTGTTGCAAAGGATACACATAGAGAAAACAATGGTCGATTCGGTCATATGACTCGTTAGTATAGTGTTACACATCCACCGCACTTCAAAGTAGCAGTGATCCCGGTAAGTTGCGATTTAATCGAAGAATGTGTCGTAATATTATCGAAAAAAAATTGTGGTAAATTGAGATAAATTTTCAATTTATTGAACGCGATTTCGTGGAGATAAAATTACGCTAAGATTGAGGGTAATCGCTCATGCTGATGGTCCTGGCGATTTTATCGCCAAAAAACGTAAAAAAATCGCAAATTAATTCCAAAATATTGCGATTTTTCCGACGAAAAATGATACGTGGGCTATTCGGTTAACGTAACTGTACTCATGAGCTAATTTCACGGTTGCCACACGATCAAACTGCGCTATCAACGTATCAAGGTCGGATGTTATGTGATTGGCTTATTATTCGATCACTTGGACCAATCTCAGCATTTGACTTCGATATATCGATAGCATGGTTTGATCGTGTGTCACTGACTTTGGTTCTACGAACTGTATCTTCGGTTCATGCAACCGAGCTTTCAAACGGAACCTAAGTCCCAAGTAACGCAAGTTGCAATGAATGCATTTGCATGGTAAACTTCATGGTGTCGGAATGTAGTGCGTGTTGTATGTTCGCAAATTAAAGGGGCTCCTCTTTATGGCATTCGGATTCGTTGTAATAAAATTGAAACAAG
>comp148_c0
GTTTTAAATATTGTTTAGTACTGTAGCTGATTGCTTAGTCAGTCTGCTGAACTTCAGTAGTGGGATGCTAAGGATACTATCCAAAACGGGCATTTTTAACTCTCCTTTGATTTCGCACTAAATCTCCAGGTATGAGGATAATCCAAGGGACCTAAAAATGGTTGGGTTTTTGCCCTAAACCCTAGGGGGAGTGAAACTCAGTGATTTTCTCTTTTTGAAATGGATTCAGTGTAAAAAACCACTATCAATTGAAAGTATAGGATTTGAGAAATAGTTGATCTTTGAACAAGTTATGGGGATTTTTAGTCATTTAATCTTGTTTTCTCTGAGTT
>comp148_c1
TTGACCCTGTAGCTTTAAAAAAAATGCTCAAAGTTACAGGGACACAATTCTCAAGAGGTAAAATAAGGGTGAATGACAAGAACTCTCCATAACTAGCTCAAAAATCAACTTTTGTTCAAGGTCTATAACTTCAGATAGACTTATTTACGCTGAATTCAGTATCAATTAAAAATTTGCCAAAACTGTAACCGCTCAAAAGTTATGGGCACTTGAAGAATTTAACTTTCATTCTCAGCTTTCCAGTTCCTTTAAACAAGAAGTTGAAAGTTGAAGCAGAAACCGGACGATTTTTAGGCCCCTCGGATAATGGCCTATCAGCCTTAGGAATTTGGCGCAATACCGTTGTGGTGCCAAAAATACCGATGTTGCATGGTGCATCTCATGTAAGATTGCAACATTTAAGTTGGAAATATTTATGGTAATTTTTCTCTCTTTTTTTTCCATGCTTTTTCAAAGCCGAAATCCAAGGTAACTCGCCCTTTTAGCAAATTATTTCTTTTCTCCTGAACTTGAGTTTCTACTTCAATTAGTCCAAGTAGTCGCTTGATGTGTAAGACATAACCTGCCCAAAAATATTGTCAAAATGCCATAGTAGGAGTAGAATTTGAG
>comp149_c0
ACCAATGAAAATAAGATTAGTTTTCTACTGACTCTCATTCATTGCATAGTGCCAAATACCAACTCTTATTCATTACATGGGTGGTGGAAATGTCATTGCTGGCGATACCCATGATTAAAATTGAAATAAAACTTGAGAAATAAAGAAATTTTGAACTTAAAACTTCGGAGGCGCAGATGTGAAGTTGGAGAAGTATAAGAAGACAATGGCCGGCTGAACTGAGCAAGATTATCGCTTGAGTATATAAAACAGATACATTTTTTCACTTACAATGGAAGTGACGATTGAAATTAAAGACAAGAATTATCAGGACTATAAAAAACAAAGATTAGCAAAGGTTGAGATGAAAAACAAGTACAGAAGGTTACTTAATTCAACTCTGGTTGAA
>comp150_c0
ATTTTTGGTTGTTGTCCTCCTCCGTGCTCTCCTTCCATCCATTGTGATGAGGATTTAGATATTCCTTCTAATCGAGATCAATCTTGTTTATTTGTACTGGGCCAACATGATGACATTCTCGGAAAGCCTCGTCGCCCAGCAACTCTTCAAGATTTTTTTGATGTTGAACCTGCCAGCCTCAATGCCCCATAAGATTCACAAAATCTGAAAGAGACCCTATGAAGAGTCTGTTCATAAATTCTTTGGAAGCCCCCTCCCCCTTCTCTATAATACATAATTCTTTGTGTCAATATCAAACTTTCCATTTATTCTTGCCGCGATGTGTGTATTTAAAAAATTAAGCTGCAATAACGAAACTGCCCTTGCAGATTTATACGTCTCGAACAGCTGAACCCTTCAAAGTCTAATAAAAATAATGAATTCCA
>comp151_c0
ACTCAAGTAGATTATGGTTTTTTATAGGGACGGGAAGTTTGAATTTAGGCATCAAAAAACGTAAACATCTTGGTTATAAGAGTTACTTTCCATAAATTGTTGCACAGATCATGTTCTATGTGAACTTTTGATTAAAACACAAATCATTACGTTTAAATTTGTAACTTGTCTAGTAGTCCATAGTGAAGACACTTAAAAGAGAAAAGTTATTTTGAACTGATGTTGATGAGAAGTGTGTTGCACTGTCTCAACACAGTTTCCTCAATGAGTACCTACTTTTGATA
>comp151_c1
GTGGAAAGTTGATTTATTTGTAATTTTCACTTTTAAAAGGAAGTCTTACAATACAACAGAATCTTTTTAATAGTTTTTACTTTATGAATTCATTCAATAACTTTGTTTCACAGAAATTCTTTCCTTTGACCATAGTGCTTGACTAAAATTTTAGAATCTATTGAGGGTGAATCCTTCTCCAATACTGTACAATGGTTAACCTAGTATACGTAAACTTTTTGTCTTAAATGTTTTTATTCATAGTTCTAGAAATGATTTATTTTTGTTTTTTTGCTGTAACTTGAAGAATGGGAGAACCTTGCACTCTCTGCCTGTCATGAATTCATTAGTCTATCAAAAGTAGGTACCTATTGAG
>comp156_c0
TGGGTTTTCAAAAGTTTTTTACCAATACCTGTTCCATCTTGGAGAACAAATGACATTTTATTAGGGAAAACAGCTAAGTCCTTCAAAGTTGCTGAATTTATCTCGTCTAATTTGACGTACAGGAACATTAATTTACTATCCTCAAGCAAAAATTCGATGATCCAGCTGTTGCATGTTATTGATTTTCCATCTTGTGCTGTTCTTCATTTGTATGGTAAAGATCTATGGATATTTTGCCCGACACAAATGAAGGGGACGATGATCTTG
>comp157_c0
AGCTCCGGACCTTTTTTCTTCCGGCATTTGTTTCGGTCAGTGCGGTTTTGTTTACGTACCACAACACGTGTCTTGTTCTGAACGTGGTTCGCCGTGCCCGGCGCTACGATGTGATTCGGAAGTGTGTGCCATCGGCCCTGATTCTATTGACCCAGTAGATTTGGATTTTATGAGCGTTGGACTCGATTTTTGATTTTTTCGCTAGGTTCGTTGTTCTCCGTGCAAAATGCCGAAAAATAGGATTCATTCACTCGCCAAACTCGCGCGGTTCATAAAGCGAGGAAAAGTTCTGTCTATGACAGACGAGTTA
>comp158_c0
AGTACGTACAAGCCAGTCATCCCGTACACAGCTAGTCCGGTGTACAGCACGCTGCCCAAGGCCGCGCAGGCGTACAGGCCGTACAAGAGGAAACCCTTCAAGTCCATACTCTACTCCCGGGAGCACCTGTACAAGAAGTACGGGAATAGTTTAGGCCCGTTCCCTTTCAAGTCCAGGCCCTCGCCCGATATCACGGCGGCCATTTTTAAGCCCAGGCCGCCGTCGCTGGCCTCGTCTGGGTACGCGACGGGAGGCTATTCCAGGGGACCTAGCAGTTCTAGCGGCTCGTATCCTAGCGG
>comp160_c0
GGCCCTCCCGCTGGCGGAACTTGAACACATCCGAGAATGTTCCCGACAAGGGTTTCAAGGGGTGTGCCGACAGTATCAATGAAAACTGTATAAATTATGCCCAAACAGTTACGAAAAGTTTCGATGTAATCATGACAGGACACCAAAACTAGACACTTTGGGGCATACATGATACTTGATCTTGAATTCAACGTTAAAGTGTGGTGTGGGGTTGGTTCTCCTGCAACCGTTTCTTCAATCTCATCGACAGGTTTAGTGGGTGTAATTGAGACTGTTTCATTGAAGCAAAGACAGGCACAGTAATGCCGATTAGCATCAATGTCAGTCAGGACGGAGACGAAAAATGTGGGCTCGATCCTTTCTG
>comp161_c0
GATGTAATGGCTTGCACACGCGACTACATGTCTAGTTTCGAGACAATCTAGTTTCACTTGACCCCCTCACGAAGGTAGTTCGTTCAACTCAACACATCCATCCTCGTCTATTAAATGACCGAAGGTTTCGTCATTTTCTTACGCGACACAGTTATGCGAAATATCCGTGTTCATCTTTTTTCCAGCCTCATGGAGACGGCCAATTTCACACTTAACATTTTTCAGGTAAAAAAGGAAAGAAATAAGAAACAAAGTCCTTAAATAAATGAACATTGATTAAAAAAAAAAAAAAAATCTGGGGG
>comp162_c0
AAGAAATTGAAACATGTGACTTTACTGTAACTTTTTACTTAATCTGGTTTTAACCAGAATTGAAAGAATTGAAAGAAAAAAATCATAATAATGCTTCAAACACGGGAGGCTTCTTTTTCAGAGATCTATTATGTAAAAGTCCTGAAGCATTTTTCCTTTAAAAATATACCAAAAGTGTTATTCTAATTAATACTTCTTGACAAATTTTTTAAGAGTTTGTGAAAAAAGCTTCACGTATTCGCTTTTACTAGGTCAAATCATCTTCATAGTGT
>comp163_c0
GCCGAGATTAAAACAAATATAAAATATGCACAAATTCAACTACTTATTTCGGATGAAGTAAATATTTAATCATTGCAGGGCTCACAAGTGTGCATTTTCTACAGCAAATACTCTTTTCTGTATTTTTTACATTATGCATCATGGAGGCAGAAACAGTACTGAATTTAGGTAGAATGCAGTTCTGCTAGCAGGACACTTGACTGTTTCGACTCTTGTGAAAAAGCGCTGGAAAAACTTCTTGCTTCTGAAGTAG
>comp164_c0
ATTCGGATCCAACCCGAGGCCGAGGATCGAAAAAAGAAAAGAAAAATTATTTTAATAATACGGTGTGTTGGTGTTTGGTTTTTTGTTTGACGTAAACAAATGTTCATCGAATTGAATTTCACGTGTACTGTGGCGTGTATTTAGGGAGAGAAAAGAGTGTACCACGAGACCAGCGGGCAAAATTCCTCGGGGGCGAGAGGATCCACGGGAAATTCGGATTCAACCCGAGGACGAGGATCGAAAAAAGAAAAAAAAAATATTTTAAAAATACGCATTTGAACTCACCCTGATATTCGCCTGGCAGTTA
>comp167_c0
GGAGTAACTCAGCTGAGTCTAGTATTTCGTCGGTCTCCTTCTTACGGTCCTTGAGGCGGAGTCGCTTGAGGACGTCCTTAATCTTGTCCAGCTTTTCTCTAGCGCGGAGACCGAGTCCCGAGGGGCGTCCCGGTGCCTCCCTCTTACTTGCGACGCCCGACGCGTAGTTCTCACCGGTCGAGAAGATGCCAACGAGCAAGCAACAGTAAACAATGCCGAATTTCATGTCGAATGAATCACTGGAACGCGCGCGGATGGCTGAAC
>comp171_c0
ATTGAGAATTGAGATAAGACAAACCAGAACCAAATCTTAGGCATAAAAGTGACATGGATGAAAGAATATCTGACAGCAAATGGAAGACAACAGGCTATGCGTCGATAAATTTTTTCCCCCTGTCATTTAGTTATCCCTCCTCATTCGGCTCACCTGCACCAGTATTCTAGGGAGGACATCTTACAATTTAACTAGCAATCCATCAACTCACTGGCACCTAAAGTTAACACTA
>comp174_c0
GTACACGTTGATTATCCATTCGACCATCTCCGCTGGAGCAGGAACAGAAGCCTCCGCGAGCTTTTGCCAACTTAAATAAGTCGCCTCCTCACCGGATAAAGTTTCCCGTATTTATAGAAATCACTTTGAATTTAATCACTCGGAATCACTTCTCTCCTTCTTTTAATATGAGGCTCGTAAAAACGGGACATAAATAACGTAGCCCGGATCGATCGGAGATAAGCCGGGAACTCGCGTGGCGGGGAGCCGAGACTGCACATACAGGGGCGCGCAACGTTGCCAGATTTACGAAAAATGTACACCTTCGATCGAGGGAAATCCGGTAATTTCATGCACGAGCTGGCGGCGCCAGGTGGGGGAGATTGTCCCGGCCCGGGTATAAATCAAAACGAAGCTCGTAAAAGTCGTTCGATTCGCGGGAAGGTTAACCGGGCCTCCGCCGGCCGGGAAAAGAGAAAAAA
>comp175_c0
ATGTTTCCAATAATGTGAGATGTGTACCTTTTTGCCCCAGAGCACTGAACAAGTCAGGAACGAACATTGAGGGTTTGCAGCCTCTTAATTTTGAATGAAGCCTTGCATTTTATTCCAACTCGTGACGAGCCTAACGGTAATTTTTCATTTTGTCACCTATTTTCTTCGCCAAGTTTTCTCTGAGCAAATGATGCTTACATGTTTGTATTTAGTTATTGTGCCTGTACTTAG
>comp177_c0
GGACATGATCACGCGGTCATAGAAAATTTTCATACCTGCCCCAGTTTCCAAGGGAATAATAACTTCTCCACATTTCAAAATTCAAACTCTGTTTGATGAAGGCCTGAGGATTTCACAAGCCAGGTACCGACTTTTGCAATTGCTAAAATAAGGAAAGTGTGGGTGGTCGGTAGTACAGTTCCTGGCATACAAGTGCAATCATTGGCTTGCATCCATTAATAAAATAATGAAGATTCCAGGTGGAGAATGGGTCCATGCAAAATACTTTTGATATGTATCATTTCGCCCAAGAAGTATTTAAAGGGACAATATACTTGTAGATATACATGACTGAATGTCGATGGCTAATGTGTGAAACCACGTATACTTCCACTGCGAT
>comp181_c0
AAGTAGAGGCAGTAGATGCCACAGTTTGTTCCATTGTCTTTACAAGAACATTTGCAAATATTTTTTTAAATAACTATCCAAAGACTTTAAATAAGTCAAACGTTGCATTAATAATTCAAAAGTTGCAGAAAGAAGAAGTGAAGCAAATGCTGAAATGCTGATCTTGTACTTGCAAATATTTTTGAAAATAACTATACGAAGACCCTAAATGAGACAACCATTACTCGCCAAAGAGCAATAAAGTTGCACATGGAAGAAGTGAAGCAAGAAGCTGAAAAAGCAAAGCTTCAAACGGATGAAAAAAAGGAAGATGCAGATGCACCGACGAATGACACAGAAAGCAAAATCAAGTCCTCAAGAGGCAAGATAAAGGATGTGAACGCAACAAAAATTGCTGAAGGATCGTGCTCACGAGTGCATCGGGGTGGGTGTTGGTCATTTTTCTTCATTTCTTCACTCCACTTCACTTTCTTCTGCTTGGGAGTATGTCTGCAATTGCTGAATATGCAGATATACCGACAAATGATGAAGAAT
>comp182_c0
AATGGTGTGACATTGTCTTTGATTGTAGGTTTCGCCAGAAGATTAAAGTACCTTGGATTTTCACTCCAGCATACAAACAGCTTAAAAAGTGGCGTTGGACTGAAAACACCTTCATATGGTAAACGACGTAACCAAGGCCAAACGAACACTTGGAAGATAGCATTTATTTCATCAACAGTCCAACTGTAGGCTTCAAAGCGCTTGAAAAACATTGTAACTAAGTCTGTGGCTGCACTTTTGATTCTATTCAACATGCTGTGATAACCTGAGTGGACATTTTGCCACCGAGAGAATATGCCACTCATGTTGGCTCCGATCACCAGTATTACTTTCAGGAGCAACTGCAATGATTTCTCATCCATTAGACCACCGCTTTGTGTTAAGA
>comp182_c1
GGCAGCCATGTTCGACGGACAACAATTCTCCGATATTTAGCAGGTTGTGAGAGTAAAGAATTGGAACTTTTTGTTGAGATGTCTTTCAAATTGTTCATGCCCTGGGTTCATAGTAACCCCGAAGTCTATCCTATGACATGTAACATAATGTCGTCGTTGAACCTGGAAAACACTATCCCACCACGTCAGCTGTTTTCATCCATCA
>comp184_c0
GGACGATCTCGGTGAAGGATACTATGATTCAAAGATTGTTATGTCCAACACTCTAAGTTGACTGCCCGAAAATGCCGTGGTTTTCTGTCAAACTATGCATTAAATTCCTTAACCGTTTTTAATACTCAGCTCAGTGGAGTTCTCAAGTGCCTGTATCACCAACCTTCACCGGAGAGAAAGTTAAGACTCATTTTCCCCAATTGCCTCACACATAAGGAAGCCACGTGAAAAACATGAATGGGCTCTTTGAACTGTGTTTGTTTTCGTTTTTGACGACTTCTCTAACCAAAATGGGTCCAGTAAATTGGTCAATCAAACTAAAAACAAAAAGAATGTTCGTTGTGAACGCC
>comp184_c1
AGAATAGTCTAATTCTCCACATATGTTTATCAAAATTTGCTTACCATGAAGATTTTTGGCTCCCGGAAAGAGAAAATTGAAATCAAGAGGCCACGTGAACATATTTCAGCGTAGTTGAATAGCACGAGTATTTGAATTTCCCGCGTCAACCTCGACGAAAGATAAGAGCGTTCCAAAAATATATGGTCCTAAAAAATACGTCTCAAGGCTTCAGGTTCCTTCCATTTGTCAGACGATTTGGTTAAACGAGCCTTACCCTATTTTTGATCATCTA
>comp185_c0
GATCCACCTCGCCGAAGTTTTTCAGATCCTGATATATTTGGGAAAAATTTAACAATCGATTCCAGCAAATCTCACTTTTTTACCCCAAAGAGCATGCTGATGGAACTTTGCCCTGATGATAAACCACTAGTGGAGAAATTGTTTTCATCGAAATTAATTCAAGAAGACGAAGGTTTAACGGATGAAAGTATGTCGAAACAATCATGGCTTGATGAACTTGAAATTGAAAACCAAAGATTAAAAATAATTTTATCAAATACAAATAAAGAGGTCGAACAGTTGAATGGCATTCTATCTGAAAATAGGAAGACTTTAGAAAATTACCAAAATTGCACTGGTGAGTTGAGAAGAGAAATTGAAACTCTAAACAAAACGCATGGGACAATGGATGACAACTGTTGCAATCAAATCAGAAGTACCTTCTCAATCGCAGATGAATTTATGTGGAAA
>comp186_c0
AGTCAGCCAATCTAAAGTTTTGCGAGAGGCCAAGTCAGAAACAATTTCAGTAATTGATCCAAAACTTCTCCAAAATCCAGTGATTCAAATTTGCAAGTCTACTCAGCCTAATAGGATAAGTGATGATAAGTCACTCGACATAGGTAAATTTATCAAAAAGTCCAAATCTCATCAAGACCAGGGGAATACTACTGGTGTATCACAAGAAAAATCAGAGGAGAACAGTCAGCTTTCTGAGCAATTGAAAAGCAGCCCTAAGAGATCTAATCCTAAAACTAGGTTAATGCCGAAAGTTAAATTAAGCCCCAAAAAGAGCGGCAGAAAGAAAAACATCAAGATTTCTCCTGTGAAAATATCTCCTAG
>comp186_c1
AAAATTTTCTCTTTCTATTTTCTTTTCTTTTGCTGACAATAATCTACTTGGAACGCTCGAGCTTGAAGGTTTAGGAGGTACCTTCACTGGAGAGATCTTCATCTTTTTCTTTTGGCCGCGTTTTTTTGGGATTACTTTGGCTTTTGACATTGTGCTGGTTTTAGGATTAGATTTTTCAGGGCTGGTTTTAGGATTAGACTTTTTAGGGCTAGTTTTAGG
>comp188_c0
GTTAAATGTAATATGTATATTTTGGCACATTTTTTGTTTGTCTCTTCAGACATTGATTTTCCTTAGGAGTTATTTTCTCAGTCAATGGATAAAATCGATTAGGAGGACATTTTTTCAAGAAGAATCCCTAATTTGTTGTCTCCCACAAGAATCTGCTGGAGTCTCATTGAGCACTACAGAGAATAAATTTTCAATGATACACAAATTGCAGATCACAAATGAGGAAAATAATTTATGGCAGTTACAACATAAATCAATCCTACTTGGGTTCAACTACTTTGGCAGGGTGAGATATCTAGAATTAGAGATTATGTCTGAATGTCCATCTTCAGCACATTGTTGCCATTAATGAATGATTACTTTCATT
>comp189_c0
TCTCATTCTTATTGGTGATCATAAACAACTGCGACCGAAAGTTAGTTACGAGCTAAGTGTCGAAAGAGGCCTAGGTTACGATTTAAACCGATCATTGTTTGAAAGACTCATTTTGAAAGGGTTTCCACACCATACTTTGTATGCTCAACATCGTATGAGACCGGAAATCTCAGCTTTTGTTAGAGAAATGACGTATCCAGAACTGAAAGATGCGCAAGATACTGAGGGAAGGCCAAACCTTCGTGGG
>comp190_c0
GGGAATAGTAAGACGGCGGAGAAATCGGGTGCCGCTAGCGCGGCTGCAACCGAGAGCAACCCGACGAGCCCGAATAGTTCGAATAATTGTTGTAAATCGCCTAATTTGAAGTCGGGTCACGCCAAGACCCACGCAATTGTAATTAATTTAGATGATAAGAATAGGTTCACGGAGGAGGTCACCGTATGACTTTGGTTTTTCCTTTATGCGGGGAAGCCCTTCGCTAGGCAAATGCGGGATGAGACGTTGTTTCGGTCGAATTTTTGCAAGTGGTTTAGATTTTTTGACGTATTGGCAACCTTCGTTACGAAAACAAAAATTAATTTTGGGTGCTGTGGTACGTTTACAACATTTGAGTCTAAATCTTGGAAGCAATGACGGTTTCGTCAACAATTTTGGATGCACGAGGAGAAAAATAA
>comp192_c0
GCGGCAGAAGAAATTGGAAAAGTTTGTGTGAATGAATGTCTGAGTCTCAATTTTCTTCAACCTATTCTACTGAGCCTTAAGGGCAAAGCTGAAATTTTTCACGACAAGTTGTGCTTGTTACAACTATCTCTTTCCACCGAGTATCTCACAAATAGCAGCCCTTTTCCTTTCCTTCTCATCATGGCTTAAAAGAATTGATCAATTGATCCTTAGATTGATAGGTAATATAAAAAGACCAGTCACTCTTCTTTGCAGGACGACAATGAAACAGACGCCGAAAGGAGAGATCAACTGTCTAGATGTTTCGATTATTATTGATATGTATAAGTCCTATTTGGTTGTTATTTTACCAGGAGATGAATAATTGAGAACGAATTGCAGGTCAAGGAGTACGGCCTTCAGAAATATGAGTGTATTTCGCACGATGCTCCCAAATTTGCAAAGTCTCG
>comp193_c0
TGATGATCCTCCATTTTTACCTGTTGGTACTGAAGTCAGTGCCAAATACCGAGGAGCATTTTGCGAAGCCAAAATATCCAAAGTCGTCAGGAGCGTCAAATACAAGGTGGTTGGTAAATCAGGAACAGGAGCCACTTTTGTCCCTGAAGAAAGGATCCGAGGGAACATCAGGTTGGGAGGTTTTGTTGAAGTGAAGAATGATAAAAGTCAGTACATTGAATGCTCTATCGTGAAGATCAAAGATTTGAGCCAGTACACAGTTGTGTTCAATGATGGAGACATAGCAACCCTTAGAAGAACGGCACTATGTCTGAAGTCAGGGCGGCATTTTGCGGAGAGTGAAACTTTGGACCAGCTCCCTCTGACTCATCCAGAGCACTTCAGTACGCCCGTCATCAGCTCCAGCAGTG
>comp196_c0
GTGACGGACGCAGCTTGGCAACGCCTTGCAGGAGCAACTATTCCTACTCTACGGATGTCTAGGTTGCATAAGCAGATTTGATGAAGGCGTTCTAACTTTGGCTTATGTGCCGCGCAGGCGAGACGCCTCGTTAGACGCTGCTTTCCGTGTAATGTTTCCTCTTGCTCTATGAAAACACATAGGCACTGCTGCCAAATGATAGATTCACCAAAACCTGTTTAATACGTACTTTGGATGCGTAAGTATTGAAAAT
>comp197_c0
AATTAATGCAAATTCTACCTTTCAGCAAGCAAAAATATCAGGAAATGGAATACATCAGCTGTAAAGGTACATCATTATGAAATGCAGAATTTATGTGAACTTGCTCTGTCAGTAAGGATAATAAACAGAAGAAATTGAAATATCTTAATTTAAAAATATTTATGAAACATAGTATGTGGGTGCACTTATTTTCAGCATCCAAGAAAAAAAAAACCAATGAGAAATCAGCGTACTTCTCATGAAAAAAAAAAAAAAAAAAA
>comp198_c0
CAATGCATGACTCACTTGCCTACACTTACAGAATTACTGACATTACAAGTTGTTTTCCATAATACTGACCTGTTATTATAATTTCATTGGCTAAGTGAATATTTCAACAAAATTTTACAAGAGCAAATTTTTGTTTTGAATTTGATCATAGGTATGCAGAAAGTTCTTGGCGATCCCATTTTTTGAATTGACCGTTTTCTTTTTAAAAGACCCCTACTTTCCTCAAAATTTCAAAGTGATGACCTGCTTGAGGCTCTGTACATACGAGTTGCTACAATTTTGCAAAAAAAGTTCTATTTTTACCAACTTGAGG
>comp198_c1
AGGCAAGTGAGTCATGCATTGAAATTTTTTTGGCAGGGAATTATATTTTTTCAAGCTGCATTTGGTGCCAAATTCTTGAGAAGTCCAAGTTTGATGTCAAACCTTGAATGTATACCTAATCAAATTTTTGTGTTCCGTAATCTGTATCAAATTTTTATGTAGAATACAATGGACGCATTAGGACTTTCCAATTTCAACGAACAAGTCGAGTAACGACGGTTTTCATCTCTGTTAATTCATACCTCCTACTCACATAGAGAGAGTCTACGTTTAAGAGTCTACTTGAATCAAATTGAGAACTGAACTGATTTCATTATACCCTACAACGGAATCATTTTCCTGTGAACTAACTTTCCTTTGACAAGGTCTTCATTAATAATGGTTTTCTTGTTAGCTGCAAGTTTGAATTCACTGTTTATACTTCAAACTAGGTATGAATGTTTACTTCTCATCCATGAGTTAAATTAGGAAGTTTTTTATATACTCAACGCTTT
>comp199_c0
GCTGCCAAACTGCAAGTTAAATTTTTCCTTTTGAGGAAATTTAATTCAATAAAAAACGAGTGGTGAATACCAACGTTGCAATCGGAAGAATGCATTTTCCCAGTGTCTCCATTGTTTACTGCGCTAAATTCAACGCAAACCGTACCAAAATCAACATAAAATTTTCGATTGTTTGTTTTTCACTAACCAAAAGTAACAGAAGTAACACATATTATTAGTATAAGTTGCGGAGATTCAACGCGCTAAGTCATTACAAACTCACGATTAGGGGCATTATGTGTAAAATTATACTCCTGGCTTTTTGTTGACGGATTTCTCG
>comp200_c0
ATCCTGCCTTGCTTCCGAAGACAAAAGTAACCGAGTTGTACAGTACAAATAATGCCAGATCTATCTCGCTCTCTGATTGCTTCACTAATAAGAGTTTTAGACCTTCCATGATGAGCCTCGTAGACCCTAATTCACGGAGTCTAATCTTCTTAACCATGAACATTCCCTGATTTTTTCCTTATTTTAAGGAGCTCATTCCCG
>comp203_c0
GCCAATACAACAGGAAATGAAACTGGAAAGAAACAAAAACAATTATCAAAAAATGGATGATGTAACAATTTAAAGGTAGATAGTGAATAGTAAATAATGGTGTGGGGAAGTCTAGGAGGTTCATCTATTTTTCTAATGAAAGGCACCAGATGAAAAATTTCAGCGGAGGATGGATGGCAATAATGTGAGATTTCGGGAACCATGTTTAAAAGAGAAGTAGTTTGAGGGTCACTAGAATGATCTACCGTATGGTAGATCATGTATGGAAGGG
>comp203_c1
ATGGTAGATCATGTATGGAAGGGACAACATGTTTCTAGAAAAGGTCATGAATACTTAAAGTCAACCAAAATGAGAATAAGTAAAGGTGGTAGTAGAAAATTTGTGGTATTTAGTGATTGGGGAACTAGATTTGATCTTTAATTTGTTAAAATGTAGTTGTGATAACAATGCTTGTTTTCTAATGTAATTGAATCGAACCTCAGCTACTCTAACAATAGTTCGTATCAACA
>comp204_c0
GGATTCCGAGCTCATTTGTTTTGTTCACTGTATGTGGTTAGACATTGACGATGAGAACATCAGGTACGACCGATCTTTATTTCACCATTATCCTTTCCAGCCAATATTTTTCAGTTGTAATGTTCAAAATGAGACAATGGGCCTCTGGAGGAGGTATAAATTAAAGCACCATGCAAAATGTTTTCTCGTCAAATTTTCAAAAAGAAAACGATTCTTATGACAGGAAATCTGGAAATCAACTCCTAAACAAG
>comp205_c0
GAAATATTGAAAATTTCCGTGAAAAAATTAACTAAATTTCACAAAGTCGCAAAAAATATGAAAAATATAAAACATATTTTCAGAGACTGGGTATGAGACACGCACTAGAAAAACACCAAAAGGCAAAAATCAATCGCCTCTCTCTTAATTTCGCATTTAATTTCGAAAAATATTTTTCACATGTTTCTGAAATTCCATGAAATATTTCACGTGAGATTTCAAGATTTTATTTTTCATG
>comp207_c0
GGTGAAGAACAAATAGTTTAACCGTAGCCTGGTGGGAATAGTGAATGAATAAATAGTTATACAAATATTAGATCACAACTTGGATCGTTTCAAGTAAGGATGGAATGAAATAAAAAAGGGGAGGAGCGAGTGATAGATAGAGCAGCTTGAATGAACCCTTAGAAAAGACACGAATAAAGATTCACTGCTATGTTTCCTCGTAAAACTTTAAAACGAAACAGGCTACGCGTTTGACAATTTTTAAAAGCAATTGAAAAGTGAT
>comp209_c0
GAACAAGTTGGAGTATCAAAAATGAAACAGATCCATACCCTAGACATATCAGACATGTGGATATTTGTTGAGTTACAAGGTCAATTTAGTAATCTTATAATTGGTGCAATTTATATAAATTCATCCCGGGACAGTTATGTGAGTGTCGAACTATTAGAAGCAACTATGAACGATATAATGGAACGATCCCCAGACTCTCACATCATTGCCCTTGGAGATTTCAATGCCTGGGTAGGTAACCTAAATCAGTTAAATTATACTGATGAGGAACTTCTTGCTGGAACTAAATTAACTGTGAATAGAGAG
>comp209_c1
TAAATTAACTGTGAATAGAGAGACAACAGATGGAAAAATAAATAAGCGAGGAAAGCTAATTACAGCAACTATGGAATCAGCAAACATGCTGTTGATGAATGGTAGAACGATCTCAGATTCCCCTGCTCAGTATACATTTGTAGGTAACCCAGGAAAAAGTATTATTGACCTGGCGTGGATTAGTGTAAAATCTGCAGAATTTATAAATGACTTTAAAGTGATTCCTAACTTCCCTGTATCAGATCATTTCCCATGCAGCCTAACATTGATGTCAAACCTAGTTTCACTTGCAGA
>comp211_c0
GTTGTCAACGGCTGCTGTTTCTGAGGATGAAGGATGACATAATATGTGATCACAAATAAAATTTTAGGCTTTGAGAATATTTTGGCCTTTAACAATTTTCTATTACTCTGCTGATGGTTATGGATCAAAATACGTTATTACCTCCGTCAGCGTTCTAACCAAAGGATAATTTCAACTAGTAGATTTTCCAATAAACTTCAACTATAATTCCATTTTCCTTGCCCAAAAATGCCATTTCAAGGATCTTCCGGCATAGTGGAATTGAGGTCCCTGGCTTGCAAGTCGTGGAAAACAACAATGTCGAAAGTTGGTGGAGAACTGAGGCCTAAT
>comp212_c0
GCCAATTGAGCAAGTCCCGCAAGATCGTCCAAGACGGTGTTTTCCAAGCTGAACTCATCGAATTCTTCACTCGTGAGCTCTCAGAGGAAGGTTTCTCTGGCTGTGAAGTCCGTGTTACTCACGCTCGCACTGAGATCATCATCCGTGCTACTCACACTCAAGAAGTTCTCGGTGAAAAGGGTCGTAGAATCCGTGAATTAACCGCTCTCGTTCAAAAGAGATTCAAGTTCCCAGAGAACTCACTCGAATTGTACGCTGAGAAAGTACAAAACAGAGGATTATCAGCCGTCGCTCAATGTGAATCTTTGAGATACAAGCTCCTTGGTGGTTTGGCCGTCCGTCGTGCTTGTTACGGTGTCGTCAGATTCATCATGGAATCAGGTGCAAAGGGTTGTGAAGTTGTCGTCTCAGGTAAATTGAGAGCAGCTAGAGCTAAGGCTATGAAATTCACTGACGGTTTCATGATCCACTCCGGTCAACCAGTTAGAGACTTCGTTGACTTTGCT
>comp214_c0
ATATGTGAATCATTTGTTTTTTTGTGCAACACGGTTTTCGCTTGTGGGCAGTTCTTGCAGCCACCTCTTCAATTATGAAAGTCAAGCAGCTTGAGTTCTCAATGATAGTAAGAGATGAAATAATTCACATGCTTACTCATGCTTCTTTGAAATTTCGAAGCTCTATTTGATAGAAGGGCACAGAACTTTTTACTTGCTCCCTCCAACTAAAGTATAGATTCAAAATCCAAAAGAATGCGGCATTTGAACAAAGATTTCAGCAAAATCACTTAATCAAAGGATGAGAATACCTCCCAAGGAGAGA
>comp215_c0
TGGTGCGCCGAGCTCGGACCTGCCATACCTGGGTACAGCCTGTAGGCGAGGGGTTTCTGGAGGGTGGTGACGGCGGCAGCGGTGGCGGCGGCGGTAGCAGCGACAGCCGCCTGGCGGTAGTAGAGATCGGCGGCGGTGGGGGCGGCTCCGGTGCCCCCGACGGCTCCTACGCCGCCCACGCCCGGGTAGGGCCAGCACCCGTAGGGCGGGCCTCCGTACAGCCGTTGGAACGCCGCGTAGTTGCCCGCCTCGGCCAGGAGCTCCAATCCTACCGCTGTTTGACGCTTCCACTTCGTCCTTCTATTTTGGTACCACGTCTTGACTTGTGTATCCGATAAGTTCAGTTTGGCAGCTAGTTCCATTCTATCTTGCACACTTAAATATTTTTGTCGCTCGAAGCTTTTTTCTAAGGTTTGTAGCTGGTGGTCGGTGAAAGCGGTCCGTGCTTTTCGTTGTTTTTTGCTAAGACTCGAACTTGAGTGATTTGACCTGATCCCATCGTCATCTTTGTGTCCGTTGGAGCAGACAGAGGAGGTTTCGCCGGGGAGTCCGGAATCCGTGCCGGATTCGTGGTCGTCGCTGAGCTCGGAGTCGGTGCGG
>comp216_c0
AACATAATACGGTGTCCGAAAATAATGAAGACCAGTATTTGAAATTTAAGGTAGTTGACAGGGGCAAATTCCTCGTCCTCGCAGGGCTTTTGGAGCCTGTTCAAATTTTTCACCACCGAGAACGACTTTAGAAAAGTCCGGAAAATACTCTTGGACTTGCTTTTCTGGAAGATTAAAATATCCAACAAAGTGCTGATGATCACGAGCGTAACGGCTCCCATACAAATTGACACAGTAACGGCAAAACCGAGTTGGTCAGGGTATTCGGGATCCTTTACGGAGCAATCTTGAGATCGAACAGTAAGCTGAAAGTTGAGCTTGTGGAAAGCGGCCACTTGGTTGATTGTCTCTTGGAGCGACATCTGCAGATCCTCGGCTGAACATGACTTGGGAAGACAAACAGCAAATTCGAACTCGCTTCTGTTGTCCCGCGCTGGGTCTGTGTGCGGCTTCGCATCCAGCCAAACGGTCTTCATGGGATCAGGTTGAT
>comp216_c1
GTGAGGTTGATGTGGATTTTGGAGTCGGAAAATCGTGGGTCCCTGCTGTTCCGAGATTTCCAGAGTGTTTGATGCGTCGGACATAGCACCGGACGGAATTCTGGAGACTGATAATTTGAATTCAGGACATTTCGACGAGTGTTTGGCCATCGACGTGGAATCCCTGGACATGAAAGGGCAGTATTGCTTGGTTAAAGTTGAATACAGCCCTTACGAAGAAATAAGTCTGGATTTCTGGACACCTGACCGAGAGACAAACTACGATCAACCT
>comp219_c0
GGCTGTCGGGTCTGAGGAAAAGCAGTATAATCATCATGGTGTAGTAAGGCGTCCAGAAAATTATGAAGACTAGAATAATAACCGTGGCCATCCAAAATGATTTCATCTTCGCTCGCTCCAAGAACTGCCTCCTATTCTCGTTTCCTACGACTAGGTCCCCATTAGGCACGGTGATATTTCTGCTACTCCTTGCAATAATCATGATTGTATT
>comp221_c0
GGCGTCCTTCCTTAGCACGGCAGTATAGACATACCGTAAGTTCGAGGCTCAATGGCCGAAAATTCCGGGTGCTGGAACCATAGCTTCGATTGCTCCGGTTGCTAAGCCCGGAACTTTCGGTCCCTGAGCCCGGAATGTTCGGCCCCTGAGCCCGGAATGTGGACGGTACGTCTATATAGCCTGTAAACGGCTTCCACGGTCGGAGCTTTTTTTTCAGTGTACGTATTCTGCATGTGCGCCAGAGAGACGCAACTTCCTGACACGAATTCGGGAGTGACTTGAGATTTCCCGCGA
>comp222_c0
GTCCATGGTGTTATGGATGAAGTGTCGGTGCAAAAAGTGACTAATAATTACTCACCTTTAATTTAACTTTTATCTTTGTTATGTATTTAATTACATATTCTTTATCCGCGTCATAATGCTAAGGTTTCTTAGTAAGAAGCGAGGATCAACCAACGAAAGGACTGCTTTCTACAATCAAAATGGATCTCAGAGGATTGTTCCTCCAAACAAACACTCTATGCTTTTATGCAATGTTATATTACTGGATGGAGGAGTGCTTCCCGTAGAACTTTCGAAAAAAGCGTTGGGTGAAGACCTTTACA
>comp222_c1
CTACTATTTTTAATTCTAATTCTTCAGTCTGGTTTGGAACAAATCTAAACTCGGAAATAAATGCTGGCGTATGGAGTTCTTCGTCGTAATCTCCTAGTTCTGACTGCAACGCTAGAGCAGCTAACTCAATGGCCGTTTGCTCCGGACACTCCAGACGTCCTTCTAAAATATCTAACTTCAGTTGCAAGAAGAACTGATATCGTGTCACTTCCTCTCGTAAACTGTTTGGTTCTGACGAGTAAAATTTCACGCGTAGACGCAATGTATACGGAGGACCGATTTTGACTTGTTTCTTAATTGGTTTTATTGGATCCAGCCAGTGCTGTACAGAATTTGTATCTGTAAACTGAAGTCCGAAATACTCTTTCTCGAGCAAGTCGAGTGCATAGAG
>comp223_c0
TGCCACGTCTGTGACGACACGGTCCCGAAGAAACGGCACCCGGCCAAGTATCTCACCGATCTCAACAACCCCAACAACATCACCTGCTGGCGCTCCGAGCCCATGGTCCACCAGAGCGACGTTAACGCTCCTCCCGATAATGTCACTCTTACCCTCTCACTCGGGAAGAAGTACGAGCTCACCTACGTGTCCCTCCAGTTCTGCCCGCGATCCATCAAGCCGGACTCGCTGGCCATCTACAAGTCGATGGACTACGGGAAGACCTGGCAGCCGTTCCAGTTCTACTCGAGCCAGTGCAAGCGCGTCTACGGCCGCGTCAACCGCGCCACCATCACCCGCTCGAACGAGCAAGAGGCGCTCTGCTCCGACTCGCACCGTCTGTCCGGCGACGTAAGCGACGGGCCGACCGGCTCTCGGATCGCCTTCAGCACCCTCGAGGGCCGCCCCAGCGCCGCCGACTTCGACAACTCCCCGGTGCTCCAGGACTGGGTCACGG
>comp225_c0
GAAGAAATCAATTTTTGCATACAATTAACACGTTCACATCGTGGAAATATTTTATCTTCTCATTTTAGGCTACTATTTATTATAAAAATATAATTTTGTCGTTCATAAGTCCGCTCATGCTTATTAAATATGTACTCGTTGAAAAAAATTCTGATTTCACTTGCAACCATTCAATATTGTTTTTCATACTGCCCGTTACAAAATCG
>comp226_c0
GCACTGATAAGTCGTGGTTTAGGAAGAACCATGACTAACTGTTTCATTTTCATTAAGATCTTACGAGTACAACAGGATCAAATCGCAATTTAGGAATGAAAGAAAGCTTGATGAAATACAAGGTGTTTCAGAAAAAACGACCCACCTTAAGTACCTCGAAAACGAGTTTGGATTTCAGAAAACGCTGTAACCTGTCAGTACCAGACAACCGCTCCAAGAGAGCA
>comp227_c0
TGCGTCTCATTTCCATTCCTTCGATGAAGATGCTGTGTTTCTAAGTGCCAACTTCTTCCCATTCATGTTTTATAGTCCTTTTGTTTCGTTTTGTTTTAAACTCTTACATGCATGGTAGCAATCAAAAAATAAAACTTGTAAAAAGAGCTGTGATATTGCATGTCAGGAAGACATTTCAGTAAATAGGTATGGAAAGATATTTTTGATTGAACGCCTGAAGTAGGGAAATGAACTTCTCATTTCAACGTATTTTAAACTAGGGACCTATTTCCTTTAGTTGGCAAATAAACTGGATACCTTGTTTAAAATCAAATATTGCTGTAGAGTTGAGAAAAATTTGTCCCTTCATCTTCCGACCTTCTTGCG
>comp227_c1
CGAGCACTCAACAGTGACTTAGATGATTATTTCTTCATTTTTATATATGTACTTCAACCAATCGAGTTTAGCCAATAAGACTCTTTGCGTAGTCATTTTTAATGCTTCACACACTTCCATTGTAACAGTACAAAATATCAGTGGAAATGAATGATCACCCTGCGGTTTAACAACAGCTGAATAGAGAAAACATTAATTTTAAACTACTACATGGAAAGTTTGTCTTTAAACCAGAATGTTTGCCAATTAAGGGAATAAATTATGATTTGGTATGGTACATACTTTTTTTCTTGGTTGAATCATTTTAGCTTTG
>comp228_c0
TGCGGCCATTGCCGAGCAATTGTCCGAAGTGACAGGATCAGCCGAGAAATTGGATGCAGCTCTTTGTGGCTCGCAATCCGAAGTCAAAAAAATCCTCGAAGGCATCTTTTCATCCGTTCCATCATCTGAGGAATGGTTTTCTAGTCTACCCAAGCCGAAATCCGAGGATGGACACGAGAACCGATCCGACGAGGACTTCCTGACGGCATCGGAGAGCACCCCCGGG
>comp229_c0
GCGAATATTGGGACAAAGTTGCAGGTGCAGTCTTGTCTAAAGGTTGGAATCTCAATGAACTTTGAATCTTGTGCGAATATTGCATGAACATTTCTACAATACTGACGCCGTAATATCTTGCATCTCCGCGGAAGAAAATTCATGGCGCCGTATTGGTCGCACTGCTTAAGGAGGGCATACGGAACGTTGGAGTGCCGATAGACTTAGTAAAATCAGCTACTTCCTTGACTGCTTTCATTGGCTTGAGCTTTTAAATTGGATGCTTACTGAATGGGTACTGCCCAGGCGAAACGAGAACCA
>comp230_c0
ATGATAGAAACTACATCTTTATAGTTAGCTCTAAAAGAAATTGGAAGAGTCATCAATATATTTCGTTTCTCAGGCCAATACACAAAAATCTGAAAGTATGCAGAAAGAGTGGGTAAATGTTTAGCAAATATTCGAGAAACTTTACTAATGCTGAAACCTAGGTCATCTGCGATAAAAAAAAAAGATTCATCAGTTCGAATTTTGCGGAGAACAATGTAAGACTCGATTTTACTAATGTTTGCTATTTGTTCTATATGTGTCAAAAGCTCTAAATTCTCAGGGTGTAAA
>comp231_c0
AAAGATTTGACCCATGTCTTTGAGCAGGATCTAGTTTGGGGAGTGATTAGGGAAATTGGCTTGATTACATTGAATAGGTGATTGGGAAAGAGAGTTAGGTCTATTTGAAGTATTATTGTAGGTGTTTGACCTGTTGGGTTGAGGGGGAGTTCTATCTCTAGAGGTATTTTTAAAATTTGGGTTTCTTGAAGGTGATCGGTTGGGAAATGGTTGTTGAGCA
>comp232_c0
GTTCCACTGTGTTTTGCGTACATTTTTGACGAGAAAACTCATTTCGAGGCCCTGAAATTATTCCCCCTCCTGGTGATCTATTCTTATTCATTGACTCTCGGATGAATACCCTGTTTCTACAACTATTAGTCTTAGTCGTGACGTCGCCACAAGAATTCTCGCCTATGAAATTGGGTCCTAATAACAAAAATGGCATAACCTCTCCCAATTTTATCATGAGCCAATATATAGTGGTCACCCGTGACGTAGCACTATTAGCGTCTACAATCTCCGGTCTATCTTGACACAACCGTGAGTGCATCACATGCATCCTCTGATGTGCTTTTTCATATCAGCTCCTTTTGTTGCTCTGCGAGTCGATTTGCCATTCTATCAATTATTTTATAAGAGTTCCAGCCGGTCCTCTGTTCTTCGGTCACA
>comp234_c0
GACATTGCCCCCCCCCCTCCCGCTCCTTCGATTGGTCCGAATGTTCAGTATGTTATTCTCCGATATCAGATATGTAAATATTGAAATTTGTATGACCGGGAAATTGTTTTACCTTTCGTTGCAACGATGCCAAATTTTAAACTTAAAAAAAAATACCCCCGTCATAAAAATGTCAATATTTTCGTATATCATATCGGAGACCAATCTAAGAAGGGGGG
>comp235_c0
GGCCGATTCAGTACTCCAAGAGCAACCACCGTTACGACGTAGGAAACTTGAACACTTGATAAACGAATTTGTCCACAAAAGGACGGTCACGCGTCGGCTGATCCACAATGGTGTTTCAAGTCCTCGTTCTTTTGAGTGGCTCTGTGAAATGCGATTTTACTTTGATCCACGCCAGAACGAAGTTTTGCGGCAATTAACAATTCACATGGCAAATGCCAAATTCTACTATGGATTTGAATATTTGGGTGTCCAGG
>comp237_c0
GCATCAGAATTATACGTGAATTAAATGATGATAACGTCAATAGTTTAGAGAAGGTGCTCTGTGGAGCACTGAATTTATTTTTAGACGACAAAAGTCTCAAAACATGAAACTCAGTAATTTCTGTTTTCGAGACAGCTGCAGAACTGCATCGTTAAGAGGGCTTTTCATTCGTTGCTTTATGCTAGTTGAAAAAAATTTAGATTTTCTTCGAACGAGTCTTG
>comp238_c0
ACGGTCACCACTCCTAAAGATACTATTTTAGATAAATCGTTATTAATTTTCTTTTTGTAGGTACGTTGTATATTTTATAAATCACGTTCAATTGTATTAAACCATTAACCGTTAATTTTTCCAAATTAACGTAAGAAAATTTGATACAAATAATTGAGTATCTATGAAAATACAGCCCTCCATTATCAAGTGATCAACGTGTTTTTATATTTTCAGTATTGCACACCATAAAATATGGTATTTGTTTTTAAAATGTAACTGTCCATCGTGCTGATTTTGAAAATCGATAGACAATAAAGGAAACAAAGATAAAATGGAATGATCCTATCGCTTTAAACGGGTGGTTATCATAGGCCAAGGAGGAAAACGATGAACCAACTATAGGGTCTCTGGGTAGCCGTTAGTTTATTCCTTACCCACCTCATCAATTGCATTTTCCCCTTCCACCATTAAGATAGCTCCATTTCCCTTTTGTCTATAGCTTTGTTTATCAA
>comp238_c1
TGGGCGTCGCTAAAGTGTCACACTCGCGATAAGAAAGGAATACGACGAAGTGATCGAGATGTGGAGTGGCTGACTGAGTGGTGAGCCGAGAGTCGAGACTCTAAAGTAACATTATTTACTATTGCATAATGCGAATTTATGTCCGAGTACGCCTCCTACCTCTATAACACCGACGGTGCACTCATTAAGATCAACGACTCGCTCGACACGCCATTCATTTGGCAACAAAGCCCGATATTGCATCAATCCTTCCGTAAAGCTCTACAGGGCCCTTCATAAATCCCGTTAAGCACCCCACGAAATTAAAGTTACCCGCGGTTGGACACCAAGCACCAAAACATGCATGCGGAGCCCATGAATGAAATTGATAAACAAAGCTATAG
>comp239_c0
TCATTCCTCAAATGGAACAATGTTTTGTTTGAAAGTCATGAATAAAATCTTAGAGCATTCGGTTCACAAGATACTTACATGATTTATCTGAATAAAAAATTAAGGAGATAGAGAAATTTTAGGGAATACTTTCAACTACTTACTTAGATTTGTTGCAGTCCAGAGATGGAAAATTTCATGAAATGTATTCGAATGAAATTTCACGAAAT
>comp240_c0
TACCATCTTTAGAGAGTACATACCCAACAAATTCTAGTGATGGTAGAATGAATTCGCTTTTTGGAAAATTGAATGTCAGGTTGACTTCTTCAGCGCGTTCTAGAGTACGGTCAAGATGTGAAATATGGAGCTCAAAAGTCTCAGAGACCAATCCCAGGTCATCAACATATTTTAAAAGCCAATGGAAAGATGGGCCAAATACATAATACATAGCCTTGAGGAAGGCTTGCATACTAACACATAAACCAAATGGGACTCGGATCCATGTGTAGTTCTTTCCTTCAAAAGTGAAAGCTACATAATCCCAAGAATCAGGGTGTAATTCTACTTGTAAAAACGAAGAGACACAATCAAGTTTTGACATAAAAGCTGGTTTCGGGAAACGGTACAAGAGATTGTCGATGGCTTCAGGGGTTTCAGCATCGGAAATTAAACGCTTATTCAAAGTTCGAG
>comp243_c0
GTTAATTAAAGCTGAGAGAACATTCTGCGGCTTTTGATAAAATATTTTTTGCGAATTAAATCTTTGTAAAGAAGTAATTAACGTTTAAATCAACTGGAAACAGCCGAAAATTTTGAAGTACCCACCTCTTTTAATTTTACATTAATGCCACACACTGTCGTCTTTTAAACCAAAGCATTTCCAAAAAGTAGATGCCCATGCTAAAATTTAAAAGTAAAAAAAAATGGATCATCATTTTATCTCTGTAATGATTCTTTTAAAAACCGTCCAACTTTTTACTTTATCGAACCTTTTTGCG
>comp243_c1
GGAGCATAAAGATGCCTATTTACATAGTGTTAGAAATTTTTAATATTTTAATTTTTGACAGCATTGTCGCTTGTGTTCAGGCTTTGAGATTTGTGCTGTAACTTTTGAACAAATTTATGCGCCCCACTCAAAAGTGAACCTCATATTTTTGAAAGCTGACTCCCTTTCTAGTACATGTTACCTACCTAATCATTAATAGCTCAAATCACCTGCTCACGGCCGGAAACGGGAGAGGTCGTACGTTGAGCCACCTCTCTGTGGCCATGTCATTCTTCTGTTTTTAAAGATAGAGCCATCATACAGTCTAGTTAATTAAAGCTGAGAGA
>comp244_c0
CTTTTTCCTCGCAATTCGTTATTTCTTCTCCTTCTCGAGCAACCAAGTTTCCGTAGTCAGACTTCCCACCGAAATTGACCGGTCGTTCCGGGTTTTCATTACTTCATTCATTAGCAACGAAGGCGAAAGGCCCGTTGCCAGTCGATGCTCTTCGATTTTCTTTTTTTTATATATTTTGTCTTGTCCATTTCAGGTCGAAACTTTCGGCAAGGCACTCCAAGATGTTCCGACATAGGTTACCTATCACTACCTAACACAGCCTCTCTTAGTTTTTAGTTTTTTTAGTTTTAGTTTTAGTTTTTAGTTTAAGGC
>comp247_c0
TGCAGAATTATTATCCAACATTTCCCCTGTAGTGCTACCTTTAAACTTATTTTTTGGTTTATAATCAACGAGAACTTAAGTTATGACTGTGTGGAAATAAGGACTTGTGTATCCATTCTGACTCCAGTGACTTTTATACAGTTCTGGCATAAGGCCCAAGAAAACACCTATCCTAGTTTGACAGACTCAGGTCCTGCACACCTGAATCCTGCTTTTTTTGTGTGCCATTTTTTATCCTTTATCATCACACCTTTGTCACAAATAAGGTCATAAAAACATTCAAATAAGTATCACTTTCG
>comp247_c1
TAATTCTGCACTTTTCTTGTGAGGGTAGTCAAATTTTTAATTTAAATTTTTTCGCTAAATTTCTTTTCAGTTCTCTAAAACAGGAACCAGGAAGTTCCAGTTCCACATTGAACAATATATAAAAAAGTTTGTCACCTGCATTTGCACGGATTTGACAGTTTCAGTTTTGTAATTAGGTTCAAGAGGGCCTTTAAAGCATGAGGATATTGAATGCCTTTTGACATATTGGGGAAGTCG
>comp248_c0
GACACTCATGATACTTAGGCCGAAAGGTGGCAGTTTAAACTCTCTTGCAATTTTGTTAAACATAGTCGCCCTATATCTTCAGGCATTTTTGAGTCAAAGAACAAGCTTCCGGATGCCTTCGCCAGAAATCTGCTGTCTGGTTTTTCAGCTTAACTCACGACAACACTCTCAACCTTGCTCACCTCTCACTTTGTTTCCCTCGGAAAAACTTTTCCAATTCTGAAAATAGATGAAAATTTGAGGATGTCAGGTCTAGGCTGTATGAAGGATGACTGAACACAATCCACTCAAAGCTATGAGGGAGCCATTCATAGTTGAAGTTACGATCTTGGGGGGAGGGTCAAGGGGTGC
>comp248_c1
GGTAGCATTAGTCCAAAACTGCTCAGCAAGGACTCAGTATTTCAACTCCAAGTAGCAGTGATTTAAATTTGTAGTATTGAAATTATGAATTATCATATTTAAAGAATATTAAATGTACATAAACTACTTATAAAAGAGGAGAAAAATGGAGGACATGACTATTGAGTCATGTCATTGAGTACATTTTCAGGCTTTTTTAATCATTACTGAAAACATGAAGTCAGGTTTGGCTTGATCCTTCCATCGTCCAGGTCAAGTAGTTGTCAGGCAC
>comp253_c0
GTTGTGACTCATCTTGAGCTTTTTTATGGCATTTCGCAAACTTTTTCCGCGATAATCGCCTTTCACTGTGTTGGCATTTTTCTTGTTCAAGTTATTACCAAAGATCAGTCGCCCTTTCAGTTCCTTATCCCTTAGTTTCAGTGCTGTTATTCTCACGGACTGAGATCGTGTCTATCAACCCCTATCAGCTCTCGGACCCATTTTGTAACTGATATTGAGGGTTTATTTCTTTGTTACGTCGATTAATTCGTTAGTAATTTGCTGAAATCAGAGATAATGTGCTAGCCGCTTTTAATCAGAACCAATCGTCCCCCCTTTCCTTCAGCTTCCTTTCTCTCCGTGATTCGTGGGTGATAGTGGATTCCAGCCTGTCAGTGTGAAAGTTGTATCCATCTTCCTAGTATGTAACGAGATGCCCTTTGGTCACGTCTTCCATAAATAATGACACTGTTCAGAAACTTGCAGTAGTATGAACCAAATGGCTTGAATATTTTAGCGGAA
>comp255_c0
GTAGCACCAAAGAAAGCTATAAAAGTAAGTCTATGGAATTTACTTACCTCAAAGAGGTTATGTAGTTTTACAGAGAAATTTTCATGAGTTTCCATGGAACAATCGATCATCAAGTCGATTTTTGTTATAAGTCGTTGTTCAGCGCCGAGTAATATAAATAATTACGAGATTAAAAATAAAAAAGTCACGTCCGTACGTAGTAGACCTGTTTAACAATATGCAGACATTTTATTTTTTAGTTAGTTAGTTAGTGTATTTTAAGACATTCAGCGTCACA
>comp256_c0
AGAAAGTCATTTTCGATAAGAAAGACATGCACAGTGTTGCAAAAACTTTACAACACTGCACGGTGTTTAATTGCTGAGTAACTTCCCTCCGTCTTTGTTCTATGTTTCGAATATAAAAATATTGCACCCCTTATTTACCCTATCCTTTTTCTGTAATGAATTGCTCTAACTAACAAGTCTTGCTATCGACAATAGCTCCATTTGGTGACCTCGACGTGATTTACGTACTCGAGGTCTCGAGTCAAAGTGAAAAAATAAAGAATAAAAGTGAAGCTAAAATACTTGTGATGGGGCTAACCTAGAGAGATGAATAAGACGTTATGCTTAGCACTTTAACAAGATCACTTCTCATGCCCCGCCCGTATCTAATTTACCTAAAT
>comp257_c0
GTTTGTCGATGAAGGATATCTTTTATGTTTGGCAAGCAGAACGTGCAGCTAGGTATTGATAGCAAGAGAAGACCAAAAGAATTCACTAAAATATAAAATACTGTAATACAAAGAGGACGGATGCATTTTTTAAGAAAAACAGCCACTAATAATCTCTAAAATTTCAGCAAAATTAATCTCTTATTTTTCAGAACACATTGTGCATTGCAGTTGTGCAAAGAACGAAGAAACACAGGAACATTGTTTGACGGA
>comp257_c1
GCTCACAAATTTGTATTGTATTATAAAATGCATGCACCTAGGTATTAAGTGACATCAGATACACTTAATTGACGCTCCTTTTCTTTTCAAAAACACTATACCTACCCATCGATAAACTTTCTACTCAGAGGCTTTTCATTATTTATTAGAAACTGTAGAGGTGGATGGCACGCTTTCATTATCGTCATGTATCGTCAAAGGGAATATGATATGATTGATCAGGAAAACGTTTTATACAGATATTTCTGAAAAAACTTTTTTAGAAATGTTTAACAAATTATCCGTCAAA
>comp260_c0
GCCTACTTCCAATAAAACTACACATTTTTCAAAAAACATAAAAAGTGGAGGAATGTTGTATCTTATCAGTTATGACTTAATTCAATAGATAAGCTCCCCAAACAGAGTCAGTTAGGCAATCTCAAATAAGTTTAAAAAGACATCAGGGAAAAAGAAAGAAATGAATTTTAAAAAGACAGGGCGCTGTATAGTCACTTCAGGAGAGCAGAATGTATTTTTTACGTATGTTGAAAATCCTCTCGATCTTAATAGAATCTACTACCCATAGAAATACAATTTCATTATTTCCTCACAATAGAAAAATATCTGTGTATACTGACGTGCTAAG
>comp262_c0
ATCATATCCGAGGCATTTTCGATCTTTTTAGCCTTGTCTCCTTATCTTGTTGTGTTTCATTATATTTTAAAAATATACGATGTAACATGCCTGTTGGGGCTTTTTTCCTTGATTCAAAGCAAGGAAGTTATTAGAAAACGTGTATTTTTTGTGAAAAGAATTTATATCAAGTGAATTTATTGTTGAATTTCTTTGAGTATCATGCCAAGAAGTTAATTTCAATCAAATTTTTTGTCAATTGTAGAAGTAAGGTACCCTTGCAATTTATGCATCACAAAAGGACTACGCCTAGAATGCCAACAAATTAGCTGGTGCCGACTGAATTTTGATAGTTTTTGACATGATGTTCCTTATGGCCCCCTGAACACAGTAACCTTTAAAAACCAATCTTTTCATGTGCCAATCTGAAAAGTGAATTTTTCTGTATTTGTACATGCAATATCGAGTAGAAATATTGCAAAATCTTATCGATCATCAATGGATGTTCAGTTTCCTTTCAGGCTAG
>comp263_c0
TAAACCTATGATGTGTTGTACCAAATCAAAATCAAAGTTAAGAGAATGACCTTTTATTTTTGCCGAGTTGGCATTTGATAATCTAGGCCTTACAATTTACTTTTCATCACTTATTTCAATTTAATATAGGTATCTGCATGAAAAATGCTTAGATATTCAAAACTACAGTTTATTCAAAGATTAAACTCAATTGTCGCTATTTATAAGAA
>comp265_c0
GCAAAGATGACGATCATATAGAAGTGTTTCATACTTGGCACAAAGAAAGTAAGCAGTTCCAGCGGAGAGCAATAACTTGGAAATCTGTACAAAACAAGGCAAGTCATCTACAAAATCTTGAAACAACATCATGAGGGGTTTGTACACAGTCCCATAGTGGGCAATCCATGATGTATCCAAACAAGTATCATGCAAACCTTCTAGAGCAACGTTGAATTGTAGCTCCAAAGACTCCTTCCTTACTGAAAT
>comp266_c0
CCCCCCCCAATAGCCCATCACAATTTCCTAATTGTCTGTAATTGAACGGGTTGTCTTTCGTAAGTATCCGTTCCTAATTGTTTTGTAATTGAATGTTAAAAATTGTTTTAATCTAAAATTTCATAATGTTGATAATTATGTTAAATCTGAGATATTATAATTGCCTTGTACTCTGATATTACAAATTGCTTTGATGAGTTACTTACTTTCCTTCCAAAATTCTCCGTTTCCTAATTGTTTTGTAACTGAATGTTCATAACTGTTTAGTCTGAAATTTCACAGTGTTAATA
>comp267_c0
GAGAAAAATTTGTTGGGCTGAGTTTCAAAAACTGAGGTCAAACTTTGGAACCACTCATTCAATTTTTCATTATTTATCAAGTTGCTGGGCGTGCTGAAGGAATACAAATTGAAAATATATGAGAAATTTTCAACAATGTACGTTGCTGAGACTTTTGACAAACTTAGTGGCCAATTGGAAAGGCAATTATCTGAGGGGTCCTTTGACCAATAGACCGACGGATAATTCAAGAGTATACCAAATA
>comp267_c1
ATCACAAGTATAACAAAGCCACTAGGTACCACTCATTATTTTTGTAAAACCAGCCTCAGCCTGAGAATATTGTATCATGTTACTTATTTTACAATGAAACAACCTTTTGATCAGCCATGATTGATAAAGTTTAGAAATATCACAGCTTGCAATACTTTAAAACTGATTACAAACAAATTGTACCCTGTATTTTTGTCCGGATTACGGTTGAACTAAAGCACTAAAATTGGATAGCTGACAACTTCAGTTGATAATTTCATACATG
>comp268_c0
GCTTGACATGCATTACATCAAAAAGAGCAAATATTTAAGATGTGAACAACAAATGATTTTCAAATGTTGTTTCATAAAAAAGTGGAACTGGCATTAGGGAAGTTGGCTTCTGTTTACTTTCGGTTTGTAGACGACAACGCTACTAAAAGGGGCATTATTGCTCATCATCATAACTTCTGATGACTGGTTACACTGAAAGACTGCTGAATGGGCCTATTGCAAACTTATGCTAGAGCAATAATAAGAGTTGTTCCTTATAGATTTTGTCTCAAAAATCACGATG
>comp269_c0
AACGGAACAGTATTCACAAAAAATTGACGACTAAACAAAATAAAATTTTCAGACTCAACCACTGTTCTCTTGAAACACACGCAGAGATTTTACAGAGGAGTACCACTCGACATGGAAGCCAAAATTTGTGTGTTACAGATGGGTTAAGCAACCACCCTCAGGTGCGGTAGATATAGCTCGCCGGGGGCGGTGGTGAGGGCGAAGAACTCGGTGGGGAG
>comp269_c1
TGTGAATACTGTTCCGTTGAAGTACGGTTAGCGCAGTATCCTATGAATTAGCTGCGTTGATTCAACCTTTAGATGTAAGAGCTGCAATGATCTCTCCAGGGTTGGTCAAATCCATTTCCAGATGAACTTTGATATATCAATTCGTCCTGTTTGACTCAAGCTCGACTATTTTGTGGGATTGGTATTTTCAGTAATACGGAAAACTAACTCCACCAAAATTGTCTTAGTGCCGGACACTCAAAAAAGTGGTTTCAGCCCATGTTATTTTGTTTGATAAGGCCTCAGGTGTATATTGAAAATGGAA
>comp270_c0
GGGAATCTGACACTTATTTGCCAATGAAAGTTCAGATTGACCTTTTCAATACGGCAGTTTCTAATTCTGTGCCGTCAACTTTCTTTTGGCGAGCCAGTGGTTTTCTGATAATTCGTGGAGGAACACGCTCTATCAAAATACTTATTCCATTAATAAAAATGGCCTGTTCAATAATTTTTAATTCCTGCAGTTTTGGAAGGCTGAAGGTGCATTTTATTCACAAACATTCACTCGAATTTTTGTGAACGATTAAAGCACGATGTACGCATTCAAAGACGCCTATTTTAAGACTCCATTTAAACGCGCACCGACAAGGAGGCCTAGATGACTTCCAAAAATATCTGTCCTCTCAAGTGTTTACTTTTGACGGCGCGACCCTTCG
>comp272_c0
TTTTGCAAACTTGCGTTCCCCACCACATTATTCTGTATATGTTAAATTACTCCGAAAATTTCTCTACTCCGCTAATAACAAACAGGAAGCACTGCATCCCTCCCTTCCTAAGATGAGTCATCCTGTGACTGGAGTACTTTTATGTTTGGTGTATGGTTGTCGAACTTTTATTTTAGAACTACTTAATAAAATTACGACTTACTGACGGGCTTTTCCAGAGGAAGAA
>comp274_c0
GTTTGGTCCGACTTCTTACACCCTCTGCCTCGGGTATTTCCCTCGCGGCTACTCGAAATACTACAGCAACGGTCCGCACCAGCTCTGACTCGCGCGCACTTTTCGTTCCTCCCGGAGAATATCTCACTCGCCGACCTCCGAATCTCCTTGACGAAAGTCTCGCATCTCCTCAGCTTCGTCTCCGGCGGGGACTCGAACTCGATGGTCCTGAAATCACTGTCGCAAGAATCAAATAAAGCTGTAGTAGGAGGTTTTTTGCCCCATCCTCCAGCT
>comp274_c1
GTGAATTCTAGGTCCACCTCCTACCTCTCAACAGGGTCGGAGATCTTCTACGATATACCTACCGCTGAGTCCGATCTGGCCTACCATATCGAGGTTGAATGCGCGTTCAATCAATCGTGCGCAGAGATCGAACGTAGCAAAACAGTATCGACTAATCGTAGAGCATCTGCGGTGGTGGAAAGCGCTAGGGTGAGAGGCAGAAGTGGCTCTGCGCCCGAAAATCACTCAACCCACGAGTTGAACAGAAACAAGCTAGCGGCAGAGAAACCCCTGGAAGAAAACGCTGGAGCTGGAGGATGGGGCAAAAAA
>comp275_c0
AATTTTCTGCGCCTGCAAAAACCAAACGCGGCATTTTATCCGCTATCGCTACGCTATTCGACCCTTTGGGCCTTATAGCCCCCGTAGTCTTAAAATGCAAGGCATTCATGCAGGAATTATGGCGCTCTCATTACGATTGGGATGAAACTCTGCCATCTGAAATTGTAGAAAAGTGGTCGAGATTCCAAAGGTCGATGCCCG
>comp276_c0
TTTAAATAGCTCACTGTATCATGGTAATACGGACGAACGGGTCTCTGAGTTTTCTGAACGTTCTTAAAATTGTAGAGAATGATACGTAAACTTGGTGGGGGAATATCGTGATATCCATCTTTCGGATGTAATGTCAACTTTACAGTGAAGTTTTCCATTTAAATTTTACTATTTTTGAAATTCGAGATTGAATTGGTGGTTGTTAACAGCTTTGATTGCG
>comp277_c0
TGAAAATAAGCCCCTTGTTTATCAATCTTCGATTGAATTTTTCCAAGAGCTTGGAAAGTTATATGCCAAGCATAAGTCTGGATGACAAACCATACAATACTTGCGATCAGGAAGTAATATACAAGGACAAAATTGACTATACAAGAGAGATTTTCTCCAACACTTGGCTCGGAGGTCCTGAGAGTTTTGTCTTTGCGACAAATTATGTCCTTCTGAGAATTGAAAAGGACAGGGTACAACCAGCCCATGCAGACTATCAAAAAACAAAGATTAATGTAGAACACCACCAACGCAGGGTATTTATTTGATG
>comp278_c0
GTCAGTCTTTGACATCTACCGAGATTTGTTTGGTATTTATTTACAATGACTACGTAATTATATATTTTTTCTCATTTAAGACTGTAAGAAAAACACGCCTTTTCCTAAAGTTTCAAGGCCTGAAATGAATTTATTACCTCGCAGCAGCGTTGCCAAGTTGAAAATCGTTGAGTTCCGTCTTTCGAGCGAGAAAGGATATTGAGATGCAGTT
>comp279_c0
CGGCAATTTCCGTCTCCAGCAGCTTGATTGTTGCAACTATTCCTGGCTTTGTCGGCGAGGTAAGTCAAGACAAGGGCCTAACTGCGCCGTCCACTGAGAAAAAGGTATGGCTTATGAACCAATTATCGATTCATATGGAACACCACAAATAGTAGTAAAGGTAAAATATACTAATAGCACATATACCTTAGTGCTGGTGTAGATACCTTACAAATAATGATACGAGATACCTTAGTATGATGCTGTTCTGACGAAAAACGCCGCATGAATATTCGAGGGTTGCCAACTTTCCTCCAATAAATTGTTAATTTTGGAAAAGAGTTATGAACATTTTTCCTTTAAA
>comp280_c0
ATTGACTAGATGGGTTACTCCTGGTGTAGGCAACGAAAAAAATCAAGCATCACAAAGAATAACGGGCATTATGAGGCTTTGAAAAGAGGAAAGGGAAAAATTGGTGTAAAAGTTCTCCATGACACTGAACTAAAAGATTCTCCACGGTTTTTTGGACCAACTAATTGTTTTTTAGCACTAATTGTGCAGAATACAGACATCAGGCTAATAAATAAAAGGGCCCTCAACTAACGATCTGA
>comp281_c0
TTTGCATAAATACGTCCATATAGCGTTGAATTCATCCACAGCCTCAAAAATATAAAAATTTTAGGTTAAAAGAGAGTTCGAGACGGGTTTCGGATCTTTCGTGACGAAAATCTTGGTTTTTCGCTTATGACGGTACTATTTTGAAAATTTCATTCAGTAAAAATATCGATTATAGGTGAAGCAAGCTGCCTCGTCAAGAATTGATTTTTTTACATACATTTTTGTGGAGAAAAAATAAG
>comp282_c0
GCAGTTCTCGTTGATGCTCATGTCAGATTGCCTCTTACCTCGTCACCATTTCAATGTGTTCTTGCCGTTCGAAATACTCCTTTTATTATCTTTATTCAATGAGTTGCAGTGTAAAAAGTTGTTTAGTTATTGTGATACGTCTCATTTTCCTTGCTAGATTTTGTATCTCAGTTTGCACCATAATACGTTTTAGATAGTGTTTTCTAGTTGGAAACTTTTATCAGTCAAACAATACCTCCCTTCTTATATCTTCCACCATGCGTCAGTTCAACTTTTTAAGTTTCAGAACCAAGTCAACATGAG
>comp284_c0
GACCATACGGATTGCTAGCAGTGCATAAAAAAGTGCCTGCATCCGCCTTTGTTGTTCCATCAATTACAAGATCTGAAACTGTGCCTCCTTTGACTTTTTCTTCCTTCACCTCGTACCTTGGATTAAACTGAAGATGAGGGAGGGCATTATCACGTGACCAAGTAATTGTTAGAGGCTGGTCTCCGTGTGCATGACATTGCAAAGTTTGAGGAGCGCCACGTCGTGCACTAACTTGAGATGATTGTAACGAGAACTGTGGAGGATTATGAATAATAAGAGAGATGGTTGCACTTATTCCAGC
>comp284_c1
ATTCCAGCACCGATTCCATTGACTGCTTCACATAAATAAAGGCCTTGGTGCTCCGGGAGGGTTTGCCGGATGTATAATGTCCCATTACCTAACAGCTCAATGCCTCTACTTCTTACGGACAAATCTTGGTATTCGCCTGGTTGGTTGCCTAAGACTTTCCTCCAAGTTGATGTTGGGGTTGGGAAACCCTCTGCTTGACAGTCAAGGACAGCCGG
>comp285_c0
TTTACCGCAGTGATGGACACTGGTCTCTTCCGTCTTGGTTTCATCGTGAATGCATCGGTGATGCACAAGTTTAATGAATACTGCACGTTGATCACTGATGCTATCAACGTGTAGGAAATCCTAGTGTGCACTGTAACGCAGTAGACCACGACATCATCTTTTCTTGTTATGCATCTAGTTAAAATATTTCTGTTCTCGTGTTATTTTCGATTAACATGAG
>comp286_c0
CTTCGCTCCTCTCGTTTTGGGAAAAGTGGGAGCAGAGAGAAAGCACCAGTCGAAAAAACTACGTGATTATTTCGAAAATAATTCAACTCATGAGCACACTGCTCTTCTATGAAGATGGAGCCAAAGATGAATGTAAGTCCCAACTGCATTCTGGAAAACAGCGCGGATGCCTCAATGGAATTGGTATCTGTGAGTGTCAATCTGATGACGTTCATTCTCAAACCTGAAACTGAAAATTGTCTGGCACTGAAG
>comp287_c0
TTCAGTCTAATCAATTACCTACTTTTGTATAAAGAAAATTTCCAGATAGTAAAATATATTTCTTTAGAAAAAAGGAGTTCGCATCGTCAGCATACAAAAGTGATCGATGGGGTTGCTTTTGCAGATGTATAACAAGATGTTTGAGTAAGGGTGCAAAAAGAAGAAGGCTAAATTGCTGGTGAAGTTTTTTTCTCATGCTGGACGTTGGAGCTG
>comp287_c1
GGCCGGACCCTTGTCATCGTGGTCAACTGGTAGACGAAAAGTTGCGGACCACATGCTTCATCATTTGTGATTTTCGGATTCAGCTTGCAATGGTGAAAAATATATATAATTGCAGGTAAGTACGATGGTAAGTTATTGCATCATGAAACTCGCAAATTCCTTCAGCACGTTTTGTGGTTCAATGACTTCATAAGAAGCATTCATGCCTTCATTTTCAGCTCCAACGT
>comp288_c0
AAACTAAAAAAACACTAACAAATACACATGTATATATTTATACGTCGCTGCTTTCTCATGCTACGTTTCAGAGGCAACGTCCTTATATACATTGACCGGGGAGGTGACCGTAAAATAAGCAGAAGTTCTCTCACTTTCAGTTCGTTGCACATAACTGCAGAACTTCGCACTTAAAATTCGAATTAATTTTGAAGAGTGACGAAGTTACGTATTTTTGAGCACAATATTTGATTTCTCCAAGTCAAATAAAGTATAAAGAGTTTGAGCTATGGCACACTGCGCTCAAGTTTAAAGTCGGACCCAAGAGCAGGAGCGGAAGGGAATACTAAATCACACAGAAACGAG
>comp292_c0
GAACGTCGTCACCGACTCCACCCCCGGCGGCCCCAAGATCGTCATCTACGACCTCAACAACAACGACGCGCTCGTCCAGACCATCACCTTCGACCCGAGAGTCCTCTCCGCTATCGGTTACCCCCTCGACATATGTATAGACGAAGGCAGGCAAATCGCGTACGTGTCGGATGGCAGCCCCTCGGGTCCTAACGCCTTGCTCATCATCTTCCTGCTCACGGGCGAGCAGTACCGCCGCCTGGACTACGACCCCTCCGTCACG
>comp292_c1
GGGTGGAGTCGGTGACGACGTTCTGGTACATGCAGCGCCCGGTGTCGAGGACGTAGAGCTTGTCGTCCTTGTCGCAGACGACGGTCTGGACGCTGAGGAAGTGGTCCGGGTCGCCGACGGAGACGGGGAACGGGCCGGAGAAGTTGAGGCAGCCGCCGGGGGGGCTGTTGGTCTCCACGTCCGGCCAGGCGGTCTCCTCGTCGTAGGAGGTGAGCTCGCCGACCTGGAAGACGCTGTTGTTGCCGGTGTACGTGTTGTCGC
>comp293_c0
ATGGGAAAAATCTAGGCGCAGCATACGAGTGTCCGTTCTGCAAAGGACAAACAACAACGGCAGACCTTTTAAATACTCATATTCAGCGTTCACATGTTCTGTCTGATGTTGTCACCACGATCATTGAGAAAGATGCTAAAATTGGAGGAACAAATAATGAGGCAGAAGTGTGCATCAAAGACACAATTAACATGAAAGCTCTTCTGGTA
>comp293_c1
ACGAAACCCTTTTCCTCTATGAGATTTTTCCATGCATTTAAGACCTCTTCCGATTCTTGAAGGTCAAAGTTGTAGGTGTTCACATTTTTCACATGGAATTCGATTGCATCGCACACTGTAGTATGATGTAGAAATGTTAGGGTATTGTCGAGTATGGAGCCACAAATACAAACAGCTCTGAACTTGGAAGGAGCTTTTTTACACGAGGTTAGGTGAGTGGTAAATGGGAACAGTTTCTTCAGAATTGTATTGCATTGGAATGGACAGCAAAGGTAACCATCACTCCGCCATCCTACCAGAAG
>comp294_c0
AAACTAATAGAAGATTCCTTTTAAAATGTAGCCATTTTACCAAATAGTTGATTAAAAATCAATATTAGGTATTTTATTTTTATTTATTATTTTTTCGCCGACTACGATTGATGGTGATATAACGGTCAGTATTTGACGAAAATTATAGAATTTTCTTCTCACTAATGATTATTTTCCAAATTTCGAACTCTCTCATACAAAGTGACCACGTTGTTCTACTCTATGATTATTGTGGTCAGTGCCATTTTCTCCTGATATAAGAGGAACAGATTCAAAGCTTAAAATTAAAGATTTCAATAATCCTAGCATCCAATTTTGCCGATGAAAAGTAAAAAAGGG
>comp295_c0
GTTTTGAAAATATCTTGGTCACTTCGAATTGTTTTCTCGAATTCGTCAAGAACCTCTTGCGATTCGATTGGAAACTTGAACTTTTGTTCTAATTCAGCAGAATCTCTACTTGCTGTACCTCCTCCATCTCACTCTGCCGCGCTGAACTCTTTTTCAGGGTTTTGAGTCTGAATTTCAATTCTTGGACATCCCCTGAAACAACCAAAACATGAGAGTTTAAATTTTGTTGAAAAGAATCAAAGCTTACGCTTTCAGTCAATCATCTACATCATGGAACAAAGCAAAAACGCTGAGTTCAGAAATCAGAGTGTCTAGCAACTTCCCTAACACTTCCCACGCACAAAATG
>comp295_c1
AAAAAAAAAAAAAAAAAACAATGAGTTACATTTTAAATGAGAGTGACTTCTTTTATCCAAGACTTTGAGAGCCCATTAATTTTTCTGAGCTCCTCTTTCCTGAGATGAAGAAAGAATTCAAGGTACCACAGTAAATGCAGATTCATCTCAGCTGATTTTGTTTATGTCTTTGCTTCTTAACCGCACACTCCTTAAAAATTTGATGCATTTGAATAAGAATGATGACTTTTCCAACTCTAACTTGGCTATATTTCCCATTTTCGTTACTTTTTTTAATTGAAGTCAGAGTCTCTTAAAAATCAGGAAGTGCTAATACAAAAATCCTCTGAAACAAACTTAATAATTCCCTCTTTTTGCATTGTCTTTAGAGTGACTGATCGTTAACTTACCAGAGTTTTGAAA
>comp296_c0
AGGAGAACAACTTTAAAAAAGGAAAGCCTGAGACCTCATTCAACTACGACTATCAATTTAAAACTCTACATTGCACTCGGAACACATTTCAACAGATATTAGAATATTCAGGTAATAACTTTTATCGGCAGATATTTACAAATAAACAATATTATTTACAAGTTTTGATCTACAATTCTGAGCATGACCGCCCAAGGAGAATATTAACCGTTCCTTGAATACAGATTTTT
>comp300_c0
ATGTATTGCAGCCGGTGCAACTGTGATTTATTCAATGATATGTTATTGTCATTGTCCCAGGGTGTTGGTAGGTATGAAAAATCAAGAATTTCATAACGTCGTTAGGAATAAGTCAGGGAATCTTACGGAAAAGACTGGAAATTTGAGAAATCTAGAAAAAAACCAGTGCTGTCCACACTATCAAACTGAACCTCAGCTTGGTTCGGGGTTCAATGCTCTGAGTTACACTCCAAGTAGTGAACGGAGGAATAAGTTTCATTGAAGGGTTGCAAAATTGCAAAGTTGAACCATTCACTGATTAATG
>comp303_c0
GCTCTCTCATTCTTCGTTCTAATTTTAATTTAATTTGTGCAAAATAATCATATTTGTTTTCTAATGTTCTTCTAAAAAAACCGTTTTTTTATATTCATCATGCAAAATATCATGGTAAATTACTTTGGTTCTCTTCTGGAAAACACAAAATTACTCCTTCGAGAGGGTCTTAGTTTCCTTGTGTGGGGCCAATTTATCTTTTTCTGCCTCTTCTCCTACAAAAAACTTATCAGCTACAGAAAAAATCCAATTTTGGAACCAGCAGATCTTTGAATGAAAGAGTAGCATTTGACTTTAAAAACGAGATCAATTTGAAACTCGTCCTTAAATCATCCAAAACTCATTTATTTTTACACATGGAAAATAGGGACTGCTTGAAAATCTATCTGAAAGTTAAATAATGATTTACCCTTATCGATGGC
>comp303_c1
CCACGTATCTCCATTGCGGTGTTCCAAAATTTCTGCTTTCATTTCATTTTTTCACGGACTTAATAACTTGATACTGGAATAAAATATTCTGCTAACAGAGAAAAAAATCAAGGAAATTTTCCAAAAATTACACTGACCAGTATAAAAATAAAGTATGATGAGTATGCAATGCCCAAACGGAGATACATGGTTTTCTACTTTGGCCATCGATAAGGG
>comp305_c0
TCGCCGACTGCCCGGATAAATCGGACGAGCCGCGCTACTGCACAGTTTGCAATCGGACATATTACGGTGACATTCCCACGACGTATTCACTATCACTGCCTAGACCTAAAGATGAGAAACTGCCATTTTTGTGCCATTTGACATTCACTGCCAACGGAAGAGAAAACGGAGAGCTCGTGCAGCTGATGTTCGAGTCGTTCGAGCTGGGGCGCTACGAGGCGGCTAGCCCGGAGGGCTGTCCGGACGG
>comp307_c0
GGACAGCTTCCAATTAAACTAGCATATACTTTGACAGTTGATGAGTCCCAGGGCTATCCATTGAATTCAGTTGATCTGGACTCTAGAGGAAATCGGTTTGCTCACAGACAACTCTACATAGGTCTTTGTAAAGCAAGATGCTGTGAAAATGTGTGCATTTTGATAACCAGGAGAGGATCTATAAAAATTGTGTAGCTACTCGTAACTTTGTTCATCTGTAGTTGGTGCACTGAGTTTAAAGAAGCAGGATAAAATTATGTTGAAAAAAAGAAAGGAAGGAAGCATGGGAAAAAAATATGAAAAAAAGTATAAAAAAACAATGGCCAATGATGGTCAGCTTCTCTCTGTGTTAACAGTTTTTAGGAATTGATTGGTTTGAATGTGGGCTTATTCTTTCCCAACTCAGCCTTAAGATTTATGTATGTACACATGGAGAAATATTTCTACCACAAAGTCGTGTTGCTCA
>comp308_c0
GAAAAGTGTAGTTTCTTGATCACAATATCTACTTATCTCTGCTACTTATTGAAAAATAACTTTGAAGTATTGCTTTTTCTCACGTGATTTTTCTGTAAAACTTGCAGCATTTTCCATAACTTCAACAAGTATCATAATCTGTACTTGTTTCTCGAAACGTGAGCCAAACCGTACAGATCATTTCGCGAGGACGGCGTTTTAGTGAAGTGTTTTTGTTTCGTGTGAGAATCTTGACCGGTTCCGTTGAGTTGAGTCATTTCAGTGGACATAGTCACAAGGCTCAAGATTCATTGAGTGATTAACATGCAAATATAAAAGCTGAGAATTTGAAGTTTGAATAATTTGGCATTCGTTATGGCGACGTCTTTGAGTAGTGTCGGTGTGTTGTGGGCGTTTTTGTCTCTCGCTGCGGCCATCCTCTGCTGCTCCGGATTCTATCTTCCATTCTGGGTCAAGGGTCGGTTGCTGGGCCAGGTGGACGCTTACTTCAGCTCCTTCCGCCGGTGCAACTACCCTAAGGTCACGCCCCAGAAGGCCATCGAGATCGTCACGGAGTGCGGACGATATGCAGGGTTCAAAGACATTCCTAGTGGCTGGTGGCAGGTGAGCACGGTTCTAACCGG
>comp308_c1
GCCGGTCTTATCGCGAGCTTGGACCGTATTTTTTGACGATCTCGCGGTTTCTTTCTTGTCAAATCGACGTTCGATCTCCAGGAGGTTGTTCCAACGTAATCCTCCATCATTTTCGGGATTTAAGACACGTGGCGAGAGTGGAGTTTACCCGTGTATTTAGGGGGAAATTGTTTCAAAGTAGCGACAGGAAGCTAAGAGAAGAGTCTAATTTTGGAATGGCAAAATTCAAGGATCTTACAGTCTCTCTATCTCTGATTGTTGCCTAATCGTTGAACAGTAAAAGTTTGTGGTCAACCTTCCTGCGTAATTAAAATAATTAGAAAAGTGTAGTTTCTTG
>comp309_c0
AAAAAAAAAGACAAAACTGAAAAGACTTCTAAAGACTTTTAAAGAAACAAAATTATACTGAGCAAGTCAAAAGTTCTTGTCCTAACAATGAACCAAAAAGGGTAACTAGGAATGTGACTAGGGAAGAATAAATGAGCAGAAAATCCATTTTTGGAAATGTACTAATAAGGATTTTGACTCCTGGTCCGGCAGGAGGGTGATATTGCTCCTTGCAATGCATACTTCTCTTGCGCAGGGAAGTATGACTTCAGTCTGGATACTAACTAGGGATAGAAAAACTCACAGACAGAAATTTAGAACCTTTTTCTAAGAGGAAAAAAACTTTAGGCTTGAAACAAATTAAATTTCAGTAATGAAGAAATATCTCGGGAATGAACAAAATTTTTAAGTAGAATATTAAGTACTTATTGGAGACATAAATCAATTACGT
>comp309_c1
GATACACAAATTTTTAAGGAGAAAAACCTGAGACTGAAAATTCTGGATCTTTAGAAAATCAATTAGGGTAAGTTGGAAACACCTTAAAACTACGAATGAAACAAACAGTAAAGAAGAATATACATGAAAGTAGAAAAAGTTATCGGAAAATCCGTACATAAAATTGGTGTGAAACTCCTGGATTGAGAGGAAGAAGTGGTACATCCCAGCCCAACACGTGGTCCTACTATGTTTTGCACTTTGCAGTATCACTTTAGTCCTGGTAGTACCACTGCATGAAAAAATCTTTAAAACTAAAGAGAGCTATACCTCTTGAAGAGGAAAAATCTTAATAATTAAAAAAAA
>comp310_c0
GTTTAATTCTAATGGCTAATTTGCCTGCGGTACCTCTAAACAACTAGAAACAAAAGCGGATGATTTCATCGTTTACTCTTTAATTAAAGGTAGATGTTTATTCTGCGGAGATAATGTGTTTCTCTTGACGGGTCACTGTCATGCGAATCTTTAAGTTTTTTTCCATGATCATAGTAATTTTACTGGAAATGGAGGTCAAAAAATTGAACCGTTCTTGGCAGAGCATAGAAATCTTTAATTTTAAAAAGTATTTTTGCTCCATAAAATATGCAAATTCTCAGGAAAATTTAAGAAATGAGTCTTTACAGAGAGATCAACTGCAAAAATATTCATCTGTTAAAATTATGGGAGCGGCTGAAAAATAAACATGTATGTGGAAATTTGTGTTTTTCAGCTTTGTCCTCGCGTTTTTTCCTCTCCTTTTCATTGTTTTCCCCCTTTTCCTGTGTGCTTATGGGTCCTTTTAAAGGACTTGACGGAGCAAATGAATGATGTGTGGTTTTGTCTGTAG
>comp311_c0
AAAAAAAAAAAACAAAAAAAAAACTTGAATTTACCTTCTAAGAGATTACTCATTTAACATAGAATAACATCGTTTCAATCAAATTGGTTCCTGCTTGATATGAGCGACTTCTCCCTGTACGCAATCGTGTTTTATCACTTATGCAAGAGATCTTCCTTCTTGCCGACCAAGTCAATAATATTTCTGCTTAAATCTAGTAACCATTTCCAGTGTGCGTATGCCGTACTAGATTGAACGGCTCTAAACTGTCGTGCCAAATCTTAAACCGTTGCAATTTTCAACCAA
>comp311_c1
AAACCGTTGCAATTTTCAACCAACTGGCAGCATTAAGACACTGATTCTCTGCGTGGTAGCAACGTGACATTATATGCGTTTATCACCAGATCACACTGACAAAACGCCAAAATTTGTCTCTTCGAGAATGTGAAATACTAGATGCTCTGGCAGCACTGTTTTTATGGAAATGCGCACCCACGATCCCATGAACGACATCAAACTCAGAACATCAGTGCCAAATATATATCGTGTGAAATTAAAATTCCATATTAAAGCTTGAGATGCTGAGTGTCTCTAATAAATTTAACGAACTAACTAAATAGCCCGAGATTCTGAAAATTAACCAACTAATTAACTAAAGAGGTTTTAAATATGTCAGAAATTACACGCATTATCTTGGCAGAAATTATTTTTGAATGTGTTTTAAGTGGAATTAACGTCTAGT
>comp312_c0
ACCTTTGGCTGTATCTGTCCAGGTGATGGATGTCTTCAGGAGACGCAAATCGTGACTGCGCTCCTTCCCTGTTACCACCCTCTTGCCTTCACATTTAGCCTTACCTTTGCCTTTACCTCAACCTCGGAAACCATCAGCGTGCTCGTGCTCCGTGCTGGATCAATCGTCGCTGATTTCAGCGATGAATCGAACCTCGTCTCTGCTCATCCGTAGGAGGTACATCTTACCATGTCACGA
>comp312_c1
GGTCTTCAAATTTTACTATGCCGTCGTCGTCGAACTTGTCGCACACCAACCCTCGATACCGCTGTCTCACGTCAGATCCATAACTGTCAGCTTCTGCTAAGGGTGAAGAGATGATATGATTATTAGTAGAACTAGTATTAATATGATGTGTAGGAGGTAAGGCAGTCTTAAAAGGAGAACTAGAGAGCAACGTCTCTGAGGAATTATCAAAATTCTTG
>comp313_c0
ATTTTATCTAAGCTCAGATATCATTGAATCATATAAAGATGTAAAACATGCATTGCGCACCTTGGTTCCGAAGTTTGAGGGAAAGCCCATCCCACCCTCCACCGCCAAATATTTATAATTTTTCTGCACTGCGGTTAGATGGGAGTAACTTCTCCGATGGAACGGCGGAGTACTAAAGGTTGCACAGCGATTATAATTTAGATGTAAAACCGAAGTTTCTTTATGTAATATATTTATGATTCCCTCATACCACGATGACATGCCGTTCGCTGCTCAACCA
>comp315_c0
GAGGGATTACTGGCTCTCAAGATAGGTTGGAAATTTTCATTTTGTCAAAGATTATAAAACAGGCATAATAAAAAAGTGGCTTCAAAAGTGCAAGATTTTCAAAGAACTCCTTCAAACTGGCTTTTCTTTCAGGGTTACTGTTCATTTTTCCTTACAGAGCCTCCTTGGGCCTCTTCATAATTTGTGTCCATTATTCGGATACCTACTGGGTCTAGGCTACTACTAAGGAGGTAA
>comp316_c0
ATCCAAATTATACTGATTTTAGCCTGCAATCAGAACAAAAATCAGTAAAATTCAATTCAACAGCATTTTGCAAGAACGAACTATACAATTTCTGGTTCACCCATAAAAGCACCTATCTGCCTAGGGAAAACTAATGGCCCAAAAGCTGTTTCTAAAATGAGCCGAATAAAATAGTTACTAATTTCAAAATGCAGCTCAGTTAGTGGTGCCCAACAGTCTCCCAGTAAACATATTAACTGCGAATGGAG
>comp316_c1
ATAATTTGGATTGTACATTGAATGGTCATATTTTTGAACTTTTTAAGTCAATCTTGTAATTTTTGAATATAGTTACGTTCTTTCATTTGTGTGGTTCGACGGAATAATGAGGGGAAAAGGACTCCTTTGAAAAACAATCGTATAAAGGATAGTTTATATGAAACTTGAGTAACATTTAACAGTCAAACATACGCAATAGATTCTTACAGGGGATTATAATGAGTTGCCACCTTAAATATATTTAGCATTCAAGTCAATCTTTTATAATTTGGGCCTAAGGACCTATGATTTGATAGGTGGAGTGGTGGACATGTAGCCGAAG
>comp317_c0
ATTGTACAGTCGACAGTTTAGCCAAATCATTGCCATTTTCTCTACCCCCTCGTTGCAATCACAGTAATTTCCTTTTTTATATTTTACGTGAAAATCCGACTCGCTTCCATTCTAATGACAACGGCAGCAGAACTCGTTTCAGGTATCTGGTTTAGACTTTGCGCCAATCGCCTGAGGATAGATGTCACCCATCAGTTCAGATTGCAGTACCTATATAGCGAGAGAATGGACAGATGTGGAACTCCAAAATCCATCAGGCCTTCACCGA
>comp318_c0
GTCTCATTCAACAAAATTTTCTGATGAGAGAAGACCTTTACCAAGCAAAGCCACAAGTTATGAAGGTGGGAACCCTTATCGAAGGAATCGTAACCATCGCTCAGGTTCATTCAATGACAGAGGCTCTGGTCCTGAAAAATATCCGGGTAACTATAGAGTTTCTGAGCAAGAGAAGGGTTCTGGTCACAATAGAGGTCCTGGTCACGATAGAGGCTCTGGTCACGATAGAGGCTCCGG
>comp319_c0
TTAATAACGCAATCACGCAAATAGACTTTAATCGAACACTAAATTTATGTTTACCTCTCAAATATTTGTGCATTCAAGATAACTTCACTGCATGGAAATCAATTATTACTGATGCGAGGTCCTCATGTTCTTTGAAATTAATTAACAAGGGTATAAAAAGTAGGAAGTGTTTATATTTTATGTTTTCCCAGTTTTACTTTTTATTTTCTTAAAAGAAA
>comp320_c0
GGATTATTTTTTTGTAGTGTTTTGCTATGCTATGGTGATTTTGGAATGAGACTCGTCGCAGAAAAAGCGCTTAAAACTGTGGGCACACTAAATATCCAGGAGAGTTGGAGGTCAAAAGTGTTGCACCAGTACCTAAAGTATCGGCGTTCATATTATATTCACGACCTCTTTAGAAGGAGTCTGTGATAAATTACGAAGACAGTTACGGTCAG
>comp322_c0
GTAAGAGAGTTCATGGCTGGTCTAAAAGCCTTACTAGTTGGCAAGGCTTTTTATTCCTTGAATGATTTTTTTAATAATATTTAACTGTAATTTACTATACCTTTTATTTTATTTTGTAAAATTTTGTAATATTCTTAATGCTTCCCTGTGTTCTTACGTGCCTATATTATATTAATGTGTAATATTTAGGGGGGCTGGGTTGACAAGTATTATAGCCACAACGTGTGGCATTTATGTACACGAATTATAAATAAATAAATAAATAAACATCAACACTAAAGATTAA
>comp324_c0
CGCTTTTGTAGCTAAAATCTTGGGAACTGCTCTTTGAGCATTTAATATGAATTTCTTAGCTTAAATATTTTGGGTAACCAATATTGCTCCTTCTCTCTTTGGAAGCTTCTAAAACATTTCCTGCCTTCTATGACACATGACACAATTTAAAAGGCGCCAGCCTCATTTAGACCGCGCGGTTTGCAAGAACGTAAACCCATATGTCTGAGTTCTCTCCCTTGAAGGATGCCTGTGTCTGATGTGATGCCAATCACTCAAAGTATACAATTCTG
>comp324_c1
GATTTTGTCAAAACATCCGATGTGAGGCGGTTCTGAAGCGGATATGATTCCCGCAGTGACTCCTCACCTCTCCCTGGTGCGGCTTCTTACTCACGATCAGGTGCTTTCGGGGAATGTGGCGATCTACTTTCCTTCTTGTCGTTAAGTGTAAACTTCACACTACATCATAAATACCGAATAGTTCGACGTATGTTCGGGCGCTTTTGTAGCTAAAATCTTG
>comp325_c0
AAAACACGGAGAGGGTAGCGAAAATATTTCTGATGAGGTGAAACAAGAAACAAGCACTGTTGGCTCCCAGGTCAAATCGGAAGCCATAATCCAAGACCTCCAGAAAATATCAGAAGTCTCGAGTATTATAAAACACTCTGAAACCATTTTGGACCAAGTAAAGCATATACGAACTGCAATATCAACCACTATTGATAACACCAAGAACAAACCCAGGAACGCTCCATTTGAAGCTGCATCTCATCAAAACAATGAAGAAGTGAATGAACTCACTGAACAAATCATAAGACTGAAGTCGTTGTTATCGACAAAACGTGAACAAATA
>comp325_c1
GACAAAACGTGAACAAATAGCAACTTTGCGAACAGTGTTGAAATCAAATAAGAAAACAGCCGAAGATGCTCTGAACAACCTAAAATCTAAGTATGATACGGAAAAATCTGTTGTCTCTGAAACTATGATGAAAATGCGAAACGAACTTAGAGTGTTGAAAGAGGAACAAGCAACTTTTTCAAGTCTAAGGGCAATGTTTGCCGCCCGTTGCGAAGAATATGCAACGCAAGTGGATGAACTTAAACACCAGTTAGC
>comp326_c0
GATTCCGGTACCCCTTCGTTTTTTGTTTTTTTTAGTTATTCCTAAAGTTTTCGCGTTTTCAAGTTCCAAAGTTTTTCAAAATCACGCAGTTTTTATTTTTTCTTGCTTAATACAGAGTAGACAGTGTAGTGTGTACTGTAGTTTTTATTGTGACCAGGTAAGAATATGTGTTTTTTATTATTAACCGTTTTCATGTCTTATTTACTGTAAGATAGATTGATCTAATTTTTTTTGTTTTGTTTTTTTTAAATGAAAATTTTGAGATGGATGTAATTGAATCAAGCGGG
>comp328_c0
TGTTGTTGACGCTCAAAACAGTTACATCGTTTCAACGAAACTACTTTTCAAGTCACTAGTGTTTTATAATTCGACCGAAAATTGAATTTCCGTGATCGTCGGGGAAATATTCTCTTACAGTGTGTTGTTAACGCTCAAAACAGTTACGTCGTTTCAACAAAAGTGATTTTAAAGTCTGTGTTGTTTTGCTAAGTAAAATACTTTCTCG
>comp329_c0
TTTTGTGGCAATCAAATCCTTGAATCCATCCGACAAGCCGCCCAGGATCATCTAACTTCTCTAGGATGAGGGAAGTCTTCCTTGTCAGGCTGGATCTGCCGAAGTTAGACTAAACTACGGGTATCTGGACCGAGTTCCTGAATTTTTTAAAAATGTACTGATGTTCCAAACGCATGCGAGTACCAAGTAGGAAATGCGCAACATCCCCATGTTAGACACTCATTAACACAGGTTTACAGGAAGCTGACATTAAATAAGAACAAATTCGTGAAGCTAGGTGGGTTCCGAAATTAGTACAGAGGAGACCGACAGTAATCAAACTTGATATGTTCCGAAAATCATTGGAAATGAACTTTATAACGTAGTTTAGGCCTAACCGACGGCGATAAGACTTCCAGCCTGAGAGCAAAAACATGGGTAAAATCTACATGA
>comp330_c0
ATAGAAATACGTCCAATTGATCATTGTTGATTCTCTGAAAATTCATTGATCAAGAAGCAAAGCTTCTTTTTAGATATTTTTTCAATACAATTCATTTTTTAAAAAAAAATTTCAATTTTTCTGCAGAACCGGGAATTTTTTTTTTTTTAGGCCATCACATTGCACTTCTAATTTCAAGAGACTTAAAGCTTTCAATTTAAGTGAAATGAATTTTCATGAGGAATTACGCCCAAAAAAACAACAACAAAAAAAAAA
>comp331_c0
CGCGGCAACGCTCTGTTTGTGGCTGCACAAAGCAAAGCAAAAAGCAAGAGCATCACCTGTAAAAATACGAATGATTAGCTTGTTTGCTGCCGCTATTCTGAATGACAGAGCCCATACAGTGAAATGTCTTTTGGCACATTCGACAAGATGATCGATTGACGACAGACCTCTCTTCGGTAGATGGAAAGCAGATCCTTCGCTAATTGGAGCTTGGGCGGTGCTTAGAGGGAAACCAAGAAGGGGCGAGGTACCATAATGCAGGATCAATACTTCTGTTTGTGAGTAAAAGAAAGTAGGATTAAGGTGAACCATTTTTTGGGCGAGCTCCGCGCTCATAGGAACTGTTCCTTTGGCCCACCAATGGTTGTAAACCTCAGAGAAATCGAAACAGCAGTCGGTATTTAGCACAGGAAGAGTAGAGCGAAGTGGGGACGTCACATCAATGTTTCCTTTCATCCTTTGATTTCGATACGCTAGAGCTCTTTCTCTTGCTGCTTTAAGTTTACCCACTCGATGATTCTCCTCGGAAGGAGTGAGACTTTTCAACGAGAAATGCATCCAATAGTCACGAACACGAGACAAAGATGCTTCGTCACAAAAACGGATAGTTGA
>comp334_c0
ACGCGCAGGTAAGTTTTGTGGTATTCTCTCATTGTGAAGGCGCTTAAACAACTCGCTGTTTCAGTATACTAGCTCAGCAGTGTAAGCGCGCTGAATCTTTATGTGATAAACTTTACAGGCACATGAATCGATTGCGCGCCATAACAACAATTTTAAAGTTTACCCCTTGTTTTATTTTTACTAGGGAAAGTCAAGTTTTGAATTTCAGAAAACTCATCACCCTATACAAATGGACCCTAATATCACTTTGCTCAATGACCTCTGACCATACGCTTACCAAGAGTTCCCAGTCTGTAGTTG
>comp336_c0
GACGGAGATACCCCCGGCAGAAACCACCCCGAAAAAACGGATGCACATGCATATTTAAACGACGAAAAAGAACCCGTCCGGCATGCCTACCATTCAAGCACGGAGCCAGTCGCACCGAAGGGATCAACGTCCAGACGACGTGAAGATGACGTCGCGTCCGTCAACAATTCAGACGAGTCGGCCATGAATTTAGACGATGGCGAGAGAGGCGAAACTCTGCGGAGACGAATGCTCTTCTCTGATGACGGAGGTGATAGCCGAAGCCAATGGCAGTCCAGGTTGCTCACCTGGGGCACCAGCCCCAAGAAAAGGAGGAAGCAGCGATTTTCCTGGCCCCTCGTTTTCTCGG
>comp338_c0
GTGAGGATCAGTTTCGCCTCGGTGAACGCTTCCAACTTCTCGGAGGCCGTGCAAAAAATCTCCCATCTTATGAGTGACGTCATCCAGGACTTCGCGTACCTACTAGGAGAGGAGCAGAGACTCGCATTCGGTCCTCTCTTAAAGGGAACGGGCACTACAGAATCGACATCGCAAGAAATCGCTTACTCCCTCCGTCTCCTCTGCTCCTACATACAACGACACCATCAAATAGCCCCTATTATCCTCATAGATGACTACGACGCACCACTGTATTTCAACTACGCGAGCGATTTTTACCGCGAGATGTTCATGTTCATGGGGTTGTTCCTGCACGGGACTCTGCATGAGTCGCAAATGAGTAAGGCCCTAGTGACGGGGGTGACCATGGTCGATTTTTCTAAACGCTATCAGTACAAGGTGCCTTTTACCAGTAGGTACATAGGGGATGATTTCGGCTTTACGAAAGAAGAGGTGGTAACGTTGCTTCAAAGGAACGGGAAAGATGCTGGTGCTTACAAAGTTTTAGAGGAGAACTTCGGTGGTT
>comp339_c0
GCAATTCACGCCACGCCACTGATCAATACGCAGAGCATAATACGAAAGTATCAAATTGATACTGCCTGAACTTGCCGCCTACCTGCCTATATATACCTGCTACTGTATTGATTGAACCTGTAGGAAACTGCTTCCTGTCCATTTAGATTAATTCAGATTGTATTAAATGATGAATTTTCAAAAAATACGTGACTCTAAATGAAAATCATTCAATCGAAGCTTTTAATGTTTGTCTGCTATTTTTT
>comp339_c1
AATGTTTGTCTGCTATTTTTTCCGTCCATGGATGACGCTTACTACGTTAAAAGCTATCATTCCGAGAGCACCGAAAATCGCTAAAACGAGGAGTAGAGTTGGCAAAGGTAGGTAGCGGCCATAGTAGAAACTAGCAGCTGTGAAAGCAGTCCTCACGATTTTGAAGATACTGAATCCAGATGCACTATCCGTAGGATGAAGAGATCCAATTAAAGAGTAAAACTGAATGTTAAGGAAACTGTCACCTAATCCAAAAGAATAACTCGCGAGTAGTAAGAGCCATATCCCG
>comp346_c0
GATAGTGGTTCGATGTATCGTTTTGTTCAAAATAGCATAGAATAAAATCTTAAACAAAAATTTTAGAATTCAAGTTAGAAAAGCTGAAAAGGAGAAAATTCCTGACAATTTCACTCCTCATTGCCATGTCGAACTCATACGAATCTAAAATCAATCACAAAAACCCGTTACCAAAAATTAATCGATCGACTTTTGAGGCTATGTTTAAACCAATCGATATCGATACA
>comp348_c0
GTTAAGTTTCAGGAAATCCCTGAATTACCTAATGAGATCTATTCTTTCCCACACAGAAATTTTGGAGCTGCAAGTGTGAAGAGAGGAAGGTAATTTTTACATTTTAAAAAGGCTCGTACCTCTATAGGTAGTTAAGAAGTGAGTTATGCTCTGAGTTATATCCAAAAATGAGCCGAGGTGTTGAAAAGTAGGTGTTATTCGATAACCTAGTTTTGAACTAGATTAAAGTTG
>comp349_c0
GTGGAATCATTGTATGATGAGACAGATGTCACTCTTTGATTATACCTCCGAATCAGCATGGCTAATACATGCAGTTAGAGGGCACCACTGATGAGTGGTGACCTGAACAATACTTGACATTTGTCTCAACATACAATGAGTCCGCTCTAGTTATAACACGCGTTTTGCCCTATTCAACTTTCCTAGTCAGCGTTACGTCTCTGAATCAGCGGAAAAGAAACCAAGC
>comp350_c0
GGCTATCGTCATCATCCTTTCTTTTATCTTTGTTTTTACGAGCCTCTGCATCGCCTTCTCCCATTATTAATTTCCGTAGTTCTTGCCTTTCCTGTTCCTCCTTTTCTAAGGAAAGCTGTGTGCTAGTTTTCTTATTTGCCAGCATGTTTTCTAAATTCTTTCCCATCTCCTCAATGTCTGAGCTGTCTTCTTCGTCAGTACTTTCACCCTCATCTGTCGACAGGACTTCACAAGATGACAAAACTCGATTTTGAAGGTCGAAGATTCTCTGACACTCTTCTTTGTACCTTTCTTGATGTTCTGCGATGGAAAATCTGTTGCCTCGAGAGAATTTGGTCATGCCTTCCTCTCCTGCTTTTGCTTTTTCTGTTGACAGTGTACGCACCACATCAATGACCTCCCAACGGGATAACTTTTTAATCTCTTCTTCGGGTACACCAAA
>comp350_c1
ATTGCAGCTGAGCAGAGATTAAAGGATGCAGGATATGGAGAGAAGTTCATCTTTACACCGCAAGATGAAGATGATGAAGAAATGCAGTTGAAGATGGACGATGAGGTTAAGGTTGCTCCGTGGAACACAACACGAGCGTACATCCAAGCAATGAAAAGCAAGTGCCTTTTACAGTTAACTGGACCTGCTGATCCAACTGGCTGCGGAGAGGGTTTCTCCTACGTCCGTATTCCCAACAAACCAACGCAAAGCAAGGAGGAACAAGAAGCACAACCAAAGAGGACTGTCACTGGAACGGACGCTGATTTACGTAGGCTTTCACTTAGCAATGCAAAG
>comp358_c0
ATTGAATTCAATTCTTAATGCCACCAATGTTGTTCTTGACATTGCTAACTCCAAACTTGAGAGTTTTTACTATCTACTGTTGGAGGAGAGTCACTTGTTAAAGAAAAAACAGCCTCATCCTCTTGCGCATATGAAACTGGGCTAATAACTAGTTATGGTGAAAAAAAGAGTACCGTCTCTGTTTGTGAAGATGGGAAGAAAAATGAAGAGCAGGACAAAGTCTGCAAGGTTCAGGTTGAATGTCTTTCTAATGACGTCAATCATTACCAATCACGCGAGGGTTTGAATTCTTCTTTTTTTACTACAGTAAAAGCTTGCTAAGTCGAACTATGATTAAGACGA
>comp359_c0
TAGCAGTTAAATTTTATGAAAATTGTGCCCTTCGTAAGTTCCAGAATGATTGTCATTAAATTTTTTTTTCAGTGCGTCAATGATGAATGTAATGTGCAAAAACCAGAGCCTCAGTTCGCGACGTCGTAGATCTCCTGCCATACTTGACTTTACTCACGGGCGGCTGCTTACAATCAATGCACAAAACTTCGAGGGAATTTTTACTCAATAATAATCACTAAAAATGTTTAAAAACGCTATCTGAAATAGCAATACTATAAGGGGGTAAACTAGGAGTCGAAATGTTGATACCAAAGTTGG
>comp360_c0
GTTCCGACGACGACTTGCAGCCGCCTGTTCCGGAAGATGCGCTCGGGGCAGATCCACACGCCGAAGAACGTGTTCCTGTACGGGCGGGGCGGGACGGCGAACCTGAGCTGCTACTACCGGATCGAGGCCGGGCCGGGCGAGCGGGTCCAGCTCACCATCCGCAACGTGAGCTTCGGCGAGCGGGCCGAGTGCTACACCGAGACGGACCCGCACACCGGCCGATACGTCTGCGCCCGGAGCCCCGAGCGAGCCGCCCGCAAGAACTACGAGCTCCTCGTCACCGAGGCCCCGTGGCGGGACGTCCGCACCGCCAAGGCCTGCATCTGCAACAACGCCACCTCCGCCGCCGCACAACACGCCCTCAACACCCTCCAGGCGCTCACCTTCACCTCCGCCACCAAGGTGCTGGAGTTAACATTCAAGATCTTCAACATGAACATGACGGAGGACTACAAGGACGTGTACTTCTACGCGGAGTTCGAGATGGTGCGGGCGGCGGACTGCGCGCGGAAGCAGCGGCTCCGCGGCTCCGGGGGCGAGATCGAGTTCGCGAACCCCCCGCAAACTCGGGCCGACAAGCAGTGCTTCGGCACGCCGTGGTTCATCGAGGCCAACGAGAACAAGAGCCTCTTCCTCATGACCTGGGGGCATCTCCTCCCCCTCCACCCCGCCCTCGACGAGCCCGTCAAGTGCCACACCAGGAACAGGATCCTCCTCTACTACGGAACCACCAAACGGCTTTCCCACGTAATCTGTCCAGCGCTGCATAGCTCCCGCCAGTCAGAGCTCCACATCTTCTCGGAGGAGTGGTTCGGCTACCAGGAAGAGGTAGCACTGACTGG
>comp360_c1
GGGCCGACCACCCCGATCGTCTGTTCCTCGATGAGTTCCGACGACGGGTGGAGCTGCTTCAGGAAGGACGACTTGGGCCTGGAGACCTCGAGCCAGTTCACCGTGGCGCCCCCTGGCTCCCGAGCCACGAACTCCAGCAGGAAGTTGGGCGTCCGGGGGTTCTGCAAAGGGCCCCCGCCGTGGGTTTCGTCCTCTTCCTGGTAGCCGAA
>comp361_c0
GGCTGGCATTTCTACTAGCTAACAGTAAGTAAACATTTAACCCGGCAAATGCACTTCCGGTAACAAATTTAGAATTACAAAGTTCATAGGTAGTCAACATTTTAATGGTTAAAACAAGATTTTTCCGTTCCAAACAGCTGAAGAATTGAATGGACGAGTATATAAGCAATAAATGAAATTAAAGAGGATGACTTTGATACACAATAATTACTTGCAATAACATATAATAACGAAAATTACATACAAAAATGTTATCACAATATGATCCATTTATCTATGAAAAGCTCCGAGAGGGCTGGCATTCCTACTGGCCTACTAAAACATTTTACCCAGCAGGTGAACTTTTAACGACAAATAAATTGAGCATTACAAGGTATATAGTTCGCCAAAATTTCAATTAATCAAACGATATTTTACGGTTCCAATCAGGGGTAGAATTGGATGAATAAGTATGTAAAATAAAATAAAATAAAATAGAAGAGGATGATGAGTTTGAAACAATATAAATAAAAACGTAACTCATCATAACGTGAATTTCATGATACAAGCTTCCACTTAGAGGCAAATCCATCATTTCATCACCATGCAAACACATTCATACCTAT
>comp363_c0
ATTTACGCAGGAAAATGACGAAAAAGTCACGATGACTCGTTAAGGTCCACAATACTCCCCTAATTGCACAATTTGCGTAAGGAACTTAAAATGGCGTCCGGGAGAGATGCTGTTTTTTGTGTTGCGTGTTTTTAATTTGAAATTGCGACGCGAGACGACGGTACTTTTGAGTTTTGCGTGGATTTTTGAAACCGGGATGACGTCATTTTGACCGTCAAATTATTTCTTGGTCCTGCTGAGCTTCTAGAAGTTAAAAAATTCACACATTTTAAACGCAGATTGTGAAGTTAGGAGT
>comp364_c0
CATCTTCGTTTTCCCTTTAAAACTTGCCTAAACGTTTAACCCTATTTCCGGCAACGCTCTACTGAGCTTTTCCGCTAACGAGTCCTTCCCTTGGTGCACTCAGAATTTCTCGATGACGGGCTTTCCGTAAGGTTGTGTTGGACGAACTTCACGTGAATTCTTTGTGTCCCGGCCGGGAATTTTTCAAACAAAATTTCACAAAAAAACTTCATAAAACTGGGAATTCTAGGCCCCACGAAACCTTTTCATAACTTTTCACAACAAAATTTCACAAAAAAAAACTTCATAAAACTGGGAATTCTAGGCCCCACGAAACCTTTTCATAACTTTTCACAACAAAATTTCACAAAAAAAAACTTCATAAAACTGGGAATTCTAGGCCCCACGAAACCTTTTCATAACTTTTCACAACAAAATTTCACAA
>comp367_c0
TGAACACTCACCAACAGCTTTACTGCTTGTTTGGAAGTCCGATGTCCATGTTCCATCCACTTCCAACTCCTCCTCACTCTTCGGCGAATACAACTCTGCAATCACCGAGACAAACTCCACCTCCGATGCCTTTAACGCCGTTCAGTGATGAGCCCCTGACTAGGATAATCCAGGCCAAAAAATCCTCTCACATGTATAAACATTTATTGGAAAGTTTTGGTTTTGACCTAGTAATGCAATTTAATGAAAATCATCAAAGAAGACAAAAGAAAGAAAAAGAAGAAAACGAAAAGCTTCTTGCTGAACTAAATGCTGCAAATGCCGCAAATGCGGAGCAAGAAGCTGAGGTCAAAGTCGAAGAGGATGTAAAAGAAGTAGATATGCCCTCAGAGACAAAAATTGACGATGACGTAAAACAGGAAAACGACCCCTCAACCGTGACAAACTTACCAGAAGTCTCAAAATCAACTTGTCAACACTGTGACAAAGAGTTTTCTAGCGTTTGGGTACTGAAAGCACATTGTGAGGAGGTACACAAAGATTTAGTGCCACTGGACTTTCTCGAGAAGTACGCACTTCAAATTAAAAATGAATACGAGAAAAAAGTAGTTCCAACCACAAGCACACCACCCTCAACAACTACTACTTCAAGCGTAATGAATACACCAAGCACCATCTCCTCTGGTGCAGTGACGACCTCCAGCCCCGACATCACCCCTGAAAAAGACCTCGATGACAGCAAAGAGGAGCTGCAGGCAAAGTTGACTCCAAAAGAATCGCAGCACAGTACATCTCAGTTGGAGAATCCTAATGCTCCAAGCACTCCAACAGCTCCTTCAACTCCAGCCTCAAGCACAGACTCCATACCTCCTAACATGAATGCATCCACTCCAAGTAGCCAGGGTGGACCGATGCCGATGAACATTGCTCAGCAGATGAACGAAATGCAAGCAGCATTAAACGCAATGGCCGCATCGCAGCTTCAGCAGCAGTTACAGCAGTTTAACCCAATGATGATGGGCATGGCCGGACTTGGTATGGGTCTTCCTCTGGGGCTGAACATGCCAGCACTCGCAGCAATGAACTTGCAACCACCCTTGGTGCCCATGATGATGCCTCCTCCTCCGTTTGAACCCATGGTTGGCGGTCAAAATCCTCTATTTTCACCTGCAACGGATGCCTCGTCCCTCATGGCTAAGCAACAGCAGCAACTGCTGCAACATCAGCAACAAGCCGCTCAAGCAACGGCTAATGCATCACAGCAAAAGAGGGCTCGTACGCGCATCACCGACGATCAGCTGAAAATTCTGAGGGCTCATTTTGATATTAATAACTCTCCGTCCGAAGAACAAATCCATGAAATGGCCGCGCAAAGTGGTCTGCCTCCTAAAGTAATTAAACACTGGTTCAGAAACACTCTTTTCAAAGAAAGACAGCGTAACAAGGACTCTCCTTATAATTTCAATAATCCCCCATCCACGACTTTAAACCTGGAAGAGTATGAAAAAACCGGAGAAGCTAAAGTCATGCCTCTCCCAAGTGCTGAAAAATTTACGAACGAGGAAACAAATCCTGTCAACAAAGTCGCTGATGCTCCCAAGGAGCAGTCCTCAGCCCGCTCATGCACTCCTAACCCGCCTACCTCCGCTTCGCAAGGTAAGAGAAAACAACAGCAATCACAGCAAATGCCAAATTCTTCAAATTTCTTGCCACAGTCTCTGCAACAAGTGATCAAGAAGGAGCCAGCAGACATTAAAATTGAACCCGAAGATGATTTCCATAAATCTATGGATTTTCAGCATGGCAAAATGGTACCTCTCAATTTAGAATCTCTAGAAAAACATCAAAGTGAGGCTCAGTCCTTGTTTGATGCCAAATCTCCCTTGAATTTCCAGCAAAACTTCAGGGACCACCACAGAGACTCGCCTCCATTGTCGCCAAGCATGAGTGAGAGATTGAACATG
>comp371_c0
GGGTCAGAAACGTGGCACACAATATTGTAAAGCAAGGGTCCAAAAACTTCCTGATTCTGTGGTTTAACGATTTTAGCAAATGTCAGACATATCTTTGGTTGTGAGGCAATTTTCAAAGGAAAATAATTATTTTTCCCTGCTCAACGCATCAAAGAGGAGGGGCAACTGACACATGTTGCCTTGATATCAGGCATTTTGCCAAAATTTGAATAAGTAATATCCGTGGGGCAAAAACACTGAATCGCAGTCAACTGTCTGCATTTTG
>comp375_c0
GACATATTTGCTTATGTATTCTGTACTCTTTGCTGCGTCAAATCATTGAAACTCCTTTAAAGGTCCATTTTCAAAGTTTTACTACTGTACATACTCAAGGTTTGCAAAAAGTGTCACGTTAATGGTAATATAGACCTTATTCATAATAATCGTCCCTGAAGCAGCTTTTTCCCTTAGGAAGTCACATTTCACTTACGTTTTGTTTCAGAAAGGTTTAAAATGCCCCTCCATATAGTAACATAAAAAGGACAGTTGTTGCCCACTTCGGGCAAAATGCAGCAGTATGACTTTGAGAATGGATCGATACAATGGAAATTTGAATCCTTACAAATGGATTGCAATGATTTAACACTGCATTCAGTGCAAAGTCAAGAAAACATTTTATGGCTTTGACGAACATAAGTAGGTGGGAAGTTATGGGGACCCACCTTAAAATTTACGAAACTAGCAAAATATTTTCGTTTGTATTTCGTACTTTTTGTAGTGGCAAACCATATTAATCCCTTGCAAGGTTCCACTTTCGAAGTTGGACACTGGAATGTTTCTTTCTTGGGATATTATTTCGACTTAAAACGTTTCTTGTCGATAAAGGTTTTTTTTCTAAAGTTAAATTCGTGTGGATTTGATTTTTAATATCAGTTTTGTTGATTTAAAGATACGTTGCTTTGCTATCGTTTTTTTTTTCTTCTTTTAATTTACACTAATCAATGACAAATTAACTTGAAATTAATATACAGGTTGATCCAAAAGTCCTGCAAAACCCATTGAGCTCCCAAGACTCTTTTTTAAGGTGATCTCCTTGGCATGATGGGGGTTCCAAAAAATCGTTTCTTTTGACTTAAGAGCTTTCAAAAAATGTCATATCTCTATCTTAATTTTTTCAAAAGTTACAGTTGATCTCAGGTGCTGGTGGTTTGGGATTTTTTATTCACTTTTCATATGCATGTTCATGATATTAAAATGAGATGGCCAATTTACTTTTTGGTCCATACAAAATACTAATGAATTTTTGCTGT
>comp376_c0
CAACGACCCCACACGGATCACGCGTCGTGTGACGCGCTCCGTCGCGTTTCACTTAAATTGCTCTTGTGGGTTTGTTTTTCATCACACAAATTTGGTTTTGGCATTCAATTAAACCTAAATCAAGCCAACGTCTACTTTAAATAACGGAACACTCATATTTATTCGCCCGATAGGCATTATCTACCTACAAATTATTATCACGTTGACGGTATATTTATTTTAAGAGCTGATTCTCCATGAATTTATCTGCTTATAAAAAAATTGACTAAAATCGATCGCACAGCAACTAGAATACGGCGCATTGAAGGGTCGCGTCGGTCGTTTAGGATGCCAAAATTCAAAAAATTTTAATTTTTCCCAGTTGAGAGAAAAAATTTAAGTCCAACAAGAATATTGATCAGACATAAAATTGTCCTCCTAGAAATCACCATCCATTAAAAAAAAGTTGATTAAAATCGGACCAATAGCAAATAGACCTGTGCGATTAATCGAACAGTAATCGTAATCGCGATTAATTTTTTTCATCGTAATCGTAATCGGTTTGAGAAATTAATCGTGATTGATTCGGTTAATTTGACTTCACGAAATGTCCAGTTTTGCGCCGCATTTTGAATTTGAAATTCCCGCCGCGATTGTTCGAATTTGCGTCATATTTACGATGGCGCACTACTAGGGAAAAACTCGCACTGAAAATGGTGATAACCCCGCGAAAATATCCCCATCGGGCTTGTGCCGCGATTTCAAGTCGATGATAAAGGTTCTTCGAATACTTTTCATAGGAGAGGTTGGAAGTGCATTAAATAAAAAAAAAGATTAAATAGTTGGCGGGACTAGTTTATTTTGGGTGGAAAGGATCTTGTAGAAAAGTAGACAATGAGTCGACCTCAAGTGAAAGAAGAAAAAAAAACTATTGGAGGAAAATTATCAGCTTTCAAACTTGTTAAAAAGATATCTTCAAG
>comp377_c0
ATAAACGCATGGACCATGTAAATGTCAACGCTGCGAGATCGAGCACGCACATCGACGAAACTGGGTAAAAACGCCGTATGAACATTCGCGAGTTGCCAAATTTCCTCCAATTAAATTCCTTATTTTCAAGCAGAATTGGGCATATTTTCTCTTGAAATTATTTTCAGATGATTTAGAGCTGACAGCGAATAAAATTCTCTGAAAAATTGAAAGGAAAATACCTGCTAATTTTCCCGAAAATTCGTGATTTGTCGACGGAAATTTGGCAACGCCTGATGG
>comp378_c0
AGCATATCATCCCCATCAAAATCTGAAAGTAAGAAAGGAGTCTTTAGGAATTTAATCTATTTGCCCCTTCCAAAAACTGCATCTTTAGCACCATTCAAGACATTCTCTCATCAAAGGAGGTTCCAATATCCAAGTTTTTTAATGGTAACATGCTTGGTAGTATGACTCAATGGAATACACCTTTCATCTTATTTCCTGTCACTTCTGAATCTTTGTTTTGATGTTGTGACAAGTTTTATTTCACTGCCAACTTTCTCCTGTTTTAGAGCTCACAGTTCAGGCTTCATTTGGATAGCAAAAATTTTTAAGTTTTCAAACATATTCCTTTTTGTAATACTTCACTGAGAAAAATCGCATACACTTTCATCAACTGAGCATGCTGGTTATT
>comp378_c1
TCTGAATGATACAACATTTTATGCTTAACTGACTCTTTTAGAATAGAATTCGACAGGTTTTTACGATACTTGCAAGGTAGCATAAATAGGACATCAAGAGAGGGCTGATAAAATAGAAAAGGGATGAGAAAATGCCCTTATCTCAAGAAAAGTCTAGTAGGATTCACTATTATGTACTTACCAAAAATTCTGAAAGCATGTTCTG
>comp379_c0
TAATGGAAGTTTAGCACGGAAGAGTTTGTCGAAATACCAGCAATAAAGCAAATGAAAACTGAAGTAGGTAATGCTGAAAGTACAACTTTAAGACGCGTGATTACCATTAATTTCTCGATACGGATGATGTGCTATGATAAATTAATTGAATGAAAATGCACGAAACACAAAAAATTAAAATCCACCCATGAACTTTTTTCTTTGATTGCATTCACTGGATAACTATGAGAAGGAGGAGCGGTGGGGGGCTAAAAGCTAGAGTTCAGTCACGTATATCTCTCTCTTCATGGCTTGAATAAAACAATTTTCTTTTTAATAAAAAAAGAAAAACTAAAAA
>comp384_c0
GTAATTTCACAGTAATAAACTAGGTAAAATCTCTTTTGGAAATGCTGTCAAAGAAAATAGTTGTCAGTGATAATAAATACACATAACTATTTAGTTTTTGTAAGTGTAATTTAATCATGTGTCATTAAAATTTAGCGCTTTAGTGGACCTTTCAGGAGCTTATGTCTAGTTTTCTGAAAATATATTTTCGCGTCACAGGTCTTATTAAGTGTGAATTCTACATATTTTTTCTTTCTATTTTTACCTTGTTTTTTTTTTTT
>comp384_c1
GTTTATTACTGTGAAATTACTTCCAATGAGATCACTATTTTGTGCAATCAAGTGCAACAAGAATACTCTTAAAAGCAATACAAAGAACGGAAGAGTATCAGATTAAAAAAAATACCTTTTCTACTTAAAATGACACGGATGCGTACAGGTGGGTTTATGTGTTTAACTGCATAAATTAAAAATGTAATTTATACATATCCTAGCTTTTTACAATATTAATGACAATTTTAAGGATAGATAATATGAGTAAATGAACAAAAAACTGAAAATCAAGTTAACACAGGCATGATATGCGAGAGTGTTGTAGGGACACTAGCGTCTATTAGCAAATCTATTTTCAAATGAATGACAGGTGGCTGAATGGCTGATTCACGGGAAATGGAACAATGATATTCTTACATGTAACGAGTATTGCAACTAAATATCACCCAAGAATGAAGAAGAATTGGGTGGAGAAAAT
>comp385_c0
TAATCGATTCTTTACTATAGCTTTAAATGATGAAAATCGATCGTTCACGCAACGCCACTGATATCAATTTAAACTTTCTCAAGTTCGAGGTCACTTTTCCTGCGTTGACAGTCACACTCACACGCCGAGAAATTTTGATCCAGCATGCAGAGTTTCAGAACTATTTCCGAATCTCCTTCTTGTCTGTTCCTTTATGAGAAATAGAAAATTTGGCAGCTGTTCCTTAAA
>comp387_c0
ACAACTGCAAAAGCTGATTAATTTCTCACCGGTAGGTATGCGCATATGTACCGTTAAATTGGAGTTTTGAGCAAATGATGCAGAGCAAAGATTGCAACTGAATGGTCTCTCACCAGTATATTTGCGAATATGTCTCTTTCGATGAGATTTTGTAGTAAATGATGCAGAGCATTCATTCCAACTCAATGGTTTCTCACCAGAATGTGGGCGTATATGTACCGTTAAATTAGAATTTTGAGCAAAAGATACAGAGCAATAACTGCAACTGAATG
>comp390_c0
AAAATAAAATCTTGAAATTTCACGGGAAATATTCCGTGAAATTTTAGAAATTTATGAAAGGTACTGAAAAATACAGATTCCTATTTATGTTTCGCAAAATGTAAAAATTTAACTTTCTTCCATTTTTGTGTGTTTTAGTGCGGGTTGCATACTATAGCCCCTAAAAACATGAAATATTTCACAACCTCGAGCAATTTTATGAAATATTTCACGGTTTTCAATATTTCATTTGTTTCTTACGTTTCTGCCACCCTGAGTACATCGGATGGCTGGGTCCCCGCGTATCGATGTCAATCGATTATGTATCGAAAAAGCGACCCGGCGCGACACAAGAGTCACGGAATGGAGATGTTGCATGTATGAG
>comp391_c0
TAGGAAAGAGAGAAGAATCGTTTACAGAGGCAAACCTCTTCAGAGGCTTATAAAAATTTAAATCAACGAATGTTTGGGTGTAAACAGATTTACATTCTGCTGTGCTGATATTCGAGTCAACGTAGTCACTCAAATATAGCCAATAGAGTTTGAATAAGAGTGGTGCCGTTGAATTACGTAATACATAATATTCATCCTTAAACTGCTTAAGGTAAGACAGAAGGTCTTTTTCATAAGA
>comp392_c0
AATCAGCCATCTTGGTTCTTTTATTGCTCTTACTTCCTAGGATTTTTTCTTCTTGAAACAAATGTTGTTTGATCAGAAACTGAAAAATCAAGTGCATGATTCACCATAGTGCGTTTCAAAATCAGTTTTCTCTCATAGTTCCGTTTCCATATTTAAAACTGTATTTTGTAAATTTTCGCCTGTGTTGATTTACTTGCGCATTTGATACCCATTTTATAATCGTTTTAAATTTAATCCTTGCAATTTTTGAAATTTTTACCCTTGGTTTGTAAAAT
>comp394_c0
AATTGGCGCGTCAATTTGTATATTTTGCCAAGCGCGCCACTGGAATTGGCGGGAACCAATGGGAGTGAAGTTTCGACTTGTTTACATTAGGGATGTTCGATTAGTCAAATAATCGATTAATCGTAATCGGTAGTGACCTAGTTTTAATAATCGATTACTACGATTAATCGGAATCAAATAATCGATTAATCGATTAATAATCGACTATTAATCGATAAGATCAAAAGCTTTGATAATGCATTTTGAATCTCTTATTTTTTACCATCTAAGTAAGCTGTTTAGTAGTTTTCTTACTTTGTTTATTTTCTGTTATAATACCTAAAATTTTGGGCAGTTTTGCCTGCATTTGTATCTTAAATCTTACGAAGAAAATTTTAAATAAAGAACTGGTAAAATTTTGAAGCTGCACCATACAAAGAGAT
>comp395_c0
TGCAACGACATCGAACAGTGCCCTGCAGAACATTGTAGAGCTCCAGTAGAACCTAAATCACTAAATAGAGGTCATTTCTACTCATGTATTTCTATTAAAGACCAAATTTTAGAAAAGCTACAAGGTGTTGGTGGTGAGGACCTCTTGTCTTATCGTCAGAACCGTGTTAGTAATGATGAAGAAATTAGAGATGTGTTTGATGGAATACTATTCAAAAATTTAGAGCAAAAGGTACGCGACCAATCAGATTCGTTTCTCACACTAAATCTCAATACAGATGGAGCTCCTGTTTTTAAAAATTCTACCTCATCTGTCTGGCCTTTCCAATTTATCCTCAATGAAATTGATCCAAAGG
>comp395_c1
AAATTGATCCAAAGGAAAGATTTGCATCGTACAATGTTATCGTAGGTGCTGTCTGGTTTGGTAAAATTCAGCCTTCCCTGACAACCTACCTACAGGGCATCATTGAAGAACTGGAAGAACTTGCAAATGAAGGAATAACCTGGTTCAGACCAAATGTTGGCAGCGAGGAGAATACCAAAGTTTACGGTTTAAATTTTTCTGTGGATCTTCCTGCCAGAGCCAAACTCATGAACATGATACAGTTCAATGGTTATCATGCGTGCTGTTATTGCAATCATGAAGGCGATCCTTATGGAGAGACTCAAGTTCGTTATTGCCCCCGAGACAATTACACCGAAAGGACGGATAACTCCATTCGAGAAGACATGCACGAAGCTTTGGAAACTGGGGAAGTTACAAACGGTATGAAAGGCATGTCGCCCCTCTGCTACATTCCATATTTTGTTCTACCCTGGGGAGTTGTGATAGACTATCTGCATTCCCATCTTCTCGGAGTGACTAGTTACCTTTGCCAGAACATCTGGATGAATCCTGAGTACTCTGAAGAAGAATTTTACCTAGGGCGGCAAAAAGTTTCTGCAATTGACAAGAGAATAAGAAGTATGCATCCACCATCGAACATTTCTCGAGACCTTCGCCCTTTGTCTTCCTGTGCGCTTTGGAAAGGGAATGAGTGGAGAAGTTGGCTGTTTTACTATGGGCCAGTTTGTCTCCAAGAAATCCTACCGCTAAGATACTTCAGGCACTTCTGTCAACTATGTGCTGCCGTTTATTTTTGCTCGCAGAATGTAATTGACAGACGGAAAATTTTATACTACCGAGACCTACTTCATAGCTTTGTCAGTAAATTTTATGAATTTTATGGAATCCGCCATATGACAATCAATGTACATTCTACAGTTCATGTAACACAATGTGTAACCAGCAATGGACCATTATGGGCATACTCACTTTTCTGTTTTGAGACTGGCAACGGTTACATAATCCAACTAGTGAAAGGTGCCCAAGGTGTAGCGAAACAAATCGTAAGGCGTTACTGCAACTATACAAGTGTGCCTCATGTAATTGCGAAACATCCACCTCTAGATGATGTAGTGAAGGACTACTGTGAGTCAATTTTATCAATAAGAAGATTCAAACTTGTTGATAATGTTGATAACAGCATCATAATAGTTGGCAATAAATTTCGTAAAAAGTTTGTTGCAACAGCAGAAGAAAGACATGCAATCCTCCAAGCTCTTCCTGATGTTGTGTGGAATCAGATGTTTAGCCTACGTAAAATCATATTCAAGAGACATATCTACAGAGCAAAAACAGAAAAAGTTCAGAGAAGAGATGACTCGTATGTAAAACTGAT
>comp396_c0
TCCATCATTTTCTCCCTCAGTCTAAAGTAAACATTCATTTCAACCAATTGGATGGCTTCATACTCCTAATGTCGTCTTTATCTGTTTGTCTATCAACTTGAAGAATCAGCCTGCAGGGCTCATTATTGAAATTGTTAGACAAAGTGATAGACAAAGGAAACGCCGGGAAATGGAGCGATCCAAGGGTGATACAGGTGGTTCTCATAGATCAGGGGGAAATGATGGACCAACTGTCGGGTTCCCTATGGGTTGCTGTTAGTTGGTCTATTAATTACCTCCTTTGTCCATTGTAAACACCACCTTCCACCATCTGGATGGCTCCATTTTCTCTTAGTCCTCCTAGTCTATAGCTTTGGCTATCAACTTAAATAATG
>comp397_c0
AATTGCTGGATCCGCCTCTGAAAGAAATGCTCTTTGATCTCTTTACCCGTACCACCAGCCTTAACACTAACTAAAACGCTAAAACTTCATTGATGTGTAAATCTTTACTTCAATAACATGAAACAAATCTACCCAATCTCTTCGGCCTGTCGAAGGGATGTTTTGTTTTCGTACACTACGAGGGCAAATGGATCATAGTTTACCTACGGTCTGACTTCATACCGTTGATATTGAGGTAGAAAAATAATTTGAACGCATGTATCAAGTGTATACTAAATTCCCCAGTCGAGGATATTTTTAGCCGATTCCCTGGTTTTAACTGGATGGACAATAACTGTTTTATCCTTGCGGCTGGGGCATCAACTCGGGGCCATAGACTGCAAAGGTCTCGTGGCCTATTCCACACCTCCCTTTTTCGACCAGAAGGTGACCCGCTAAGCCAAAAGCAGTGCCCAAAGTATTCCGGACAATCCATGCATCAGGGGCGAGGTGTGAGTGATTGATCATCGATATTTTCCCATTTGAAGCAATGGTAAAGAATTGATTATTAAGG
>comp399_c0
GCTCAGGGTCCTTCCAAGATTATCTTAATAGAACGTTGGAAAGTCACAAAAAAATTCTGAGACAACATTGACCAATCATTCCCTGGAAAAGATACAACAGGAAAAAGCTTGTGGGAAGAAAATGTCTGAGTTCAGGGGGCTAGTAAAATTTCCTTCTGTCTCACATTCTAGGTTTTCCTTGATCCTTGGATTTTCTATCTTCCTG
>comp399_c1
GATTGTTCTGGACAAGTCAAACCTACAAATAATAAATAAAACTTCATGTTACTTATTTACCTACTCCCTGGGGAAACTTCGATTAAAGGGGGGACGAAAATTGACTACACACTAAAAATAGAAGGAACACATTTCATGATACAAGCACTCACTCATTCTTTATTTATTCATCAGTACAGATAACTATCTTAAAGAATTGCTCAGGGTCCTTCCAAGATTA
>comp403_c0
GAAAAAGCAAGCTCCTCGATCAAGACCCTTCGATCTTCAAGCATTGCTGCTTCAATCTTCGCAATTGTCTCGTCAGAAAAGAACGGCCGGCCGCTTTTTTCTTCGTCATGACAGTCGGTGCAATCTCCTGCGAATTTTCGACACCGTTTGCGCGTTTTTTACTATACCTATAACATATACTAGCTGACGATGAATGTCAATGGGTTTTACGCCCTTTAAAATAAAAAACCGTATCACTTTGTCACCCTGACGGTGACAACAGGAAGAGAGAGGTGGCGGTTGAGCACTACGACAAGGGTTAGGAAAACTGCAGCCACGACTCCAAAAGTGGACGAAAAATGGTGATTTGACGAATATCCGATCGAAATGGTGATTGTATTAAAAAATAGACTAGGATATTAGCTTCAGAACGATGTAATAATTTTGGAAATTATGTGATTTTATTCACTTGAAAAATAATAAAGAGGGACTTTACTTTTGAGATACCACTCGTATACGAAGGAGTGTTTTTCCAACAATCATGTAAGGAAAAACACCCATTCGTATAGA
>comp404_c0
AATTCCGAATAACTTCAAAATGGCAGAAACTTGGTATTACGAGCGTCTACTGATGGTTTTGCATGAATCTCGGCCACTATTTTGAGAGTATTTAGCATTTCAAAAACGTAATGCTAAAGTGCCATTTTTGTCAAGCCAGAAACCAACAGGACCCCGAGTTTCATGCGAATCCATCAGCAATAATACCAAGTTTCCACCATTGCAAAGTTATTTAGAATTTCAAAAATCGAATGAAAGATACGTTTTTCTCGTCCCGAAGTGCCCCCGGATACCAAATTTTATGCAAATCTACCGAAAAGCAGTCTTAATATTCTCTACTCGCTCTAGACCGCCATTTACACCGCCGCAATTTTGAGGACAGAATTTTCTGGAAAGCCAATGCCAGAA
>comp406_c0
ATTTTACGGCAAGTTACCGATAGTTTCCCTTGAAATTTCCAAATATTTTAGATTAAATTGCAAAAAAGTTGTCTGAAAAATTTGAACAAAAATAGTCACAAATTTCTTTGAAAATTTATGTTCTATCAGGGGAGATCTGGCAACGTTTGAAAGTTGATATGACATTCTCGCTTAGCACAGCAGTACTTACTGAAGGATATTTTATTTCGAATGGTTGCGTTTACTTACTCCACACAGTTAGCCTTGAGACAGGGTAGTTCTAAATAGATGACAAGATGTCAATATTAAGTATGCTTGTAGCAAAAACCCTTTAAAACAAGATCAAATTCA
>comp408_c0
TTTTTTTTTTTTTTAAGAGGTGCCTTAGCAACTTTGGCCACTCACACCTCTGTAATTGAAATATTAATGAGTTAAGTCATAATTGAAAGTTAATTTTTGAGTTACTTGAAATAGAAGTAAAAATTAAAAATGTATTTCAGCATTTGAGCATCAACTTGAAGAAAATCTCGAGGGTGAGTGCCTTTTAGAGGGAGGGTGCAGAGGTTAGAAGAGCTGATTACACACGTCCCAAATGGGAGTCGAGACAATGAGGGACTTGTCGTATCGGTCCCCATTTGGGACTTGTGCAATCGGCGTATGTGCTCAGGTCAAACTCACAGCGTGGAGCTCCGTTTCCACGATCAAATTGAGCCCACAGTTCCACCGGTGATCAATTTTGATGGGCTCAATTTGATGGTGGAAACCGGGCTCCGCACTGTGATTTTGACCCGAGCTTAAGGTGATTCGATGGA
>comp411_c0
GCGACGGACCCGGGGTGCCCGCACAAGTGCCACGACTTGAACGCCTGCATCAGCGCCGTGCTCTGGTGCGACGGCGTCCGCAACTGCCCGGACGGCTCCGACGAGAACCCGGCCGTCTGCGGCGTCTCCCGGCTCATCTTCACCCTCCTGCCCACCTACGCCATCCTCGGCGGGGGCGTCGCCAGCTCGGCCGCCTGCTTCGTCGTCCTCTGCTTCTTGGCCCTGCACAGGAGTCACCAGCGGAAGAGGCGCCTCCTCGGCGCCGACAAGATGGGCGCCTCCCAGCGGGCGCCCACCGAGGAGTTCCTAGTCAATTCCCAGGGATCGCTCGCCTCGTCCTGACAGCACGCCAACTCGGTGGAGTTCATCCGCATTGATAGGGAAACCACCGTTTAGCCGCTCAAACCCCTCGAATTTTCCGTTCGTCCAATTTGGATACCTATTTAGAAATAATGCAGCCGTACGGCCGTATTCATGGTTGTGCCTCGTAATATGATTCGTCGTTCCCCGGACGAACTGCGTTTCATTGTTACTGAATGGACTGCGTTTAACAGAAAGGAATCAGGCCGCATCAGCTATTGCCAATTTTCATTGGGCAATTTAATTATTTACG
>comp413_c0
TATGAATAAGACAAATTGGTTCTCTGAAGAGTTTCTACAACAAGTTGGACAAGCAAAAAAATGTAAAAATATAATTTTTCATTAAATTTTTTATACCCCAATTCTTGGGTTGGACGACCGAACATTGAAAATTTTAATAAAATCAGACAAATTATCCCTAAACAAGCCCTGCGATACTTCCCATATTACAGGCCAAGTTAAACCTTCACACTGCTTTAGCCTTGACTAAATCCTTAATCAGATTTTTCTGAGGAAGGTGGGAAGAAAGGGGGGTGGGAATATTGTTGTTAGTAAAATATGCATCAAGTGATTCTCTGCCAGTATCCTTAAATTAACAACATATTTAATACAGGCGACAAGTCACTCA
>comp414_c0
GGGGGAGAGTGAGAGAGAGAGAGACAAGACAGCTCGAGTTCGTGTCTTGATATCATAAACGGTCAGGAAGACTGTAATGTTTGTAACATTTTTTTGGACCCGAACATACAGGATGCCTCAGGGGTCAACCGCCAGACTGCGTGAAAGGGTTCGTAAGTTCAATTACAACTTTTTCCTCCTCGCAGTTTTTCGCCATAAATGTCCCGCGTGCCCCTGGTTCGAGCTAAGGTTCCCTAAATTTTTGGAAGTCATTTCATGGAAGAAGAAGTCATATCTCTCTTGAATTCAGCAACAATTATAGACCAAAAATCATGAAACATGGCAACCCC
>comp415_c0
GGCGATAAGATATTTTATCTGTGACAAAGAGAAATATAATGAGTCCAGGTTCATAGTTCCATGAATACGGCCTCGAAAGCTTCAAAATAGTTTGAAGCTTTCTTAGGAATCCGAGCCTTGATGATCCTTGTGTGAGACGCGACTACCCTACATCGGAACTTGTTTATGCTCAACATCGGGATGAATATTTGATGAAACACTTTCAAATTAACATCATCACAATTCGAGGACAGAATAGAGAAAATGTTTTTGCACAGGGAAATTAAATAAATTCACTAAATCGCAAGAAACACAATGAACAATTCGGTCGGGTTCAT
>comp415_c1
GCTGAGGAAAAAGCTGGCCGGATGGTTTCAAGGCCTTGTTGCGATTGAGAGGCTGGTCAAACGCGAAACAGAGCACTGAGACAAGAGCTGGTTTTGACAGTAACGCAGAGCACTCTTGCGATAGTAATTGGAGCTGCAGAGAGTCCTTGTAAGTGGGGACACTTTTATTTGGGTCCGAGCTTAGATCGACAAAGGAGAACAAACTCCGAAATAAATGTCTGTCGGCTTCTAGTCCGTGGCTCGCAACCAAATGGTTGATTTCTTGGACGCTAAGCTTATAGTTTTTCTTGTTCAAGTTGGCGATAAGATATTTTATCTGT
>comp416_c0
CACACGCCATTTTATGACAAATTCGGTGCTATATATTTATTTTTCTCCTGAAGAATATTCTGTGAAATTTTCAAGCAACGATGTTGGTTCGATCTTCCTCCAATAATAAGATTGGAGCGAAGATTTTGAAATACTGCAACCGCGACTGTCGCACCTATTTTAGGATTTTTCATGAAATATTAGACTATTCTTCTCAACGTCTTGAAGCGGCTACACTGAAATAATAGACTTACCTAGCAGTTTGTCACCGTTAA
>comp417_c0
ATTATGAACCCCGAGTCCATTTTCATTTCCAAAATGAATCAATAATCGCGTAGAAATGGAAAAGAGTGGGCACTGATTTTGGCATCTTGAGTGACGAGTTAGCACACACGTCGAGAAACAAAGTCATCATCGCGCTCTTGAAAAAAATGAATCTAGTTGTGATTGATTCAATAAGCATTCAATTTTACTGGGTGAATGCAGCCGATTGTGGTCGTGTGGTCGGGGAAAATGCAGCGACTTTAAATTCCATTCTTCCGCGGTACTTGGATCTAATTCGACCGCGTGTTGTTGATGACTTCAAAAAAGTTCAATTTTACTGGGTGAATGCAGCCGATTGTGGTCGTGTGGTCGGGGAAAATGCAGCGACTTTAAATTCCATTCTTCCGCGGTACTTGGATCTAATTCGACCGCGTG
>comp418_c0
TGCAGAATTGCTGCATCGTAAAAACATCGTCCGAGTTTCTGCATCGTTGCAATTAAGATACATATTTACCCTTTAATTGTGGTAAAAACCAAGCAGAGACCATCAAAAGAAATGACGCGAGGTCCTGGTTTACGGCAATTTTGGCGTCGCGCAAGCCACAGAGGAAAACGCAGTCGAGTCGCTAGTCATCTTCACAGTGTGATATTCGCCTTAACCTAGCTGGCTACAATATGCCTTTACCCGCAGTCGAATAGTTATCACAAACGGTTCTCACATCGCGTTTGGTGCAATGCGAGAAGTA
>comp419_c0
GGAGATTCATTTACTACAATGTGGATTAAGTTGAGATAATCCCAACTTGGGAGCACATAAAGAGAGAATGTAATTTGTGGGGGCGTGAGCTCTTAGGAAATTGAATGTAATCATGTGGTTCTAGGTCTTAGTTTGTACCTCTTTATAGTTGGCAATTTTGGATGATTTTTGACTGTAAACTGAAAATAGAGTATTTTCCGAAGAAAATACACT
>comp421_c0
TCCGTCGAGGCGTTGGAGGTCTCGTCGTGCAGCGAGGAGGTCGTCGAGAGTGGCGTCTTCGGATCGTAGTGGCCGTGGTTGTTCGGCGCCCCCACGTCGCGGATCTTGTGCGTCAGCATATGCTGCTTCATGTTTCCCTTGGTAGAGAATCCTCGATCACAGACGGTGCATTTGAAAGGCCTTTCTTTAGTGTGACTCCTATAGTGAATTTCTAACGCTGAATTGCACGCAAAAGTCTTGTAACATATATTGCAAGTCGTATTGCCCCTCACTGTGGAGAATCCCACTGGACTGAACGAGGCAGGCAGACCTGGCGGCATGGCGGCGGGCGACGATTTTGACGGAGGCTGCAGGTTGAACCCGGCGAAGATCCCTGCTGGAGGGCGCGGCGTCAGGTCCAGAGCCTCCAACTCCGCCGCGGAAGGGCTCACCGGTTGGTGTGACGAGGTTTTATTGGAAAGGTTCTCGGGCTGGTCCTGAAGACTATCCATGCCAGGGCTGTTTACATCTCGCATTGCATCCTCGTCGCTGTGCTTGCTGTCTATGCTCCAGTTGTCGTAGGGCGAGGGAGAAGTATACCTTTCCGGCTCGTGATCCGAGTCATTTTCCATGTCTAATCTTGAAATGCTGCGACAGTTCAGATCATTGTTAGCGGGCTCACTTGACTCCGACAAGTCTTGTGGATCCTCG
>comp422_c0
GAGGGATCTGATTCCGGCAAAAAATTGGTATTTTGGTCAGGTAACTGAGTGGATGACTTGACATTCGGGGCAATCAAAAAGTTTTTCGTTTCAACAGCAAAATCTTTCTTGATGCACTCATTAATCCAGTCGGGCGTAACACATGGCAATCCCCATACTAGAGCATGTTTAAACTTTTCACCCTCCGGCTTCCCGACGACCAGCAAAGTTGTTGTT
>comp422_c1
TGGTTTGCACATCACCTGCAGTCAACTGTCACCACATGATAAAAAAAAAATAAAGGAACTAGTCAGATTTATGGGAGGTCAGTATTCAAATCATGTTCACGAGAAGTGCACGCATGTCGTCACCAATTCTGTCCGTTCTCCGAAGTATTATAAAGCCATTGAAATGAAAGTAGCAGTGATGACTGAAGAATGGATCTATGCTGTTTGGAAAGCAAGTCTGACGGAAAATGTATTGGCAACAGATGAGCAATTTCTGAAGTATAAATGCCCCATTTTCCATGGGCTTGAAATTACCCTAACTAATCTAACCCGCACAGAAAAAGAAAGGCTTGGCAAAATCATCTGTCAGAATGGTGGCCGTTACAATAAGCAATTGGCAGAAGGAACAA
>comp423_c0
TGTTTTAAATTTTGTTGAACACATTCATCACAGGAGAATCAGCGAGACCGTTCTCTTGTAGGTAAAATAAATCACCTATTAAAATTTGGCGAGAGCTGATACTTCATTTGGTCTTCTTTTGGGAAACAGCACTGCTTGATTCTATTTGGCATACAGCTTTAAAAATGTACATGATACGTTCACTTGCTGCCACTCTTTTTCTCTTTTTTCCCCATTTTACACGTTCTAATGACTTAAAACTTAAAACATGCAAGTGGCCAATATGATGGAATTAACAGAACATGGGAACTCACTTATTTTAGAAATAATTGAGAGATGTAACGAAATGACTACTGTGACGTACGACAACATTATG
>comp424_c0
ACCGCCGACCAGGTTTGCACAGGCAGAGGACGAAAAACAACTAACCTGAGTAAACAAACGATTTTGCTAACTTTTTCTAATGTAAGACTTCAATTGTTTCCAGACGTTGATTTTCTTTTTCTCTCTTTATTTTGCAAAAACAACAGCTTTGAATCAATTGAATCTTACGCAAGGAGAGTTTATAACAGTTCGCGAGATTATTTGTTTATTTAGGTTAAGTCTCTCTGCGGGCAAACCTGACTTCTGGCCACCAAGAAAAACTGCCTGCATACCAGTAAATTTGAAAAAGCGCGTTTTACAAATCACGCAGATAGCATGCCAAGGACTAGGTTTGAA
>comp426_c0
AGAAAGTTTTTCAAAGATAATTGATATAGAGAAGAGATTGCGAATTGCATGTGCAGAAAACTTAGAACTTGCGCACCGAATGCGCTGCCTTTCAGTAAAAAACCCTGCAATCAAAATCTCTAAGGCTCAAAATCTTTCTACTTCATTCCTTATTTTTTCTCATGTACATAAGTTATCTCACAGACTTGATAATCAAAAGGAATTTAAAGATACTCATGGCAACACGAATTCTAGCCATTCGTTGTGAGTTTGAGTATAATACCTTGATTTCTGAACTTACATCTCAT
>comp426_c1
AGTGAATGTTTTGGCACTTGTACAGGCCTATTTAGTAGAAATGTTGCAACATTCAGTTTCTTATAGATGGGAGCTTGTTGGCCCGAGAGATGAGACAAATTCATCCTCTTTCATTCCTTTGGGCTAAAAAGAAAAGAAAAAAAAAAAGTATTCCAGATTACAGCTTGTGATACATTGTTGATTGCCTTTCAATTAGTGGCCAATAATTACGAGTTAAGAGACTGATGAGATGTAAGTTCAGAAAT
>comp428_c0
GATTGTGTAAAGGAGCTTGCACACATGAGAAATTTGATTACGGAATTATTCGATTCTAACACTAAAAACGAAATGTTTGTAAAAGAAGGCACACTCTCTTTGCTTCTCGATAACCAAGGTGCCATAAAACTGATTCAAAACGGGGTAAATAGTAAGCGCACCAAGCATTTGGATGTTAAATATCACTACATTAAAGAGAGAGTCGAACGAAACTTGATAAATATTAAATTTATCGGCACAGATGAACAGACAGCCGACATCCTGACCAAACCGC
>comp429_c0
AATTTGACCAGGACTTGTTGAGTAATTTCGTTCTCTTAACATATGGCTTTATTAATGTTACATGTTCAGAGCAAGGTTAAGATTTCTGATGCGAAGTGCATAAAATTGTAGGTGAGAGGACTTCTCTCCTTCCTAATGACCTTGAGACGAACAATTTTTTTTTTACATCATCATTTGGCACTAATAACTCTGCATAAATGATTTCAAAATGATTGGTTAGATGCGCTTTTAAATATAAGTCTAACCGGACAGTTTTTACAGAAACGCATCAAGTTTGAACAGAATTATCAGAGGTCTTGAATTTTATTCCTCCGTAAGACTCAACGTCAAGAACAAAGTTGAACAAATATTTTTTCTCGACTTTGAATTTTCTAGAAAATTTACACGATTGATTCAAAATGGTATTGCAAACTCACTTTTTCCAGAATGTGACTTGGCGCGCATCTGTCAAACTCTGTCCATTCTACTAGAGTATTTTTGATCTAAGGTGAATCTAATTTTTTCTAAGGTAAAGCTATGTTAAGGTGATTTGTCAAGCTCAAG
>comp430_c0
GAGGAAGAGGAAGAATAAACTGTGTAAGTAGTGACAAATAATTCAAATTAACTGGAAGATGATAAGGAACCTTGGCGAGAAGAGGAAAATTGAGATCAATTATTGATGAATACAATGAAACACACGATATAATTTTTCCAAGAAGCAACAATGAAGGCTGGCTTCGAAAGGTAGCATACCCTTAAAATCCGACATTTCGTGATCGACATGGTGAAATTTTGAGATGTAAGTAGGTGTTGTGCTATCTGCGGAAAATCAGGATCCTGCCCAAAAATAGTTCAGATAGCTTGTCGGAGAAAGATTTGCTAGTCGAAAATTTTACCAATTCGTTACTCTCAGACGAGAAGTCAGCATCTACCACTTTCCGAATAAGTTGCTCGCATTGAGAGAGTGGACAAGAATATTTTCTTCCAATTTCTGGGAATTATTTCTGTATAAATGCAAAAAGTTCGCAGAAAACATAAAATATACTTCCCACGATTTCTTGGT
>comp431_c0
AAATACTTCACTTTTTGATTCCTAAAAATTAAAAGAAAACTGATAAATTTTGTGGAATTTGCCATCTAAAAAGGTCACACAATTGGAAATGACAACCATGCACTGAAATTTAAAAAAATTATTTTTAATACAAAGAGGATGGAAATTTAGAAAGACGTAATTCTTGGTCTCAAGCCATTTAGATACTGAGACAGTGTATTATTCATCTATCATTTCATTTTTCTGGGCTTTTGTAGTCAATCAAGTGACATCAAATTGGCATTTGCGTACTTGAATAATGGGTCAGAGGCGATTATCTTTTTAAATTCATCTTCTTAAAGTAAGTACTCAATGAGTTGAGCTATCAGTAATTTCTTGAATGTTTTTGACTCGAAAAGATAG
>comp431_c1
ATAGAAATAATCGATTTTGTCATGCTGTAAGTAGGCGAAGGAGTCTACATTAGTCGATGAGTTGAAGCTCAACTAAAGACATGGCTTAGTTGAATCATCAGGACTGTCGGCAACAAGTTGGTCAGATTTTAATCCACTTTTTTTCTTCTTTTCCTCTCCACTTTTTAATGAACCTTTTGGTTTTTTCTACAATTTTACAAGGCAGTTAACTGTCAGGTATTCTGCAGAGACGTTATGCCACTGACCCATTGAAGGAAAAAAGTCTCTAAAACAGAAGCTATCATGATACAGATCATCTTACCTCTGTAAACCTCATTTTTGTAA
>comp432_c0
GGAATGTCGAATAAAATTGTCACTCAAACTGTGTGGCTGTGTTCCTTTTTTCTACCCTCCAACCGGAGAACCTATATGCAATGTTAAAGGAATGAAGTGCCTGGCAAAATATGAAGAGGAAATGATAAAATTGCACAACTTAAATAAATACAATTTGGACTGTAACTGTCTTCCAGCCTGTGATGATGTGTCTTTTGTCATTGACTCAGCTACGAATATGTATTGGTTTTTAGGAACAAATCTAAATGTCTGCCTAGTAAAGTATCCGAGAATGAGGCTTCGAAGGGATCTTTTGTTTGGCATCACGGAAGTACTAGTTTCCATCGGTGGCACTGCAGGACTTTTTTTGGGTTGTAGCGTCCTCAGCTTTGTGGAGA
>comp433_c0
GGGCGCAGCCAATAGTGCAACAGTGGCAAACGCAAGGCCGATCAGTCTGAAAAGTTTCATGGTATTGAGTGCACTCTGACAAAAACAGTAATATACGAAAAGAGTAAATAAATCAAATAAAATATAATAAAGAAATACAAATGGCTCTCGTTAGAAAATTTCTGAGAACCACTAAAATCATTTCCTCGATTCAAAGATTTTGTGCTCATTGAATGTCTATAATTTACGTATTTATCATACATATTTTATTTCGTAAAATCTAGACTTAAAATGAGCAAAAAATCGGAGATTTGAAATTCTG
>comp436_c0
ACTTTTGATGATACCGTATGATCGCAGCTTTAACAGCTCTCTCCGTCACGGCTAGTAGGGATTAAAGCTCTCCTCCTAATTTCACACAGTTTTTTCGCGATGGACGAAGCAATCATATGGATTATAGGTTTCCGGCCACAATTTTCGACTCGTAAAAGTTCACGAGTGTAAAAAAAAAAACTTCATCACCTCTCGGTTTGTCGGCAGCATTGAACCACTCAAGGGC
>comp437_c0
CTTCGTCGTTGAACCATCCCATGATGGACTAATTTTTAATGATTTCACGTTCACTGAACAGCACTTGATACCACGAAAAGATTCGGAATTTGTTTCCACGAAAAAAAGAGTGACTGGGCCACCATAACCTGTTGTTATTATTATCTTTTACATTATACATTATACGGGGAGAGGAGATTGTGTAAACACCGAGTGTTGGGCTCGG
>comp440_c0
AACCGGGCCTAACGGGGATCTCCACAAATATTGTTACATACGCCATGATTGCCAAATAGACAAGATAATAGGACAGAACATAACGTATGTATGTATTTATTTATGTATTTACAAAACACACGGACAAAGTCCATTAACAAAATTACAACAATAAAAACAAAACAAGAATGGCAGAAAGAAAACAAAAACAAATGTGAACAAATTCGAAGATATTAAAAATGAGATAGAAGAATTACCATATACATATGTA
>comp441_c0
AGCTAAAATTTTTGCTCCCAAAACTACTGTGAATTTTTCTCCAATTTTGTGAGATGCTGAAAAAATTCAAGATGTTCAACTATAAACTTTTTTTTCGTGAAAAATGGATTTGAAAAAATTCTAAGGACTTGAATCAGGAGTCTTCAGAAAGACTTCAACTGGCCAGGATAAAATTGTTGATCTTGAAACTACTAGAAATTTCTCTCAGTGTGAATTATTTGTGAGATGCCTCTAAATATTCATAAGGGTCAACTGTGAATT
>comp444_c0
CGATTGGTATGTAAATAGTAAACAGCTTTTCAAAAATGTGATGGGTTTGCTCGTAAAATTACCTGAAGCGCTAAGAAAGTATAAAGATGAAGTCTTAAAACCATTAATTAACACAAAATGTTTACTATCCTGCGACGATCCCGCAACAAACGAGCGAAACTTGACAAACGATTTAAGGAACACGGAACGCATAAAATGGATCTGGAAATGAGCGGTAAGAAAGCAAG
>comp444_c1
GAAATGAGCGGTAAGAAAGCAAGAAAAATGGATCAAATCATAGGAGATTATTTAATCATTTATAATTGCCAGGAATATAAAATTGCTTGCTAGCAATGGCCTTGCCTATTGCAGCGATGGCATGTGTAAGAAGAAGGAACGTCTCCCATTTGATGATTTTGTCCATGTATGCGCAGGTAACTGTAAAACAATAAGTGCTCCTTGAGTGCTTGTTGGCTTGGGGGGAGCGGGTGGGGAAAAAGCCTGTTGGTTTCATATTTTCCATATTTTTTCAGTAGACACATTACAGAAAATAATTTGATCATTTTATATTTTTCTTGCAGGATTCTTTTTATATTTCACGAACATGTCGACTCCCTACGATGCATGGTTTAATAGGTAATTTACAACAAAAATTGAAGGAAAGTCCACATAGAGCGATATCAGAACGGCAACAAACCTCATCAACTTCGGATAGTGTCACTGTCCAGAATACGACAATTTTTATTTATTCTTATGACCACGTAGTCTTTTGTGTTTTGATAGATACAATTCTTTCCCGAAAATGTTTTGGAAATTATTACAGA
>comp445_c0
AATGTCTATAGGGTAGAGATGAATACCTGAAAATTTCATGTTTCTTCCAGAAATGCACGATTCTTATGCTTATCAGCCCCACTATTTGGGATGTGAGGTTTTTGATATGAGCAGGAAATTTGAATTAATGCATGAAAAAATGCTAATATCTTCTGTAGGAGTTACTTTCAATGATATTTGTCGCACAAATCACATTCCATTTGTTGTTGCATAGGTTGAAGTCA
>comp446_c0
CATCCGTGATCGCATCATCATTGGAATCTCCAATTAACGAACTCCGTCAACGCATGCTGGGAGAAGAATATGATTTCGAGAGGACAGTCAAGCTATGCAGGTCAGTCGAGTCTGGGAAATTGCGGGCGAAGGAAATCAACGATCAAGGGACATCATCCACAACTGAGGTCAACTGGGTCAGCAAACCGTATTACAGCCGAAATCAACAGCGAAGCTGCAGCTCAGGTACTGGAACTACAACTAAACAGCCATCAACTGCCAAAATTGTGGGACTAGCCATCCTATCAACCAATGTCCAGCATTCAAGAAGCAATGTAATTACTGTAAGCGTCTTAATCATTTTTCCTCTATGTGTAGATCTCGG
>comp448_c0
GTGAAAAGCTCTTGACGGAAGCCACAGCCGGTGCCCGGAGAGGAAATCTTGGTGGAAACTTAAAAAAAGAGGAGCAAACGAGGAGAAAAGGCGGCAGAAAAATGGAAGTAACTCTATTTATCGGAGAGGAAACAAATTGAAGGCGCTTCGAAGAACGAGGCTACGAGTATATTTCACCCCCAGCCCCGACCACCCCGCCTCGCCCTCGCCCACCCACAGCTTTTAGACGGGTTCAATTATCTCGCACGTGTTGCAGAGTCTTTACAAAAGCGAGCGCAGCGTCAGTCGAAGGACGCACCAGCCT
>comp448_c1
ACCAGCCTCCGGCTAAGGCTCCTTCCCGCAAATATACCAGGTGGGAGATACACCGAACGCATTCGCACCGGAAATAACTCACCGACACGTTTTTTCTCATTTTCACCCAGTGACGGATTTAAACTCCCGCAGCTCACAACTTTACCGCAGCGTCACTCCACAGTCCACCGGCGCGGCACGGCGACTGTCATAACGTCACACTCAAGTTCTTGCGAAGTCCTGACACTCGGAGGTGGTCTACCGTGGGCCCATGTCAGTGGCGTGGCGTGCTTTG
>comp449_c0
GTAAAATAGACTTCCAACACTGATTCCAAGGTATATCTGGAATATTTTCTTGAGCAACCTTAGGACATCACTAGTCAAAATCATTGCTTGAACCTTGAAAGGGTGACACCCAACAATCAGGGTATCTTTTAGAATGTAGTTATTAATTCCTTTGCTCACATTTCGCAAGTACCTCATCCATTCAATGTTACAAATGTCAAAATGAAACAAGTCTCGATCCAGGTCTGACATAGCAGACCACAAGGACACCAAATTGTTGTCATTGAAATTCCAATTTTTTTCAACGAATGGTCTTACTTGGCCTAACATAGAGGCTATCCTCGTATAGATGTTCAGTATCCTGGGAGGTTTTCCTTGTAATTTTTCTGCGAGTATTAACAAAGGAAGAGGCAGCACATGATAGAAGAAGAACTTAATTTCGTAGAGATAGCGATTGGGTTCGAATGTAACATCCACAGTCCATATTTGATGCCCCGATGAGACTTTCTCCTCTCTGTGTATTTTAAGGGCCATAACAGAGAGTGCTCCCCAAGTTATTGGATTGCGATCACTCACGTGATTATATATTGGAGCGATTTGACGGTTGTTCTTTCTGCTATTGAATATGTGCCATGGGAGGGTGACAAGAGCGCTGACGCATTTGTCGACCGGGATGGCGTCCACTCGCTTCTCAGCACCGAAATGCAGAACCCTCAAAACTCCTAGACCGACGCCAGTCATGATGGCACCTACATTTTGCAAAGTGCAGCTCCATCCAGTGACTGGCTCCTCATATGTGTTGATCACCATTGATGGCCGATAAATAGCAATGGGCAAAGAGTTTATTTTGTGACGCAGAAATTCCTCTGCCATAGTTTTGGTTAGGATATATGTGTTGGCCGTTTTACCTAGAATTAGGTTGTTGAGACAAGCCAAGGAGTAGTCGTCGGTGGAGTCGAGAAGCGCTTTCATTTCGGTCTCCG
>comp450_c0
AAAAAATTGGGGCGGAAAGGAGTAATTTAACTTGATCAAATTTCTTGATTTAATTCTATGGAGATCAAAATGGCTTTCTAGTGGGAAAATTATAGTGAATGAATTTAATTGTCGAGGAGACTGCTACAAAAAACGTTTAAAGAAAAGGACATGAAGAATGGAAAAAAAAAACGAAAATTTGAAAGTGAAAAGTTTAGAGTGAAAGAGCACTGAAGAGTAAGCGAGCAAGCGTAGCACAAATACTGAGTGACAGGGCTCTTACTTGGGGAATTTTTCGCTCTCACTGTTCTCTATTAATTGTTTCTGTAATCGTATCTAATAATCCTAAAGCACGTAAGATGTTCGTAAGATCTAAAGGTGCCTGTAATGATCCGTTTGGGATTTGCTGCTGCTCGGCGTTAGGGAGATTAGATAGGACGCGGCTGACGGTATTTTTACGTTTTTTTTGGTACGATGGAGCACATGAGAATGGAATATTACCGAAAATTATGGTGATAAATGAGGTAAAACTCGAAATTTTTGAAAATTTTGTCGAGTCGGAAAATTGGGGTTCAAAATTTTTATTGAAGAGAGAAGA
>comp451_c0
TTAAGCTCAGTCTCGTGGCCTCTTCGTATTTTGGCATTGCTATAGAGCCCGCGGTGTGTATGCTAATTGTTAATGGATTCTTCTACGCCATAAATCTCTGTGCATTTTGCTCAAACGGTTCGGTGTGCGCCAAATTAATAGCGCGTTACGAAACTGCAGCGGTAAATGCTGGTGCATCGTGATAAGTTATTCGTTTAGCTCCGCGAATTACGACTGGACGAAAATCAAACCTCTCGTCAAAAAAAAACAAAACAAAACAAA
>comp452_c0
GCGGACATCACCAATTAGTTCTTGGTTGATGTGAGAACACTGTGGGCGGACCAGCTGGCTCCTGTGTATTCAACTTTTCTTACAACATTAGATAATAGTTAAGAAAACATTGGTTACAAAACATATAATGTAAACAAAGGCGAAATGGTTAGACATAAAATAAAATTTGAGGGGCTGTGGTGCATACCATAAATTTAAGTAGGGG
>comp453_c0
ACGAGAGACTGGCAAAGTAGTGTGACTGTGATAATTTCCTACAATATTTCAGTTCACATGTTACATAAGTGCATTTTTAATAGTTCCATAATCGTTCTCCTTCAATGGACAATGATGAAAAAAAAGTATGGAGCACAGAAGATATCAGATCACATTGTAATGACTGGAGTTTGGCAGCAGATGCGGCTTTATTTGAACACATTCAGTCATTATCTAAGGTATACTATAATAATGTTTTCTTCA
>comp455_c0
CGTCATCCGACCACTATCAGCAGCTGCTAGCGCTGAGATGTTAGAAATGATCTGCGAAAGTGACCTCAAAGGTGGCACCAGCTCCAGCCAAGTTTTACTTGTTAAAAAACAAAATGCAGATATGGTGAAAAACATGAAAAGCGAGCTTTCGTTTCCACAGAAAGAGTCGCTAAAACAGATAAATGTGGCATCAGTCACCCCGTTACAAAGGACGTCTAGTAGTAACAACAATTTAGATATGCTAACTGTTTTTGTTTAGTGCGG
>comp456_c0
GGAGGAGGACCCAGCCGAAGGAGTCGCGAGGGCTGAGGCCGTGGGGCTGGAGGGCGAGATGAAGAAGGACTTGGAAGAGGAAGAGGCTGGAGGCCACGTGGGGGGCGACACGGTGCTCCCGGAAGCGAGTCCAGACGAGGACAACACACCACAACACGATGAAAGCACAGGTGACCAGCGGCTCGAAGCTGGGCAAGGTGAGCGCGTAGACGTCGTAGGCGAACGCGGCGAAGATGAAGCATGGCAAAGCGGCGCGCTTCTGTTTGGCGCTGTAGCTCCTGTAGAGTCGCTCGAGCGACGGGTCCGGATCTCCCGCCTCCATTGGCCTCCGCTCAACGACT
>comp456_c1
CGAGATCCCGTAGCAAAATGCCCCTAGAATGTTTGCATTTATGAGTAACACAGCATCTGCCAGCAACTGCTGAAGAAGATAGGGCTCCGATTTGGCAAAAAAGACGACTAGAATAAAATACAAGATGCAGGCGATGACACTGAAGAGGAGACAAAAGCGGAGTGGCAAAGGGAGGGCGACATAAATGAGGAAGTCAAGGAG
>comp458_c0
GGGTTGAGTACCTCTACCAAATTCAGTGATACTTGCAGTGCAGGTATTAAGCTGTCAACCTTCTTGAACGTTTTTTATTATTTGAGTTAAAGTATGAACTTTGAGTAAAAAATCTGGAAAATACCTTCAGATAAATAGGCGGTAAAAAATAATAAAAAATCGGCGGAAGAAACCTGTTTCTGAAAATCTTCTCTTTTATCTGCCGTTACATTACCAATCAAGGAAAATGCGTGCAATACAGAGGAAGGAATCACAGTGTGAGAAAAACTTGTTCAATGTCGTTT
>comp460_c0
GTTCGGTCATTCTTGCGTGCTCCTCGTTTTAGCCATTTTTTGTTCGCGTCACGCGTTCTGATATCGCTCATTATTTTTGCGTGTTGATCAGCTGCAGTGCAGTGTCATTGCGTTATCCAGTACCTTTAGACCTGCTTCTCTTGCAAGTTCCGTGTTTCTCTTATCCACCAACTATTAGTTGGTGTAAGCATGGTGATTAGAACGGGAAAAACCGGGGAAAACCAGGGAATGAAAATTTACATGGAAAATCAGGGAATCTGTTCCAG
>comp460_c1
GTTCCAGAAACCGGGAATCTCTTTTTCTACCGCTAAGGAATCATTTCATTTTCAAATTTGGCGATCGAATCTGATCAAGCGTTACTTGGTTTCGTCCGGCGGTCTTTTGGCAGTTACCGCGCATGCGCAGTTTTAAACGCGCATTTTTGACCCGAAATGTTCATGACTTTAACAGTTTGACACTTCCTTTTCTTGTTGTAATTATTTTTAGAAGAAATAAGTGCAATAACATCTCA
>comp461_c0
GAAATAATTTAGAGATAATATGTTCGAATAACTTAGAAGTTGATACGGAAAAAAAGGAGAATAGAGAAAATACCCCCAAGTTGATGACAAGGAGACAAAATGGTGAAGAAAAGTGTAATACACAAGTACAGACTTGCTTCAAAATGATCTTCAATATTAAATAATGAGAAAAAATAAAAAGTAGTGTTGGTATGTTCAAAGACATTGAGTACTAGCTTAAGGTAATAATCAAAATTTCAGATGAGACTACAACACTAGCCTACATAATTCTAATGAATAATTTTAATGGTAAGAAAAAGGCAATGAATCAAGTCACAGCTCATAGGTAATACTGTTTAACTTAAGAATAAATTAAGCATAATTAACTATGCTACAAAGTCTTTGATACAATCAAATACATACAAAGAAATATAGCACTGAAAACCCCTTGATTCTCGCATTATATGCAGGAGTATCAAGACTGGGCAATTAATTACTTAAAAGAAATGGAGACCATGCTTACTCTGCATTAAAAAGGGCAAATGGAAAGGAGCTTTGATTAAATTCAAGGTCTAAGGTAAAACTTCCTGTTATCCAATTATCAATT
>comp461_c1
ATGTGAACAAAAAAGTAACTTGTCAAAAATAATAAATTAAAACGGAGGGTAATGGATCCATCCTTAAGAAAAATTAACTAAAAAACTATCTCTAGGCAAGAGACTTCATCAGTCATTCTTAATAATCAGCAAACTATAAAACGTGAGGGAACTGCCAAGTTGTTCCTCTCAAGATCTCGTTTGTTTTAGAATCACTTGAAGGCTGCCTGAGCCATCAAGAGATCTACATGTAAGATTCTTCCACATAATAGTATGCTATATGAAAAACTATTAGGAACGCGTAAATAAAAACCTAGCGTAATACCTAACTGAGTGAATAGCAGTCAGTGAAAAGTAAAAAAGTTGAAATAATTTAGATATAATATGTTCGAATAACTTAG
>comp463_c0
AGCTAATCTACAATCGAACCGCGCACAAGAGCAGCAATCAAGATGGGGTGAAGACGCGAGTGATGGGAGATTTCGGAAGCCTGAAGGCTGTTGAATATTTGACAAAGGATTTGATAACTAGGATTGGGACTGGTTACTTCGATGACATCGGGAAAGCTCTCCGGAAAAGCGGCTACAGTACCAAACGTAACTTGAAAGGGGCGGCCTACGACGGTCGCTATGCACCACGTCAGTAAGATTTTTCTCTGTTCGAATCTACATGCAGCAAATGAAGTACCCCATAAATTGGTTGAGAATGAAAGTATCAAAGCACTTGGACTACATCTTGTGATAAGG
>comp464_c0
GAGGGAGTGTGGTTTGAAGGACGCTCTCGGGAAGGATGACAGAGAAGACTACCTCAACGGAATCGCGTTTAATTGCAACTACACAACAATGTACATGTGCGAGACGAAAAAGAAAAAAATCTACGGTTTCGACTACGATCTCAAAACTGGCAAACCAAGCAATAAGAGGACGGTGTTCGATTATGATAAAGCAAATGAAGATGGGAGACCTAATGGACTGACAATCGATTGCTGCGGGAAATTATGGGTCGGTAGTCAAGGAGGTGGAAAAGTGCTTCAAGTGGACCCGGAAACATCTGAGGTAGTGCGAACGATCCCATTCCCCGTCAGAGATGTGATTGCTCTCACATTTGGTGGTTGCGGACTTGATGTTCTGTACGTCACGACTTCACAGCGATTTCTGACTTGTGACGAG
>comp465_c0
TTTTTTTTTTTTTTTTTTCAGAAGAGCTGCTTAGGCATTTTTATATCATCATGAAATTTAGGATTCATCACTTTCCGTTTGTTAAGTTTTTGTGACGTGGTGATTAGTCTACATATGAGATATCAGACAGGTTCAACTTCTGTCCCTATATCAGTAGGGTCTCAACCCATATTAACTGGACAAAACCGAGCAAAGAGGCTCTGCAGATATTATCAGACTTTTTACGAGCATCAGGAGAGGTTTCTGTGGATTTCTCGGCTATCCGTAGAGACCCACCTGATATCAGCAGAATAATTTACCTACCTTTTCTAACTCGTTATATTTTCAGCAGGGCATTGTTTTCTTGCGTAGTAGGGGACGCCCAGCGAAATCGTAAATCGTTTAGTTCAAAACAATAGAA
>comp467_c0
AAGCTTTTAAAGTTTTTAAATCATGTTCGACTTCTGCCATTGACTCGATACACTCTGCGTCGTTGTGAGAGCAGCGCTTCTGCGTGAGGATAGCCAGTGCCCCTTCACGTGCTGGTATATGCAACTTTAATATCAATCGAGTAGCAATTATTGCATGCAATTGTTTTCCAAGGCGCTTCAAGGATTTTCTCCTTCGTAACTGACGATGAGAGAGAATAATCTCTTCTTCAGTTTTTGCCCGG
>comp468_c0
AATGTGAGAATAGTGCACAGTCGAGAGAAAAATCAATTTTTGTCTTTGCACCACGTGTTTTCCATTGCTGTATTTGAAGACTACATTTATTGGTCTGATTGGGAAACTAAATCTATCGAACGGTGTTACAAATATGGAGGCAGCAATTGTACTTCAGTGGGTAAATTCATCCATCGTCCTATGAGCATCTCTGTTTTCCATCCAATGAAACAACCGAAACTTGAGCCAAAT
>comp468_c1
GTGCACTATTCTCACATTTCGACCATTAAGATCTGCAACCGCAATGTAATCTTCCCTAGCGTCTGCCCAGAAAATCTCATCTGTCTCAAATGAAATTGTGAGCGCATTTGGCCAACCGACATTGTGAGTGACGATCATTTGGGGACTACCACCACTCATAGTAGCTTTCCCGATGTGCGCTTTTTCTCCCCAGTCAGTCCAGAACATATGACCTATTTTAGGGTGAAGGGCGATAGCTCGCGGTTCGGAGAGGTTCTTATGGATCAAAATCCGTCTAAACTTCCCATCAAGCTTTGAGACTTCAATTGTGTTCAATTCTCTATCACACCAGTACAGATTTCGGCCAACCCAATCGACTGCTAAACCATCTGGGCTTGAAAAAGTTGCTAGCACCTGCGGCTTAGATCCTGAGCCTAAACAAAGTTTTTGGATAGAGCCAGTGTGCTCAGCATCTGACCAGTACAAACACTGCGTCTCCCAATCGAAGTCTAG
>comp471_c0
ACGTTTGGCCTTGTGGGTGAGCGTCTTCATCTCGGCCCGGGTCGGGATCCTGTTGAGGCCCGGCTTCCGGGAGGTGTTGAGGATGGGCACCGTGTTGTTGTTGTTGCGGAGGATGGAGCCCATCTCCAGGGCCTCGTCGAAGTCCCCCAGGTTCTCCTCCTCGTCCTCGCTCTCGGACTCCTCCGAGACCCGCCATTCCACCACCTCGTGCACCTCCGGCCGGAACGTCACCGTCGACACTCGCCGCATCTTCGGATCCTTCTCCTTCTCCTTCTGCTCGTCGCCCATTTTCAAACGGATCTATCGCTCCCGA
>comp472_c0
GTTCATCAGTCTCCTACCTTTCATAAAAATAACCAACTGCTCCCAATTTTAAGCGTATATCAATATCACCGAAAACATTCGTACTGTTGATTGTGAGAAACCAACCTGAACAAAAAAAAAAAAATAATAAGAAACTTTTAGTTTTATTCATAAGCTTGAATCTCAGCACTAGAACTAAGCTATTCTCTAATAAAATAAGTATTTATCATTGTGTGTATGTAAAAATTTTGCCAATAAATCCAGCTGTTTATG
>comp473_c0
AAGGACCTTATGGCTGTGCCTGCAGTTTTAAGGCTCAGTAGTATTCCTACAAAAAATTCTACAAATCTACGGTGTGCTTCAAAAAATCTACAAAAAGAGGGCAAAGAGTGATCTGTTCTTAAGGGAGAATGAAGTCATCACTTTTGAACTTTGCCTCTTAGGCCAAGATCAGTGTTCAAATCCAACAGGTGCTATGCACAAAGTGCACCTATATATTTCTCATTGGCGCTAAAATAACTGAAGTCGTAGCCAAAGTTGACACCCAAATATCCGCGGTCAGCTGACTGTAAAAATGCTGGAGCCCAGGTAAACTTTTTTGATTGGTACTAAAACATACCAGAAACCAGCAGAAAGGATTCAATTAGGCAAGGAAAAGTTAAAAAATGTGTACCTAAATAGTTAGAAAAAGATCAATTCTACAATGCCAAAATCTATTCAACACTCTTCATATATTTTATCAAAAGAAACA
>comp475_c0
GAGAAAATACCGTTGATGTGGCGTCATTGTTCGCGAGACGTCAATATTCCTTTTAGAGTATGAAATCTAAGTTTTCAAAATCTTCTGCACTAATTTCCCATTAGATTTATGATCCGTCGTAATAATCTTTCTCAAGGGCATGCGCGCACACTGACCTGAGTGAATGCGATTATACATTATCATTTTGCCATGCCAAGGAAGAACTTTGTACGGATATTCCAACGTTGTCAAATCCTTTCGATAAATTATTTATGTTTTGAGGACAGTTATGATTTTTTTTAATTTTCGAAGACTTTGGAGCAAATTGCGAGGAAAACTCGCGGAAAATGTAAGAGAAATATTTTCAAGTTACTCCCAAAATTTTTATTTTACGTAAGGATGTTCGGCAACATCTGATTTTTCGTACGGCGTTCTCCCTTGATTCGGCCGTATTAACTTAACGTCAAGCCCATGTGGTATCTGAATATTTCATATTCTCAATTTATTGAAGAAGGATGGAGAGAAATTGGATGTAGAAGTATTTCTTGTGTGTCAACTAGGAAGTTATCTAGTGCCTGACACCAGTTCTACCGTGCTAAGGAAAAACGC
>comp476_c0
CTCATACGGCGTTTTTCCTTAGAACAGCAGCATTTCACTCGTATTCCGGACTCAAATATCAACAACTCGTCGTCTCCCGAACGAAGGAGCGTAAGTCAATTCCAAGCTTGCCAAATTGACTCAAACAATTAATGTATCTTGATGAAATGTACCGGTCCAATTTATATCCAAAATTGTTCTGATTTTTCCGTGGAATCTGAGGAAAAATCAGTGAAATTTTCAGTTTGGAGTGCCCGAGATTCTCCTGGTTTGTTTGCAATATGCGAGAGGAAATTTGGCAACATTGAA
>comp477_c0
TGGCATCTTTATTTTGCTCTATCCTCTGCATTATTGAATTGTTCCTCCTTGAAGTTTATTGTATTATTTTTTTTCTCGCTGACATCCGCAGACTTACAGTCAGGTCACAAGTGGGGATTTGCAAAACATACGGTTCCATCTACTCAGCTTCTTCCAGGACATTCGAATACGGGTCTCTCTTTTCCTTCGCCAGGGTCTGACAGATTCTCTTTCTAGCTTACAAGTGTCTTCGTTTCTCAAAATTGGATGTATTTCTACCAAAGGGAACTACGTGCATTGAGACATGTGCCCTAAGACCCATAAGAATATATTCATAACAGGGCTCACGTCATCATGCACATAGTCCGTTTGATAGA
>comp478_c0
TGGATTGGAACAATGGTTGACTACCAAACAACGAAAATATAATACTATACTTGTTCTGTTGACTCTTAGAGAACTCAAATAACTACAGAATTGCCAGTGAAAAAACTTATACTTTGTTCGAATTAGTTTTTTTTGTGATTGGAAATAAAAACTTTATTTTTGTCAGCGATTATTACTCTGTGCGGCTGAAATTTAAAGGAAATTCACTGAATTTACTGTTAAAGAACTTTTCTTATCAATAAATCGTTATCAACCCTCTAAAATGTCGAAATTAACCGTGATTTTCGTTTACTTGAGTGTCGCGTTCCTCGAAACCCCCGCGCAAAATTATCTCCCAAAC
>comp479_c0
CAGCATGAGATGGTTAAATGTGTCTGTAAAAGTCACAAAATGTTTCATTGAACCAGTGATATCAAATGTGAAAAAAGAAATTAATATCTTAAAAATTCCGTAAAGACACAATGTCTGTTTTAAGCAAGTGGCAATGGTGCCCTACGTGTGCTGCAGTTTTGCCGGACCCAATTTTATAGGTATGACATCTGCATTACGCGTGATTGATATCTTTCAATCCATTCAAAGCGCAGGCTACAGAACAGAAAAACCCTGAAACACAGTGACCATGTAAAATTGAAAGTGTTATGTTTGGGTATAATAACGGTAAATCGGGAATCACAATGACAGGATAGTGTTGTGTCGTTTGGTGCTTTTAGCTTCTGTAGGGGAAGAAAATAAAAATCTTCACACAGTAATGAAGTTATGTCATTACCCAAAAAAGAGAAAAAATAACGAAGAAAGG
>comp483_c0
CCAACATTCAAATAACCTGGTCAGTATTCTCTTAGAATTTTAGTGCCCGTAAAGTTCGCCTTCAACTCTAAGGATGCAATTTGAGCGGCTCAGGAGTTGAAATAGTTGTATCGCACATTTTAGTTTAGCGCGATGTTCGAAAGGCGAGTGACTTCACTAAATTAAGCTGAAGAAAAATAAAATTCGTAATGACTTCAGCAGGAACTAGATGAGATATTCTTAATTTCTTTAACTTAT
>comp486_c0
AAAAAAAATACTTAGATCTCACGGCGGAGTCTCAGCAGAGACCGCGGTTTAATATCCAAGAGAGAGCCGATATCATGAATGAAAATTTAATTAACACCGGTAAAAATTCATAAAAAAACTGGGAAGAAACTTTTATTATCCAAGCTTTGCGCGATCTCCCTCACAGTGTCTTGCGTTCGCTTTGGGCGCTCAACATAATGCGTACTAACTTTATTAATTTTTCCCCTCCCTCTTTGTTCGGTCTAAGTTTAGATACTTGCATGAGGAAGGTGGGTAAGAGAATAAAAGTCAATATGAGTTTGAAAACTTTTAAGCATCTTGGCGGTTAAGAGAATCTCAATTAAGCCTCTTTAAGACAAAAGAATAAAAAAATGAGATGCAATTCCTGAATCTATTTCCTGTTATTTGTTTACTTTCGAGAACCAAG
>comp490_c0
GGGTGGGTTAATAGAGACCAGGAGAAGGGTAGAATGGGGTATCTTATAAATTGACCATGTGTCATCTGATCAATAAATATTGTCAAGAGTGAAATGGCTAGAGGGGGCCTGATTTACGACTTTGCTTGTTTTCAAAATTAACTTTCAAGAGAGGAGAAGAAAATTTGCAAAAATTTTAAACAAATACAGGGTTATTCATAAGTCACGCACCACTGGCCATACCTTTAGTTCTAATTATGATATCAA
>comp495_c0
AACCAAAGTCTCAATAAACGACTGCGCTTCTTTGGGATGTACGTGGTTTCTGATATCGGCTATTTTATATTCATTAAAGTTTCTCCTTTCCTCCTCTGTCTCCAACGACGCCTGGTAATATAACAAGGCACAGTAGACAAGTGCCGGCATGCTCCTTATCTGGAACGACTCAGGCAATTGGCCCCTGAGCCCTAAGAATGGTGCGGTTGCTACTCTTTGTGCAATCGTCCCGTAGGCTAAAATGTCGGTTGCAAGATACGCATTACTCTGGTGGCCTCCTTCAGAAAGTGCTGGAAGCACCTGACTGATGAAGTTAATAGATGTCGCATGATAATGCAGATATACTAATCTGGCTTGATCTAAAAGAGCAACAGCAGCCGGAGAAAGCCCGTATTCTCTCTGTAGAAGATTCATGTCCATGAGAGAAGTCAGTGGGGCCTCGGGATCTGGTGACCCTTGTTTAGTGAAGCAGATCATGTATCCCAATGCGTCATCTACAATTGTTGCCTGGTCTTCGGTTTGCCAGTGGCAGGTTTGTATGACTCCGTCTACTATTCTCCTGTCAGGTGCATTTGAACCTAGTGTGGCTGCCACAGCTCTGAGCCTGCGTGTGACTTGCTCTGGAAATCTTGTGGGATTAGAATAGGCCATCCCAAGTAGGAAAAGCCCGATGGTGGTCAGTGACTCACCTTGGTCAGGTTCTGTCATCTGTACGCCAGGTGGAGCAGCAATTTGTTGCTCTTCTGCCTTATCCCCTGCAAAATACAAGATGTCTACTCGACCAGCCAGTGAGTCCTTCGTATACGGGTACAGGGAAATGATGGTAGAGAGAATCTTAGTCACCTGATCGTGATGGGCCATACGCAACAGCTTGAGAAGGTTTCCCTCAGTCGCAATATAAGCAGTATAATCCGGCATGCCAATTGTCAAGTTTTGCTGAATTGGTTTTTCCGGAGCCCGTGTTTGCTCCATGTCTTCCGACTGTACAATCCGGCCCCTTGTTCCAGAGTGTAGGGCGGCTTCTTTAACACTCAGAAGAGTGGCTTCATCACCTATCACCAGTAGTATTGCTGTGTACTCTGCCCTTGCTTGTCTGAATTGACCAAGCAAGAGCAGGACTATATTCCCATCTGTAGCAGTTCCTCCAGCGATAGAGAAGAAGTACGGTCTACTGGCAGCTGCTGCTGCTCCCTCCGCTAGTACTATCAACAGTGTCGGAGGGGAGTTCTTGAGGTATTTGGAGACAGCCTTGGTATGCATCAGAGCCCATCGCTCTGTTATGTTGGAGATAGTTAGCTGTTCAGATTCATCTAGTGCTTGATTCAAATACTCGTGTGTAATCCATGTTAAGTTCTCAGGGGGTATGCTAGTAAACCCAGTCATCTTTCCGGTTTGCTCTCAGCTAGAAAAAT
>comp495_c1
AGTCGTTTATTGAGACTTTGGTTGGCACGCTTCCCAAGCCCTCTACTACAACGATAGCAGATCTGGTTGCCACGTTACCTTTAGAGAAAGCTAATATTCTCATGGCTGGGAGAGACCAGCTCACTAACCAGACCATCTATGAGATCCTAAAGAGTCGTCCCAACCCAGGAGCTTGGGCCCAAGAAAGATTGGAAAGAGAAGATGGGGAATTTATAGCTAGGATGGTCGGAGAAGTTAGGGGCCTTCTTAAGAA
>comp496_c0
GGAAAGAGCAGAACCCCAGGGTAGCATAACCATGACTAGTCTCCTCACATGTCTCATTTGTGCCAGCTTAACTGTGTTTTTGCTCACGATTGGTGTAATAGTCTGGAGGTATCATTGTGTTTGTAGGCGGTGTCTACACGCTGCTTACTATTATTTAGACGATGGCCAGGTTTTTCAAACGGTGCCTGTTCAGATCCCCGATTGGGATGAACAGAAAGGAGCAATCCCTCTGAGCGCGTTTGAAGAGCATGTGAATCAGCTTCACGCAGACGGTGACATTGGTTTCAGCAAGGAATATGAAGCAATCCAGTTTGATCTCTCCAATCAAGACTCATTATTTACAGCTCAGTATTTGTCGCAACAGCCTGAAAATAAGAACAAAAACCGTTACTTAAATATTTTAGCCTATGATCACTCCAGAGTCCGTCTAGCGCCTGTGCCTGGAGTTCGAGGTAGTGATTATATTAATGCCAATTTCATTGATGGATTTAAGCAGGCAAATGCTTACATCGGCACGCAAGGTCCTCTACCAACAACTTTTGATTGTTTTTGGCGAATGAT
>comp496_c1
TTACCCTGGGGTTCTGCTCTTTCCGACCCACAGTTGCTCTGATAGTACACTGTCCATGCTGCTGACGGAGGACCCTCAACTAAGCGACTTGGTTGAACGATACTTTTTGTTGCTGCAACTATTTTTATCTCATATGTATTATTGTCCGACACAGGAACTGAAGCCTCTTGTATTTCCACATCTTTTGAAGTCTCGATCTCCAAACTTTTATCTTCACTGACAGTCATTGGGCGGTACAGAATGAAGTAGTAGTCTAGAGAGTTGTTGAAGCAAACAGGACGCTCCCACAAAACCGCCAATTCGTGAGCTACTCGACAAGTAGTATTCAGGATTCTTG
>comp497_c0
AGCTTGATATGGCCAAATCACTTTCCTACTTTTTTCCAGAAGCATTTTCTCCCCGTAGCTGAAATCCAACCATATATGTTCGTGGTTTTGGAGCCAAACTATCGAGATATACTTTGGCTTTTTGAAAAATATTGATTTTTAGGAAAGTTTTTTTTACCTCAAGCATTAGATCATTGAAATCTCTGGTTGTCAGTCAGGAAACTGATAGATGTACTCTTTGACTGATTGTGAGTCGACAGAAGACAGCAGGATTTTGACTCCTGCCCGTGTTTAATGGGTATTCCCA
>comp498_c0
GCTGCGATTTTAAGCAAAGGCATTAGTTGTGCATGGCTCTCCGTTTAATAAAATGGAATCTGTGCAACAGTTGCAATTATAAACGCAATACAGTTGTTAATTTTTTGAGTGACGCGGCGTTGGCGTTTTTGAATTTAAAAAATGACTGTTTACTGACTGAACTGGCTGAATTATGATCTTTATATGAGCAAGCCTTATTTCAAATTTGCTGTCGTTTTCGAGTTTGGAAGGGCCTATGATAGAAATAATAGAATATTACCAGCATCT
>comp499_c0
GTGGAGATACGATGGCAGGATTTATGAACCGCAAGAATAATACAGTACCCACAGCTCCAATATTGTTCTGGGGAGCCTGCGGGAATCTTTTGCTCAGGACTTGATACAAACAATGGCACATACTGCGTAATTGAGGAGGAAATTTGTCAGCAGACAGGACAATAGCATCAAATGTTTTCTGAGTGAGAGCAATTAAATTTGCCCGATTGACCTCTATATTTTCACCAGTTTCTAACCTTGCTGGATCAACTTCTAAATGAGGATTCGAGGTATCCAACAAGGGTCTGATCAGGGGCTCAAGAAGGTTTTGCAGATAAGTTGCTCCATAAATTTTAAAACAAAAAGCCATGATTTTTGAGCCCAGCGAATTTCCTCTGAAGAGAGTTTGCATACAATCTGATACTTCAACTTCTCGGTAGAACATGTTCCACAGGAGTGGTGATAAAAGATGTTTTGCATCAAAGAGAGTGACAAATACCCGAGCAAGTTCATCCATTTGAGAAGTAGTGACAACATTCGCTAGAGCCATGGCAATTGGTAATTCTCCTTTGTCGCTGATCATGGTCACCAACTGGACTAATTGTTCAAATCTGTCTGCTAGCACGGTTTCTGCTAGGGTATCAAATTCTGTCCCTTGCTGTAAAATTTGAGCCAGGACTTCCATGAATGCAGCTCTAGTTTGAAGATCTT
>comp502_c0
AGGTTTGTGCGCTGAACATTATTCGATTTTTACTAAACGTGTATTTTTGACTTAAGCTGTGTTTAGGTCCCTCAAATTTCTTTTTATAAGGATTTTCAAAATGTTTGTAGGTCTTCGAGCATACGCCTCTTTCAGTTCACTACCAACTGCAAATTTAAAATTAAAAAAAAAATCATCTAAGAAAAAAGACAAGTTTTTCAAGGATAAATAAATAAGCTTCAAATAATTTGAATTTGTTTCATCAACCCAGGAGTTTTCATTACTCAGATGCGGAAGCATGTACTAATGTTTCACTAGAGTTGGAGATTTCTTCATTCCTCTTAAATCTTACGTTCTACAATTTTTATCCATTTTCA
>comp502_c1
AAGAAAGAGAGAAAGAAGAATTAGAAACCTCTGCATAAAAGGCAGAAATACTTTTTTTAAATGTCATTCTTGAACGCAGTTTATGTGGCAGTTCTAGATTGGATAATTAAATGGCTTTGATGGCAATAAACTTCAGAACACCTCCTCTCTAAATAATACACAGGTAAAAATTCTCTATTCCTCGTTTCGAAACCTTGAAAGTTTGAGAAAAAACAGCACTTTGGATTTAAATTCAAGTATTATCTATCAAAAAAAAATAGTGAAAATGGATAAAAAT
>comp503_c0
AATTCAGGGAAAAAACGAAAAAATGCAGCCCGCGTAATAAGGGATTTGTATAGGTCAACAAGGGAAGATGGAAGGAAGTATAGACAATTTGGCACAGGTGCGATTAAAGATCTAGTCAGTAAAGTCACAAAATGGTGACATTTTACCAAACTTGCAACCATGTGAAGGTCATTTGATAAAGAAGCGATTTTTCGATAATCAACCCACGAAAAGAATTCTTACTTGGCATTGAGTTGAATAGAAACTCGTCGAAGTAACAAAAATTTAATCTGAAATCAGTCAACCGCTTTTTATCGCGGAAAAAAGGTCCTTCCTTAATGCAGCAAAAAAAAAAAAA
>comp503_c1
GCCAGTTTGCTGGATCCGCCAGTGCCGTGCTATGGATTTGGGTTCCTTCATCTGGGGAACTAACTCCCTCCCGGAGTGGAACTACTTTCAACAAATAGGTTATCGCCGGAAAGTTCTGGAATAATCAGCTCATATGTCCCGTATTTCAACAAGTGTTCTTTGCCGTCGGAGCCAAATATTGGCTTCCTGTTAGAGGTTGAGCGTTGAGAAGCCCAATTATCGCAGCTGAATGGACAGCTCTCCGATGAACTAGGGTTCCAAGAATGCAAAAGACATTGAGCCGAGGAAAACCTGGAAAGTAAAAAAAAGATTAGCAATTTTGTCTACAGTCAAATATTTTTGGCGGGGTGGCACGCCAAAAATCGCTCCATAGTAATGTTTGGGAATGACGATTACAGATCTTTCCCCGTTGATCGAAAATTCAGGGAAAAAACGAAAAA
>comp505_c0
ACGAGATCCATGTTCTAGAACATTTCCATTGAGGAACCATTCAACTTTGAGGTTGGGGTCGTTCTTTGGCTCGACTGTGGCCTCCAAATGTAAGGCTTGGGTTTCACCCAGTCTAAACTCAGGCTCGAGAGGGGTAATGAAAACTGGTTTTGCAAAAGTTGTTTCTGGCGCTTCGCTCGGCCGCTGGTAACGAGAACCGATTGAGTCTTCAACTTCTTTCACGCGCTCTAACCCGGCTTCGCCTTGAGGATGTTGCGTGTCAAGATAAATATCTTTTTTGCTTGTGCATCTGAGAGACCCGGCAGTTGTTGCTTGGCCTTTGCTGTTGGTTGCTTTGACAGAATAAATACCAGAATCTTCTGCATAGACAGATGTTACATCCAAAGCGACATAACCGAAATCATAGGTGGTTTTGAATCTTGACCCGGTGGGCAGAGGTTGACCATTAAGGAACCATTCAATATTCAAAGTTGGATCCTTTGATGGTTCAACACTACACTCAAAGTGAA
>comp505_c1
GTTCTAGAACATGGATCTCGTTTCAAAATGACGAGTGACTTCGGCTTTGTAACGTTAGACTTGACAGAGGTTTATGAACGTGATCAAGGAGTCTACACTTGTAAAGCAACCAACTTGGCGGGTGAGGCGTACACCTCAACTACAATCTACTGCACATCCAAAACAAGCCTAATCGAAGAGACCCAGCATCCTAAGGGAGAGGCTGGTCTTGAGATCATCCAGCATCTTGAGGA
>comp506_c0
TCCCCCACCCTCGGAGGTCAGTGTTTTGGGCTCGGATGGGCCGATTTTGGATATCTTGGTGTTGATTTAGGTTGGAAATTTCTGCGCTCCCTGATTCCAATTAAATAACTTCAAAGTGTTGACTTGAACCTTGACTTTTGAAGTACAGACCCCTTTTTGCCCCCCATGGGGAGCCGGAGGGAGTCTGGGGCCGGGAAGCTCTGATTCCTTAGTAGGGGTTCAATTCCGCGGTCTTGGACTTCGTGTGACCTGGGTTACCCGAGGAAAAGCCCTGGAACGGTAGGTCTGGGCCACCCTGTGGAAAAATGTAGTTTTAGCATGTTGTACATTCA
>comp510_c0
TGAAAATCACAAAACATTTCAAGTAGGTATGTAGGTTAGTATCTTGTAAAGGCTATGGCTTTGAACATATTAATTTTATCTGATTATCGCAATCTTCTAAAAAACAAAATATGATTACGCATTTTCCATCTTTGCAAACGAGATGCACATTTAGTGACTTCAGCCATTGGTAAATTTTTCTCAAATGAATCATCTAAGGGAGCATAAGAGGGAGAGAA
>comp511_c0
GGAGAAATAAATAAATTAATAAAAGGAAAAGTGAAAGAATACCTCTGCAACTTTGCTCTTCGCCCAATACGGAAAACGTCAAGAAAACATGCATAACTTATAGAAACGTAGCCTCACAACACTTAAATCTAAACAGAAATCATTTAACCATATAACCCACGTGCAGCGTGAATGTCAGTTAAAAATTATTCCTTCTTTTCAATGTTCTTTTCCTCATCCTGCAGAAATGTTTTACAACCTCATCAGTTCCAGCAAAAGCG
>comp511_c1
ATTTATTTCTCCCTCGTACCCTCTCACTTCATCTTCCGGGGTTTCTTTTCTTTATTCTACCTCTGAGCCTTGACGCAAACGCTACCCCTCTCCATTTTTGCTGGGATTAAGGTGTGGGTAGTTTCGGCATTAAAGTCGTATTTTATTTGTCGTCATCAGTGCCATATGAGTAGAAGCTGATTGATATGGAAAATCGACCAGT
>comp512_c0
TTCAACCCCAAAGAAAACGTCTGTGATTGGCCTGAGAATGTCGAGGGCTGCATGCAACACACTCAAGCCCCGCCCACCGCCAAGAGAAAATGATCAAAATGCCACCCAAAACCTCAATCGACTTAAAATCGCCGTGAGCCCGTAACGTAGTTGTATTTTCTCGTTGATCCCGAAAATTAAAAAAGCTGGGAGGCAGCCTCTCTTCGACCTTTTCTGATCAGCACGATCGAGTGACGTAATCAAACTGATCTGAAAAGACTACTGGTCGATTG
>comp512_c1
GGCTTGGCTGAAGGAGGAAGGATTTGGTGGAATTATGGTTTGGTCGATCGATATGGATGATTTCCGAGGCACATGCGGCTCTGGAAAATTCCCTCTGCTCAACGCCATGAGGTCTGAGTTGGATGACTACAAAGTGAAACTTGAGTACGATGGCCCGTTCGAATCTTACAATCCCAACGGACAGTACACTACCAAAGATCCAAACACGGTGACATGTGAGGAAGAAGACGGTCATATCTCATACCACCCAGACAAGGCTGACTGCACCATGTACTTCATGTGCGAAGGAGAGAGGAAACACCACATGCCATGTCCATCCA
>comp516_c0
GCGGAGTCAGTGACTTATCCGCTTCGCGTCTGCGTCCGTTGCAACGTGTTGAATTTGTGTTTATACTCGTCCCCGCGATGGGAACGTCGTGCTAAATGTGCTCTGTGTGTTTCGTGTCGTGTTCGTGTGTGTTTTCACCATGTCATCGGCCACAAGCAGTGGCAATATCGTGGTCGAGTGGTTGAAGTCCCTGCATTTGGGCCAGTACGCCGAGTCCTTCCTTGATAACGGTTACGATGACTTGGAAATTTGCAAGCAAGTCGGTGATCCGGATTTAGATGCTATCGGTGTTTTTAACTCGACCCATCGGCACAGATTGCTTCAATCAGTGCGAACTCTCCGCGAAGAGGGTGCCGCGTCTGTTTACTTCACTCTCGAGGAATCCGCGGCCATCCAGGAGGAATGTTTGTGTGATAGTGCGAGTATCAGGTCCTCCAGGGCCTCCTCGGGCACCGGGAAAACCTCTGATAAAGAGCTTCCGTCCAAGAATTCTGCTTCTGCGGGATCCTCCAGCACGGGCAGTGTCCAAGAGTTGCATGCCTACCATGACGAGTATGAGGAGGGCAAA
>comp517_c0
ATTTTTACGTCCCAGTTTTGCCCGTGTTGTTCTCTTCAAAGTATCTATTTTTCGAAGTGTGATGTAATTGTAAGAGTTTACAATCGATAAGTTTCCATTCTTGATGGGAAGTTCGTTGTCTCCGAATAGTTTCTTGCGTTTTTGTTCCTCGTTTTCACCATGTCGTCGTCATCTGAAGTCAGCGGTCGCGGAAGAAGGAAGCAAGCA
>comp517_c1
GGCAAAACTGGGACGTAAAAATGAAACCACAAAAAAAAAACCACGCGAGAAAAGCACGAACACATGAAATGAAAAACAGTTGTACTTCGAAAGGAAAAACGTTCCTAGAAAAATATAAAATCTAGCACGTCGACCGGACACCGGATTCAAATACGATCCTCGCGAAACATAGCACTGACAGCTTCGAACTTATCACCCAGAG
>comp520_c0
GCTTGGAGATGGCTGAACTCTTGAGAGAGGCTCAGCAGCATCATTTCAGCACTGAGGATCTAGGCGTTGCGTTGACGCACTGTGGGGACACTGATCCTGTGGAATGGCTTATAGACAATTGGCAGAACATGATTGACACCGTTGTGACACTCGCAACAAATTATGGCCATGAACGGAAGGAAAATACAATAGGCACTATTTCTACTAATGAAGCAATGGAAGCACTGAGGATGCATAATGGCAATGTCTGGG
>comp521_c0
GCGTTTTTCCCTAGCACGGTAGAACAGCTCCACCCTTTTAGAGCTAATAAATCTATGGTGAATTTAAAGTTGAATTCTGGCATTGCTGCTGCTGCCTGTATTCTTTCCTTGTTCCCCTCCCACAATAGATTCTGTTTATCCAGCGTGTATTGTACATTAGCCGTATTTGGTGTATGTGATTCACCTGTTCTCATAGGTGTTGCTTGCTATTTTGTGTCTAGAGCCTGTGCCAAATGTACGTGGAGGTAAAATTTGAACATGCCAATGATTCTG
>comp521_c1
ATCGATAGTCGATCATTCACGCCTTGTCACATGATAATTTTTTGTAAAAAAAGATGGGCACATAAAAAATTTCCAAATTTTGCTAATAATTGGGAAATTAGCCTTTTCCTATGCTTGGTAACTAGACTACATTCTGCATTAGATTAGAAACAACTATTTTCAGATCATTCTACGGAAGCACCTTACAGTGTGGGGAAACAAATGGTGCCAACATCGTTTTTAAAAGTGAGCCTGAAGTAGTGCTTCTATTTCGCATAATGCAGTCCAAATCTAGTGCTGAACTAACAACAATAGGATTCAATATTAATAATTATAAAAGTCACTTGAAATTTCTCAGACAACATAAAAGTTCGTTTCGAAATACTAAATATTTATTACCTCCGAATCCGGATGTTCATTTTTAATGTTTTTATTTGTGCTTTGCTTTAAATTCTGACAAGAGAAGAGGTTTGAGGTACTTCATATTTAATACTGTCCTTGAGTCGCTTTATGATTGAGTTGATTCAAATTTTACATTTTGATCCATTGAGTCTCAGTCCAATTAGAAGTAATAGGAATACGACTACATCGAGAAAGGGTACTTGAAACCTGAATGATTAAAGATGAGTGCGACTTGGGCGATTCAGGATTTCGACATACTTACAATAATTTCCTTGGAATGACAAGCGTTTTATAATTCAGAGTCATGCAACATTAGTTGGTTTATCAGTGAGTTATATACACAAGACCAATCCACGAGTATTTACAAAAAATGGAATGAGCAAAAATACTCTCCGTAGTGACTACAATAACCCAAACCACAAAAAAAAACATGGAGACATACTAATCTAAAAAC
>comp523_c0
GGTATTTAAATCTTTGTTTTTAATACTGTCACTTTCTGGATTTAAACTCATCATTTTCATTTGATGTTCGTCAAATGCCAAGTAAAAAATTTGAGAAACCTTTGAAGAAAAAAAATGGCTTTACATACTTAGTGTTTATACGTCATTGAATTAGGCTAAGGCAACGCGTTAGGGCGAATGATGGTATATTTCTCAATGTTTCTCGAACTCGGATATGACTTTTCCAACGATGA
>comp526_c0
GAGGAGGTCATTGTCTCCGATATTGAATTTCGCGGAATTCTGTAAACCTGGAAAAAGGATAAATCTTCGCGGAGCTTACGGAGTTAACTGTGAAAGATGACCACCAAGACCCGCGAAAAATCGCATTGCCAAGTTTTACCCCTCATTCACAATTCCGTCATTGTGGGTTGTGGGCTACAGGATCTAGTTTTCTGCACTATTACACTCCCTCATTTCCACTCTATTTCAATAATACTGACGTGCTAAGGTAGAACGCCGTATGAACGTTCGAG
>comp528_c0
GCCGCTTGTGGTTATCTTTCACTTCCTGCACTTCCAGCGCGAGCGCTTCAAATTTACTGTCGATGTCCGCAAGTCTTTTAATTATTACATCGAATTTGCAGTCAGTAGAGCAGTACCACGCATCTTCAGAGTTAGAAAGTTGGGTGTAGCAATCCTCGCTCATCTTAATACAGCCGGTATGGTACCACAGCATGCATTTGTCACATCGAATACCTTTGTCGGTTTTTTTGACAATGGTAACACACTTTCCACACTTTGTTGAACATTTCCCTGCCGTCTTGGGCTGGTTTGGATTAGGGGATGAAGATGTAGAGCGGTTTACTTTAGTTGAGGAGGACTTTGGGCCCTTGCCTTGTGAGG
>comp531_c0
TCCGAACCCTTGTGGCCTGGTAATAAAGACGACGCCTTCTTCCTTGTCAAATATAAAATCCAGCAAGAATTGCGTCTTGTCAACGTATAGGTTATGGTGATTCTCTATGAATCCTTTAAAATCGGCGATTTGCATTGCGAAAACGTGAAAAATTGATAATATCAAGGCCAAAAAGTTCTCTACGTATCGCATTCGCATAGTCGTTCATGAGGTTTTGTATCGATAATTCTAAATGTTCGACTAGATTTTCCCCTTATTTTTGAGTAAAGAAATGTTCTCTGCGAAAGGATAATAAATTAGAGCCTCTATAATATCGATCTTAATCATCCCG
>comp531_c1
GTGGGTGTCGTCGTAGGCGGAGTAGAGCGGCGTATCGTAGGCGTCGATTATGAGAATGGGCGCCACTCGATGGTGTTCGATGACGTGAAAGCTGAGCAGCTGGACGAATACCCTCAGGCATTGCTCGTCGGCGGTCCCATTGGCGATTCGGTGGAGAATCGGGTCGCTGGAGTGGGCCAAGGCGGCTCCGTGATCTTCCATGACCTGTTTAAACATTCGTTCGACCTCTTTGAGCGCGCTTCGAAAATCTGTGGCCTGAAAAGACGCAAAGGAGATCTTGATCACCGGAAACCGGTTCATGTGTTCTTCCCTGAACTGCTTCGCGATCGGGGTGTCGGCCATGACGTTAAGTCCCGCGAAGAGACGTTCTGATTGGCTCACATCATAGCGGGAGTTGAAGAAGTAATCGACGGTTGACGCCAGAAGAGACTTTCCGAACCCTTGTGGCCTGGTA
>comp532_c0
TTTCTGATGAAACATGAGGACCGGACTGTCTCGATCCGAAGTCGAATAGATTAAATGCAGAGTCATGTGCATTTTTAGATACTTGCGTAGGTATATCTAGGCTGATTACATCTCAATGATTGAGCGGTGGATATTCCAGGTTCCGCTTCCGATCTCTTGTTCATCATTTCGAGATGATTGAGCGGTGGATATTCCAGGTTCCGCTTCCGATCTCTTGTTCATCATTTCGAGATGATTGAGCGGTGGATATTCCAGGTTCCGCTTCCGATCTCTTGTTCATCATTTCGAG
>comp533_c0
TTGGAAAACATATGTGAGCCCACGTTTGTCAAGCTGTTTTACTGATAACAAATTACAATCTAAATTAGGCACATATGAAACATTGTGTAATTTAAAATTTTTGTTGCCATATGGTGCCAACTTCAAAACAATGCTACCTTTACCCTCCACTGACACTTCTTTCTCATCTGCAACAATCACCTTCCCTTTTATGCTTTCGTCAAAATCAGTCATTATAGCCCTGAAGGGGGTCACGTGGTGTGTAGCACCAGAATCAATAACCCACATACCTTTGATTCCCTTTCTCGCCTTACTTCTCCCTGCAGCCAGAGCAATGAGTTCTTCGGCTGAACTATCATTATTCGTACTAGAATTTTGTAA
>comp533_c1
GGGTCCTTTGGAAGCACTGAATTTTATCACTGAGAATATAGAGGATAGATTTATTCCTGAAATTCTAAACTTGACGACAGCAAGGGAAGTTTGGCTGAAACTTCAGAGGAAGAACTGTGATTGCTCATGGGTGCATATCGCTGTTTTGATTCGGGAGCTAGCAAACACCACCAAGACTGACGACATTTCAATGTTAGAGTACCTGACTAAGATCCAAAATCTTACTCTCAAATTGAAGAATGCAAGCGTGAAGTATGGCGAGCAAGCCCAAATCGGCTTCATTATGGCAGGACTCCTGAAGCATTATGAAGTGTACATGCTGTCAATCTCATGTAAATCAGAAGACGAGATAACAATCAAAGACGTAAAAAGCAAACTCTATCTAGCCGAAAAACAAGCTAAATTGCAAAAAGAAGTTGACGATAAGGATGAGGAGAAGGCATTGCGTTTGGCATGGAAAAACAAACCCAAGAGGAAGCAAGATTCCGACAGGAAGAACGTCATCCGTTTTGGGAGTAATGTCTCTGGACATATCTCTAGAAACTGTCCTAGTTTCAAGAAGGATTCTGGTGGTCAAGCAAGTGCATCCTCTAAAGCAACTGCAACTTCGTGGCCTAACAAAGATTCTGATTCTGGTGGTTCATCCCATGGTGCATCTTCACAGCGATCAGGTGAGACAGCGAAAGTCGTCATATTACAAAATTCTAGTATGAATAATGATAGTT
>comp534_c0
ACGTGGTATCGGCAGAGGACTTGACCTTGCCTTCACCTCCGATCAACTTTACGATTCTATTATTCACATCGTCCAGACGCCCTCTTACAGGGACAACGCGAAAGAGATCTCTAGAAGAACGCGAGATCGACCACTCAGTGCATTGGACACAGCCATCTTTTGGATAGAATATGTAGTGCGCCACAAGGGCGCCAGTCATTTGAAATCGTCCTCTCGTCATTTGCCATTCTATCAGTATTTGCTACTGGATGTTATTTGTTTCGTTTTTTTGGTCATTTTCGTAACATGTAAGATTATCAGTGCAATACTTTGCAAACTATGTCATAAGAAAACGAG
>comp535_c0
GTTTCAGTGCTGAAGCCTAAGCCATTCTCCAAGTTATAAACCATATCAAAACAACCCAAATAAAAAACAACCTCCTGATACTTACTGATTCTAAAAGTTGTGCCGACGCCATATCAAACCCTTACAACTTCCTTAAAAAGTACATAATCATCAATATACTTAAAGTACTCAAAACCCTAATTTACCCAGAAACTTAAAAAAATTCTTATGGTTCCCATCACATACCGGCATTTTCGACAACAAAAAAG
>comp538_c0
CCCAGTAAGAGTATTTATTTCGAATGTAGAATACAATGAAAAGGGCAAAACTAGAAATAACCAGCAGCACGGTTGTCAAGGACGGTAAGGAGCTCAAAATTAGTAACGAAGACATTTTGGTACCTGAAGTTGCTTCTTAATCCAGTAATAGCTCGTTAAATCCTGTTGGTTATCTGCACCAAAACCTCACATCACTATAGCTTTTTCGATCAGCTTCTAATGATCGAAAAAATAACGAAAGTTTGGACTCGAACGCGGCAGGA
>comp540_c0
TCAAAATTTTCCAGTCAGGTTCCTGTAAACATAAATTTTTCACTTTCAAATGGTAAATGCAAGAAAAATAGAAGAGAAACAAATGAAAAATAATGCATGAGTAGACATAGGAATATTTTACTTTTATTTTTCCGCCATTTTGCGGTTATTTTTCCTGAATATCGCTGTTATTTTTGCTGATCTCGCAGTTATTTTTGTAGCGCTTTTTGCGTTTGGCAACATAAAATAAAGCTTTCACACGATCACATGTTAAAATTATTTGAAGTTATGTCTATGTCCTGGTTGCCACCATTTCTTTTATCAGTATTTTGATGCCATTGGCGAACGTTGATAGCTGGTAGCCAATGACGACTAATGCTCAGAAACAACTCCGTAATTTCTTATTTTGAAAAAAAGTGCGGCAGATTTCGTCTTACACGCATACATACATAAATTTCACGAAAA
>comp541_c0
AATGAGCACTTACCGAGGAGCAACAAATATAGCACATTGGACAAAATAAAGGCAATCTGCCATTTAAATGACTTTCTTTTAGGAATATTTTATCTCGCATGGGTAATGATGATCCATGGGCCTCCTTGACTTGAACTATTTTTAAAATCATCAACAAATATTCAAAAAGCAATATCGTTGATAGTGCTGCAATATGAGTTGAAGGATAAAATTCAAAATAGAGATATTGTCTACTGCCTGGAAAAATCTCTCTTAGT
>comp545_c0
ATCCTGTTCTGAGCTGGAATATTTTCATTTCATCTCACCAAAAAACAAAATTTGCTGAACTTTAATCTTTCTCTCTCTATGAAGCGCTGGAGGAAATGAATAACTTAAAATATTTAAATGATGGAGTGTATGCGAAGTATAAGTACATAAATATTTCTGTATCACTTACTGGTTTAGTCTCTCTGTTCTTAATTTTGATGCTAAAATAGTGGAAACTTAATTCTAGTGGTATCGATTTTTAAACTTTATTTTTAACTATCTCTTCTTTTTTTCCTCCAGTTTGAAACTGTCAAACTCCTTTTTGTTCAAATTAGGTTGTGAATAGAAAAGTCTCTCAATTAATGTCAAGGTCTTGGATGTACAGGTTAAATTAAGAACTCTCAATTCTTCTGTGATAATGGGAACATTAATTA
>comp545_c1
CAGAACAGGATAGGGGGAGGGGGGATATACAAGATCTAAAAAACAGAAATATCACAATACATAGGTTCAAAAATAGTATTATGCGCATAAGTGCTTTTTCTTCTTCCCTTTTGAAATTCTGATTCACCAACATGAGCTTTGAAGGGTTCTAACATGAATTTTCATGAAAATTCAAGGAGGACTGCACACAGACAGTGGACTAAGATCCAATCCCAAGCTTCTTCAAACTCGGCTCAAAAAGGGTGGCGAACATGTTAATTTTCTTTAAATATGAGAAGCCCAATTCCTACATTACTTTTCCTGTATTTTTTTCTAGAAATTACTTAAATTTAAGTTGAGCTTCACTTACAG
>comp546_c0
ACAGGAATGTTTGTGAACAGAAAACATTATTTCGTTGCTGTTTTTCTCAATACTCTCGTCAAACACGTGTTGTTTAATGGACCGACCATTGAAATTTAAAACTAAGAATTTTGAATGATTGTTCTTAAATTTTGACTGAAATTTTACGTTTTCGAAGGAAATAAAGTCAACTTTTTTTGAGTGGAATTTGTACAAATGATTCTCGAGGAAAAAAAATCATGGATTCTCCTTCACAAAAATTGAGAAGAAGCAAACAATTTGCGACGTGGTTGAAGCACATGCA
>comp547_c0
GGGATTAAAAAGACATTGAATGGGGCTCAAAAACCATTGCGATATCGGCTTCATAAATAAAAAATCGGAAATGCGGACATACCTACTGATCATGGAACTTTTATTGGGGGATACGTGACGGGGGGGCTGTTGAAGTAAATCGATGTGGTAATCTTCATGATCGGAAGGGCATAAAAACTTACATACTACAGCGGTAATATGCCCGTATTCCCCTTGATGGCGTCGTGAGCCTACCCTTAGCGCTTGTGA
>comp547_c1
AAAAAAAAACTAATGAAAACAATTTTATCATTAAAACATTTTCATGTAAAATTTTCTATGAATTCAAAGTGTCAAAGATAACTTGTTCCGATGACAATTTATTAATATTTCTTTATCGTGGACATAAACCTAAACACCAAGTTGTGCTTGGTTGAAAGTCTAAGTGCAAATAAAACAATACCAGAAATCGTGACGTAGTCAGAGTCACAAGCGCTAA
>comp548_c0
TGCATTTCTATTGAAAGTAAGAACAGGAGAAGAGGGAAAAAAAATTGATAAAGTTGATGAGAGTGCAGCGAGACCATTCATTATGTGAAGGTTGCAAACTTATGTTTTTTCCTTAAACAGAATAGTATTGGACAGAAAAAAAATTACGCACAGAAAATCTAAGCACATAGCCTACCCTACAGATCGTAAACCACCAAATTTTCATCTCAATAATAGTCGCTGAGCCCCATTGAAGAACCCCGCACCATCCTTATGG
>comp552_c0
TACTACGGCAGTGGTGATGCCGGATGACAATGACATAAAAATTATGACAGAAAAAGCAGAGGCAGTACAATCGCTTTACATTGAAAAGCTGAAGACAAAATTTTCAGCAAAATCTTACGAAGATCGATAATCCGTTTAAAAATAATAAACCAGGTAGAAAATGGTATGATTCGTAAATGAAGAGGCACCCAGAGAAAAATTTGCGCAAGCCACAAAACTTAAGAGTGTCCGGGGCCCAAAAGACGGAAGCATACTTAAAAAAATGGTCTGTTGAAGTTCAGAAAATTCTGACGGATGGTAAAAAATACCATATATCTGAAGATGATATCAATGATGTTGATGATCCTGAGAGTGAACAATTTACACTGGGGAAAG
>comp553_c0
GGTAAACAGAACTGAAATAGTTCGCCAGGTGGTGGAGAAGGAATTGACGATGATACTGCGAGCTACCATGAACAACATCGACGCCTTCTCGCTGCTCAGCGGCCTGCTCTGCTCCTACCACGGTCTCGCCCGACTCGAGTCCAGTGGAAAGCTGAACGTTCCTCTTCTCTACATCAAACGATACGCTAAATTCACTCCACTGTTCTTAGTGATGGCCCTAATGGTTCGCGATCTTATGCCAC
>comp553_c1
GAAACGTGTTCAAATATAGTCGATCAATACTTTCGAGACTGAGAGAGAACGTCGTTCCATGAAAATACACGGCAGTGAGTTTCTCTCGATAGACGATCCACCCACAGTAAAGGCTGATGGCAACTACAATGGAAGATATCAGGGTGTAAGCGGCCGCTCTGAACTTCCACAGAAACAATATGAGGAATGGCGACAATAAATACATCTGCATGTCCGTGTGAATTTGATGGGACACACTGTAGCACATATCTTTTAAACCGTCAGAATTTCCAGTGTATGTTAACACTTTCCAAATGTTTTCACAATTGTTTGCCAGTGAATCCAGGACAGTGATGTTATGAGGACTTCTGAAGAAATGTGGCATAAGATCGCGAACCATT
>comp554_c0
GGGTAACACTTTCAAGAACAAGCGTGTCTTGATGGAGCACATCCACAAGGCTAAGGCTGAAGTTATCCGTACTCAACGTCTTAACGACTCCGCTGAAGCTCGTCGTGCCGCTAACAAGGCTCTCCGTCTCCGTCGTGCTGCTAGAGTCGCTGAGAAGCGTTCAGGTATCACTCAAGTTGAGCACACTGACAACGTCGCTGCTACTCAAGCTTAATTTGGGTTTAAGTCTCACACATGTATATTGTTATCATTTACGCTC
>comp554_c1
AAGCGCATTGCTGCTGCCGTCCTCGGATGTGGTAAACGTAAGGTTTGGCTCGACCCAGCAGAGCAAAAAGAAATTGCTCAAGCTAACAGCCGTGCCAACATCCGCAAGCTCGCCAAGGACGGTCATGTCATCCGCAAGCCAGCTCTCATGCACTCACGCTCACGTGTCCGTGAGACCCACGCTGCTAAGCGTGCTGGTCGCCACACTGGCTACGGTAAGCGTAAGGGTACTGCTGAAGCAAGAATGCCAACAAAGGTTATCTGGATGCGTCGTCAAAGAGTTCTCCGTCGCTTGTTAAGAAGATACAGAGAATCTGGCAAGATCGACAAGCACCTCTACCACTCACTTTACCTCAAGTCTAAGGGTAACACTTTCAAGAACAA
>comp556_c0
GGAGTGTAGGTGGAGCTGGATTTAATTTGGTTCTCTACTACAGCCAGCTCATTTGGAAAGAGGCGATCGAGCAAAATTATCCGAATATGGAGTCGATGAACGGAGTGGTGGATTGTGTCTACACTGCACTGAGTGCTGTAGCCTCCTATAAAGTGGGTCAGCTGAATGTTGAATGGACCAACCACAGCAATGCACTCTTGGCTATCGGGTCCATAAGCTTAGGAGCCGTTGTCTTATTGACGAGCCAACTGAAGAACATATACCTTCTCTACGTTTGTCATATTATCCTCACATTGACGTATCACACGATGCTCACAGTTGC
>comp557_c0
GGGGAATACACGCTCGCATCTAGTGACCTAGTCTCAGCAGCAATCGTGTGAAAATAAATACCTCAAAAAAGATTCTCGAAGTTATGATGTGAAAACGCGCTTTCTATCACTCAGTGTCGCTCCGCTTACGTTGACAAAGAGACGTAAATAATTTTCACGTTACCCCAAGGCAGCAGGAAGAAACACATACGCCAGGGTTTACCTAAAAATGCAATTAGTCGCGTGTGTCAGCGAAGAGAAACTGAGTTTCGAACCTTAAAAAACGACGTATCGTTCATTCCAGTATTAGAGGTCATTGAAAAGCAACTAGTGAAATGAGTCATCTCAATAGCAATGGCCAAATGAGTTGAAATCGGCAGATAATTTTGATGAAAGTAACGGTTGTGGAGGAGACAGAGGTTGAGTCTTCCTGTCTTTATTATTTAACACGCACAGCAAAAATGTTGTAGAAACGAACCTGCAGTTATTGCATTCCGAT
>comp557_c1
GTCTGAACAAAAAGAGCGTTAGTCAAAACATTTGGATAAATTATCTTCCCAAGGCCAAGATGTAAAGCAGAGACAAAGATGCTCAAAGTCAGTGGTAGGCAATCCTCGATTCTTCGGCAAAAATGAGTTCAAGGAACTAATATTTTTATGCTGCATACTCAACATATGTAGGCGTATTAGGACCATGTTACTGTCTCCATATTTTATTTTAAAGAAAAATTGTGATTTCTGTACAGAAGATCAATTAACCAATAAAATTAAAAAAAAAAAAAAA
>comp560_c0
GTTACAAAAGACCCATTCTCTCAGAATTCTGAATTTACTTTTGAGGCTACCCTAGTGGAAGTGAACCTCATGCGGCGGGAGGTTCGCAGGTGGTTAACTGTCCGCAGCGGGGACTAACCTCATGCAACCTCAAGCAAGCACCCGTCGCATGGAGTCGCATGGAGTTCACACCCTGTTCCAGGAAAAGCTGCATGAGGTGACGGGTACTACCTCCCGCGAAACCCAGGAACCTCCCGCCAAGCTCCCGCCAAGCTCCCGCAAGCCCTAATCACCTCAAGCAAGGGCCAGCAACCCCATGCAGCTCACTAATTACACTGCCCCTGCACACAGTGGGCAGTTCCAGGTCAAAGGAAGGAGGAGTTGAACTTAAAAATCAAATTTCTTTCTCAAAGAAGAGGAATTTCCTAAAAAATTGAGTCAAAATTGCTCTAAAAATTAATGTGGCA
>comp561_c0
GGTAGACAGTGCACTGTCCGAAAGCTTAAGTTTACAGTTTACGTGAAAGATACCTATTTGTTACATATGTGTATTATGTTCGTCCCCCTGATGAAAAAAAGTTACTTATTTCTAATTGAGTATTGAAGGTTCAATTTTGTGTGGGTTTCTTTGATCTTTACGGATTATACTGACATCTGCCCCTGTATCACACATCTTGGACATTTCTGCGTTTGGTAGGGATATCTTAGACCGGGTTCGATTGATTTTTCATCCTTTTTATTCGTGTGATTTTTACTC
>comp562_c0
CTACAAGTGAGATTGAACATCCCCTCTGGCGCCTAAAGCCCCTTGTAATTCTGAAAGCAAACATGCATTTCTTGAAATGCACATATGCACCCAATCCTTCAGGTCCCTCAGATACTAGACAAGAAAGGCTCCTCTGTGGTTTCGGAGACATGGTAGGATCTGAGGAAGGGAAAGAGACTCTGCCATTGCCCAATTCCTTAGCCTTCTTTACCATACGCCAGAGTTTAGCTCAAGTGTGCCAGGCCTTTTAAAGTAAGATTGGAACCCAGATCATTTATCTCTATTTGCGTGCATTATTCTTAACCTCATCTCCTGTTAATTTTTGTTTCTGCTCTTATTGTGTGAGTTGAACGCAAACTATTCAATATGCAGACTAATTTTATTCAAATCGCTTCATCACATTGCAACAAGTAGGTATTGAAAATAGTGACTGTGGAGAGAAGTCTCTAACACAGTGTAAGACTGTTGAAACTGCAAAAAGGGTACCCTCCGACTACGTTAAGGGCATCAATCACTATACCTCTATCAAGTAATCAATGTTTATATGTTCTCAGTACTATTAAGGCGG
>comp562_c1
ATGCTTAAAAATTGGATTTTAGTGATGAATTTGTTACAGGACTAATTTTTCAACTAGTTTTAGCTGATATCATTGATATCTCATTTTAATGAAAAATTGTACTTGTGCGCCTTGTCATTCGAGCCCCTTATTTCTAATCATTCAGTTTCAACAATACCTACCTTCGAAAGACACTCGAGGTGAGAAAACTGCATCAGAGGGATGAGCACAGCTCTTCCTTACCAGTCACCTTGAGTCGCAAACTGAATGAGTGTTAATATAGCCATGGATATTTTTAACATTAAGCACGGAATTCTTCAAGGAGCGAGGCTGAAGGCTGAGACAGGAATTGCGTTTTTAAACTGTTTTCCGGCACCCCACACAGTAGTTGGAGTGCTTAGAGGTAACGTTAGGATGCTAATGTCTGGAAATCTTGCAGAAATCTTAGCATCAAAAAAACAAGGATGAGAAAATGAACTTGGCACAGCTCATCATATTTTTTCAACGAACGGTTAATTTTTTCCAAAATCTGGCATTGACCACAGATTCACTCAAAATATACGTATAAAAT
>comp564_c0
GTCTTAAAAAGACTTAAAAAGAAAAGACACTAAATCTAAGTATATCTGAGCTAACATGACGGCTGGCTGGCTTACATGATGGAAAGTTTGGATAATCTGGGGTTTTTTACTAACAAGCTTATTGTAGCTTTTCATTTATAAGATGTGACAAAATGAATGAAAATAAATGCTGTAAAAATTGTGCTGTGGCCAGTTTCTTAGAAGCCATTGCTTGCTCCTCTGAGGAAGCGGAAAATATCTGGGTAATTTTCCCATTCTTGATGCTGATGCGTCTGATTTTCGATTGAAGTAGAGAAAGACATCTCATTCAATATTTCTACCAAAAATATGTTTAGATAATCTGC
>comp564_c1
ATGCGTAAAATGCCAGTTTTTGAGCACCATTTATTTTATTACTTAATCCATGCAATTCCATTTTGTATTTAATAGGAAAATCTTAGGTTATTGTGAAATCGCTGAATATATTTTACATCATCATTTAATCAGGGAGACAATCATCTTCCTCAATCTTTTACTACGCATTTTTAGTTTACCTGAAGTGCAGATTATCTAAACACATTTTTGGTAGAAATATTGAATG
>comp567_c0
CGTGGGTCCCGCAAGGGCTTAGGCCTGATCAGGTTCATCTGTACTTCAGCGCGTTACCGGAGGATAAGGTACCGTACGTGAATTCCGCGGGAGAGCGTTATCGGATCAAGCAACTGCTGCAGCAACTACCCCCTCACGACAATGAGGTTCGCTACTGCCACAGCCTCTCCGACGAAGAGCGCAAGGAGCTCAGACTCTTCTCCGCCCAGAGGAAGCGGGAGGCCCTCGGTCGTGGCACCGTCAAGCAAATCAACACACCCGTCCCGTGCCATAGGTGTGAGGAGCAGATGATGAGTG
>comp569_c0
AGTGATTCATTATCACTATCTTCGCTACTTTCTTCAGCATTGAACGGAGGAGGAGCAAACAAACTTGGAGCGGGACCTATGTGATGACTAAAGAGATCTTTACTCGAAGGCTGGACCGCTTCTTGAACAGGGGATTCATTATTCTTTATATCACTGCGATGTTTGGAATATTGGTTTGAAATGTCTGCATGATTCAGCTGATTGGAATGCTTGGCTTCATTAGGCTGAAATTTTCCAGAGGAATTAAGGCTATCTCCATATCTTCCAAATATATCATCCGCCGGTGAGGGGGATTTTGATTCCTCCATACTCCCGGGCGATTCAACAGATCTACTGGATAGAGAGGCTCGACCAATGTTAGGTTTCAGTGCAGCCGAACCAATTTCTTCATCTTCATTTTCATCTTCGCTAAGACTTGAGGTGGAGCTCGAGTCACTACTTCCCGACGGTGAGCCGAGGCCAACTTTATCGTCTTTAAAAAATTCTGCAGATCCTATCACATGGGGGAGTGATCGCGCAGAGTAGCGATTCTTTGGTTTGGGGACTAGGCGGCTTGGGGAAGAGAGTTCTTCATCTTCTGAGTCACTTTCTTGTAGCCGAAACTCAGTGTAATTTGCATCAACTAAGTCTATTCCACGAGAAAACGCATCTTCAAAAATGCTCGATAATTCTTTTTCAACCAATTCTGGCTTGGGCTGCACAGTA
>comp569_c1
GAAGATAGTGATAATGAATCACTTTTTGCGGGCAGGAAACACAATCGTAACCATCTCTTTACTGATGATGATGAAGATGATGACGACGCCCCCGATCTACAAAACAGAAAGCAAGAAATTGATAATACTGGAAAAGAGCAGATTTTACAGAGCAGTCAGCCCCAAGAAGTACCTAAATTAGATTCAAATGTTCCCAAGGAGCAAACTCCCATTAAAAAGCTTCCAGCTGGTGCTGTAAGCATATTTGGTAGAAATATGAATCCATTTCCACCTAATCCTTCATTATTTTCAAGAACTGAAGAGAGCGATGAAGATGAAAATGAACAAACTCCAGAATCAAGCTCGGAAGATGGTTTTTCGGTTTCTCATACAAGTTCAACTGACTTTGGAAATCCTAAATTTGATACACCATCATCTAAAGTTTCTGCACCAATCAAAAAGTCTCTTTTTGACGATGATGAAGATGTAGATAGCAAAGATTTCAACTCTCA
>comp571_c0
AAATTTTATTCAGAAATTGAAAAATATTTATTAGAAATTGTCATTATGAAAAGTATTTTAACATATATTTTTGAGTGCTTCGTTCAGCGTGACTTCATCAAAGTAAAAAAATACACAAGTATTTCAAACAGGATTTTGATACTTTTAATATTCAATTATTAATCCAAAGGCTCTCCCTTTATGAGAAGTAACATTTTGAGATCTTTAGTTGATAACATAATTTTTAAAAATTAAACTAACATCTTTACCTTTATTGCACAACCTAAAGAATGTTCTTACCTTGTTTCTTGGTAGAAACTGGGTCAAATAATCTTCTCGCACTGAAACTGGGAATGATATTTACTATCTAATTACTTTTCAAATATCATATATTCATTTATATTTTAGTGCAGCAGTTT
>comp572_c0
AATCACGGCATCAGCGTTTTTAAAATATTTTGACGTGTTAAGACCTGTTCCAGTCTCTATCTCGAGAATGATTCCGATTCCTATCAAATCACAGATCATGCATATCCCGAGGCACTTAAGTCTGGCGGCAACATCTCTGTTACCTCTTATCTTCGATAAAATGGTACAGTGTTTACCTCGTCTACGACGCAGAGACTACCTTCTTGGCGCCTGATAGACTGGAGTCTATATCAAGATTGTGCTTCAGAATTTATTACAAGGATTTTGTTTTTCTGCACTCATCGACAAGATCGAAATCTTTTGCAGGAAATTTTCGAACATAGTCGGATCGCGCCCTTGCGTCCGTAAAGTTGAAAACTGAAGTACACATTTTTTTTCAAATCGGTACTTAGTAAAATCCACGAATACAAGTCCGAAGAACTCAAAGCCTGCGGTCTCATCCGTCTTTTCGAACATGTACTTCAGCAACGCCTGG
>comp577_c0
GCTGACAAGAAATACGATGAGGTTATGACGACTTTAAGATTCATCGACTCGTGTGACTAACCTCTCATCCATGTTCTTGTTTTCAGTAACAGATCCCATAAAACTAACCTAATGTCATGAACTTCTCATGAAGAGATATCGACTTGTCGTATACTTTCCCTTTCAGCCTCCTCTTAATTCACCTTAATTTCCAGCTTTGAAGGAGAAAAATCATTTTTAGGACGCACTGCTCTCTCTGAAATGTTCTCCTACATCTGTAGATCATTGGGCGCATTTTCTGCATCGATATAAGCATAAACTCCATCAAAAAACACACCAATGGTGG
>comp577_c1
AAAAAACACACCAATGGTGGTCAAAGGATAATATTTTTATCTTTCTTAACCCTTATTTTTCAAGGATCTTAGCATCAGTATGGAACCTTTTCAAATGAACATCAAAGGTAAAATCGGTGATTGAACATGGGTTTTTCGTTTCTCTTCAGGATTTTGCTAAGATTTAAAATTTGATTTAGCAGCAACAACAGGTGCTCATCAAATGTGTTACCCTTCTATTCACGCTCAAAATCCCTTTTGCATCGAGACCTCTGATGAATTTCCTACTGTAATTCGCGAACCTTTACTTCATTTTTGTCAGACTAGCTGATTTTTAATAACTCAG
>comp578_c0
AAAAACATGCGACTTTTTATTTAGTGCAGATCTGGTCTAGTGGTCTAATGCTTTTTTTCATCGACAATTTCAGATGAGATGTAACGTGCACTTTAAACAGCCTTCATCATTGATCTCTCTTTTCTCTTTTTTCTTTTCCTCTTTCCAAATTTACCATGTTCTCGTCTGACAAATGATGGTAGCTCTAACCCCTGAGTCCGTAAGCAAGAGTTGAAAGCTCATTACGTTCCGATTCTAACTTTTTCATAGTGGAGTAATATTAAG
>comp580_c0
GGCTCGTTGATATCCAAAAGAATTTACCGACGAGGGTCCCGCATAAGGATAGAAGGTTGTTCTGTCACCTTCCAGAAGCCCAGAGTCACTGGAAAGTTCAGATACAAGAGGATTTTTAGGTGATGGATTAGAAGAAGGAGGTAATTTCTGGTTATCACTTATGCTCCTCGGATCACTAATGGGGTTGACCAGAGAAGGATTGACGGACGCATGGTTGATGTAAGGTAATTTTTGATTATTTTGAGCGTATCCGAAGTTGCTGCTAGAGGTA
>comp588_c0
TTTTTAAATATATATCTCGGATTGAATTTTTACTAAACAGATGAATAAGCACTTACTGGATGTTCGTTATGTGCGCTATGAAAATATAGGTACCTAATTTATTTAGGTTCCTTTAATTGAAGGATCTTGGAAGACAAACTTTTTAATGACTCTGTTGGGGAGGCATTGACAGGAGACAATTCACGATATAAAAAAACATATACCCTCTTTTTCATTACCTATGCTTTCGTATCGACAAGATCTTTCAACCTACATGTATAGAAACTACGATGGTGTCTATTTTGTTTTTACTTGAAAAATGACTAGTAGATTCTCATCGCACGTCAGTACCTGATTTTGTTCTTTACCCAAGTAGCATTTTTCAACGG
>comp591_c0
CGTCAACCGCTCCGTTGGACTGGGGAGAAAAGCCGCTTTGAATAAGCGAGGAGAAAAAAGCCAGAAAAGTGCGTCCTCTTGTACAATCTCAATGACCTTTAGTCCAAGATGTAGGCTGCCAGAGTTGATTCCAAACTTCGTTCTTCAAGCGGGCAAGGGACCTCCGCTACTAAACAGGAAGAGCGCTTTCATGTCCTTGATCCATGACTGGTGATTCCAAACTTCGTTCTTCAAGCGGGCAAGGGACCTCCGCTACTAAACAGGAAGAGCGCTTTCATGTCCTTGATCCATGACTGG
>comp593_c0
GCCAAGTTTGAATAGTTTTTGTAAGTTATTCGTAGGTTCCGAAGACACCTTGCGGTGTGAGTAAATTCATAGGTAGGAGAAGAAAGTTTTCAAATTTTTTAGCAGTCTGTGAGAGTCTGTATGGCCTGGATGAACTTCTATAGATTTCTGTACAACAGTGTAACTCGTATGATAGTCGCCCACCATCTCCGTGAGTAAGGCACGATTAAAGTGGAGCTCAAACAAGGATGGGGCAACTGAAGAAGCAGCCTGCAGAAGTGAGAAAGATACTGAGGTATTTTCATTGAGGTATTCAAGCACAGCAAGATTATTGCAAGCAGCTGCATGACTGGAGTCAATGGACAAAGCTAATCGTATGCATTGCTCTGCAAGGGCTAAATCACAGACACCCTGGGAAAAAAAATCAGTTACATCTATTGACAAGGATCTGAAATTAACTAGGCCAA
>comp594_c0
GTTGTTTTCAAGACCGGAAACGGTCAATGCTACTAAGGGAGGAACTTTAAAAAAAAACGCTGTTGTAAGGGTATCAAAGTGCAAGGTATTGATGTCACCATTTCATTTTGAGACTTTGATTTGGATTTCAGGTCTTATTCACCATGTGATTTCCTCAGAATAGTATGAAACTATGTGGCACTATTAAGATACATGTTTCTGTTTAACAGTGAGTATTCAAGCCACAACTTTGATGTTCTATTCTGCTAGAAATATTTCTACATGTCTACCTTTTCCAAGAAAACGACTACGTATTTCAAGGACAGAGAAAGAAACTTGTCTTACTATTTTTAAGTTATAATTTACCTACCAGAATGTCTTGAGATGTTCATGGAAGGAAAAATACGGAAGAATTTAATGACAAATCAATGTCACACACAAGTCTCTAAAGTAAAGCTTTGGCCATTTTCACATAACTCCGTTTAAAATGTTATTCTCAAGCAACTAAAATTACTAGTATCAATAAAATTTACTTTATAGTATTCAATTCAGTGCCTCACAAATGACTTAACAATAGGACTGAGAGATTATGAAGGGTACAAATTATCGCTGCATTTTTTGGTTCAACTCCGTTGATGCACTAGAGCTTTGAAAAAATCTATCTTGAGATATCTGGCTTATTGGCCACATGACTTAAGTTGCAGTACCCAACTGCCACATTTTTTGTTGCTCCCACTTTATCAATATAATAATGCTGATAAATTTTTGAACTTAGGGCTTCGATTGTCAATTAAATTGTCAGCAGCCATAAAATGTCTTAACTTGTCTTGTGTCATAACTTTGTTTTCTTCCCTGTAA
>comp595_c0
ATAACGGTTAACTATCTAACTAGGACCAATAGTGTACAGTATTCAGACTTTATCCTACGTTTTTATGGTCAATTCAGAAAGCTTCATTTTCAAAGTATTTACCACATGTTAGGAGACATGAAAATTGTTCACGGGGGTAGTGCGAAGCAGCAAATATGCCATTCATTATTCGGCCAGCTCCTGCTACTCGTTAGGGACAAAGTCGGACTTTGGGGTAACTTAGTCCATAATGTGTTAATTTTCTTCCTGACATGCGACCATCAGCGAATAGCAAG
>comp595_c1
GTGAACACATATTCAATCACTATAATACTCTGAAAATGAAAGTTCCTGATTGAATCTGAAGGGACATATTGTCAACTTATCGTCACTTCTTTTGATACTTGGAAAAGAAAGTGGTTGAGTTAAGCTGCACATTTACTCACTAGTAGGATGATATTTTCAGTTTCCATCGCTGAATACGGGTGGGATTTACTTGAAAATTCATACAACGCGTGCACAGGGCCGGATTTAGCTTTTT
>comp596_c0
CTTTAGCAACATTGATTAAAACATTAAGTTCTTCTTCTATTCATATAACTGGGCAGATTAATTTTGATACTCAATTATAGTTATTATTAATTTTTTTTAATCATCAAGGGAAGTTGATTGACCCGTGAACTCCTTATCAGAGAAATGTGTACAAATCCGTCCAAGCCTGTTCTTGAATCAAATGAATATTTTTTTCCCTCAGACTGAGGTGTATCATTTGCATCTCAAATTTATTTTTCAAAGACTGAAGTACACTCTAAGTCTATAATTTTTTTGTACAGAAGCCTCTAAGGTCATGAGCAGTTGAAAGAAAAGCAACAACTGACTCAAAAACTAAAGAAAGTAGTGCAGGATTCGTTTTCAAATTGTGACTTTTATCAGAAGAGGAAGTTTTAAAGGAAACAAAAGTAAGAAATTGATTTCTGAAGTAATCTTTGAGGGCTTTCAAAATTGTATAATTAGTTTTACAAAGTTATTTTGAACTGATTTCATATACTGCGCATTCATTTCTATTTTTATAAATTTAGTGTTTTAAAG
>comp596_c1
AAGTCTGAGGTCCCAAGTAACAAAGGCAGCTTGTGTTGTGTCACAAGAGTTGTTTGAGCAATTAGGGAAAACTATGGATCCGGAAGTAGAGGAACTTGCTCCTGCACTTCTGTCTCGCACCTGTGATGCCAATAAATTTTTACAGCATGATGCCAACGCCGCCTTAGATAGCATGATAGATAATGTCACCCCAATTCGTAGTGCCACATTTTTACTTCTCAAAGGAGCCAAGCATCGAAACGCAGTTGTTCGAACCACTGTTTGTCGATTATTAGCTCGACTTTGCCAGAATCTCAGTGTAGGGCAAGTGTACGCTTTTCCAAGGGACACGAGAGACTTATTACTCAATGCAGCAGCAAAATTCCTTCTCGAAGGCAGTTTAGAAACAAGGGCATATGCTAAAGAACTATTTAGTGTTCTAGCCCGAGAGCCAAAATTCATGAAACTCATGAATGAAGTTGTGCCAGCGAAAACAATGGAAGCTATTAGGAAGCCTCTTATCAAAATTGTTAGCCAGAAATAAATTGTGGTTTTTTAAGAAAATATTTTTTTAGGAAATTCAAGTGTTGACTCAGTTTATATTTTTTACTATCACATAATCAGATCTACCTGGAGAAACATTTCTTTAGCAA
>comp597_c0
TAAAACGTTTGTCCCTGGCAACTTCGGATGGCGTTTGAGACGTTCTGCTATTTTGATGTTTTTATGAGCGCCCGAAAAAATGACATGAATTGACAATGAGCACCTCAAGTTGCCGAGTCACTTCAGCTCCAAGCTCATACTTATGACACTCTAATAATACCGATAGTTGTTTAGGAATTCTCTCAGCGATTTACCATGCCACCTCCTTTTCAGGAGACCTCTAAAATACTCGATCTCTTCG
>comp597_c1
GAAAATGTAACTGCTTGCGGGATAAGGGAATTTGGTCCACAAAAACACGGTCATAAATGAGCTGAACCCAGAATCAAAAATAGAAGTTCTACGATCTTAGCAACTTCTCGGTATATTTTTTATTCCTTTTGTAATTGCAGGCCTGTAATGCTAGAAATATTGCACCAAATCGCTTTTTACGGTCGAAAAATTTATTAATCAAAAGAATCGACGATAACCCTACCAATACGTCTCTAAAACGTTTGTCCCTGGC
>comp598_c0
TTTTTAAGTTATTGTTCTTTCACTCAAGAAGGACGCGGTGGAGGGCACTCGAAGGGACCGGGCGTGGAAGGGTACTCGTAGAAGTGGGCGAGGTTCTCCAGCGAGAGTGTACCTTTGGCGGTGAGCCAGGCGTAGTAGATTAGGTTAGGGATGTTTTCGTCGATGTATTGTACGAGTCGTTCGTTGGAGCTGCAAGCGTGGGGAATGAGATCTCTGATGCCCGCCCGGTGCGTCACCAAATTCCGCACAAACCGCAAAAGGTGCCTCATCGAACACCCGTCGTACGGTTTCGGTGTCCGACTTGACATTCGATTCACCAATGTCGGGCACAGTAGATCCTTCCAG
>comp598_c1
GGGCACAGTAGATCCTTCCAGTCGCCCTGCCATACCTGCTCGTTGTACACCTCGAAATTAAAATCAGGCGGCGCGAGATTGAAGACCTCCTGGAGGAAAGACAGAACCTTTTCAGGGGGCCAGAAGGCGGGCTGGACTAGGATCTCAGCGCAGGTTGGCCGGTTTTCGGGCATCAGGTCCAGCATTTCCCTCAACAAAAGCCTCTGAGCCCCGTTGAGGACGTCGCTTAGATTCGCC
>comp600_c0
GGTTATAATAAATCTTGTGTAATTCTACGTACAGAGATGATTGACTATATGCTAGTAATAAGAATTCCCCTCTCCAAAATTGGCCATTTATTAATATTTTGCTCCCAGGCAGCCAAGCCATACCCAATGGGTTTTGGCTTTCACAGAGTTTCACTAATAGACGTCAAATGGCTCCTTTCTCTGCTTTGATATGTAAGCTCCAATAAATTCAAGATCTTCAGGTAACTAATGAAGAGAGGATAGAGATGGAGGGTTCTGAACTCAC
>comp600_c1
AATAGTGGTTCCTTATTGCAAAAAGTAATCTCTATGTTTAATACTGTGTTGCAGGATCAGCCATTGCGCTGAGGGAAAGAAGTGAAGTTTGGTGGCAATTGTGTCAAAAGAAAAATGTGAAATTGACCATAAATCGTTTCAGCACATTGAAAACAAAAATTGTTTTTTTAGTTCGACTTCGTTCTTACAACTGTAAAGTAGACACATTTTATGACATTCTCCCGGTGGCATTATTTGAAGAAGAGATTATATAGATACAGAACTTCATTAGTCACATTAGTTAATTGCCAAAATCTTAGGATAGAGAATAGGTGCATAGAAAATTTATCACTGAAAAGAGAAAACAGTGATACGTATAGTTTTGGTGAG
>comp603_c0
AGCTATGACCCTCACCAAGCTTGCTCTTCTAGGTGTTATGATAACCACCATCGGGGCTGTTCCTCTCGTTGTTATAACGACAATCATTCCCGTAACCAGGCCTGCACGTCTCGCTGCGGAATGGATTACTCCCGATACCTCTCCTGCACTCCTCGCTGCGCCAACTGCGACTTGCATGCAAGGCCCAACTACGTTTGCGTCAGTAATTACAGCTGTCGCTCTAGGTGTGGTTACTACGATAATCACCGCAATTCTTTATGCGGTTCTCGGTGCAGCGATAGGCCTGACCGCTCAGAGAGACCGAGCAGTAGCCGTTCCTCCCACGATACTCGCGCTGCCTCTTATTCCTCCTCCTCATCTTCGTCTAATCCCAATTCTAGTTCTAGTTCTAGTAGCTCTTACACAGGTCCCCAGTCAAGTAGGAATCCGGCTGACGGGTGGGTAGGACACCCGTTGGACCCTGTGGGTTGCCTCTTTGACACTTTGGCGGAAGCCTCTTTAGTTCCTGATGATAGTGCTCCTCGTTCACCTTCTTATTTCGACCCTGTTGGAGTTGAAGAGAACATGAACGCGATCAGCACTCCTCCTCGTTACCACCATGTTCCGGTTGTCGGTTCTAGGGATCGTTCAGAAACATATCTAACACTAGCAGTTGAGGTGGCGCTCATCGGCTTGGGTCAGCAGCGTATCATGCCCCCTGGACTTTATGCTCAAGAGAAAGCCTGTAAGCAAGAAGATCGGCTAATTGCAAAACTGCAAGAAATGGAACTTGACAATAGTTTAATAGCTGTCTTACGGCGGCAAGCAATCGTCCTACTGGAAGGGGGGCCGACTAGTGGACTTGGTATCGGAATTCACTCCGAGAGCATTCCAATGCACACCTTTGCAAGATTTCTTTTTCTCGCACTCTTGAACTATTACCCAGATCTAGCATATGAAGTTGGATTGAGAGCTATGAGACTGCCCATCCTAGAAGAG
>comp603_c1
GTGGGGGTCATAGCTTGAGACGCATCTTGGCGAACACATTAGGTTGGATCGGTGGTCGTAACTGTAACACCGTGAGCAAGAATTAGAATGATGACTATCGTTACAGCGAGAGAGGTAAGATTGCTGACTGCTACTACTAGATTTTTGGGTTTGACTTTCATGCCACTGGCGTTGGGCGTCCAGCTGCTGCTGCTTCATGGTTCGCACAACAGAGACTGCTAATCGTAACGCTGCGGCATAGTGCCCATGAGATCGAAGCGCATCCACTCGAG
>comp607_c0
TTGATGATATACTTCACGCTCTTCATCGCAACAAAAATAAACTAAACATAACTCATATTTCAGGATACTACAGAGTGGTCTTCGTCAAAAGCTCAAATTCCAATTTTTGGGCTTGGCTCACGGCGGAACGAGCTTTCGGGAGAGTTTGAACATGAAGTTTCAGCTAGACAAAAATCACTCTCTTAAAAAGTATGTATTCAATGCACTGAGGTCTTGTTCCTCTCAAATGATAACCACTGATTACTGCTTTGATAACTTGAAACGTGTTCTCATAAAAAGCCTCGATAAAAG
>comp608_c0
GGGGGGGGCTAGTATATGATTTACATTGTATTAGTTATTAATATCTGCTTCTCTTCTGTGGCCATAATGTTGTCATGGCAGTCATTGAACTATAATATTTCAATATCTTATCATTCTGTTTCGTAAGTTGTATTGCGTCTCAGGCTGAAGGAGAAATCCAGTCTTACAATTTTTTGATGTGGCATTTTCCCCCTGAATGGTACATCATTTGAATGTAAATAGGACATAAGTGTAAACCACAGGTTACCATCTAATACTTTTTAAAATGGTTGTACTTAGTGAAATTTCCAAATAGGTATAAAATATGAATTTTAACAGACAATTTTGATCACCCACTTTCAATTTATCTGGATCTGTACTTTCATGAAAACTGAATTGGC
>comp608_c1
TGCCCGTTACAACAACTTGTTGCATATTATTTTCTGGTGAACATAAAAAAGTGTGGACAATTTTTGGCCTTCGGCGAAAACTCGAGTCAATACGGCTTCGTCGCACGACTAAAAACAAGGCAAGACTTTGTGAAGAAACTTTCCTACAATGAAGATTTATGTAGACCATGTTTAAGTTGTGGAGAGCTGCATTAAAGGAGCCCTCAACTAAAGGTGACTACGAAGTCACCGAGTTTGAATAACTGACTTCTCCCTCCCTCTTCCTTCCTTATTTTACAGTCTACTTTTTCGTCCAATCCACACCTTGAAAATCCGTCCTTATAAGCTGCAGATCTATGTTTTTGATCTGTCTCTGTTCCTATTGATACGTATAAGCCAATTCAGTTTTCATGAAAG
>comp609_c0
TCTAGTGTAGAATTCCCCTCCCGCTGTACTCACACAATCAGTTCACACGTATTTGGATCCTCGCACAATCCAACGGTCTCCTGCATACGTTGGCCGTATGGAACTGGCGGCCAATTGTATTGATTGTGGTACTTTCCGTCACAGGAAAGTCTACTGCGCTTTGGCACTGGTTCTTCGTCTCTTTCGCGCGATATAGGATCCTCTGCCTTATCGGATGGTTCGAGGATTACTATCAAAGGAACTGCTTTGGGGCAAGCTGCGGGGATAAGATCAGGAGAAGCTGACGTGGATGGAAGTTTGGGGCTGGGA
>comp611_c0
GAAGAGGCCAGAGCCCGCTGGGAGGAGGAGTTTCCGCCCTACGAAGGCCTGGAAGATGAAATGTACAGCTCCGAGGATGAGGAGGAGGTGCACGAGTCCAACGAAGAGCAGGCCGAAGAGCCTCCCGTCCTCCCCCATCCCGACGAGGAGGAAGATCGGGATTTTTTCTTAGATGAGATGATATTTTAGTTATAGTACTGTTAAGTTTCTTAAATTTTTCTTTATTTTTGTAGTATTATTAAGTTTCTTTCGTTTTTTTCTTGTCTTAAAGAGTTTTTTTAATAGATGATTTTAAAAACTTAACTTCCTTTTGTTTGATTTTTTTTTTTTTTT
>comp615_c0
GTTCCACTTACATGGCTGCGATTGGCTTGATTCCTGAGTACCGAATTCAAGACGATGACCATTCGGCAGGGTACTACATGAGCACACTAGTGGAGTTCATTTTTGCCATGCGAGACAAATTAGTTTGCATCAATGAAAATTCTTACAATAATTTCATGCTTCGAGTTGGCGTGAACATTGGGCCTGTTGTGGCAGGAGTTATCGGTGCCAGGAAGCCCCAGTACGATATTTGGGGTAACACCGTGAATGTGGCTAGTCGTATGGATTCCACCGGTCTCCCAAACCACACTCAGGTAACGGAAGAAGTGTTCCAAGCTTTAAAGAATCACCCGTATGAATTTCAATGCCGAGGAAAAGTGAAAGTGAAAGGCAAGGGAGAAATGACAACATATTTCCTAACAGATCGAAAACAACCAGGCACCATGCGTGTGGAAGAAATGAACAATCTTCGAAGTGGAGGTGGCGGCGGCACAGGCAATATGTATGGAGGAGTTGCAACTCCCTTAGCTTTCTTAAACCATGTGCAGCAAGTCCAGGCGCATGAAAAACCGTACAAACAACATAGGGTCAACAGGCACCACTCAGATCGCAGTCGATCAGGCTCCAATCATAGAACTCCAGAATCAGAACCTCTACTATCAAATGGCAATCAAATGTTGCGAATGTTATCTCAGCAGTCGCGACCTGCTTTGTTACCATTAGTAGGAAGTTCACGCTCTAAACCTCCACCTCTACCTCCTCATAAAGGCATTACACAAGTGTTCCCGCCAATGAACAATCCTCCTATGAATAACTTTAAGTATACTCCTCCAGGC
>comp617_c0
ATAATTATCAGGCACTGCAACAACGGCAAGTTGAAGAACTTGGCAGTAAAAATGTGAACAATACATCATTAGAATCTTGCTCCATTTCTCAATCACCAATTCAGCCTACTCAATTGAATCCAAACTTGGAGTCAAGTTCCAAACCCTTGGTGATGAACACAGTTGAAACATTAGCAAAATCTCACCCTAAAATTTGTAGTTCTGAAGACCCGATGGCCATCAAAAGTGAATTAAGTTCAAGTCCATCTGTTCTAATA
>comp617_c1
GCTTCATCAGCAACAACTTCAGCAGCAACAATTACAACAGCAATTACAACAACAACAGTTACAACAACACTTGCAGCAACAATTACAACAACAAAGTCAGCAACAACAAATTCAAGAGCAAAATCAGCAACAAAAATTACAGCTTCAGCAAATACAACAGCAACAACTTCTGCAACAATTTCAGATTCGTAATAATTATCAGGCACTG
>comp618_c0
GGCACGCATTGCGGGAAGCGCGGGATTTTTAATTTTTTGCAATTTTTTTCAATTTTTTTCAATTTTTTTCCTCCTGGCTCGGATTTGTTACGTAACGCTGGGCTTGACCCCTCCCCCCTTGTAACGCGCCGTAATGCTGACTCGAACCCTCCTCCCTCTAAGTGAGTTACGTAATACTTGAACGGCCCCTAACTTCAAGAGGAGGTTAGCAAAATGGACCACTAGACAAGGTA
>comp619_c0
CGAAATTTAACCAATCGGAAGTCGTCAAACGTTTTTTTTTACTAATGAGAAAGGTTCATAGTCAGTTTTCTCGATGAGATTTATTTTTTACAATATGTGATCAGTGTCGGCCAAAGCATAGTGAATCGGACAGAACAACTAAATCAAATCAGTCGATTGAGGTGCACGCTTTGATAATCCAGTATCAATTATCGTAATATTTTGCCCGGTCGTGGATTTTATCCATCTCTAAGAAGATAATCCGTTTCTTGCCCAGTTTTAGTGTTAAATTTACAAGTTAACCTTGGATCGGAAATAGTGTCGGCCAAATCATAGTGAATCGGGCGGAAATCAGACGATCGAACTAAATTAAATTAGCCGAATGACGTTTACCCTTTAAAAAATCCAGTCTCAACTATAGATCGGTATCTTAGGTACAATTTAAGGTTCCCAAGTTTTCCTTCGATATAAGCAAGGCGATCGCGTATGGCGTGAAGAGGGACACTACGAAGATAGCTGCATACCTGGATTTCACGTATCGAAGTGGACAAGGCACGACCTCGCGGGGAGCGATAGATGATCCCTCGGGAACCGCGGACGAAGCCGCCGGCAGCGCCCTCTCACGTCCGCTTGAAAGACTAGCCTCCATGGTGGAGTGATCCAGG
>comp623_c0
AAAACCGTAGACCTCATTTTCCGCCCTCACAACCAGCCGCAGATCTACTGTATCCTTCAATTCTGGAAACTCCTTGAATACATACGAGAGAGTGCCTTTCATATCCCAGCCGAGACTTTCCAGGGACTCCGGGCCTGTCTTTAATTGGAACAAAATTCCCGCCGAATCGCGCTTTCGTCGAGCAAAAACGGCATACTTGGATATCGGATCCGAGTATCTCTCTATGCGAGACATCACGAATTCCTTACTGCTCAGCAGAGGGTGTAATAAGGCAGCTTGCAGGAAAAATTCCCCAACTGGCGCCAAATCTCGGAATAGGGTTTGAACCGTCTGCACGAGAGTATGTAGTGTCGACGCGTTGGCGTTTAA
>comp625_c0
GCTATCGATTGAAAGGTTGCTGCGAGTTTTTTCATGACATTCTTGTCCACGGATGGGACCTTGTAATTTTGACCGACGATGTAGCCTCCTAAACTCCATATGCTTCCCAGCCAAGGCGTGCCACCCGTCACAAAGGCATGAATATATTTGTCTTTCCAATCTTGAGTTTTGTTCAACAGAAAATATGCAGTGGTAAGGCCTCCCATGCTATGAGCCACTAAAGCTACCTTACGCTGCGTGTCAGTGG
>comp625_c1
CAGCAACCTTTCAATCGATAGCGTTCTTGTTACCAGAAGAAGAGACGTACAAGAACACGGTTGTTGTCGAGTGGATTCCAATGAACAAAACATACACCGCAAACCAGTACCAGGAGTTTTTTGCGTAGAGATGTTGGATTTGGGGATGCTTATCTGATGCGTCAAGATGTTCGTCATTTGTTCCCTGTTCCGCTGGACAAGTTGGGAGTG
>comp626_c0
TATTTTCATCGTCGAAAGCTGGGGTGCTCGCTGCGGTTGTCGAAGGAGCCGGAATTTCTTCCAATTTTATTTGTCCACCAGTTTCCCCAAGGGAATTCTTGGCGACGCACTGGTAAGAGCCAAAATCGGTCCTGTTAACTTTACGAATTTTCAGGAACATGTGCCGTTTGTAGTCTTTGTCCTCTCCGTGCTTCGTGTACGCCTCATACTTCTCACCAGAAAGGATCATGTCTCCTCTTTCGGTTGTCCAGTAGTTGATTGATGTGGGGTACGCCTCAGTGTGGCATTCCAAAGAAACGTCCTGGCCGATATATGCCGCCTCAAGCTGGTTTGGAA
>comp627_c0
TGAAGTGAAAGAGACGGTGTGGTAGCGGGAGTTGTGTTGAGCATTCAAACTTTCTTCAAAAACTTCAACTGTTTTGTGCTTATCTGAAATCTCCAAAAACATGCTCCATGGAGAGACTTAAAATATGCTGCACGGAAAGATAACTCTTCATTAATTTCCCACCCTGACTGTGTATTTCAACCACGGAAATTTAGTTTGAATATAAGAAAG
>comp628_c0
TTGATGTATGCCTGAAAAATTTATCGAGTTGAACTACCGGCAAAATTTAAAAAACGCAAGCTGTATTGACTAGTCGCGAAAAATGGAAATTGCATTTTCTGCGACTGACAAGAATTCCAACGTACACTGAAAAAAAAAATGGTAGATTATATTATACTCTTAGATAGTGATATGAGAATGTTAATCAACACCAGACTCTAGGGTAGCATTTACAATCAACGCCAGACTCTAGGGTAGCATTTACAATCAACGCCAGACTCTAGGGTAGCATTTACA
>comp629_c0
GCCGATTACAGTTAAAATTGTGGTTCGATCCAGTGACGTTACAGCTTATTGTTACTCTACTCTCTGCAGCTGGGCTGATACCACGGCAAGACGGTCAACCCCGAAATCCCTATGCCAAATTGTTTTTACTGCCAGATAGAAGTGAGAAATCAAAAAGGAGAACCAAAACTCTAGCTTGTACTAACGAACCCAAGTGGAATCAAAGTTTTGTTTTTTCGTCGGTTCGAAGAAGTGATTTGGATTATAGGACAATTGAAATCACCGTTTGGGACTACGTTCGATTTGCCCCAAATGATTTTTTAGGCGAAGTTTTAATTGAATTAGCAACCGCG
>comp632_c0
AATTGCAAAATTCAGTCCAATTGAACGTATTCATACCCAAAGGAACTACCTATGTCTCGCGCAAACCCTGCGCACATAGTTCCTTTCAGCATGAATTCGTCCAATTTGAACTTCCTGCTCATTAAAATAACAAAGATCGGCTTGAGTTAAATCACACTAATCGGTACCATCGAACGCAGTTCTTGCTGTATAAAAATATGGAAACCTCAGTATCGGAGCTTCGGCTTAACCATTGTGCATTCTATAAATTTCGTACAACGCAGGGCGAGGAAGAATCTTAGCGTGATTGAG
>comp636_c0
GTCAAGTAAAACTTTAATTTTTACAACATCGTATGAGTATTATGCCGTTTGAAAGCAGATTTTTTGATCGACTAAACATCATTCAACACGGTCACAATTAAATTTTTCACTCAAAATCAAATCACTAATTTTGCATTCATTAATCAAATACTCATGGGTCGCAACTGAATTATTCTCAATTGACCATATTCTGCTGAAGTTTAGCTAATGATAAATTTAAAACAACGCAATTACACGATTTTGTGATAAAAATTGTGTACTATTGTGTGAAGGAAAAATTATTTAAATTTTACAAAGAAATACAAATGAAAAGAATAAGGCATCAGCTTGCAATATGTAACCTAATTTACATAGGTTGTCCAGAAAGTTTATTATAAAATTTAATAAAGGTTAAAAACGTTGAAAAACTCACTTATGACACTTTTTACAAATTTCATAGCATACGTGTTTTGGGCAAGCAGTCCTT
>comp637_c0
GTTGATCGCGCGGTTCCGCGGCGGGGGCCGGAAACGGTACCGCAACCAAACGCGACAGACGGCCGAAGCCGGAAGTGCGACAGAGGAGCCCGGAAGTGAGGACGAGGCGGGAAATGAGCGACGGTACTTCCGCCCGGGGGAGGCCGACGGAAGCGGAAACAGGAGTGAGGCGGAGGATGCTGCCAGCTTCGTCAACTGCACCGAGGCCGAGAAGTGTCTGGAGCGCTCCATCAACGATAACGAAATCAGCAACGGGAATGGGAATGGCAACGCTGTCGATAATCAGGTTGAAAAGGATGGCAGTGGAGAAGAGGAGGATGAGGAGGAGGAGGAATGGTGGGAAGACACGGGCGAGTGTCGGTTATGGAGGGTCAACACCTACGAGGACGTGATCCGGCTCACGGCAGAGGTGGCCCTCGAATTTGGAGCCCTTCTCTACCTCTTGGCTGCGCTACGAGAGGCCA
>comp637_c1
ATTGCACGAGCATTAAATATTTCGATGGAGGCGAATAAATCGTTGGGCGAATCAGCGACTTCCAGAACTAGTATTGAAGCTCCGTTTAAATCAAATGTGCAATTTTTTAAGAAAATTGATGCTCCCTTGATGAACGTCACGTTGAGTTACAAATCGGCTCGTAAGAATGATTCGCGAATAGTTGACGATCCGCTGACCTCGAATTTTCAACATGTGAACACTTCTCAGGTAGCCAGTGTTTCACCTGTGAGCGTTGAGCGGACGATGCATTCGGTCAGTCGAACGCTGCTGACCGCGGAGATGAGAAACCCGGAAATGAGGTTGAGGACACCGGAAACGGTGTTGATCGCGCGGTTCCGCGGCG
>comp638_c0
GATATATGGCAATTCACGCCACGCAACTGGTGTTTAGAAAGTTCTTCGCATAACGCGCGTTTAACCATCCTGGGTTCGGAAGCTCTCGAGGGATTTTTTTTGGAAATTCGAGAATACAAAATGGCGGATGTTGCCTAAAGCACTATCTTGGCTCGATTTACTCCGATCACGTCGAAAATTGGACATCGAGCGGTATTTTTCGACGGGAAACCTAAATTTTCGGTGAGATTTTGGAAATTCGAAAATCCAAAACGGTATATGTGGCCAGAACTACAACCCTGGCTCGATTTACTCTGATCACGCCGAAAATCAGTTTGGGGGGGGGGG
>comp638_c1
ATACAGAGTGGTATATTGGTTATAAATGTATTCCTTCAGTAAAATAAAATGTCAGAAGAAATCTACAACGTCGCAAATTTACGGATCAATTTTATCCGTACATCCAAATTCGAAATAAATTTTTAAAAAAATCAAGATCGGGTGAAAAAATCAAAACATGAGATTCACCTTTTCGGGATAAATATCGGATCATGGATATGTCATACGTAAAATCCGAGGACGGCAAAAACGTAAGTTTAAATCAAATACGGCATCCGGATTTCGAAAATCGGACCTAAGATTCGGTTTTCCCGTCGAAAATCTGCACCCCCCCCCCCCA
>comp639_c0
GAACATTTCTAGCTTAATAATATCCTTGACTTCTTTTATCCAGTGCTCAACAAAGCAGAGAATGTCAATTTTACTGCATTTTTCCTTAATTTCTACAAGTACTTCTTCATCTTTATTCCTTAAACTACGTACATTATGAAAGTATACATCTAGTTGTACCTCATTCCTTAAATTGTTTTGCCGCATTTTATTTTCTAGCTTGGTTTTTTGAGATTGGATGACAGAAATGAATTTAGTACCTAATTCAACTGTGGGCACAGTTATGTCTAAGGCATTTAGTTTAAAGAATTTTCTCTGTCACTCTTGTTCAAAATTAAGGATGACAGTTTTTCTGCGATTAGGTCCTTACCAAGGCTATTTAGGTGTATACCGTCTACCGAATAATGTTCCCTACTCATAGGCGTGTTTATAAAAGTACAATGCTTGTATTTTTTACTAAACTGAATTAACTCTTTTGTTCATAGTTCACTTTCAGATCGCTATGCATTATAAGTACTGAGAGTCGTGGAATTGTATCGTATGATGGTCTCCCATAATTCTACCTAGACTATTGGTTGTTTTCCTGTACTGTTTCTTTTATATTCCCTCAGACAGTACGTATGTATTTACCTATTTTTTGTCAATTTTTTCAAGAATTAAAAGTTGTTTT
>comp643_c0
GCCGTCTTGCCGCGGGAGCATTGCGATTCCGTTCACGTTGCGGGGTTCTTTCAGATCGATGGTGATGGTGTGCGGTAGCGGGGTGGCTGTCGGCTCATACTCGCTGTGGTAGAATGATGCTGGATCGCCGTCTATCATGTTGCTGCACTCGTTCCCCGCGTGGGAGTTTTCGCAAGTGACCGTCCAACTTTTACGGTCGAGTAGGCTGCCCGCTCTTGGAGGTGCTGCGTCGAGGACTAGTTGCGAAAGTAGGCCCCTGTCTGCCATACCCTCTCCCATCATCGATTCGATGAGGTTCCTCCCAAGAGTTTCTTCTACTCAATTTT
>comp643_c1
GTGTGACTTTACGGAGGGAAAAATGTGTGTTATTTTTTGTCCCGTCCACTGTTCGTTCCGTCCGATTGATAGCAACATATTAATGTTCATTTCCGGTCATTATTACCGGCATATCCGTGCTGCTTGACAATAAAATTGCGGCTCATCACATACATTCCATGATTCGCAGATTAACATGCTGTGCGTCATACCCATCAACTGCCACGCAGATTTGTAATAATGATTTCGTGAAGACGTGCAACTAGCAAAAATTAAAGTTTTGACCCAATCTCTTCACTACAAAATTCTCAAGGATCTCGAACTTGGAGGGTGCTCCAAATCATCATGATCAAACACTCAGTTACGACCATCATCCTCCATGTGTTATTATGCCTACATAAAGAAACTCTTG
>comp645_c0
CTGGTTTGTTTATCTGTGTTTTCCTACGAGTATTTCCTGGAACGGTCAGCCAGCAGAACGATCGGTCGAGTCAGGAACTCGGGGAAAAATTGAAAAACACAAGGGCACATTCTAAAACAGATTCGGATTCACTGAGATGGAGAAAAAAACATATGAACACATTGGGTGGGTAAGAACTACTCGCGAAGGGCGCTAATCGACGGCGGACGAATTTTCACGAACCGGACCGCGTCGCGAATTTCCTCGGCACCGATGAGATAAGTGAGAAATGTGATATTCCAAGGGTGAGTTTGGTGGTTGGAGAGAATAAGGGTGTGTGAG
>comp647_c0
ATTCGCTCCCGTTTCAGGGCGGCTGAAACGGAATTCCCTCTCTCAACACCAGCACCGAGCAACGATTAACCTCAAAAGGACATGCTAGTCCTTTGAATTTAAAGTCGATTCGCTCTCAACCGTGGTTCGTCCGATTTAACGTTGTGTTGTTGAAGAATCACGCGGTTGTTTCGGGCTTTGCAGTCATTTCTTCATCGGATTATCAAATTGTCGAGTTTTGTGGGGTATAGAGGACGACGATGATGCTACCGAGGATCTAGAGACCGGCTCGTCTGGAAGGAGGCTGCGAGAGTATCGGGAGATGTCCGGGCTCTGAGT
>comp648_c0
GCCAGGGTGTGTAGGCCTTCATCTAAAGACTAATATTTATTTTCGGTTGAAGTATAAAAAATAAGTTGAAAAGTTTAAATTAAATGGGGGTAAAATGCTTGGGGATTTTTTTCCTACTCCATCAGAAAATAGAGGTGATTGTTATCATTTACACTCACTTGCTGCTCTTGCAAGATATTTAAGTGTTATGAAGGCTGGATTTTCACAGGGTCAAAAAAACTGCAATTGGGAAAATATCAACTCATCATAAATTTTGACATAAAATCGAAGTGCACAGGAAGAAAATGTTGCAAAATTTATGTACAAATTCATTCCCGATGCTGAGTGGATGAACTTTAGACAGACTGATT
>comp649_c0
GCTTGATTGTAGAGGAATATTGGAGTTTCGGATAGTTTCCTTTTGCGGGAGAAGGAAATTGCTTTGGTCTTTTCTGCTGATGCTGTGAGGTCGATTTGGTCTAGGGCTTTAATAAGGTTGTCGAGGTCCGATTGTAGGAGTCTAGCGGCTACTTCTTCGATTTTGTGTCTAATATAAATAGCAATGTCGTCTGCAAATTCTAACATCCTTCCGAAGGTGACTGCTTTGTGGATTTTGCAGGTGTAAATGAGGTAAAGCAGTGGGCTTAGAACAGAGCCCTGTGCTAGGCCGA
>comp650_c0
GGGTGGCTACCGCCACTCTTGATAGTTGCGTACGTAGATTTTGCAACGTTGGAATGGAGATGCGCTCCTTCGTCTAGGAGCCGATGAGTTGGCCTCCAGCCAGAAGTAGCCGAACTGCATCGGACGATGCCTAATTTCCTCGCATGTTTCATTTTTTTCAAGATAATTAAACAACATTCTGCCTTTAAATTTTCTTCTGTATATTATT
>comp651_c0
GGTCAAGAGCCGAAGCACAATCCCCTTACTAACGGTGCACCTGAAGTCACTTCGAGCTTGTTCGTCCCTTGGGTTGCACGCAGGAGATGGGAAATATTTGTAGTTGGAACCGCGGCATCTATTTTTGAAGAGCCCTCTTTTCGATGGGAGATAATGCTGCAAGTAACCCTGGTGAGCATTTTTGCAGTACCAGTTGGCCTCGAACAATTTATCTAGATTCGGGCGGGCTGGCAGAGATTTGCAAGGGTTCTTCGGG
>comp653_c0
TTCTATAATTTATTTTTTTAGCGGAAGTGTAGATTTCTTAAAAGTGGTAGTTGAAATTTTGGTGAGCGAGCTCTTTCATTTCAACGGTGATCTCCTGCTTCAGGGAACTTAAAAACGCGCCTTTTATATAGAGAACAGCTGAGTGCTTCTTTAATACGAATATGTTTAAGCTTTCCCGCTTGTTTTTCTTTAATTTTAGTACTAATCTAAAGACACCCGATCCCTTACCTCATTGTAAAGTACGTAAAATCATTTGGCGTCAACTTCGAAAAGTCGTATGTTCGTATTGGAAAACTGCTGAAACTCCTCTAATAAAATTCAAAAATCCCAG
>comp653_c1
TTTTTTTTTTTTATTTTACCCTGCCTCTAGAATACTTGTATATTATTGGCAATGCGTTCTAATGGCGCACCAGTTCAAAAACAAAATGACGGAGGGGGGCCCAACACATTTAGAATAGATTCATCTGTGATACCTTACTTTAATGATTCTGACGTCCAAGCACGGAAGACGATATCAATTTTCTATAATTTATTTTTTTAGC
>comp655_c0
GAAAGTATTGAAAGAGTCGTGGGGAGTGGTTGGTGAGGAAGTGGTGTGGATTGTTAGGAAGATGCTGGAAAGTGGAAAGTACCCTAGCGAGTGGAAAATCGGGAAGCTGGTGGTATTATTGAAAGGGGGAAAACCACCGGGAGAAGTAGGATCTTATAGACCCATTACGCTACTCTCGGTGATCGGTAAGGTCGCGGAGAAGGTGATCGTCAGAAAGCTCCGGGAATGGATGGATAATAGTGG
>comp655_c1
ACCGGATGCAGTGCGAAAAGATGAAGACAGAGAAGGTGTTAAGTGCCATAAGCGAGAATGGGGAGGAAACGAAGGACATGGATGAGACACTGCAGGCCCTCTGTCGGAAGATGTTCCCATCGGACGACCCAGGGGGGGAGGATGAACAGCACACTAGTATGAGAGAGGCGATGAGAGAGGAAAGCGTAGGGGAAGACGATGTAGAGGTATCCGAAGAAGAGGTATTTAAAGGACTAGCAGGGATGCAAAATGGAAAGGCTCCCGGAGCGGATGAGATAGAGGTGAAAGTATTGAAAGAG
>comp657_c0
GATTTTTATCGATTTTCTGCGTTTTCCCCCCAAAAAGGGGCGTACGGTAGGGATGACGTAATTACTAAGAGGGGGGTCTTGCAGTGGATGACAGTTGGATACGGTAAGGACGGGCGGGGTCGAAATATTGAAAAAAAAAAAATGTGTAACGTTATACATGGACGGCCCCTGAGAAAGAAAATCTTTTAAAATCAAAACTAGGTATGTGCCAATCATAAGAAAATCGGGTCGGAAAGGTTTTTTTTTTTTTTTTTT
>comp658_c0
ATTAAACATTCAAACCCCCCACCAACGATATACATGAGAGGAAGCTTTGGGGTACAATACATTTATTTTCCTCTAAAAAAATATATTTCCGCACTTTGGTGCCTATGTGATTTAGTAGTTTAGATTTTTGAGGCGCAGTTTACTTTAAATTAACTACACAATTTTTGTTGGAGTTTTATGAAAGCCCGAACCCTCCAAAAAATACATTCACAAATGCAAAAGAATATTCGACACTGCTGTTTTTGAATCTCGCAAAGACACACCAACATACAAATCTAGTTTCTTCTCGTTTCACAGTGCATTTCTCTGTGAGTAAGTGGCAGTTCATTTCCCACGGAGGCATCCTTCATGAAGAACTTGCCAACAAAGGAGAGGAAGAATTTGATCTCCTTTCATTCAAATTAAAATTTATAGCAACGCTTACGCAGCTCAGAAATGAAAAATATATCTGAAAATCAGACAATTATTATTATTACTATAATTCGTGTTCGTTAG
>comp659_c0
GTGGTATCGACGAAGGAATCACCCAAACATCCAAAAAAAGTCAAGATGACCAACAGATATTCGTTTGGAACTTCCCGATTGAAATAACCTTTAGAAGCACAAACCCATACGGATGGCCTCAATTAATATTAAGTGTGTTTGGTTTGGATTCGTTTGGTAATGATACCATCCAAGGTTACGGAGTTTGTCACATTCCAATCAGTACTGGCAATCATTCGAAGAGCGTTGCAATGTATGTTCCGGAATCAAGTTCACTCCTACAGAAATTGACGTCTTGGCTTACCGGACGAAGGCCAGAATTTATCGATCCAAAAGTTATAGGTCAAGGTGCCGGTAGAGAAGTTACCAGAGTCCGGAGTCAAGGGAGAGTCATTTTAGATTTAAACGTTTTAACAAAGGATTTCGGACTGCATGGATACGACAACGTTCAAAGGTCTGCTATATCAGGGTCCGAGAGAGGTCATTTTAGTCGTGTTTAGGCCATCTTCAATCTAAGTAGAGCGTAATGACTTCCGGCAAAAACACGTATTGGAACGCGTACTCTTGGAAATCGACAATTCCTTCACTACAGCATTGACTCAAGCGTTGCTTCCGTGGGGTTATCTCCGAGTGCCCAAAATTTAAAATAATTCCTAGAGAGTTCAAAGTTCATAATGAAGATATGTTAGCAAAAAACAGCTTTCAGTTGTGGGTTCTTTATCATTAACGGTTGGTTAAGTTTCAGTGCAATAAAAATGAACCGGGACGTGCGAAAACCGCTAATG
>comp660_c0
GATATGGAGAATAGTGTCTTTTTATCTTTTGGTTTGTTTAAATTGATAAGGAGCGATTAATAACACTGCGGAATTTTAATTGCTCGCCGAATGTTTTGCGACTCATCATCTACATTTGGACTTGTTTATGCTAAAAGGAACTATAAGCATAGGGTTGGCGTGGATCATAGTTCCTTTAGGCATTTGTCTATTTTCTTGTCTGATTCTTCTTTAGATATCAGCTTAATTAAATCAAAGCAAAAACACAACCGTATTCTGAGAACAATCGTTGATAAAACTGCTCTAAAGTTATAAGGAA
>comp661_c0
TCAAGTTTTCATATATTTGTAGTTCGTGATATCCTTTCGACGTTCGAATTCACCTCAATTTCTGAGGTGCGCTTTTGGCGTTTTTTCATCACATCAAGATGGTTGATATAGACGTAATAACCACAATAATAGTGGGGTTTGTGAAGGTTGCGTGCACATTACTCAGCATGGTCGGCAAGCAACACCTGTGCCCTGAGTATATTGGCACTCGCGCAGACACAAAATCAGCAGCCTCGTCGTTACATCCAACGCACATGCGCTGGAACTCCTCTAAACCGTTCTTCGAGTCCAAGTTCAACGAGTTCCCCTCGTTCCAGTTCAACTTCTCCAAGTTCCGCTTCAACTTCTCCGAGCCGGACTTCTCCATCGAATCGATCGACTTCGATTCCTTCTTCAACTGCGACAAGAGCGACGAAGGGAGCGGTGACAGCGCCGAGGGTGGCGAAGTCGAAGAGTTCGCCAAG
>comp661_c1
TAATCGATGGAGAAGGGTTTCTTCCATTTGATGGGGTTGTCAAGGAGCTGCGCGGCTTTCTCGAGAACTTTTCGGAGCTTGGCTCCGTCGATGGCGTCGGAGAGACGTCCGGCGGTCACGAGCCTTGCTTGCTGCACCTTGGCGAACTCCTCGACTTCACCACCCTCGGCGCTGTCACCGCTACCTTCGTCGCTCTTGTCACAGTTGAAGAAGGAATCGA
>comp662_c0
TAACCATTATTAATTACAGAGCAGCGAAAGAGCTGTTCATTGGCAAAAATATAAATAAAAAGAAGGAAAATGTAGATAAAGAGAAAAGTGGCCATCTAAAAATACCTATCTATAAATAATTACAGAGCAGCGATAGGGATGACACTATTTGGCTTCTTCTTTGGTGGCACTTGGCGTTTTCTTTAGTGATTTAGACATCGTCAGCATGTTTGAAATTGTGTCTTTTACCAGCGTATCGATATTGTCATTCTTCCAATTTTTTGATCTTTTCAATGTTTCTGAAAGTACAAAAACAAATTTTAAAATAAAAAAAAAAAAAAA
>comp662_c1
AAAAAAAAAAAAAAAAAAACAAAAGTGAGGGAACGTGTTCAAAAATGATTACGAGAGTGACATTAAACCTGCAAATATAGATCTCTTTAGTCAAAGCTTGTCTTGGAATCAGGGCTATTTTATTTCCCACGGAACGCAGTGTAACGGGTTTCTTGTGATTCAAGGAGCAAGCGATTGTAGCAACGATTGTAGACCGATGATCGAGTGCAATTTTATACATTTTGACCGATACACCTTTGGAAATTCAGTAACTAAAAATTAACATTTCAGATGCGTTGATTTCTAAATTTGATAAGCCTTCTGAAAGTGAAATCATAGGAGCATTATGAGAGAATTGAATAATAATCCGAACTTACTCATTAGCCCTGAATTGCAAAATACTGATTTTCCAAATGCAAGTTTCCACTCTCCCTCCTTGTCTGAAGTTTGCCCCATCCACGAGGACTCCTTCTGCAGCTCTTCATGAAGGACTTGCCTAACGATAGTCCTGGCAGCATGAGATAATTTGTTA
>comp663_c0
GCTATAGGCACACTAATGACCGCATGTTAGGATCTGAACGACACTTTAGCAGTGTTGGCATGGATCGTGAGCGCCTATCACTGACATCACTCGAGGTCATCACAGATGCTTTACTGGAAATTATGGAAGCATGCATGAAAGATATTCCAGAGTGTAATTGGCTTCAATGTTGGACTTCTCTTGCCAAAAGTTTTGCATTTTGTTACAATCCTGCCTTGCAGCCACGAGCATTAATTGTTTTCGGCTGTATAAGCAAAAGTATAACTGATCAAGAAGTAAAACAGCTACTAAGAATATTGGTGAAAGCATTAGAGTCTTTCACAGACATAACATTAATTGAAGCTATTGTCATGTGCTTAACAAGGCTACAGCCTCTGTTGAGACCAGAATCGGT
>comp663_c1
GCGGTCATTAGTGTGCCTATAGCTGGAGCGGAATGCTGTGACCGCAGCTGATTTGACTTTGCTAATTCCAAAAAGCAAATAAAATTTCGGCAGAGAAAATTCCACTAAACTGAGTCGTAAGACGCTCTGTGCTTTTTCCGTGAAGAGAGGTTGTGTGCAGGTACAAAGAGAGTGAATAATGTTGATAACCAAACCATGAGTAGCAGCACGCATACTTAATGAGCCAGAGCATACAAGAAGAGTAACAGCGTGAAATAAGAATGGCAAATGCAGAGCAACATCTAATGAATTATTGAATGATAACATTAACAAATAACGATTCAGAATTGCAATATCGTCCCATAAATTATGTACTTCAAGGGTGGGTTGTGGGTTGGAGCAAGTTTTGTCAAGGACTCGACAGAGGCGTCCGATTATTTTTTTTGCCACGAGCTGAACATTTG
>comp664_c0
GGAATCTATGAAAAGACTTCTTGAATGGAAGCAGCGAATGCTTCAGTCACCACTTTCACGCAAATCTTCAGGATCATCAAAGCGGGGAACAGCGCAAAATGAGCTCTCCAAAGGAATGATGAACTATGACTCCAAAAGCATACCAAGGAAAGAAATCAGTGATATGCTAAAGTCAAACTCATTTTACGGCCATGATTACCCTGTCGATTGCATCAGCTCAAACCAAAAAATTATCTCAGAAACTAAGAATGCTCATTATAATTCAGATACATGGCCAACTAAAACAACTTCG
>comp665_c0
GTTTACTACATTGTTGCAGATCTGTGAATAAAACGGCATCACTCGTGAGTATATCTACTTTTACGTTCCAGAAAAAGTGTCAGGAAAGAACTGAAGTCCCACAAAAATTTATGATCTCTTAAAAACTACAGCGTCCGATTTCTGAATCATTCATGGGTCGTCTAGATGATAAACAAATGAATGGAGAATTTGCATCCAAATGTTTTATTGCTTCGTCTGAAAGTGCTTAAAGAGCTGATCTCAGAGTATTTTTTATGATGTATTTCTGAT
>comp666_c0
GAAGAAAGAGTTTGATCAATTTGTTTACTCAGCAACTTTGTAATTAAAAGGCAGTGAAAAGAGTGAAAATAGTGATAGCACTCAAATGATTCCATTATTTACGTTAAAAATTACCTGTAGATAAACACGCATACGCAGAATGCCTTCTTATTGTGTTTTTACTTAAAAGAGCCTGTCTTTCACACTGGTTCATCACTGCCATGCAAAGTTCAAAAGAAGAGATCAGTTTCTATAAGAGATGTTTCTGTGACTCAGAGTATTAGCCAAAAATTATACGTAATAGTTACTTGGGAGAGACATTGGGATCGTATGTATCTAATTTTACAGAAGCCATTCAAGAGAGACTTGAAGAC
>comp668_c0
TAAGACACTAGATGGACAGAGTAAGGAGGGGGAGTAAGACAGTCGATAGGCTGAGGTGAGTTCAAAGTCCGTAAGTGGGAAACTCCCATACCCATTGGAACCCGTAAGTTGGAAATTCCCTTTGCGTTGTTGTTGACTCTACCTTGCGTCCTCTGTTTCTCTGTATTCTTTTTATAGTTGGCTTGCGTCCTCTGTTTCTCATTACTTCATTCTTAGAT
>comp669_c0
GCGGATCCGGGAACTTCCTCTTCGACATCATCCGATTGGTAGCGGGTAGTGGAACGACTCAGGACAAGGACGAACAGGAGAACGCGCCGCTGGACTCGGGAAGCGCAGCCCAATCGGTGCCGAAAGAAGACGGTTACAGCGCCGGCGTCCCCGGACCCTTGACCAGGCTCTTCGTCATCGCCAACAGGGGCATCGCCAACCTCATCCAGGACCTCATTCTGCGATTGGCTCAAACCAGTGAAAGGATCGTCAACTTCAAGGCCAGACTCATCACATCTATCATCTAAGCTCGGAATGGAACCCATTTGGAGTTTCTTTGGAGCCCCTCACGTTCATCTGCAAACCCCGATTTTCCGGCTCCCTATCATAA
>comp673_c0
ACCACGGTAAGTGAGACAAAGGTATGCTCTTCAGCTACAGACCATCTAAAATCGACAAAACGCTCCATCCCATACGTTCCGTTTCAGCCTCGGTGCCCTGGTTTAATTGGTCCAATGTCCCCCTGTACAGAGGACCCTTGGACTGATGAGAATCGGATATCACGATATCGGCATTTTATTTCAAACTCCCCGCCAGGTTTCAGGACATTCCGTCAACGAATTTTTGTCCGCATACCTGTTTTGTCCAGTTGTTTACGTCCATACGTAAAATAAGAAACAGTGACTTGTCCAAGCGTTATATTTTAGTCCATATGTAAAATTATACTGAAAAAATTGAGAGAG
>comp676_c0
TCTAAAACCAAAGAAGAATGATATTGCAAATCAACCTCCTGATCAAAATGTCATTAATGATAATACCCCTAATGCTTATCAATTTACCCCAACACCAGTGCCACCTCCCCCTTCCCCCAGACCTAAACGTATAACTAAACCACCAAGACGCCTTATCGAAGACCCTATTTTTGCAAATGTTTGTAATATTGCTGTCCCTGATAACTATAAACAAGCAATATCTCTCCAGATCATGTAAATTGGCAAGAAGCTATATGAATGATGAGTTGAACAGTTCAGAAGAAAATAATACTTGGCAACAAGTTGACCCTCCCGATAACAAAGAAATTATCAAAACAAAATGGATTTACAAAATTAAGCCTGATGGCAAAAAAGCCCGTGTTGTTACAAGAGGTTACCAGCAACATTCTAGCTTAGATGAAGCAATTTATTCTTCAGTTGCCCGTTTATGTTCTTTGAAAATAGTTTTAGCTCTTGCATGTACTTTTAACTTAATGATTCATTAAATGGATTTTCAAATTGCTTTTTTGAACGGCAAAGGTAAAGGTGATGTCTATGTTTATCCTCTGCCAGGCTATAATATCGATCCAAACAAAGTTTTAAAACTAAATAGATCCCTCTATGGTCTGGAAGAATCACCACGAGATTGGTATGAATGTTTTCACGAATTTATGTTATCAAATAATTTTGTATGCTCG
>comp677_c0
ATTTACTGCCTTCTTCTTTTAAAGGTAAAATTATTTTTCATTTTGGAGCAAAGCTATTAGTACAGAATTTGGACTTGTTGTCTCAAATTCATGAGAGCTTTTTGCAACATTAATATTATTATCTCAGTGCACAAGGTAGTATAAACCTGGATGAGCAAGACTTTTTCGTTTCACAGTTTTTGACAGTGATATGAATTTTGAGCTGACCCAGGGTGCGAGATTATATGGTTTTAGAAATTATTATGAATGATGAAACCAACCAATTGATTCTAAGCTTCCAAAAAAATGGATCATTCATGTTGAGGAATTCCAACACACACAAAAAAAAAAAAAATATTTAAGAG
>comp679_c0
GATCTTCTGAACCCCCTGGTCTTTCTGAATCAATAATCTTGAATGACTATCGACTTAGAAGACTATAGAAGAGACTTTAACGAAAGAGCAGGAAAATAAGCATAAATCAACAGCTATTCAGCGGGCTGATTATTGCTCCATCCCCTAAAACAAGTGGATCTGGACATCCACGTCTATGTGATTTATGCTTACTTTCCTACTCCTTCGTTAAAGTCTCCTGGATCATCCAC
>comp680_c0
TTTTCCTTTTTCATTTTTATTTTCATTTTCGTTTCCCGGATTATTCCTTGTCGGGATCCTGGTTCTAGTTCTAGAGAGGCTACGGCTCTCTCCTCTCCCACGACCTCCTCCTCCCCTGGAGTTAGTTTGTTTTTCCCCTTTTTTATTATTTTTCCCTAATTGTATGTCTTGTTTGTCCGTTTTCCCTTTCTTAGTTCCCCCGTTTTCGATTTTGAGTCTCCTTGTATCCTCATCGCCCGA
>comp681_c0
CCCTGATGGGCACTTTGCTCCTTCCTCGAGCGGCCCCCACCCCCTTTTCCAATACCCGTTTGTGGAAAGGTGTAGAAACATGAAACGGCCGGCCCCCCTGTGCCAATCGCCGCCAGATCATGAGCTTTTTCGGAGACGGCGCCCGAACCGAATTCCAGCGGGGTACGAGGCCCCCTCCCCGATGCCCGGGCTTCCGCGATTCCCGCCACCCTCTCCGGCTCTCCCTCCTTACGGCCATGCACTTATGCCGCGGATGGAGGAGCCGCTAATCCCTTGCTCACCAGTCCATCCACAGTCTCCGCCACCAGCCAACCCGTGGTGGTCGGAAGACCCGCTCCACGAATTTGG
>comp682_c0
AATAACTGTAGGTTCTTTGCTGGTGACTGGAGTTTTTTTTGTGAAGAAAACACGTCAACAAAATATGATTGCATATTAAGTTCAGAAACCATCTACAATCCCAAGAATTATGATAAACTATGTGCTGTCTTTGAAGAAAAGCTGAAGCCAAATGGTTATGGACTTTTAGGAGCAAAATCATTCTATTTTGGTGTTGGAGGAAGCACATTGGAATTCGAGAAAAAAGTGGATGCTAGAAAGAAATTGAATTGCTCTAAATGTTGGACATTTTCAAATGGCCTTCAGAGAGAGATCCTGAAAATTTCACACCTTAGTTGATGATTGCAACTGAACAGCAATCGAACATAATCACGATATGCCTGGGGACGGTGAACGGCTGGGCGGCCCCGGTGCAGCCGCAGCTCCAATCGGAGACCCCGCCGGTGGGCCGGCGCCTGAGCGACGACGAGATCTCCTGGCTGGGCGCCATCACGTTCATGGGCGGCGTGGCCGGGGTCCTCGTTTGGGCGCGCGCCGCCGACCTGCTCGGCCGCAAGGGCGCCGGCTACCTCATCGCCGCCCCATTCCTCCTCAGCTGGACCCTGCTCCTCTTCTGCGACCACTACTACCTCCTCCTGGCCGCCCGCTTCATCGCCGGCTTCGGCGGCACCGGCGTCCTCGTCAACACGCCCCTCTACGTCGGCGAGATCGCCTGCGCCCAGCTCCGCGGACCCCTCGGCAGCAGCCTCATCCTCTTCATCAACTTCGGCTACCTCCTTGCCTACTTCTTCGGCTCCGTCCTCACCTACGCCCGCTTCAACTTCTTCTGCCTCCTCCTCCCGGTCGTCTACCTCGCCCTCTTCGCCTACCTCCCGGAGACCCCCAACTACCTCTACATGAACCGTCGTGA
>comp682_c1
ATGACAGAACACAAATTCGGTGAGATCGCGGAGCCGGCCGCGGAAAAAATAGCTACGGTGTAAGTGAGTAAAATATTGATGCCGACAACCTGTTGGCCGGTTATGAGGACCATGCCGATGACCAGCGCTCTACGCGTGCTCTTCTTGCGGAGGAAGTCCGACAGCTCGACGCGCGGTCCTCCGTTGGTGACGGAAGCGATGAGGTTGAACTCGTGGTTCATGGCTCGAGCGTTGTCGCCGCAGAAGTAGAGGAGGGACCTCTTGGCTTCGTCTTCACGACGGTTCATGTAGAG
>comp683_c0
ACTGATGCTGAGGGCAAGTCCTTTTCCTTCACAACAGTCCGAGTCCAATTTCCAAGATGAGAGAGAGAGTCCAGTCCAAGTGAGTTCCAAGGGAGAGATCCGTCCAGTCCGGCAGTTGAGACACAAGTGAAGATAGTAGCCGGTCCCTGGGTACTCCATGACAGCGCAAGAGCCAAAAGGAACAAAACCCCGAAACCTCCCGGCCGAAGAGGCGTCGCTGGGCTGATTTGTGCTAACGGCGGAGTGAATAAACTGGTGTTTTTA
>comp683_c1
AATCATTCCAGCTTTGACCGTGCTGGCGCGCAGATCCCGCGCAGCACCCGCCGCTCCACCTCCCCTCCCGCCTAGCCAACACTCACCATCATGATACCAGGCTGCAGAATACGGCATTTTCATTCTTTTTGCTTTTGATCACTGCTAATAGTCATCTTCTTCCTAAATCTACCATAAAACCTTTCAACATACGCCTGAATTCACTTTATATCAGTATTTTAAGAACCCGAAGTTCCACGGGTAACCACCCATTGTCACCATTTGATGTGCTTTTCTTATCCTCCGCACGCAAGTTTCCACGGAACTATTGTATTTTCCGAAAAGTACTCGTTGAGAGCTATCAGTTACAATTATTAAAAATGCAGAAAGTCCAGATTCAAGATTAAAAACACCAGTTTAT
>comp685_c0
CCAAGCGGTCGAATTGGATTCAAATAGTAGAAGTGGCTATAAGTTACGGTCATCGTATCGATCGGCTGCATCTATATCTCCTCTCTCGACCCATAAAATGAGATTTACTTAAAATTGAACGGAACGAAACATTTGCATCGTTCAATCAAAATAATTACTCAACGGAATCTGATAAAGTGGAAGTATGAATTTTCATGATAAAAATACCAGCTGTCTTTCAGGGTCTAGAGTGTAGACTCAGCGCGCGATGACACGCCCATGCGAATGATGAATATACCCGCTACACAGGGTAGAGACCGTCATGGATGAGACGTAATGCTGAGCAGTTATTTCCCGAAATCATTGATTGGGAAAACGGAACTGGAACGGGCACTCCGCATCAAGAAAGAAGACAACCATTGGATAAGATTATTCTTGGAATGAAGAATTTTCTCGGATGAAGAAAGAACAAGAAGACCAACGATATGACGGATCGCGCGAAGTGAAGAAAGTGTGGACAGGAAACATTGTGGC
>comp687_c0
TTTTCATTCATGGATTCTCTGACTTTCCCAACTCTGAGATATTCAATCTCCCTGATTTTTTCTGACGTTTGGACGAAACTTCTATTTAGATTGATTTTCATTTTAATTATGACGAGTTCAGTTGGATGCTGCTAGTTGGATGCTGCAAAATTCCCTTTCTCTCTTAAGTTTTCCAGCTAGTGGTAACCCTATAGTTAAATTTAAGTGCGGTGGTTGAAACCATGGGTCATTGCATCATATGTCATGGGTTTGAGGGCGATAAAAACATCTTATTCATTATTACACTTTTAACTTCATTATGCTGTTCAAGGCTGTTAAGAGGTTTATAATCTGTTGCCTGACTTGCTG
>comp690_c0
GATAACTTTTTCGCTCGCGCTGCCCACGATTTTCGCACGGACGAATTTGAAACTCAGTATTCGACGCTGAAGACACTCATTTCGCGCGCGTGGATTGACTTTAATGACTTTTGCACATACCTTACATTCCGTTTACATACGTTCCTGTGTTGTGTGAATTTTCTCCCGAGTAGTATTAATTTGAATTTAAGGATCTCCGCTCTGAAAAATTAAACGTTTTTCGTCTGATCCGGTGAGCAATCCGTGGTTAAACGATTGAGCTCCCTGTGAAAAGTCAGTGATGAAAAAATTTTATTCGATAAAACGTCTCAAGTGGCTGCAAATTGTGTAGCGGTGAACGGAACACGTGGTCGGATTGCGAGGAGTGTCCTAAAAACAATTTCTCTCGTTTGTATCCCGGATTATTCTGTCTAAGATGTGTTTTAGAGTGATAGTGGCGGTAATATTATGCATTCCGGCGAGCAGGGCATATTGTGGTGGTAGCTACGGCCCGTGTTATTCCTCATACCCACAATCTTACTATTCACCAAAGAAATTCATCCCGGCGCCCAAAGGTCAAACGCCAACTTGCGCTGTCCCGGGTTTAACATTCTGTGATCATGTCGACAACTATCCAAAGCAAATTGTAAAGCATCTCATCGAAAACATGGAATTCAACTTCAACACCCTGTTCCGAGACGAGTCCAAAGA
>comp690_c1
TCCGAGACGAGTCCAAAGACAACTTCGGAAAGAGGGATCCTGTTCCATATGGTGTACATCACGATTCAGGCAAAGGATTCCAAGGCTATGACTATAGTCCTGCTGTGATGTCACCACCACAACATCATCCTTTTGATCAACCGGCTCCTTTCCAGAGTAATTCTCAATATAGGCTCACCGGCACTATGATGAAAGGAGACTCCCTTCATTCACGACTAATGCGCCGGAGAAGGGATATCCATCCTTCACTACTGCCGAACCTCCTCATTTTTCG
>comp691_c0
AAAAGAAAGGGGATGGAGAGTAATGTATGAGAAACTTTTACGTAAACTTACGCCATGAGTGAATGCTTCAAACTTATCTCCATGAATAAATGAAGCCAAAAAAGTTCTCCTTAAGATAGGCAGCAAGAGTTAATCTAATAGGATTCATCATCCATCCAACATCTTTCGATGTGCTTGTTCTAATCGGTTGATTTCTTTTTCTCCTTTTTTCCCCCGTTTCAT
>comp691_c1
CTCCTTTTTTCCCCCGTTTCATTATCAATTAATTTTTTTTTCAGAAGTTGTTCCATCCGATGCAAAACTCTATGAAACTTTATAGGCGAGTGAACTTTGCCACTGAACTTACATTTCAAAATTTATAAAACGTGCATATGAAAAGGAGGCATTTGATAGTAATTACTAGTAGTATAAGTAAAAACATTGGTACAAAAACTGACATTGAAGCTTGACCTGAAATTACTTTGATTACAAATGCACTTTTTTCATTTAAAAATTATTTAACAACAGGGAAAAATCAAGTTCTGTACACTTTCACCACTCAGAAGTAGAATACTTGAAAACTTAGAGGATCAATCTTAAAAATGGAAAATTCAAGATGATTATTAAATTTGAAAAATTTGAAGCGAACTGGAAAGATGGCAGGTCTGCTTACAAGGAGAACTAAAACAAAATTTGCACGTTTTAAATTAAATGAAACATGATTTTCTAAAATGGTAAAAAACCATCCAAGGGGGGTTTCATATCACAGAGGTTGCCATGAAAATTTAGACATAAGAGACCAACACTCACACATTAATAATATAAAAGATATTATTTTCCAATTCCAGCGATGGG
>comp695_c0
TTTTTTTTTTTTTTTTATTAAAAAACCCTTATGAAAAAACATCATTTGATATGTTTGCCAAACTTTTTGCATATTTTTTCTGTTCTCTCCGAATTATTTGCTTCTGTAATCCAGCATATCAATAGTTTTTACCATGTTAGATGTTTAGATGTAAAACCATATTTACTTATTTTCTTATGCAACTCCTAACCATTCAATGATTCACCTCGGTTGTTAACATTGATTTCTTAGAAATTATTTTTAGAATCTTCATAAATCTTTCAAAGTGTCTGAATTTTTTATCTCCTTATATCCTTAGCTTTTCATTAATTATGTTGCAATGGGAGGAGAAAGGTTTGAAACTGCATCATAGTTGTATCATAAGCAAGTAAATGACTTAAATACAGTGTTAAATACTAATTAAATTGAGAGGAATTGGATTGTAGATTGATCTAGGAATCATGTAACATGACGTGTTGATGTTGAATAATCAGGATGTATTTGATTTGTTTGAATTTTTCACTCTATTAAAGGGTAGGAAAGGTAAAATGTGCAATCAAATATGGTGAATTAGATTGAGGTCATGCTTTTGATTTGGTCAGAATCATCAGTTATATTAATTGATGTCACCAATTAATCAGTCTAATTTTGGGGGAGAAAAAGTTTTTCGACCAAAATTTGTAAAAAAAAAACATTGAACATTGGGAAAAAGGGTTCTGCTCAGCATTATGAGAAGGTCAAAGGAGGTCTTGCATTGAGTTGCAGGTGCATTACGGTTGGAGAGGGTGAAAAAAATAGAAAAAAGTGTGTTTTCTAATCTTTAATAGCTCTTCGAAGTTTATGCTTTTGCCTCTTTCAATTATGTAGGAAATAGCTTTTTGAACTAACTTAGGACATTTCTTTTATGGATTTCACATTTTTGCTGTAAAGAATTGAGAATAATGTTATATCCTTAGCAAGCCTTTTGACCACCGAAACAAACTGATAGCTG
>comp695_c1
TTTTTTCTGTCTATGTTAATCAAGCATAATTTTTCACAGCAACGATTTCAGAACATTGAGGCTGATTTCTATGAGGAGAGAGGAGCTTTCTTCAATTTTTGCTTCTGTTTCATTTGAAAATTGCTCTCCTCTCACAAATAATAAAATATTCATTCCAATGAATTGAAATAATTCTTTATGCAAGGATAACTTCTTTTGTGATATCAGCTGAGCATATCTTTGTATACAAGGCTATTAGGAATCAAATAGTTTGTCACATATTTGTGCAGCTATCAGTTTGTTTCGG
>comp696_c0
GAAAAATGGCTACTCCTGAGGGTTCATACGGCGTTTTTTCTCTACAGCTGGTAGTAAATAGTAAGTAGGTCGGACAAGATTCATTTTTATGGTTGGAAATGAAATGGTACACACGTTCGGACAAAGTTACTAAGGTGAACGTGAGTAAAAATATGGCTACAGGAGGAAAACGAGACCGTACCGAAAGGAAGCACGGGCAGGAGACGGCAATGAGGAAGGGTAAGGGAAGCTGCCCCGAACGAGACACCGAATTTCCGAGGCCACTGCTGCAGTCCTCGGTCAATGGCCAGGCAGAGGTGATTAGCGCGCGCATAGCAAGGTGACGGATCTGGAGGGTGGACAATAGGGAGGGGACAAA
>comp697_c0
TTTCCCGTCGAAAAATACCCCCCGCTCCTGAGTTTCACGAAAATCGATCAGATTGTAGGCGAAAGAAAATGAGAGGAAGTCAAAGAAACATACGACGAGTATAAGATGGAACACAAACCTACAGTAAAAAATGGATGACAGTTCTGAGGAGATACTTAGGTGCAGGCAGGCCAACACCATGTACGTGAAAGGAGTAGAAAGATGGAAAAGTTCGCGAGGGAGCCACACAGTTGGAAGATCGAACGTGATCGAGGCACACGAGTGGGGTTGCTGTGACGTCACGCGACACAATTCAACCTGTTCAGAGCAGAGCCCATAAAAAACCTTGTATCCCCAATGCATTACTGTAGGGAGAAAAAACTTTCCGCTCTTGCGGGCGTCCTGGGCAACGTTTTCTGATCGAGTTAATTTTGATCAACTCCTTACGACAATTGCTAAGCGTTTACCAAGTTTATAGGAAATTGCTTCCG
>comp698_c0
AGATGAGGCCGATGCAGGCGAGGGTGTTGGGGAGGTCGCCGGTGAGGCTGAAGCGGCCGAAGACGACGGTGCAGCGGTAGGAGATGAGGATCGTCTCGAGGGTGAGGAAGCCGAGGCAGATGAGGATCCGGAGGCTGCACCAGTCCAGAAGCAGATCCGCGCAGACGCAGAGCTCCCCGTAGAGCAGGCGCAGCACCTCGATGTCCGATTCCCGGATCGGCTCGTTGGACTCCAGCG
>comp699_c0
CCTCAGCATCCGGTGTTGTTATTTCATTATTTATTATGTTATCAGTTTCCAAATTCTGTTGTATTTACGTACTAATTCCTCCACTTCATTTCATGCTCAGATCTTACAGCCTTTAAGGCATTCATTGAACTTTCATACTATGTCTGCAGCTCATAGTAATGTTGAAATGGCAACTTTGCCTCCTCGCAAGCATTCTGTTACCATCAAAGTTCAAGCAGAACGAAGAACACCGCTGCAATTGCTCCTTCAAATGGGGTTTCCAAGACATAGAGCAGAGAAAGCACTCACTGCAACTGGTCATAAAAGTGTGCAGCTTGCATCTGATTGGCTTCTTGCACATGTCAATGATCCAACCATTGATCTTGTCACAATGCGAGAATATATTCTGTATGCAGTTCCTGTCGGCCAATTAATGG
>comp700_c0
GCCGGATAGAATCATTTTTAGAGCCTTTACTTTATCGTTGTTCAATGACGATTCGGTTGTGTCGTTTTCAGCCCAATGCCAAATCAAGGAAAACTAGTTTTTCAAGACTGGATATATTTTGCAGTGCTTTGTCTTTTACTATAAGTGAACCTCAGGTCACAATGATGATGAGATTATTAATTCTTGCATTATCTTTGCGACAAAAACCACCTCCATCAGATGCTCAAGAATGTTTACCGGATAACGAAAATAAAAACTTACGAAGTGGCTCCAGCATTGATGAGGGGGTTTCTGATGGAG
>comp700_c1
GGGGGTTTCTGATGGAGAGCTACAATCATGGAGTGGTTGGTTGTGGAGTTGGGTGCCTCAAATTCTACCTCAAAATGATATGGACGAGTCCTCGCACTCACCACTTTTGGCTAATTTTTCACACAGATTACATCTTGGTATTTACATCGATTCTCTCAGCTGTGTCATCAAGTTGGAAAATAATGAGACTAGTAAGTCATCTAAACGAG
>comp701_c0
GTGCCATAACTTTGTTTTGTACGGTACATTCTCGATGACTCTGACTCCAGTGTCGACGATGGTCTTGCCGTTAAGACTCCAAACAACGTCTGGCGGGGGTTCGCCTATAATCTTGATGTCAAATACGAATGGTTCGCCTTCTTTGACAGTCAACGCTCGCAAGTTACGACGATCAATCTTCGGTGGCAACTTGCGTGGTTTTGTTACAACACCCTCGCTGGCTTTACTTGGTTCACCCGGACCTGCTTCGTTGACTGCCTTGACGCGGAATTCATATTCCACACCTTCATCCAGATCGTCCACCCTAGCTTTCGTGTCTTTGTCGCGGACTTCGGCAGCCTTGATCCATTTTGGTGTTCCCTTCTCG
>comp701_c1
CGCTTCTCAACGATATAACCTGTGACTGGCGATCCTCCATCATTCAATGGTGGAGTCCATGTTAGGTCAACATGGTCTCTATCCCAGTCTGTAGCTTGAGGTTGTCCAGGCGGTCCAGGTTCATCGAATGGATTTTTGGCCACAATAGATCGCTCAGTGTCAAGGGGCTCTGACTCACCTTCTGAATTCACAGCCATGACACGGAACTTGTACTCTTGATCAGGCATGAGGTTTGTTACATCCATG
>comp702_c0
GATTATTGAAATCGATAGACAAATAGAAAATGGAGCGATCTTGTTGGTGGAAGAAGTGGTGGCAATGGACAAACTCGTAGACTAACTAACGACTACCTACGGTAGACCATCTAGTTTGTCCATCATTTCCCCCTACATATATAAAAACGACCCGTTTCCACCGATAGGATCGCATTATTTTCCCTCTGTTTTCTCTATGTATAGATTTGTCTATCAATTGCAATAATCAGCTCGT
>comp706_c0
GTTTGGGGGAGGGGCCCTCCGGGGGGGCTCGACTTGAAGAAGTCTATGATCGGGTGGTAACTGTAGTTGATGCGCTTCGAGGCGGGTTTCGGGGCCCCGGACGGCGGTGAGTGATGGGCCACCTCGGCCAGCAGCTCCTCGATCTCCGACTTGGACGGGGCCGCTGGGATAGCGCCCTGCCGGGAGTCTGGGCCTGTCGGCTTCGACTTGATAGGTGTATTTTGGGTTCTCCGGATCGTATTCTCTACCCTTTTGGACTCCTCAGCATCTTGGTGAGGTGGACTAGGCCGCCTGACGTATGTTGAATCTCTTTTCGGAGTACTGTGGGCTGCAGTTTTCCTTGGAACAAGTCGCGGAGGGGGCAACCTTTGTACTGGAGCAGGCTCTTCATCTACGACAAAATTATCTTCATTAAATTCATCTTGGATTGGATACTTTTTGTGCGGAGGTTTCATAAAGGTTGGCAAACCCGTAATGTGACAGGAACAGCAAGTTGGCACCTGGAACAGAACGCGTTTATTTTGAAACAACAGCACAACGGTTGTTAGGACTCGGATTGTGTCACACGTAGTCCTAAGAGTCCCTAGACAATTCTTTGCAAAAAT
>comp710_c0
TGTCAAAGGTGATAAGATCCGGACAACCGGAGATTACAAGACTACCCTCAACCCACAGTTGATAGTAGATGAGCACCCTATTCCTCATGTAGACGAGTTATTTAACAAAATTGGCAAAGCTAAAGTATTTTGTCGTTTGGACATTCTTGACGCATTCATGCACCTTCCATGCACAAAAAAATCATGCGAACTAATGACACTTAACACCCCAACACATGGTCTCATTCGTCCTCTTCGAGCCCAACCAGGCATCTCTAGTGTTCCTGCTGTTTGGCAAAGACGTCTCGAAGAAATTCTCCTGAACACCAAGGGTGCAGCTATATTTTTTGATGATATTCTTTTATTTGCAGACACAATTGAAGAAATGTTCAGAATCTTGGAAGAAGTCTTCCGCAAGCTTTCTGAAGCAGGCTTAGTTCTTAATCTCTCCAAATGCAAATTTTTTCTGAAGTGCATCGAG
>comp710_c1
GAAAAAATTTCTTCACGCCCCATACGATGGCTAATGCCTCTCTATCGTTCTGGGGATAAGCACTTTCTGTGGGGGAAAGCGCTCTGCTGGCGTAAGCGATTGGTTTTTCTACATTGCCTGGAAGTTGGTGCGATAGGACGGCTCCCAAACCTGTAGGACTTGCATCTACCGCCAAAATTAGGGGCATATTTGGATCATAGGGTACAAGTACTCGTTCAGAGACCAATTCGGTTTTAAGTTTTCGAAATGATTCAAGGCCTTCTTCGGTCCAAGTGAGTTCGCCGGAGCGAGCAATCTTGAGCATTTCACGGAGTGGGTGAGTCAGAGAAGATAGGTGTGGAATAAATGCATGATAATAAGTGACCTCACCAATGAAGGATTTTAATTCATCTGAACTGGTCGGCAGTTGTGCTTGGAGAACAGCTTCGATGTGCTTGTTTAGCTTGTGCAGGCCCTCGCCGTCAATTAAATGACCAAGAAACTCGATGCACTTCA
>comp713_c0
GTAGCGCCTTACAGGACCCCAAGATACTTCATGCATTGCGTGCAACGCATATAGTAGCGCCTTACAACTCTGCAGGACACTTCATGCATTGCGCATCGCGCGAATGCTGACAAAGATTACTAATCAATTCAAGGATCAAGTTTCTGCCTATTTATTATATTTTGTAAATGGAAACCAAGTATATTACATTTTACAATAAAGAACCACTATTTATGGCCCATTTTAGAAACAGCATACATGCCATCGGTTTCCCTATTCTAGAGATAGTGGTTCCTTATTGC
>comp714_c0
TGTCAGCAGGTGCAGTAACGGTAGAGGAAAGGGGGTTTTCACCCAAAAAGTTGTTTGCAGTCATGTCTGGAACCTCAGAGGCTGGGGAATCCTTTTGATCAGCGGACATATCTCCATTTACCATAACGAGATTGGTATTCGCGTCAGCAGTTGCTGAGTGTGAGGAGGCGATTCCTCCAGAGTAATTTGAATCTTTGAGAGAG
>comp716_c0
CTGAGCGAAGTGAAGTTTTGGAGGAGAGGTGGGTGAGGTAGTTCCATAATATTTCTCTCCAGAACATTTACCAAATTTATTTGTTCCTCAAGGTGCCTTATCCAAGAATAAGCACATCAAGAGCAGTAAGTACATGATAATTATTAAAAACATTCATTTATGGGCTCAGAGAGCTCAGGGATCCCTCTGGACTCTAGCAAATCGATTTTCAGCCCCTAAGTAATTAAATATAGGACAAGTTGATCATTCCAAATTTTTTTTTTCGCCTTGG
>comp717_c0
TGGCTCAAAGAATTCGTCGATTTTGCGTAGAATATTGTAGTTTTGTCTAAAGAAAAAAAAGATGAAAAAAACGAGGGGGAGGGGGAGGGGTATGAGTCGTAGGTTAGTTATACATTCGTATCCTAAGTGCATATTTTGGGGTCGAGTTTGTTGGATGGCTCAAAGAATTCGTCGATTTTGCGTAGAATATTGTAGTTTTGTCTAAAGAAAAAAAAGATGAAAAAAACGAGGGGGAGGGGGAGGGGTATGAGTCGTAGGTTAGTTATACATTCGTATCCTAAGTGCATATTTTGGGGTCGAGTTTGT
>comp719_c0
ATTTCTTAGGAATTTTCTATTATTATGTGAATTTTAAAACAAAAATTGAAGTATTGTTAGCAATAAATAGGTCTGCAAAAAATTAAATACATCAATAATCACAGTTCAAATTTTGCCTCATAATAATAAAAGAGACGCAGGCGTTTCAAAACTATTCATGTATAGATCTGTACGTAGATTGAACGAAAGATCAATGGAATCAAGAACGAAGTTGTAAATATAAATTGAGGGGCTTGGAAGACA
>comp720_c0
AGTAAATTAAATGGATTCAGTGATGAGTTAAATTAATGGAATATCCTTTGACTGTGCAGTTTGTCATGTTAAGATGCAAGTTTTTACTATTCACTGGACACCAAAATTGGCCTTAACACATCAGACGAGGCCTTATTTCCTCTCATATTGAATTTTTTTCTCCACAAGGCTAAACTTGCACTACGTTCTACCGCGAACTTTTATAAGCGCATTCTTAATGCTCTGCGGAAAATAAGTTTACTATAAGTTTCAAGACGTAATGTTACTCACTTTCTCTGAG
>comp721_c0
CTGGGTTGATGCTAAAACGCACCTCATCGAAAGCAGTAATTTGGACGGAACCAACAGACAGCAGGTTGTCACTAAAGGTCTTCCGCATCCATTTTCACTAACTGTTTTTGATGATGCTTTATACTGGACTGACTGGCACACCAAAAGTATCTCTACTGCCAACAAATTGACAGGAAATGGCTTCAGAATCGTTCACTCTGGTCTACATTTTCCGATGGGGATAAAAAGTTACCATCCTGAAAGTCAACCTGCGTATCAGAATCACTGTGGTGATAACAATGGTGGGTGTTCATACCTGTGTTTACCCAAGGCAAGCAGTAATTCATATTCTTGTGTCTGTCCGCTTGGATCTGATCTTGGTAGAGACAAGCGACAGTGTGAACCGCCATCGAAAAACATTTTGCTGGTCGTGCGGAAGAAAGATCTGCGGTTGATGTTAATGAGAAATGAAACCTACCTGACAGAGGACACGGTCATGCCCCTGGACGGGATAAGATCGGCTGAGGCACTAGCGTGGGACAGTGCTGCTGACGCGATATTTTGGTCCGATGTTGAAACGGGATCAATTAACACGGCCTCGCTCAACGG
>comp721_c1
CGGTTTAGCGATTGACTGGGTGCATAATCTCCTCTTTTGGTCGGACTACTCAACCCGGCGTATTGAGGTTACTGATTTGGACGGGAAAAAGCGTTACTCCGTAGTTTCAAAGGACTTGGATAAACCGAGAGCAATCGTCGTTCACCCAGACAAAGCGATTGTTTTTTGGTCGGATTTAGGGCCTCACCCAAGAATCGAGCGTATCGAAATGAACGGCGAGAATCGGAGGGTCGTTGTGAACAGCTCTCTTCAATGGCCAAACGGATTGGCCATCGATTATCCTGCTAGCCGCCTCTACTGGGTTGATGCTAAAACG
>comp722_c0
GTGATAAAGTTCTGGCTCGATCTTGGTGTGGACGGTCTTCGAGTGGATGCAGTTGATTATTTGTATGAAACAGACATTTTACTAGACGAGCCTGAGCTACCACCCGGACCAGGCGTCAGCGGTTATGAGAGCTTGAAGCACATTTACACCAAAGCACAACCAGAAAATAAAATCCTCACTCACAGTTGGCGATTAGTCATGGATGAATACAC
>comp722_c1
GGAACAGTGCAGGATTTTAAAACCCTGGTTCAAGGTATCCATGACAGAGGGATGAACATTATCATAGATTTCATTCCAAATCACACAAGCTCGGAAAATGAGTGGTTCAAACTTTCCGAAAATAGAATAGAGCCATACACTGATTACTATATTTGGCATGATGGGAAACGGTTTAATGACACACATGTCACAGAACCGACTAACTGGTTGCATGTTTTCAATGGAAAAGCGTGGACTTGGAGCGAAAAAAGACAACAATATTACTTTCACCAATTCTCTCCCAAACAGCCAGATCTGAACTATCGAAATCGAAATGTGCAACGGGAAATGGAGGATGTGATAAAGTTCTGGC
>comp724_c0
CGTCGGTACAATATGGCATTGACATTCCAGCAAAATCCGACCATGAAAAATGGCCCATAACGTCCGTGTTTTTTGGTCAGAACAATTCAAAATATGAATTCTAACACTTTACCCAGAATAACTTTTTTCCATAAATGACACCATTTTCAAGAAAATCGATGATAAAAACCGTCCATACCGGCTATGACATCAACAAAATCCAAGATGCCCAAAATGTGACCATTTCCTTCTTTTTCTCTATGTGCCCCCTCAAAGGAACAGAAAAAACCGACACAACCTAGGTTATTATCACCAAGAAAAAACCAAAAATGAGCTAAAACCACATAAAGAAAAACATGTCATACTTATCAGGGAACATCTGCCCTGAATTGAAAACTTACGAGTTTTATTATAAATCTACATTTACATCTTCTCCTAAGTGAAATCTTTCAACCAAATAATGAAGAAGTGGAAGATTTTTTGCTGATACTTGATGTGATTAAAAGTTTTTGAAATGTTAATGTTTAATTGGTTTTAGAGCAAATTGTTATATTTAACTGAT
>comp725_c0
TGCCGGTCCGTCGCAATCATCCATAAAGTAGCCAGAGTCCTGGAAGACGTCATGCCTGGGGAAAGCGTCAAACTTGAAGCTAAAGGCAAAGGATCTCGGCGTACCAAGATAGTGGGTGAACGGCAAGATATAGTTTCTCATTCAAAAAAGTTTGATTTAACGTGGCCCGACCTTACAATCGGAGAATCCAGAAGTCCCGAAAGAACTCGGCACGTTATACTAAGCAAGAAACTGGTCTCAAAAGACCCCTGCTCCTTA
>comp727_c0
GAACTCCTCACTCGAATTTCTGGGGCTGATGGGGGAACCAAGATATGAAGACTGTAAGTAATCCTGTCTGAGCCATCAACATTAAAAGCTGAACAAGTATAATTGCCTTGATGGTGCTTCTGCGCTTGAGATATTTCAAAAAAATCTTCATTTTCTAAGGTGGAGGATCCATCTGGTTTCAACCAGCTGCGTTTGGGAGCAGGAATACCAACCGCAATGCAAGGAAGACGAACAAGGCTGTGGATTTTTGAATGTACATTTTTTCCGAAAGACACAATACCCGCGGGAACTTTATTTGAGACAGATCCATAGACAGCTTGAGTGCTTTGCCCTTCACCAACTTTGGTAAATGCTGTCACCCAGAACTCATACGTCAGTCCAGCTTTGAAATC
>comp727_c1
TACGTCAGTCCAGCTTTGAAATCATGAAATTGATAAAAAGTATGAGTCGGAGGAAATCTTCTTTTTAGTGAGTCAATTTCATGCCCCGATGACAAAATCCTGTAGTAAACTGTGTAACTGGTCAATTTCCCATTTGCTTTCTGAGGGGCAGCCCAACTTAATGTCAGAGATGTTGAAGAGCTTGGGAGAACTTTTACACCGCTCGGAGCTTCTGGAACATCTTCATTTGTGAAGCAGAAAACTTGTTTACTGCGAACACCATCG
>comp728_c0
GTTTGAGCTGACACCTTCCCTAGATCTACCTTCCAGCTGTTCCGGCGCTCCCAAAAAAATATTGAAAACCTATGAACGTGCGTACACAAGTAGTTTTATCCCTGACAAGAACATTATCTTTGATGTTTCTAATGTGAAACGTGCATCAAGTGTCTCGAAGCTAATTGAAAAATTTGAAAGCTTATCCACCAATTTGAGTTCATTTTGCTGTCAATCATCACCTGCCTCAACGCATACGTCTTTTACGAATGAAAAATGTGGAAGTTTCAAGAATAATTGGTCTTTGTCTCTATTTAAAGATGAAATTATTTCTTTAGATAATGACAGACT
>comp728_c1
GCCAATAACAGTAAAATAAATGCAATATATGAACAATATTTGGTCAGATATCTGGCAGATCCTTGTTTCCGGGAAAAGAGAAAAAATACAGACAATTATGACCCACTCTGCACCGCGACAGGATTACTGATGAGGAACGCATATAAAAAGAATAACAATTTACGGCTTCCAATGGGAAGGTAGTTATCTGGAACGGAGCATCTATACGCTTACTGTTGTTTTTTTGTATATAGCTTGATAAGCAGCGGTCTGGGCGATTGGGGCAGGATTTAACCTTTGAGGACTAATACTTCGATCTTTTAAACACTCGAATTTGAAGCTAGGCCGGGTAAGACAATTCTTGAGTCTGTCATTATCTAAAG
>comp729_c0
GGCAAAATTTTTAAGAAGACGATTTGGTAGCTGTCAAAGGAGAAGGAGGATTCGGCCGTATATTGCATAGCTCCATGCTCTCTGACGTGGTTGACGTAGCGTGCGTCGCCGCGAGGGTGCGCCATCAATACGCGACGACGTGGCACGTCGAACGTCGAACGTCGAACATCGACACCCGAAACAATGCGAAGCGGGAGACGGGAGGGCGCGCGAGGCTGCCAACATTAAATTTTCTGGTTCCCTACTCCGGCCCGCCATAAATCAAAAGCTCCCTGTTGAAAAGTATCCGACTCGCTCAAGTTCTTTCCTCCACTTATCCGAGAAAAATATATCAAAAATCCGCCAAATAAATGAATAACAAGGG
>comp729_c1
GAGAATGAATGATAAGATGCTCAAACGGAACCCGAGAAAATAGAGAGGAAGTCTAAGATCGATATTCAACGAAATGTTTCCGGCTCAGTCCTTTGTTGGATGAAAGCAGGTTAGGACGGGCTTCGTTCTCCAAACATCTCCTGACCAAATATCATCGGTGATTTGATCTAAAATGCCCAAAAATTGCAATGAAAAAGATGCATCGTTTACTTCAAAAACAGATAATTTCTGAGAGGAAATTTGGCTACATCCGAATGCTCACACGGCGTTTTTCCTTGGAACGGCAGAAGGTGATAAGCCATCTTCCGAGTTTGCACTGACGATTGAGCGCGGCAAAATTTTTAAGAAGACGAT
>comp730_c0
GTGATTCAACAATGGATTGGAAGAATAGTGAATCTAAAATAATTTTCAGCTGCATAATTTTTTTTAGATGGCTTAATTTTCTTTAGGCTAGTTTTATCATTGTCAAATTTTTTACATCACACGTTAATATTCTAACATTTGTTGTATTTCTAATGTATCAGGCCATCAAATGAGAATGCAACATTTTAATGGAGAAAACAGATTATCGCAAGTCACCTCTTCCACACATCCAAACAACGCAATGATGAATGATCCTAATTTAAAAACGCTCCTCGGTCACAACAGCAACTACCCACAGCAGCAACAGCAGTCTTATGCGCCTCGAATGCCAGTAAATATGTATAGAATACCAAACCAAAATGTTGCTTTTCAACAACCAGCAGTTCCTGTCCGCTATGTACCAGTGCAACCTAATAATTACATGAATCATCATCAGCAACAACAGCAGCAGCAACAA
>comp731_c0
AACTAACAATTAGTATTCCTTAATTCACATTCTATTCACAGTTTAAATATTTAGATTATCATGAACCCACAAATACTGGATATGATGAAGGAAGTGATCACTAAGAGCTGATTCATTAGAAATTACTAAGAACAAAGATATTGCCTCTAGCCTGATAAGTATTTTGGAGGAATCACATGTTGCACTTGCATTGCTAGATTGTATTATTTGTTACATGTATTATATTGATTTAAATGTATTTAATTGAAACTTGTAGCCACAGAATCATCAGCCATCAGGTATCTCCGTTTGCATTGTTGTAGAATTCCTGACATACTTTATAAGTTCCTTGGGAAAACTGATTGACAGAATTTATTGAAAATTTCCTCGATTTTTCTTGTCTGTCAGCAGAATATTCTGTATTTTTGACCTATAAAGTTGGCTTGTTTCTA
>comp731_c1
GTTGGCTTGTTTCTATTTGAAAAATTAAATGGAGAATAAAAATTTTGAAAACTGCAATTAAGATACTTGATTTCGCACTCAATCCATTGTTATGTATGTAAATAAATTCTGATAGAAGAAACTCCGAACAATCACATTCATCTGCCAATGGAGCAGACTAGATCATGCATTTGAAGAGTTCCATTCATTTGGACCTTGCACCAAAGAAATCAATAAGCTTCTTCTCGTTTCAACACTCCAACTTTGCTGAGAGAAGGTATTTATGAAAAACTTTATCACAATCAACAGACTAATTTACAGCATCTGAAATTCATGTAACTGGCAACCAGGAAGGAAGGGTCTTCATCTTCTGTTGTCAACATTGCAAAAGAAG
>comp732_c0
ATTGCTATTTTATTTCAAAAGTTGCAAAAGAAGATGTTCAAAATCAATCGTTTGTACCATTGATTTTGATACAGGCAAGTGGATGCTGCACTTGGCTCATCCCTAATTGCTACAACTTTATTCTACTCAAATTAGTCTCAGAAAGATTGAGAATTTTAATTTATAAAGTTCCCACAGACCTTCATTTAGAGTTTTACCACCATTTTGAAATATTGGTGTTGTGCATTTTTAAGAAATTTTCTCAAATAGGTCTGAAACTTACATCATTTTGCTGTGTAAGTATTATATAAGTGTCCAAAATTTGAGTGTTAGATTATCAGAGGTGACTTCAAAACTTTAGCCTGAGAAAAAGTTGCTAATCGAAGACTGAAG
>comp734_c0
AAGACCACCCGGAGCGACGATTCTGTGACCTCATAAAGAAACGTAACAATGGAGGCCTCATCACTCCTTCTATCTACGTTTGTAAGGTCATCGATCAGGCAGAAAGAGTGCTTCAAGGAGCGTTATGGCAGAAGGAAGTGCAATCCGAGATCGGTCATATCCCTCCACTCCGTTTGACTGCTAAAGTATTAAAACATTTCTTCCATGACAATTGCAGCGACAAAATTTTTCCCCAATTAGATGGTCATGAACTGGATGGAAACCCTCTTGAAAACCATAAGTACTTGTTGGTAAAGGCTATAGCTTTAAAATATCTGCAAACTCGGATACATTTCATCTGTTGCCAAACTGTGGATAGCTCTCAATCAAGGAGACAGTTTCTGAACAAAGTTATTTTATTTTCGGG
>comp734_c1
TAGAAATTAAAGCATCTAAGAATGGTAATTGCATACCCCTCTCGGATATACCTTTGTTGAGTGTATCCAGCAGGCCTCTTCGATTAATAAACGCCACCAGCCGTCAATCGAACGCCACTCGCGACTTTGATCCTCATGCCTTCGAAGAATTACCGAATGATCCATCTCAGTTCGATGGCACCATCATTTTGTCAGAATTTTGTAAAATTGCTTACACTTACATTGGAGGATTTGTCATAAGAACTATTAAGAAGTCCATGAAATGTGAAGAGTGCATCGTTTCCCTTGAAGACCACCCGGAGCGACG
>comp735_c0
CGGCTAATCCCGTTCAGTTCTACTTGCCTATCTTACCTTTGATTAGATTAACTTCCTATCCTATCCTATCCTATCCTAAATTATAATAGGAAAAAATACAAATGGCAAATATGATATGTTTAATTCCAACAGCTTACATAAGGTTTGTTACAGTAAAACTTTTCATTTTAAACATAATCAGTGTATTCGAGTATGTAAAGTTGTATGCAAGAAGAGCTTGCAGATAAG
>comp737_c0
TTGGCTGCTCACATGGGCTTGAAACACTTGTAGGGAGCAAAGGGTTAAGAAAGAAAGACTAGAAACATCCGATGGGTAGATCCCCTTGAGGGGTAAAATCTCTAGTTAGCAGAATTTTCGAAATGAAAAATCTCATTGAAACTTCTTTAAACATGCAAAGCTCCTGATTCCTTGATTAAAAAATTGAGATTGAATTGGCAAAAG
>comp738_c0
TGACGCTAAAAAGGTTAAATTAGAGACGAAGCAACAAGCAACCACAAAACCTTCGAAAGTGATTCATATCCGGAATATACCGAACGAGGTCACCGAAGCTGAAATCATCCATTTAGGAATTCCATTTGGTCGGGTCACAAATGTTCTCGTTCTCAAGGGCAAAAATCAGGCTTTCTTGGAGATGGGGGATGAGAATGCTGCCACCACCATGGTTCAGTACTTTACTACCTGTACAGCTCAGCTTCGTGGGCGTGTCGTCTACGTACAGTTTTCCAACCACAAAGAACTTAAAACGG
>comp739_c0
ATCAATGCAGTCAAAAATGGGAATATAACATTTATACCAAAAAATTATGAAAAAATATATATAAATTGGATGTATAACTTAAAAGATTGGTGTATTTCTAGGCAGTTATGGTGGGGACATAGAATACCTGCTTGGTATGATAAAAATAATATAATTTTTGTTGGACGTAATGAAGAAGAAATAAGAAGTAAATATGCTATTAACTTAAAAACAAAATTAAATCAAGATCAAGACGTGCTAGATACTTGGTTTAGTTCAGGATTATGGACATTTACTACCATAGGTTGGCCTCAAATAAGAACAAAGTCATTTAATTTATTTCATCCATCTAGTGTTTTAATTACTGGTTTTGATATTATACCGTTTTGGGTATCTCGGTTAATAATG
>comp740_c0
AGCACTATTGCTTGACTATCACCCAAAACACTATTAGGTGCCTCGTTTTCATACTAAAGCGTTGGCTTTGCCATCACTTATTGGCATCTTGTTCCTGGCAAAGATTGTTTCCTAAGTTTTCATGTATTTTTGTAATTTTCTTTTCAAAGTGATGCATTTCCTTCAACTTTCAGTAAGGTGTGAAGGAAATTAGGAAAGTGATTTCCACAAGAACAGACTGAAAAATTTTTTGGTAGGGAGCTCAGTACCCATGAAATAACCTCCTTCATGGAGATATACTATTATTAAGCAGCTATACATATACAATCACGACTTTCCGGTCATTGTTATTTCTGCAATGAAACACCATCTTTTTTAAAGGAAGTTCCAGCTTTTCAGCATGACCAATTTCAAAGCGTTG
>comp741_c0
GGAATCCTCTTGGCTCCAGCAAGGGGATTCACAAAATAACAGGAATGTACGTTACAATGCCCTTTCTACCCCCGGAATTTTCAGGTAGACTTCAAAACATTTTAATGGTGTATTTGCACCACAGCTCTGACCGATCAAAGTTTACAAATAAACAGATATACCAATGCATGATAGAGGAGTTTAAATTTTTGCATGACGAAGGCCTGTGCATTGATGTAGCCCCAGTTTCTGGTAACACCGTTCGCTTCAAATTAGCCCTCATAATTGGCGACAACTTAGGGATACATCAATTGCTAGGTTTCTCTCAAGGGTTTACTGCCAACTTCCCTTGTCGCTTCTGTAGAATTCATCGAGATGTCATGAGAATTGCATGTGAAGATAATTTGTCCATCTGGAGGAATCCAGAAAATTATGAGGCAGATGTTGCGAGGAACAATTTATCGGAGACCGGCATATCAGAGAATTGTGTGTGGAATGAGGTTCCTTCGTACCACTGTACCAAGGCCTCAGGATTTGACATTATGCATGACCTGTTGGAAGGTACCTGTATTTTCTCGCTTCGGGTCTTAATTAACCACTATTTGAAAGAAAAAATATTCGATTTAAACACTTTAAACCGCCGAATCCAGTTCTTTGACT
>comp741_c1
GCCTGATATAGTCGGCTAAAAGTTTGGTGAGCTCTATGGTAATCACGGGTGACAATGAAATATCTAAAATTTTCCGTAGCAAAATATAAAGATCCCACACAGGGTCGTACCTTGGAACAACATCACCAATAAGGAGACCGAAATACTTAGTAAAAATTAGCATTTGAGAAGCTGACATTGAGAGAGCTACTTTACTTTCTCCTGCAAGTGTTAGCAGGGGGGGCTTGGAATCTTTATCAACAGAACCATAGTCAAAGAACTGGATTCGGCG
>comp743_c0
TAAAACTAGTCGATATTTGGAAACGAAAGAAACAAATGAAATCTGGGAGCTCTGTGATGATGATCATATTCGGCAAGAAAAACTGTAACTTAAACTCATCGCAACAACGTCTCATCTTTCTCAAGAATTATTAATCGATAACGTTTTAATGACATTTAACGACGTTAGAGGATAATGCTCACAATTCAATAAAAAACTACATCTCCCAGAATCATTCCAAAATTATTCATTTCTAAATGCAAAGAGG
>comp743_c1
GAATCTTTAGAGTAAATCTAACAAAGAAAACAAGGACATAGCTTTTAATTTAAACAATAAATAAATCATTCATTTAAAATACGTTTCTCACTACTTGCAGGTAAATGAATACCTAAACATGAAATAATGGGGTTTTATATCACAATAAAAAATTAAAACGGAAATAGAACAGTTATATATACAAGACTATCATCTTAATGAACTTTCGTGCACCACCAATATGCCCATTAGGCCCAAAAAGGGAGAAAAGGTCCAAAAGGGTTTGAAGAGACTTTGTTCGAGTTTTTTTAAAAATTGCTGAATGAAGCCCTAAAGGTCTACGGAAAAGGTACCCTCCACCTAAGGTTCTTTTGGCAAAATTCCAGGGCCCCTGGTCCATCAGGCCAGTTCGCTCCTGAGCTTAACCAGCTCTCGATGAATTTCAGTCCTAATAGGAGTGACATTCTCCTGATCTACTCCTCGGAGTTGAACGTCTTAATCGAGCTTAGGGGAAGAGGACTTTGG
>comp744_c0
GTTCCTGGGATGTTCCCAACTATCCAGTGGCGAAAGTCCCTATCAGAGGGAGCCGTTGGTTTCGGCATATCGGGATCAACCATTATCAATGTATAAAGTGACCCTAATTCAACTGTCCAATTGAACCAAACTGGCTCGCGCGTGACCATAAATGGAGATAGTAAATTCCCGTATCTCACTTTTGTGTAGATGTATTCTATTTTCAGCGATGATGGAGGTGTTTTTTCGATCACATCTGGTATCACGTTCCATTTTTTTAAGGCTGCCTCCAATTCTTCGGGAGTCTCTGGTAGTGGTCTTGTCGGTATGCAAGTTGGGAGCGTTTGGAACGTTTTTTCTTCAATTGCTGGGTGCACCGTCATCCCATCGTTTTGACTGGCTAGCCTCCCATTGATGCATATCATCAATACTAGGAGAGTTATGATACCCCCCACTGGTGTTTTTGAATTTCGATTGAAAAGCAGGAAAGGGGTGTCTATTGGATGGCATTTGTTTTTGATAGGATAACTACGACACGCCATTTTATATGCATCAAAAT
>comp744_c1
GTTGGGAACATCCCAGGAACTCATGTGCATAAAGGTGACACCGTGTCTGAATACGTTGGAGGGACGCTTGCATTATTTGGCCAAGGGGTGCACCGCTACGTATTTTTAGTTTATAAGCAACCCAGATCATCTCCAGTTATGTTCGAAAAATGTTGCGGTATCATTACAGAGGAAGAGTTTGAAATTTCGGAGGATACTCACTTGCAAATGATCCG
>comp745_c0
GGCAGGGTTCAACACTATTTTTCTTGCTAAGATAGGTGATGGTAGCTCAAATTCCAAAATCTGATGTTTTTAAAAAAAAACAGTGCTCCTTTTGTTGATGTGTTCATTCTGGGTTGGTGCAATACTTTTAACTTGTTTTTCATGAAATAATAAGGAAACTTGCCCTCCTGGTGCTCACATCTTACTTTGTCCAGTGCGTAGTCTATTCAAATCCATCGGTAAGCCGATTCCAATGAAAATTACATTTGGACTGTTTTTATGGAATTAGGAATTACAATTTCTGGCTCAGGTTAGAAACAACG
>comp747_c0
CAGGAAAAAACTTGTCAGAATACTTCTGAGTCAAAGATCAAGAACCCAACCAATGATTGGAGCAGAAAGACCTTTGAGCACAGTAAATCACGTTTTATTTTAAGAGAACTTAGAGACCAGTTCTAACTCCGAAATATTTGAGGTGTCCCAGTAAACACAATTAAGGATTTGATGGTCCAATTGTTATCTTGGCTGAACTTATTGTAAATGACAGATCCCTTAGCATTAGCTGGAAAAATGCCAGCTGGTATGTAATATTTTGCCAGCACAGTTGACAGCACAGAAAAAGATG
>comp748_c0
CTTGGTAAAAACGCCGAGAATTTGATTTCAGTGCGATTTAAAATCTCTGCTCTCACTATATTGTTACAAATTTTGGTGTCAAATTCTTTGCCAAAGTCTTAATATCACCCAAACTCCCCGATATGATATGCGGAGCAAAGTCTACTCTGATTTAATGCCGTTTAAATCAAGCTATGGGACCATACTGCCGTGCTAAGGAAAA
>comp751_c0
ATTTGTAAACAACTGTGGGATCACGTTTAGTTCGGTTTAGTGAAGTTTTAGTTCCCTTTCCAGCGAGTAAATTAATACCCTCGAGCGTGCAGGGTTACCTATTTTTGCCGGCTCAGCAGTGAAATCAACCGATCATTTACCCCCTTCAAACAATGCATTCTTCGTCAGTTTAATGGAGCCAGTGTTTGTTCGTCTTCAACTTTGCTGTCGAGTGACAGTCTCTCTGAATCTAGCCGTATCTGAGTGAGATGGGAATATTTGAACAATCCAGCTTATTCAGTCAGTGTTCAATTCTTCTCTGAGCTCTTCAAAATTAGGAGAATGAATTGGTTTGTTCACGTTG
>comp751_c1
GGTTTGTTCACGTTGTCGCTTTCCATCCATACATTGTTCTCATCGCTATTGGCGTTTTGTCATCCTCCTGCCTAATAATTCCACTGGTAACCAAGAATCTGCCTGATTTTCAAAGTCCTCAACTGGGATTCGAGGCTCGTGGAAATGACATCGGTCAAAGGCTAACTGCGTTGAGTAATTTGGATGATGAAACTGGGTATACTGGTTCATTGACATTAAATCCAAGTGAGTTGCGTCTAGCAGAGGAGTATGCCAAAAGACCTAAACCAACATACAGTCCAGAAGAGGAGGAAATGGACATGGAAGATTCTGATGAAGAAGCACCTGATGGCAAAAATAACAAAAAACTATCAACATC
>comp752_c0
GAGAAAGATGAGGCGTGCAGTCACTATCGCACGTTGGGAATTTCTCCTTTGGTGTTTTTGCAGATACTTACTCACAATCAGAATTTTCTAGGAATTTTTATTTACAGGTATAGAGAGTATATATTTTAGTGGTATCCTAATTAAAGAGTACAGGAGGAGGAAGCAGTCGCGAAAACCGTACGTCGATGGTAAAACTAGAAAAACAATACATCTTCTGACCTATGTTCTAAAATTTCCGCTCCTA
>comp753_c0
CATAGACGATCAATTTTGAGGGCTTGGACGGGCACTCCACAGGCGAAAAACCCCACAGGAACCACAGTAATCCTCGGCAACCAAAAGCACTGAACTCCCCCGAAACCCGAGCACTTATCCCCGACACTCTCGGAAAACGGATGAAGAAGGGTTTGAGGATCACGCGCACATGATGGGACTTCACTCCGACACTAAAAATCGAACGAGCACCGGTGAATTGCACATGGTAAACAGAACAAAATAG
>comp754_c0
GTCTTTACATAGCAGCGCCACATGGGCACCGGTGATTCTAGGCTCCTGGAGGATTGGGCGCATGATGGGTGCTTGGAGTGAGATTTTTGCGAGCCTGGTTTAACCCCGCTACACTCAGAGCCCCCTAGATTTTTGGTTCTATCTCTTGATGCATCTCTCTCATTTAAATGAGAGGCGGCTGCAGAATCAGCTTCGATGGCCCATAAGATCATCCGTGTCCAGTCACTGTTGACTGGATCTCTATCACCAGTATCT
>comp755_c0
AAGTTCAAATTTAGAGAAAAAAATCGGCATAAATTGAGTAGAAATAAAACGAAGAATGACATTGATGATGCGGAGGATGGTGGAGGATCTAAAGATAAACAGTCCCAGTACAAAGAGTATGAAGAGTACGAGGATGAATTCATGGTTGGTTCTGGCGGGCCAGCGTGCTCAAAACTATTTTCTCTCTCATCTTATTGGTACCTTCTACTCCTGCCTGCTCTCATTCCGGCCAATTGATTTAATATGAATATTCTTTTCGGTGCGTCCGT
>comp755_c1
GGCCAAAGACTAGTCTTAGAATGCCATTCAGAAGCATATCCTAAATCAATATCATATTGGACTAGAGAAAGGGGCGAAGTTATCACTCATGGTCAAAAATACGAGCCCGTGATAATTGAATCCGACTACAGGACGCATATGAAACTGATCGTCAAGTCCGTGTCGGCTAGTGATTACGGCAACTACAAATGTGTCTCGAAAAATTCCCTCGGCGACACCGACGGTGCAATCAAAGTTTACCCTGTTCTTTCGCCTACCGGTAAACAGGATATCAAGTTCAAATTTAGAG
>comp756_c0
TACTTCCGTAGTTGCTTATGAGATGTCTGCTTTCATTGAACTTGGAAGTTCTAATTTGAGCTTTTGGGTAGCTTTAATTGTGCCGTTTGTCGTCTTGGGAATTTAATGGTAAAAGAAAACTTCTCGTATCTTTCAGATCAGACAAGTCGGCTTTGAATATGTCTCTTCTATATATTTTCAGAATGCTTATAGCTTGAAAATGGTGATCCAACACCAATGCTTTCTGTGTAGTTTGTTCATCCTCGTCAAAGCTCGTTGAAATATTGTATAAACTCCTCTCGGAAATGTGGAGACCTTGTCTCTTTTCATATTTTGCTCCAAAATTGGAATACCCTTAAGATATGAAGCAGGTAACCTCACAAGCATGCCAAGTTTAGAGGAAAACAACCAAACAGTAGTAAGCAAATTTTTGAAAACTTTTTTCAATCGAAGTTTTCGGTATTGACAAATCATTTGTGCAAAGATTGTAACAACCAGCCATATGAAAGAGAAGTATTTTACAATTAGTAGTTCATGATTTGCCTATTATGAAATGAAGAGGTAGGTAGTGTCAAATGTATGGATCTCCCAAAATCCGTCAAAACTGCAGAGGACAAGGTGTAGTTTAAACCTGCACGATCGAAAATTAAAAACAACTGATCAGATCCAAGAGTGATTGATTGAATAATTCTCTTAAAATTTCTTTCTCAATGGAAGCTAACCTGGATTTTTTTTCTTTTGTTAAATCTTCATTTTCCAGAGGTAAAATTGATCTTGCCGTAAAACACTCAAAAAAATGGTCAAAG
>comp756_c1
GGGGCTTTGGGAAGGTAGGGCTATGTTGCAGCTAGGCGTCGCAGAGCTTCAGAGAGCTCTGTAAAAGCGGCTCATATGTATTTAAAAATGGTTAAAAAACTTTGGTCTTACTGAGAATAGTACTCAGGAATACCCAAAGTTCTCAAAGACGGCTTAAGCAAATCATAATCTGTCCGAGTCAAATTCAAGAACAGGATTGCATACTGAAGTAAGTCAAGAATCTGACGAGAAGTAATCGAGTATTCCAAATGTTTGCTTAATTCGGTATTTGTAGTTGAAATCGGTTTGATAGAGGCAATTAAGTAATTTTACAAACATCGGTAGCATCATGTGAACAGTATTCTATCTTAATTACTTAATCGGTGTTAAAACCAGTGACTCCAAGGTCATCTTGCTTCCCTCTTATTTTTTGTGACAATCTTGCAACACTTTTTTCAAAG
>comp757_c0
ATGAAGGATGAATAAGGAAAACATAAGAAACACTGATTTTGAGTAATGCTAACTCTAACTCACAAGAGAAAAGCTGTCAACCTGATGTTTTACACTAGCCATTTAGCAATCATTGATCAAGAACTTTCGAGTAATAGGAAATCACAAAAATCACAGGGTACAGAATAGAAGCTGGTTGTAAGCGATTACTTGGAGCGTTAAAGTAGGTAATGAATATTGATAA
>comp758_c0
GGTCGATATTTTGTCGGTTCTGCGACCCAGATGGGAAGTCCGAGGGATTAGTGGCACTTCAATCGAAGACGTCAAAGGGATTGGTGGCACTTCAACAGGGGTTTGCGGGATTGAATGGTCGTCGGTGCTACGACCTGGCGGGGATGTCATAGGGTTAGTTGGCCCTTGAACTGAGGATGGCAGAATTGGACGATCACTGGCATTGCGACCCAAAAGGGACGTCGAGGGGATTGGTGGCACATTAACAGGGGTTTGCAGGATTGAATTGTCGTCGGCGC
>comp759_c0
GATACAAAGAGAACTATGTTGCGAGAACCTCTCTTCTTGGAAAAAAATATTAATTAGAAGCATGTTCCTGTGATCATCGGCATGATTCTTTAGAACAATTCTCTTTTCCATACAGACTAGAACTTTCAGATAAATAGTTTTCATAGTGGTGTAGTTGCTTCATGAATCCAGAATTTGGCCTTGCACAAGGCCTCGCGGATTTGACAGTATTCAAAGCTTCTGCCAAGGAGAGACTGTTATACTTCATTAAATACGCAATGACAACAGAGGAGGATCTAGATATCCCAGCATTGCAATGCACTAAAATTTTCCCATTTTCCTCACGCACCCTGTCAATGATGAGAGAGCAATTGTCAAATTGATCGAGTATATTGAATTCTGGAAGGTCCAAAACCTCCATGAAATCGTACTGGATTTGATGAAAGTGCGGTACATTCACACCTAAACTTAGGATGTGAGTTATACGATGTTGAAGGAGTAAAGATCTATCACAGGCAACATCCTGAGAC
>comp759_c1
GCCACTTGAAGATCTGGTTTCAAATCGATGATAAATCCATGAGATGTATCACTGGTAGGAATTTTTGCAAAGCCAGTCTCACTTCTACTTTCAATAAACACTGAACCATCAGTCTGGATGAATTTAGTTTCGGTTGATTTTAAATTCTTCTTGGAATCAGTTAATTTGTCTAAAAGGCTCATTTCAAATTAGTCACAACCACAGCACTGAGACGAAACACAGGATCACTGATTAGATCAGATTACAGATACATATCAAGGATCAGGAATCAGGAATTCAG
>comp760_c0
ATATTTTAATTTTTTGCCATAAAATAAAAAATAGAAAACTCAGGTCTACATCCTTATTCCTCACCCCGACCCTTCTCATTCCCCTCCAAAAATTAAGAAAAAAAAGGAAAAGAGATGTATCAGGCTTATTACAAATTAAGGTATGTTTTCTCATTCTTCCCTCTTTCCACCTCTAAATTCGAGATCATGATTACAAATTGGACGTATTTCTGCTATGATGGGT
>comp760_c1
TGGCAGAAATACGTCCAATTAAGCATTTCATGCTATGATGGGTCCACTTGACGATAAGTCAAGTTCAATCTGACAGCTCTTTACGGAAAAATGTTTTTAAACGCCAGACATTGACATCGTATTTAAGACGTTCTTTGGAGAAAAACATTACGTGGCGATTCGCGCACCTAAATCGGTTTTTTCCCGTCATCAGAAACTTTGGGTGGAAATGAAATCATGCTCAGTTCACAAAAGAGAAAAGTTAAGTTGCGATGGAAAAATAAGTTTGATGCTTGCATATTAGCTAAATCTTGGTCGGTCCAGGGCCGGATTAAGGGGGTGG
>comp762_c0
TATAGCTAGAAACAGCAGCGTTTGCTGCAAATCCAAAATATTTGATCACATACTATCCTCAAAATTCTGTGAACTATAAGACCCAGATTGGTTAACTATATAAGTTTCACTTACAAAAGCAAAAGCCAAATACCTAACTGTGAAAAAAGCATATGTAATCATTTATTTTTTTAAAAATGCAAATTAGATCTGTGGCTTAACTCAGATACAGCGTTTCTGGGTTTGCATTGTTGCAATCTTCTTGATATACCACATTTCTTTTAGTAAAAAAACTGACGAGTGTGGTTTCTTAGAATTTTTTATGATTTTTATTTTCTAAAGAATATTCTGTGAAAATTTCCAAAAATTTTAATCGAGGCTGGTTTTTGGTTATAAAAAATTAAATGAGAACAAAATTTTTGAAAAACTACCACTGAGTAACGCGGCTTCTGAGTTTAGCCATTAAAATTCTTAACAAACTTCTGA
>comp763_c0
GATATTAATGATTTTCTGCACTTAATAACAGAAAGAGGTACTAATACAATTGAGACATTGTCAATAATGGCCAACAGCATAGGAGATAAACAAGAACAGATGGGAGCCTACTTGCAAGAAGAAATGCAGCTGTACCTAGCAGCAAAGGATTCCCATATTTGCGAAGTAAAAAAATCAGAAAACAGAGCTAGATGTATTGAAGACTTAGGAAAGATAAAGAAGGAGAAAGTAATTGATGAG
>comp763_c1
GAAAATCATTAATATCGTACGTACGATCCAATATTTTTTCAGCAGCTATTAGGTGACATTTTACTTCATTTGCTTTCTCAACTGCATCGCCCAATTTCTCTTCTAAAATTATTAGCTGCCGAAATTCATTTTCTTGGCTGTTCAATTCGCCTTCAAGTTTCCTTCTTAACTCAGATATAAGGCTGCTATTTTCCTGAGTTGTTTGTTGGAAACGCACTATTTCCTCTCTTATTTCTTCAATGCTTTGCACGTCTTGTGCTTGTTCTTCAGCTAGTTTATCAACCATTGAGACAAAGTCATCATCTTCAGGTGCGTCCATTTTGACTTTGATTAGCTTGGAGATGTACTTAAGTAAAATTCAGGTAAATTCCGTTTGACTGAAAAATTAACTAGCTAACGTACGAAATTGG
>comp764_c0
ACCAACCGTACCTTCTCTCTCTTCTCCATGTATCTTAAATGATTCGAAAGTTCTGCATCTAAAGTATTCAACTGTTAAAATTCATGAAGGCCCTCCACCCGTTTTATAACTCACGCTAGTTCTCTGTTTGGAATGTGGCTCGTCGAGCAGCTTGAGGAACTGAACATGCTGTAAGAGTCTTGTACAAAACCATGGAAACTGACTATCTTCATCGTAACCTAAATTTTGTTCCTGATGGTTTGTGCCATACAAAATTCACCGTTGGTTGAG
>comp765_c0
ATTTGTTTACTTTTATTTCGTCCTAGGATCATGAATTCTGGTATTTGAGGAAAGTACAATTGATTTTGGGACACGAATTGGAAGTTCCTGTACCCACCCTTGAAACTGAGAAGAGACAATCGCAGCGCCCACAATGCTCATGGGATATTCAAGGTCCCATCTACTAACGCACTCATAGGATCAACGATTATTACTTTTCTGCGGGGGTGCCATACGACTCTATGAG
>comp766_c0
AGTATTAGTGGTACAGTAATGCCCTGACTATAAAGCTTTAGTTATCCGGCGTATTCAAAATTGAGTTTTGGATCAAAAGTAGGTCAGTTGACACGAAAACTACTAGTTTTTTAGGCTCAAATTTAATGAGTGTATGCTTTCTTAAGTTTTTTTAAAACTAAATAATTGACTAAGTTTTACAGGTACAAAGATTAGCCTAGCTTGTGCTTTTTGGTAACTAACAGAGGCTAAAATGACATTTTTTCAGTCTTTTTGGTGGTTTCGATTTTCTATTTTAGTCAAAATACGATGTGGACCTTGTTACAAATTGTTGGCTAG
>comp766_c1
AAAATGTGTTTGCAGTTTCATTTTTTGTAATATCAGCGTTGTAGTGTTGAACTATTAATATTGGTCTTATTTGAGCGAAAGTGTAGGTGATTGTCATGTTTGTCTAAACAGGGCAGCTGTCGACAAACTCTGAGGAAACATAAGTACATTTAAAAGAACACCTCACTTTTTACTCCATCAAACCAGTCTCAACCAAGCTAAAACTAATTTATCTAAGTGACATTATTAAGCTGAAGCAACCACTTGCCTAAAGTTTGGGGCAAGTTTGTTTGTGTAAACCAAACGTAATATTACCTTGAATATTACGGTGCTAGTTTTTTTCTAAGTAT
>comp768_c0
ATTCCCGTACATCGCGTACAAATACACTACCTATCCACCTTACAGCGTATACATTGCTCCTAATTTCTGCAGCATCAGCTTCTACTTGGCGACCAGGATTCGCCTCTGAGGAAATGCTGAGACAGCTTGACTTCCATGATTCCGTTCCAAATGTCGAGGATGGACTGGAATGGTTCGAGCAGAAGCTTGATCATTTCAATCCAGCTTGCACG
>comp768_c1
GAAAAAACGTACGGTTTGGGTTTACTTCCACCATAGAATCTATGCTCAACTATGAATTCAGCAGCACTGAACTTCTCGGCCATTCTACTCATATGTCCGTGCTTAAGCCATTTTGTACGAACAGCGCCGTAGCCTTCGACGAAGAGAAACACCAAATTATTATCGCCGTAGTTGTCCATTCTCACCGCATAGCGCTGAAGCCAAGTTTCCGTGCAAGCTGGATTGAAATGAT
>comp769_c0
TGAGATTTAAAATAAGTTGGAATAAATGAGATTGCTTTTAGAAACTGCGACTAAATTATAGTACATTTTTTATTTCATCATTGTTTTTTTTTGTGCTGTTAACACAGTGAGAGAAGAATAAAGTGCACAAGAAAATTAAATAAAAAGAAAAGAAAAAAATGATTTGATTTCTTTGGGATTTTTGTTCGACCCATAATCCTCCGTAATCTTTAAAAATACCCACAAGCCTAAACTTCAACATCATTCCCTTATGAGAGTTAGAAAGATAGTAACTACTGAAATATTCCCCACCATCATTCCACAACATGATAAGAAAATCAATCAGGATAGTGAAGGGGGTGAAATGGTAAAAAAGTATAAGGGCAAAACTAATAACAAAAAAGGGAAACATTGAAAACGTAAGAGGAATAAAACTGCCAGTAACAGATAATAAAAAAAGAAAAGAAAGAAA
>comp769_c1
GAAAAAAAAACCAAACAAGCAAAAATAATCACGTGCCTAGTTACGTATATATGGAACAATTTTTACATATTATGCAACATATTATGCAAGGGCAATTTCCTGCTTCCCAATCAAAATGGGGATCGAGGACATTCTGCCATAGATACAGAAACGAAATAGCTATAATACATAAAAATAAATGAAAATAATACCTATGTAACTTTA
>comp770_c0
TTGTCGAGCCTCAATGTTCACGTCAAGCTCATCCACAAAGTCCGCAACACTTCGGACTCCTAAATTTGGATTTGTTTGTGAACAAACTGTTATCTTCCCCAGTAGCAATGATATTTTAAAACATTTTTCAAAAATTCTAAAAAAAACTGTTAAAATGTTCGTATATGAAAACTCTCTCTGGCTAGTTTTTAAACACAATTTACGAGAGGTAAA
>comp771_c0
GTTATCATGAGAGATCGGGATGTGCGCTGTAAGAGCTTCTGGATGCGGAGGTGGAACAAGCGGGGGGCGGGAGGTCGCCGCGTTGACGAGCGTCGCGGGCGCGAGCTTGTTTTCCTCAAAATGTAACGAAGAATGGTGGCGACCATTGCATACCGAACAATTTCTAGGCGAACGGCAGGCAGACACAAAATGCGGTGATAAGCAGTTGTAGCAGAGACCTTTCTTTTTTACGCCTTCAGCGCGATCGTGGGTATCAAGCTGTAGATAAGTATCGCATCCGTAGATCACGTGATCATTCGCGTTACACCATTTACACTTGTTATTGGAGTATTTGGTCGGCGAAGACGACGAACTTGCAGGAGCGTCGGCGTGTGACGGTCCAAAGTTCGGCCCGGTGTCCGCGGCTGAGACTCGCCGCGTGGGCTGATACCCGCGACGTTGCGCTATCTGCTCATAAGAACTCCGATTTTT
>comp771_c1
AAGAACTCCGATTTTTAGATGCAGTATGCGACAAAAAATTGCGACTCGAGTACGATGAGCGTTTTACATTCGCGGTTGAGGGTAAGTCTGAATCACCAACAAGCGTGCATTCAGCCTTAATAAAACTAATGATTTCAGAAAGCGTTGGGTACGTTGTAGGGTGATCGCGCGCGTCATCTAGGCGTCTCCGATAAAAATTGTTAAATTTTAGTAGAATTACTGCAACCAAAAAATTTCCGTAAGACTCGGTTTTATGCTTAAGCGCAGTGAGGCCATGAATATGTTCACGCAATTTAGCGAGTAACTGAGACATCTGGGTGTCGTTGCTTACCATAGGTAGTTCTAACAAACCATGATAATGCCTTAAAATGCAATGCTTTTCACGCTGATAGCGATCTTTTAACATATCATAAGCAACCTTATAATTTTCATCGGTAATGTCCATGGTTCCGATCATGGAAAGCGGCTCCCCTGTTAAGAAGGACAAAAGCCGTTGAAATTTTACAACATTTGAACTAGTAGA
>comp772_c0
TAATGCGGCTGATTTAATTTCCTTTAGCTAGCAATGAGGAACAACAATTTCTGCCTCATTTCAGATACAACATATCGATAGGGATAGTGCACCAGTCTCTTTGCAGACATCCAATCATACTGTTTTTCAAATGGATAAATAGTAAACCCAATTCCTTGAAAACTTTGGTCAATTTTCTTCTCAGATAGCGAAATATTCAGTATGCACTCCAAGCTGTAAAGTCAGCTTATATCTTCTAGAAAAATTGAAAAAGAG
>comp773_c0
GCAGATACCACCGTCACTCCTGCGCAAGACCTCTTCACAAAAGCCCGCACTGCGGCAGGATGAGAGGAACTTAGATGTGAGAACCGAAAATAGTCGGGGCGATGCCAGAGGTGGAAATGGTACACTGTTCCTGCAAGGCTTCTCGAGCCTGAAAGCTAATTTGAAGAACAGATCACAGCTTACGGAGAAACCAGTATCAGGCAGTTAAAGTGTCCTCTATCCTCCTCCGGTGTGCTCATTGTCAGTGAAGGAAATCAAAAGAGAAAAAAAGATGACACCGCGCGACTCTCATATCCTAAGAGGAGAATACATGAAAGAAAAAATGCCGGCGAAAAAATCACAACATCGAAAAGCACTTCTAGTATGGTCAAGGAAATGCTGCCACCTTGCCCCCTCGTGACATCTGGAAGTCAAACAGGGAGTGTAAGAAGCAAGTCTTTTTCTCACTCTTGTCATCTTCCCGATCCGTCAGATGGCTCTGAAATAGATGCAATTTTAGCGAGGTTGTTGAAAGAGAAAGAGAAGCGACTCTTGATGGAAAACTGTGTGGAGGGGCTGAAGATTGGCGTCTCCTTGAATCAGCAGGAAGTCAAGTCTTTGATCCAGTCGAAGAAGAAAGCTTACACTGTGGCAAAGCTTCTCAAAAAAAAAGTTTGAGA
>comp775_c0
ATTTTGGCCACAATTTCCTTCGCGACCACGGCAAACATTTTGGAAGGAAAAATTAAAGGAAAAAGCGCTTGGGTGCTCTAAATTTCATCAGGTAATGTTTTTGACGTTGAAGTCTGATAACGATGGTCTGGAAATCTTTACTAAATAAACAAAAAAACAGTGAATCCGTACAGAATTGATAAGCACGAGGCCCTTTGGGCACTCTAAAGGTGCTGAACACCTAACGCCATTCTAATCTAGAGCGTTCGAGATATTTCCCTTAGATTTGACGCAGTAACCATTGTAAAACACCGTAGACTGTGGATTCAATCGGCTCTGATCGTCACACGGCTGTCTTATCGCCGTGTTTATTTGATTTGCATCGCCAAACGCCCGTCCGAAATCTATTTAAGAATTCTTTTTCCGCCTTTGGCCGTGTGTATTATTTATTCTCGCACGCATATACTCGATCGTCAAAATTCACCTGTCAAAGAAAGACGTCAAATCTGGAGTTCTACGTCTCGGCTTTTAACTCTCAGCGTTTCGT
>comp775_c1
ACTCTAGATCCAATGTGTTTTTCCCCCCGTGCTTTCCAGAATTCATAAGTATTCAAACAAATGAAGAATGGAAATTCAAGTGTAGTAAGCGTCCTCAGGTGTCGCTGTCACTACTGACGTGTATGGCGCTCCTCATTTTTTTAAAATATCCCTCGCGTTAAGGACTTTTTGCGACACATTTTTTTTTTTTACAATTCAGTATCATTTTCATGACAAGAATCTTTATTCTCATGTCATTAGATACTCATCGAAACCGAGAGATAGTTGCACGATTCTAGCAAAACCTGATGGCGCCTGCCATGGTTTTCACTTCTCAAATATATCCCAGAACGAACTCGATGAAATACGAAACGCTGAGAGTTAAAAG
>comp776_c0
GCCGGCACTTGGATTCATGGCCTCGCAGAGGCCGGACTCGTTGTGACAGAGGTCTCGGTGCATGTCCTTGAAGGCGTGGGCGAAGGCCATGACGGCGTCGCTGACGAACTGCAGCTGCTTCTCGAAGGCCGTCGTCGCCGCCGTCAGCTTTTCAGTCGTCGTGCACGTCCTCGTGTAGTTCCCGTTGTACGGCGTCAACGAGCTGTTCGGGTAGCGGCAG
>comp776_c1
GTCACCCTCGGAGCCCACATCCTCGACGACTGCGACAAGGACACCTACGGCCTCGAAATGGCCTTGGACTTCATCAAAGGATCACTGAGTAACATTGAAGACGGAGGATATCAATGTAACAAAACTCAAGTGAGGAAAGTTATCTCTGGTGTCGTTGGAGCTGCCTCTAGCGTGACCTCTATCCAAGTTGCAAATTTACTCCGACTCTTCAAAATTCCTCAGGTCTCTTTCTTTTCAACGAGCCCTGAGCTGAGCAATAAACAGCGTTTCGAGTATTTCAGTCGCACCATTCCGTCAGACGAGCACCAAGTCCGGGCCATGGTCGAAGTGGTCCGTAAAATGCAGTGGAGCTACGTCTCCATCATTTACGAGGAGTCCAACTACGGCGTCAAGGCATTTGAAGAATTGGAGACGCAGTTGAGTCGCTACAACATCTGCATAGCTGTGAAAGAAAAATTGGTGAAAGATTCTGGTGTCGCCGACGAGAGCGCCTACAACGAAATCGTCAATAGACTTCTCATGAAACCGCGTGCTAAAGGAGTGATAATATTTGGATCGGACCAAGAGGTAGCGGGCGTCATGAAAGCTGTTCGCCGTTTGAACGTCACCGGGTGGTTCTCGTGGGTTGGCTCCGACGGATGGTCAGCACGCGCCCTCGTCTCGAACGGCAACGAGAAAGAAGTTGAGGGCACACTCTCCGTCCAACCCCAAGCCAACCCCGTGAAGGGGTTCGAAGAGTACTTCCTCAACCTCACCGTTGAAAACAACAAACGGAACCCCTGGTTTGTCGAATTCTGGGAGGCGCACTTCA
>comp777_c0
GCTCGGTGTCCGTAATTTAAACAATTAGTACAGTAAACAGTACTATAGATATATGGGGAGGTAGCGCACCTGGAATAAAAGATGTATAGGTAATCCCGTCTTGTAGTGCCTTCCCATAAGATGTCTAGTTTTTCTGTGGGGATGAGGGCTCCATCATCATTTTTTCTGAAAATCCTTCTAACACTGATTATTCTTTTGTATTTTTCTTTCAGGTATTGACCAATACTTTCTATTTCCAAGTCTGAGTGGACGTTGTTTACTATTAGCCTCTTGGTAGTGAACTTTAATGGCAGAAAACATTTAACATTTTCATAGGGG
>comp778_c0
GTGGCAATTCTACCGCACACGGCACTAATACTAATAGGGAGAAGAGAGGAGCGATCGAATGCTATTTTCTGAAAAAGGATTTCTCCATCAAGTCGCAGACTGAAGCAAGCTCGGATAATACATGGCTGCTATCTTAAAGAGATTATAGAAAACAAGCAGGCAGTGGCAGGAGTGGGTCACCCCGGCGTGCAGAAAATGCTCGAAGATGCGCTTGACTTGAAGATGTGGGAAGGCTCTTAAAAATGTGGTAGAGGGGACAATTTTATGGGGTCGAAAGACGAGAATCAAAAGGGAACCAGAAAAAAATCCCTCAGTTTTGAAGTTTGAGGGAAAATTTTTGAAAAGCCGATTAGAAAAATGTGGTAAGTCGGTG
>comp781_c0
CAAGAAAGTGGACGTCAGTCTACAGAAATTTCCTATAGAGCAATTGTTGCCGAATATGGCCGTAAAAGCGGATACCGAATTTTCAACACGAGTGTCTCCAGTCCTTTAAAACATAAACCAAGAGCAGGTTCGACAATTTTTTCGCCTGAAGAAGTGTAAATTTGTATGGTAATCTGGCAAGTATGTGCCATATGTTAAAATCGAATTCTAAATAACTTTCTCTTGAATGCAATCGTCCTTTTTTCGTTGGCCTTCAGGGCCTGAAAACTGGTGTGTTCATATAAAGGTTGCATTATATTACCACCTCTTTAATGGTATTTTAGATACTTTAAGCTCAGTAACCTCATAGCTTTCATGTTTGTAACAAGTATTTACAGGCGTTACATGTGATTACTTCGTCCCGTGGATGAGGGAAGCTTCGTCAATACGTTTTTCTCCTTTTGTTTGTAAATATGTAGCATACCTAAATGGCTTTAAATGTTTCATTTACAATGAAGGTCAATCTTAATGAAATTAGGCAGTAGATCTTGTAACGTGGTAGATGAAACCTCAACTGTTAAGAATATCAGTATTTATTGTACATAGCAAAAACTACACCACACGTGAAGATGAGATCAAGAAGAGAGGAATGGCCAAACTTAAGAGCCAACCAAAAAACAGTGGCTTTCATTTCTTATTCGCTCCTCTTAATTTTATATTAATTTTTCTAAACAAACGACAAAAGTTCGTTCCTTTTTTG
>comp781_c1
GGAATTCTCCATTCAGATTTTTGACACGAAGTCTTCTTTTCCGTCAACTGTCACATGATGAGACAACCTCAAAATGAGCGTTTGCCTCCCAGCTTTCTTAAAATCTAAATAACTTAACATCTTATGCTACTGGAACGGCTGACTTCGTACATACATTAAAAAAATGGTGTCACAGGGACAAGCATTTTTCGGTAAAATGCCATGAAACGTCGCGTTGGGACGTTTTGTTTAATGTGCCACAAGAAAGTGGACGTCAGT
>comp782_c0
TAGAAGTTATGCAATTCAACAGCTCTCTCCCGTGTGCTAGACCTGTATCACTGTGAATACTTGTGAATAATTTGTAATTTTTTTTCTTCTTTTTCTATTATTTCTTATCTTGAATCTTTTTTTAAAAATTGAAACTAGAATCTTTAAAAATGCGACATAAAACAAAAAAAAAGAGCCAGGAAGTGAAAAAAAAGTTACGTTCTAGTTGTCGAATGAGTAACGGAAAAAGAAGACGCATGTATCATTGCATGACTCTAATTATTCAATAAACCTGGAGAAATTTTAGAGTATGA
>comp784_c0
TGGAAAACAAATTCATCAAGGTGGAAGAAAACTGCCATAAAATTTCCTGATAAAAATTTATGAACTTGTTCCAGGCACTGTTTATTTTCCAGAAGAACATATTGAAGTGAAGTGAGTAACAAGGGTGGAAACACATTTGTTTGGGTTTCAATCCAAGTGCGACCAGCCTCCGACCAGGACTGAAGATGTGCATCTGCCACCGGGAGGCTGAATTTACTGCGTAATTTGTTCAGCGTTTCCTGCATCTGGGCTAGATTGAGACCTTCATATAAATAGCTAATAATAGTGAACCCAAGCATTACATCTGGATGACTGAATTCCGATCGCGGTGATGGACTATCTTTACCAAGAAAAGGGATGGCAATTATCTTGGGTAGATTTAGTCCATATCGGACTCGGTATTTAGCATTGAATACATGGAATAGAATGCCATGAGAAAGCCACCCTTTAGCAATTAACAGCTTCTCTTTCAAAGAGTCTTTGTCCGCTAAGAAATCAATCACCGTTTTCTCTATGTTCATCTGGAGATGGCCATTGATGTACTCTTTCAATGAGCTGTTTTCACCTTCAACTAGAGGCTTATTGGGGCAGCATTGATATTTTCTAAAAATTGATCGGTTTTCTTGCAAGA
>comp784_c1
ATCAACGCTGATGATAGAATTGTTAAAGTACCTCCTCGTGGACAAGGGCGTAAACATTTCGCTCAATTCAAAGACATGATTAATGATTCTAAATTCAGAGAGTGGAGCTGTTTGAAAGCGGCACATCGTGAACTATTGTACAATTCTACCATTGCGTTTGAAGACTGCCGTGAAAAGCTCTCATTGCTCTATAAGATTAATGAATTAGCAGTCATCGATTTATTAGATGAATCGGATGAAATTTTAAGACACGGCACCGAATTAAATTACACAATGGGTGACAAGCACATGTTTGCAGGTGGTGAATTTCGTTGGAAAATACCACAATTTTTTATCAAAAGTATTTTTTGTGATTCAGACGTAAGAGATGTAATCAATGTTGGAAAAGCAGATGGTTTCACAGAAATAAATTTGCAATTCAGTTCTCGAGGTGGCGTTCCATTCGTACGACTCCTTGATAAAACTTACTACAATGATCAAATTAAACCGTTGCTCATTGAAAAATTCTTGCAAGAAAACCG
>comp785_c0
AAAAAAAACAGTGATGAGTGGAAAGCAACAAGTAAAATGTCAAAAATTGACCACATTGCATGCTCATGGGTTCTGATGACTATTGGGATCAAATAGGTACCTAATCTTCTTTGAGTCAAACCATAAGAATTGACTGTGAAACTAGGCACAAAAACCGGTGGGTTCCTCTAATGCAGCATTTCAAAATCTCTATTGCTAATTTTTTAAGGAGAGCATGACCTACCTCATGGTTTTTTTTAAATG
>comp785_c1
TGCCATTCGAGGCACTTTAATAGAAAAAGACAAAAATGCCTAATTTTTACAACACTGTAATCGAGCTGGTTCCTCTATTAGAACCTTCCAGCATGCAAGTCAGGCCCTAATGATAGATATCATGATGAAACTACAAACCCGCAAACCCCTATCTAAGATAAGAAGGCACTGCGTATGTTCTGTCACATTTTACCTACTTTATGTTATGACTCATAATGGTCCAAAATATTTTATGTGCAATTTTTTCATGATCCCACAAGATTTCGTGTGATTTCTCTGCACTAATACTAGATTTTTCCACAACATTTAAAAAAAACCATGAGG
>comp787_c0
AGCTTCCTCATGCCGTCCCAGAGCATTCATCTTTCGATGGCTCATGTAATGGGTGTTATATCGTCGCTCAAATGCATTTTCCTCTCTGACAACGAGCTCCTCTTCTTCTGCAGTATTTTTATTACCTCTTTGCTCTGCTACTTCAATCTTGCGTCTCGATAATATCTTTTTTCCCCTTGGATATGTTTGGCCTACTTTGTTGGAACTTTGTTTCGGGCGAGCGCCATAGGTTTTTCGTTTGGCTCCTCTAAGTTGTGCTGTGCCTTTTGAAACTGGGAAAGTTTGCCCTATCTGTATTGCACCTTCTGTACAGGATGTTTCTTTTTCAATCCGTTCAATCTCCTCGTTAAGTTCAGTCAATTTCAATTGTTGCTCCCCTCTCCCGCTTTTTTCTTTACGCCTAGCCTCCTCATCGGCTTTTTCCATTTCAAATTCGGTCATTGATAATTTTTCAGTCGATTCAACAGTACTATCATGTCCAAGTCTGCTCGTTTTAAAAGAGATCTTTAGCTGATTTTCCTCTACAGCCTCAATACTACATGATAAGTTTCCAATTCGTTCGATTTCCCTACCGAGTTTAATCATCTTTTCTGCATGTTTTTCTTCCGCTTTCTTGGCGTAATGCTTTCGTCTAGTCTCTTCACGTGCCGCTTTCATTTTCGACTCGCACACGGGACAGTTTCCTTCAAAGCCGAA
>comp788_c0
AAAAAACTAAAAATGAAATCTTACCTTTGCTGGTAGAAGAGTAAATTGGCTCAGGCGATGAGAATTTTGGATCTCCACCACTCTTGACAAACATCCAGTCTTCACGTAGTTTCTTGACTTTTTCCTTTAACTGAGATGAGATCGGTTGTTTAGCACCTTGACATTCTTTTTCTAAGTTAATGACGTTTTCTAAAACTTCTTTGACTTCCGTTTCACAGTCTTTGACACAGGCAGATATGCTCTCTTGCATTTTCTTCTTTTCTGCGTCATGTAAACTATGACTGAGAGAGACGCGAGCTTTTATGCTGGCAACCCATGATGATACATTGTCAATTCTTGAAATTAGCTTCTTCAATGACGACAATTTGCAAAGAATGTACTCTCTGTGTTCTGCTAATTTAGCACCAGCCTTA
>comp788_c1
ACTGATCTCGAAAAGCAGCTGATTGGCAAAAGAAGAGTAATTAGTACATTGAATGAATTACTCAGTAGTGCGGGAGTCATTGATGCAAAAAATCGTCTCAGCGGTCTGCAGGAGAGATGGCAGCAACTTTATGAAATTGTTTTAAAATACAAATCCAAGTTGTCTGTAATGGAAAGTAGTCAACAGTGCTTAGACCATGTAAACGCTCTTCTAGACACTAATGCCAATCCATCAGATGACACCTCTCTCTCTGTACGGCTGAGCATGGTCAAGGCTCGAGAAGAAGAAGTAGCGCTTAAAAAGGAAGAGCTAGAATTAGTCAAAGCTAAAGAAACAGGAGAACAAGCTCTTAACATCGATTCAACTTTGACTGTCTTAACTAAGG
>comp790_c0
TGTCCGTTGCAACCACCCGCTTCCGCCAATGGGATCGCTCCATATGTCTTTTGCCTTCTTCGTCTAAAGCTTTGTCAATCAATTTCAAAAATCGGCCGGCAGGAGCTAGGTTAAGAGCTAAGTGGGGAAGGCGATATTCCAAATCATCAAATATCAAACAAAAAATTACACCACGGTTCGATATTTTGGATAATAAAAGATTTTTCTTAACTACAAAGCTGCAATGAAAAAGATATCAGAAGGGAACCATCGCCTGCATTAAGAGAGCAGTCGATAATAATTCAGATATAATTTCGTTTCTCCTCATGCACTTTAATTTTCTGCCGCTAATTTGTGGGTGTAACGTGTACATGTAATTAGGTAAATAAAAGGTAAAAAAAGAAAAATAGTGAGCGGGAGTTTGATATAAAGTATCTCTAATTTTAGAG
>comp790_c1
AGAGACAAGATTGAAAGGGCCACGTCGTTTCTTCTGTAGATGAGCAAAATCAGTATTTCTGTGCTTACGAAATAAGCACCATGGGCTGTGACATAATGTCAAAATCTTGTCTGTAATAAGAAATGCATGTAAAAATAAAGTACATTAACACGACGAATAGAAAAAAGAATACTTATTACGTAAATGGACTAAAAAAGAAAAACGTTGAGAGGGAATTGTTGCGTCCTTTACAAATCGTTTAGCTTGTTTCCTCCATGGATCAACGAAGAAGTCATGCGGCATGCGCCTGTTTTTAAAATGGACTGCATTTTGCAATT
>comp791_c0
GCTACTATAAGGCCTCACGGCGAGATTTCATATTAAGATACATTATTTCAATCCTCAGAGCCAAAGGGTCGTAACAAATATCTTTCGGAGGGTTAAAATATCGGTATTTATAGAGTGCTTGCTAAATGGTGGAAAGTTTTAAAAAACTTGGTTGACATACTTTAACAAGGGCGATGACTTTAAAGATTGAGATCAAATTACGAAAGGGAGGGAGTGGGTCAGTGGGGAGTATGTACTTGTACATAACCATTTTTCCAAGAAGCCTTGAAATGAAAGATATGTAAGTACAATCCTTTGGCTCTGAGTTACAGACT
>comp792_c0
GTAATCCCTGCTAAGAAATTGTCCTGGCCACTCCTATCGAGTCCTGTATGGTGTCTGTATAGTCTCTGTATAGTATGACTCTATTCTCTCTATATATAACCTCCAACATTCTGCCGTGTTACCGAAGTAACGCCTGAAGTTTCGAAATTGCGTCTCTTTCAAAATTCGTTTTGGGTACATAAATCCTGCTACGAAATGGTCCTATCCTCTGCTGCCGAGTCCTGTCACAGGACGCCTGTATAGTCTTTTTATAGTCTCCGTATAGCT
>comp794_c0
ACTAGCAATGCAAATGTTCACTTTATAGTAAGGAGACATCCGCTATTCGTGTATTGTTAAAATCTCTTTGCCAATTAAGTATGGCACTGTTTCAGTTCCCATTGTCCGCCTGTGCGCCATAAAGGTGAGTTGTAAAATTTAAATAAATAAATTGTATTCGAAGTTCCCAGTACGATGATATTGACCGGAAAACTGAATGAAAAACCAATCATCCGCCTGTCGTTGCTATAGAAAGCCTCTTTTTCTTTGCAGCGGGAGCTTTTGTTTCGAGAGCTTTTG
>comp796_c0
ACGTTGTCAGAGCTAGACAATTGGGCTACAAGCGTAAGCAAGGTTACGTCATCTACAGGGTTAGAGTCCGTCGTGGTAACCGTAAGAGACAAGCTCCAAAGGGTGCTACCTACGGTAAGCCTGTTCGTCAAGGTGTTAACCACTTGAAGCCAAGCCGTGGTCACCGCGCCATTGCCGAAGAACGCGTTGGTCGCCGCTGCTCAAACCTCCGTGTTCTCAACTCATACTGGATCAACCAAGACGGTGTCTACAAGTTCTACGAAGTCATCCTTGTCGATCCATCCCACAAGGCCATCCGTCGTGACGCTCGTATCAACTGGATCTGCAACCCAGTCCACAAGCACCGTGAATCACGTGGTTTGACTGCTGAGGGTAAGAAGAACCGTGGTCTCGGCAAGGGCCACAGATTCAACCACGCCCCACGTCGTGCTACATGGCGCAAGCACAACACCCTCTCACTTCCACGTTACCGTTAAGTGTGAGGCGTGTATATCTTTTGTTGTACGCACATTCATG
>comp797_c0
GAGACGAGTAGACAATTTTGATGCAGTAATACACTTTGCACTTTTGTCGATCAACAACCATCCAACCTTCCAATCCTATTCACATACATACATAAAGCCGCTTTCACAGCGCATCCTCGCGCTCTGCGACGCCCAAGCGCCATCGCCTCCTATCCTCCCAGAGATCATCAGACAATTGGCACCTTCTGATCTCCGCCTCCATTCCGCCAACCTTTCACATGCCATTTCCTATTAATATAATAATGTAATTTCCATGGTCAATTGTAGTTCGTGCAGTACTTCCATTTTATAAAAGCTCCATGTCTTAGATCCAGATCAACCATCTCGACT
>comp799_c0
TGAAATTCCGCCGAGAACGCTAGAAAAATGGACCCTTCTCGAACGTAAATGTTGATTCCTACTATGTAAACACTGTCTATTTTTAATCTTCTCCTTTATGAGAGTAAGTAGAATCAATTCATGGTCGGATTTTCTTTTGGAAGGCAAATCTAAGCCGTATCGAGGTCCAATGAAGGTCCAATCATAGGCGCATTTCAAATAATTTTTAGCAGGATGAAGTAAATTGCAATCGGAGTGAAAGTGGAACCCTCCGAGACCGAAAGTAATTTTCATCGTATCGAACCGTTTCTGTACCAATTTAAGAGCTGCAGCAAAAACA
>comp799_c1
ACTTAGCAGCTGCAAAAAATGTTTCGTTAGATTTGTGACAAGGATGTTCATAGGTATAGAGATTGGTGAGACGTTTTATGAGTACAGGTACGAGTTAATGATGATTCAAAATTCATAAGTTCACTCGCTGAACCCCCTAACAAAATTTTAAACTTTGTGGAAAACGTTTGCAGGTCCATAGCTCATTTCCAGGTGTTTTTGCTGCAG
>comp801_c0
GCCTGACTGAGCTGCGGTCCGGCATTTTTCCTTTGTCACTTAATCAGTTTACGAGCTCATCACGTTGCCGTTCGGAGTCTGTGTGCTTGGTTTTATTTATCTATATTAATCCATGTGAATTTACGCGTAATTTGCACAAATTCGTGTTCAAATCGTTTCTAAAGCTACCGTCTTCTCTTTAAATCTATCTGTTTTAACTTTCCACG
>comp807_c0
TATCATTTTCTTGGACTTTAAAAGTGTTAAACCCACGTCCATGTCTAAATTTCGGCCTACCTATCCTTTTACGCGATGATTTCCTTTCGCCAATTTTTTCTGGGAATCTTCCCAAGATTCTAAGTTCGCCAAGTTCTGAGCTAGACTTATTTTTTCAAATTTTTGATCTGTTGAAAATCCGTGAATCGACCTCACACAAATGATGGCGAGGGCGATGATTAGGATTAAAGTTTCATCAAAATACGTTTCCTTCCTTTTTACTTGTACCTCGCCCACAGGCTATTGCTCGAGCATCCAAGTTTACTGATTGAAAACAGAATTCGGCGTAGCAAACAAGGTAATTGTACATAGTTGTTGCATACGCATGTACATTCCAGGCATGTATATAGGGTGACGGAGTGAGGAGGTCGTGATACTCGACGGCGCAGCAACCGGCGGGGCGCGGCATCGCGGTCTAGAGCTGTACTTATGCGTGCACAGTGAGGTAG
>comp807_c1
GACGGAAATAAGCCGCACCATAAGGTTACGGTCAGCGTCGCGACGCGAGTGGCCCGGCGATGGGCGGGACGGCGCAGCGGGCAAAATAGATAACCGGAGCCCGGAGATATACGCGCTCGGCAGAGGCGTGTACAATTTGAAGGCCGTTAAGTACGCGGCAATCGCCTGCCGAAGCACGTTCAGGGTGTTGAATGAACAGCCTTCGAATACACATTTAACATCGTAGTCCAGTCGAATTAGGAAAATTAGGGGCAAAAACTCCCGCCATACAGGCAAATTTTGGCTAAAGTTGCTTGTTAGGGTCTAGAGAGGCACATGCTAAAAGCCCCCATTGGTATCCCTCGTGCTTAGCACCCCCAGCCCCCCAAAAGAAACCCAAAAAGGCTAAGAAATCGGTTTTCCGGCTATATCTCGAGAGCGGTTGGAGATGGCGAGTTGCGTTTGTCAGAAAAATATTATTCACCAAATTCTGCACGGAAAAGTTTGTTACGCTTTTTCTGCTCCAGGAACTCCTTGACACTCAAAATGACCGCCGCGTAAGGGCATCATAGCGCGCTACCTCACTGTGCACGCAT
>comp810_c0
AGCTCTTGCTTTTTTCCACCGACACGAAGCTTCCGCGTAGGCTCGAAGACTTTTTGGTCCGGTTGGAAGGAACTTCCGACTTGGAGAAATTACCTCGGGTTCCCTCTTGCTACAGGCTGCATGAATTAAAAGAAGTCGAATCTGACCTCGAAATTGAGCCAATTTTAAATGACAAACCGAGAGTTGGTATCACCCAACCAAAAAGTAGAGGATCGTCTATCAAAAATATCCTCGGTGGTTCGAAACCCTGCAAACGACAGCGGAGCCGAAGTGCAGACGGCACCTTCTCTTGCGAACTTTGCTGGAAAGTCTTCTGGACCGAAGGAAGCCTTGAGAGTCACGTGGCGAGGAAACATCGAAACACTAACCTTTAACTGTTGGAAACCATCCCA
>comp812_c0
GGAAAAGGTTTTCCCTTTTTGCGCGAGCAGGCTGACTGCGAGACCTCGCTCTTTTGACGTCAGAATATTTTCTGTCGTTTGGTTTTTTTCAAAGCGCCGGCGCTCCAAACTATTTGAATATTCTATGAGCAATGAGCCGTTACACTGCCGTCTTAAAGAAGGATGCCCGAAGAGTATCCGAATGGTGTCAAATTTCCCCTGAATAAAATATTTATTTTTGAAAAAGTTGATGAATATTTTCCCCGGAAATTTTCGCTTACACTAGATTGAATTG
>comp813_c0
GAAAATGTCAGCCATCTGATTGTCGTGGTTACAATGCGTATGGGAAACGTAGGAGAAGGGATCTCAGGTATGTGAGTAAGAACTCATCAACGGATGTCTCAGAAGCGCTCTTGGCTGGCCAATTAAGGGAAGAAATAACAATCCAGTCTAATGCCATCTTGACTCTCGAACGCTCGGAAGAAAGAGTAGCAGGCCCTCCTGATGCTCCAGAGCCGCAGCGTGCAGAAGACATCTGTATTTCTGTCATAGGTTTTATTATAGCTTTAATTGTGACTGCATTGCTAGCTTTAGTTGCAGTTGCTGT
>comp815_c0
GAGGCATCAAAAGTACTGACATCATATTAAATAAAGGTCAATTTTCAGAGGGTTCATACTTTAAAATTACTTATTCTCTTTTTTTGATCATCAGCACAGCCTTTACCATCTCACATTCCTTCTCCTTTAAGTCTATAAAATACTGGAGTCAGCTTTTTTCATTGGCACTTCACTTGAATGACCTAATAAGGTTATTGCGTAGCAGGTCAACCCACTTATTG
>comp815_c1
GTAGCAGGTCAACCCACTTATTGGATCATGTTCACCAACTCAATTGAAATGAAATTTTTTAAATTTTTTAGAACCTAACGTTAGTCCAGGCGATATGATGGTTGTCTAAATTTGCTTTACATTTGCCGTATGAGTAAGATGAAAACCGATTCAACTGGTCCACTTGCTGATTATCTTTAATCAGTGATTGAATGCTTTTTAAATCTGTACTGTATTTGTTAAACCACAACTGCAAACTTCTTCCAGAAGCCTTGTGACTGC
>comp816_c0
CTGGAGGTACACCAAAAAGAAGGACCGAAAATAAAATCAAGACTCTAGCAAATTTAATGCGAATGTGAACTTGAATGTCATTTGAAAGTGATGATTTTGGAGAAAATTTCTCGATGAGTTAAAGTCTTCATGAAAGGATGGTTTCTCAAATAAATAATTATCATACTGTAATGTGACTGCTGAGTATTTTCATGCATACAATTTTATAAGAAACATACATTTAGAGGAATGGAATGTATCCTGTGAGACGATTCGTTCAAAGAATCAAACCCTGCGCAAAAAGACAGAGCAATTTTTTTAGAAATCCTTTAATTTCCGTTAAGATTCTCTTAGAACCCATGCCAAATAAGCTGGCTAACTTTTTGAGACGACAGGGGATTTGATATTTTCTTCTTCCCATTCAAACTAATGCCAATATCATTGGATATTTTACAAATGTGTGATGAATGACTCACAAGATTGCTGGACGTAATGCTTGAAACAG
>comp816_c1
GCATCTTAATTTATTTTATTTTTTTCTTTTATCTTCTTTTTAACTTTTCTGATATGAACACGGTGTAAAACTCCAAGTTTCAATCAGTTGACAGTTCAGTCTGTATAAAATGAGTCATAGGAAATTGATTAAGGCACACTGAGGGCCTATCTAGGGTAATTCACTGTAGACCTTTCCCAGTCTTGTTTTTTTAAAAATGTTAAATCTCTTTAGTCAAAATTACTGTTAATCAAAGGAAAGAGCAATTTTTTTGAAGGAAAGAACTTCTTCAACAGATTTATCAAATTCTAATGTTACTGTTTCAAGC
>comp817_c0
AAAAAAAAAAAAAAAAAATCATCATCAATCTACATGTATTTTTAGAATGGATCAAACAATAAGATACGACGTATATTTTGAAGAAGAAAAATGTCTTAGTAGTAGTTTCGTTTCAACCAGACTAAATTTGTTTTTGACTCCGTTTAAGATTTCGACTACATTGTACATGTATCATAACATTTACATATTATCTGCTGGTTACTAAAGAACTAAAACTAACATTAAAATAAATTACGTAGGTTATCTGGTGGGTTAGGGACCCTACCTTAAAGACTAAATTATAAATTCGGTTGCTGGACCTCATTTAACTTGGGCCAAACTTGTAGGGAAACCATTTCGGTTTGAACTCACAATATCTGTAATCAAATAGGATGAAATTTATCGTCTGTTTG
>comp818_c0
GGTGAAATTGCGAAAAAAATTATCCGAAAAATCAGATGAGAGATATTCACAAGTTTACCAGGCAATTCGTGTTTCATCAAAAGAGAGATTATTTGTCAAGATTTTCTCTAGAATTCAAAATTTCAAACTCATTCAAATTTCCCGTCCTTTACAGAAAATTCCTCGACTATTTCATAATTTCCCTGGTCTAATAAAATCTCCGGAACACTCAAGGTTTTCCAGAGCTGAAGACACCCTATTTTATCTTGGTAAAGGGGGGGCGGGGGGTGAAAAATACTTGGCGGACGGTAGGAGGGACCCGGCGGAGTGGGACTACATCTTCATTTGCATTTGAAGCCTTCGCCTGCGTGCCCGTTCCCTCTCGCTCATTTTGAACTCTTCGTAGCGGAGCGGGTCCTGCTTCATGCGGGCCCTGTAGCGGCGCATGCGGTCCCTGCCGGACGCCCGCATGGCGTCGGCCATCCGGTCCAGGTTGCTCTGCCGCTCGTCCCGGAAGGCGTTGGGGAACTGGAGCTCGAAGCGCTCGACGGT
>comp819_c0
GTGAAAATGCCTCTGTAGAATCTTATTTTGTCCAAATTTAACAAGAACTTTCAAATTCTAAGCTTTCAAAGCTTATTTAATCAAAGAATTGTTGAGATTTGTTCTTTCAAAGACTTTTTTTTTGCTGCTACCTGTAAGATTTTAAGGATGGTTTTCTGAAGGGAATCTTAACTGTAAATTAAACTGTAAATTGAACTGTAAAGTGAGTAGACAGCAGGATGAATGATTCTGGCAACAGTGGTTGTCTTACAGATGCACGCTGTAACAATGATGAGCTCCAATGGGTTTTGTTAAATTTGTAATTAGATAATCTAAATGCCTGTTGATATTTCTTATCTATTCATTATTCACAGAGCTGCAATTGTTGTATTAATTTTAGGACATCCAATATACATCCTACAGGTTAATCTAATAATATCACCTTAATGTTTCTTTTCCTTGTCTTGACAGCTGAATAGAATACTCAGCCAAA
>comp828_c0
GGGGGAAGAAAATAGAGCACGAAAGAAAAAGAATGAGTTTAAGACAAAGAAAAAGAGGAAGAGAAAACGAAGAAAAAATGATTATCTTTCCTCTTTTTTTCTCCTTTCTCTTCTCATATTTCCTCCTAGAATTTTTTTCCTCTTCCATATTTTTATCCATTTTTCATATTCCTCTTGCACGCTTTCCGTCTTTTCATTATCCTATTCTTTCTTCCTCTTTGACTCTTCCATATTTTACTAGATATGGAGCGAAATTAGTATATAATTTATTGTGTACTCAAGTAATTTGGACATATTTTCTTCTGTACTCGGATAATTTTCACAATTGTGTGAAGGGTCAAATATTGTTCCTACAAAAATGATTAGGAATTCTCCAGTTAGTAAGATTGCTTTAAGTTAGGTGGGAAGGGAAGTGTGTCAAAAATACGACCACTCTCCCACGCGAGACTTTGCTTGGCCAGGTGCCCCTTGATTCCCAACCCTCACT
>comp831_c0
CCAAATTTCCTCTCAGAAAATAGTCATATTTGAGTAAAGTAATGAATATTTTTCCTTGGAATATTCCGGAAATTTGGATCCAATTGCGAATAAAATTCTCCGAAAAATTGGAAGATAAATAAATGTATTTACAAATATGCCCCAAAATTCCTAATTTGTCAAAAGACAATTGGCAACGTCTCAGTGCTCATATAGGGCGTTCTTCCTCAGCTTGGCAGGG
>comp833_c0
GATAATCCTGTATGTAATACTGAATTAAATGAGGATTTGAGAGATTAGAGATTAGTTACTGAGGGTAACAGACATTCCAGGAGAATAAAATACATTTCTTGAGGCATTATCCATTAAGACTTTCAAATCAAGATCATTCCCCATAGATCTGCTACTAAACGTTTTTCTTTTAATATCCACCGCAGATGTCGAATTAGATAAACCCAATATGATCCCATAAGCAATAAATTG
>comp833_c1
GCCAACACAGATCAGGACTCAAAAGTATCTTAATGACAATACATTATTTTTGCTATCCTCCAAAAATTTTGGCCTAAAATTTGAAGAAGATATTAATTCATTGTCAGTAATGTACCAAGTTTCATTCATAAGATCTTCATTTTCTGGTTACCTGATTTTGTTTAGGCTTTTCCCTGACACTATAATTTTTCAATTCTCTGACTTCTGATCAAACCTTTTTGCTGGATTTTTACTTTTTTTAATAGCTTTGATTTTGGCGAACCTCTACTTGCAAAATTTCTCAGCTTACTAGACCACTGATAATCCTGTATGTAATACTGA
>comp834_c0
AATGGAAGAGTATTTAAAAAGATGGTAAGACAAGTTCATACAACCATACATTTTAAGAAATTTCAATTCTGGAAGGGGTAAGAGATTCATACCAATGTGTGTCAATTGAAAACTATGATGACACAGTGATATGTTTCTTTTTAAGAGTGAAAATTCTAAAAAGGTAGTAGCAAATTATTATGTGGGCGCACAAAGGCTGTTTGGGTAATCAGATTCACGTACTCAGCAAAGATTTGAAATGGTACATGTATAGCTAATCAGACAAAAATATGAAAGAATATTCTTGAGTATCCTTG
>comp834_c1
GTTGCCCTCCAGAAGAATATCCCTGGACAAAAAGAACGACAGTCTAGACTGGAACATATAATACAGGAACAAAAAGAGATGCAAATGAGTTGAACACTTCTTTGATGCATCCTAGTATAATAAACATTCTTTACTTTAATTTTTTTTTTTTTTGAAAGGTGGACAGATTTTTAAAAATTTTGTTCCTTTAAATTAAATATCTTTCTTTCCCTTTAATATCCATAGACTAGGACACACTTCCGATCACTTTTGGATCCGATCTTCATATCTTTCGCTCATAAGTCTGATGTTGATACTGTTCTTGAAGAGGAAGAGTAAGTTCTTGTTTTATCAATTCTCTAAGTTTTAGTATTCTTACTGAGCAAAAGCCTTTACAACTAAACGCAAGGATACTCAAGAA
>comp838_c0
GTTAGTTTTAGTTAAAAACATAAAACGAGGATAATCATTTTTCGACTTCAGCTATAGATATTTAAGTTAGAAGCAAATAAGAAAGCAACGTATTTTTATACGTACAAATTTTGAATTACATTCATTTTAGATCGTCCTTGCGTTTATCATAATTCATGACATTTTTGAATTCAAAATAATCAAATGAAGAAAGTAATGACCTCTCCACTCTCCATGGAATATTAAAGAGCCCCAAGAA
>comp842_c0
GGCTTTTCCACTCCACAGAGATAACTTTACACACGTAATCTTCTAAGGTTGTTTCTCAAGGCTGTGTTTGAAGTCCCCAAAGAAAGCCTAGCTTTTGTGTCGGTTGTGAGTTTCCTAGTGGTTGTCACAATTCTAGATTGGCGTTGCAAGAAGAGGTAGTGCATATTTTCATGTGTTGCGATATGAGTACAAGCATGGGAATTTCGAAATAAATTTGCTGCGCCTATGTTTTCAATTATAAGGGC
>comp842_c1
GGAGGATAGGTGACTTGCCCGGATTTGTCTAGGTTCTATTCGGGTCCTTTACAGATACTTTGTATGAGGGAGATCGAACTGACACTTACAAGTTCAAGGTTGTGACTTATAGTTATCCTTGAGTAAGGGACTACTTACGTTGTAATTCCAGTATTCAAGCAGCATTGCCAGAATCTGAATGCAGTTCCCTAGAATTTTGCTTCCCCACCAGCGCCCTTATAATTGAAA
>comp847_c0
ATTTCTCATCATTTTCTTAGCAGAAAACTACGCAGCTTTCAAATTGTCAATAGTTTACCATGATAGATTGTTGAGCTTGAGGCTATTCGTGGGCTGAAATCTTCGGAATGAAAGTGCGTAATATTTACTGGAGTTTTTCGTAGAAATAGATGCGTCCTTGTTCGCAGGATGCAAAGACTTGTGATGCGGCTAATTTTATTGGCTGCGTTCTTGTCTGCCGCTTCTCTTCTCATCCTGGGCCGCTGTGGGTTACAAGAACATGAGCATAAATCAATCTTCAATACAGCTACAGCAGGGAATCCATCATTTTACGTGATGAAATTGACTACAGATCCGGTGGTGGCTGACCCAAAAGACATGAAACAAGAGATGCGGCGATTGCTCACGAAGATCAGAGCTCTTAAGATGCAGCTCCTTCAACTGAACGCTCTCGCCCAAGAATACGGTCTCGCCCTGAGTTCCGATCTGAAGGACCCCCCTCTGGACGCAACGCC
>comp848_c0
ATATATCGCAAAGCACGCCACGGCCACGTCACTGCGATTGAAATAGCTTGCGGAAAAGTGCGGCCGCGCTTACAAGATGGGCACTTGGGCAGCACCCATCCAGTGTTGAATTTTTGAAATATCGAAATAATTCTCTAGTCAACACAGTAATGTTCCTGTGTAATTCGAAGGGTGAATACTTTTGAGCCATATTCTCTGACCGTTTGTATTGAATTGATGACGATCATGTTTTTGCGTCAGATTCAAGCCTGCAGGTCAAATGGCTTTATTCAGAGACCAATCAATTTTTTTAGGAATCACATCATAGGCTCCTCTGAAATAAGTAGTAAGACACCATTTCCTCGTTCCGAAGGCATAGAAAATACATACCTATCGACGGTGTAAGTCGGCA
>comp849_c0
GGAATGGAAAAATTCAGGCGAAACCAGGAGGGAAAAATCAGAGAATTTGCTCCAGGAGTTGAGAATCTTTTTTCTCACGGCTTAGAGCTGTTTCGTTTTCAAATTTTGCGGAAATTTAAGGTGCTGACTATTATGAATGCTCATGTCATTGCACCCTAGCCAATATAAACATCAGGAACGCTTTTGGAATCAAAATTTGTTTGTGCTCCGAAGAACCGGCAGGACTGATGTTATGCATAACGTTGCGGTTCCGCCGCCCCCCCCCCTCCCTTAAACCATCTCGTCAAATCTAATTCCCGCCTCCTAAAAAATACCTCCTATCATTAATTATCGTAATAGCGTAAGCTTAAATTTTGTAAGAAAGTAATTGAAACA
>comp850_c0
AGTGAGTGTGGCTACTATGTTGCCATTTTTATGACTAAATGCGCATGCGCGCGGCGCAGAAAAGACGAAAATTCTGTCCTAGATTTGGCAAAATTCACACTCACACATTCACAATCACTTCAATTCTAAACGTTACATAATCACTCTGATCGCACTAAAAGTCAATTTTTCGTCCTAAAGGGACGGAAAACGCACACAAAAGTCACACAGCAAGATTCAGGCACTATTCAACATTACTTTTCACAAAAAATCCAGATGTAAACAATCAACGGAGATGTAGAAGGGGTTAAAAAAGGCGAGACGAAGCGGAGACGGGTCTTCACTGTCCAAGAGCGCTGTTGCCAACCTCATTTAAATATTTTATCAACAATTTTTGTAAAAATGAAATGGTTTCTGCTAAGAAAAAAAAAATCGTGAGGATGGGCCAGGAGAAGATGAGGGATACGAGACAGG
>comp851_c0
AAAATTTGTCTCAAAACATCGTAGAGATCTGCGAGTAACTGATCCAGCCGGCGATAATTCTCCTCGGTTTCTTCGTCCGATGGTAGATGAAACGGGATCGCCATAATAACTTCACTTTTTAATCACTCCGAGACGACAGAAAAACAAAAAGTTTGGACCGAAAAAAATATCAAAGTAAATTTCGAAAGCGGCGCACAGTGTTTATGTCGAAAGCCATGTACACAAATTTCACAGAAGTTCACAATTTTAAGTTAAGCTCGAAAAATGTCAAAAAAGGGTAGAAAAATATTTTAGACGATACGAAACGAAAAT
>comp854_c0
GAAAAAATAAAGGACAAGAAGGGAAAAGGGAGGGAAAATAAAGTGCTCTGAAAAAGTTACTGAAACGGCTTCGAGACAGAACTGTTCAACCAAAGGTTACTCAACACCGCAGAAATAATTACCCAGTCCATGCCCTAAAATAAAATTATGGTATCATTCATTAATTTTTAACTTTCAAGTAAAGCACCAATTGTATGCTAAAACATCTTAAAATTCAATCTGGAAGGGCCTCTTTTTATAAATTCTCCGGAGGAGGCCCTCTAAACCCCCCACTCGACATTAGTCAACGGCCCTCCCTCCGACTCACTCTGGATCCGCGACTGGTGTTGACCCATGAGCTTGCCGAATCTTGCAATGTATCAATGAGGCAAAACTCTTAG
>comp855_c0
TATTCACAGTGCTCCAGCCCACTGGGAGAAATGGTTTCCTTATTTCCTTTCCGGCGCAAAACAATCGGATGAGTTATACATGGTGTTATATGGGCGAATAGGAGCACTGGTCTGGAAAAACCTCGATATTAGGATTAGAAAAGAAACTTTAATAGGCATGCAATAGTAAAGTCCCTATGAGATTTTGGCTGCTGAATCCGAACACGGATGTAGCTTTCTTCCATCATGCACAGATTTTCCGGAACACTGATACTTCTCTGG
>comp857_c0
TTTTACAATGCTTCTGAACAAATGTAGATTTTACCATTCGTGGGTTCATTCATACGGCGAAAGTGGTCGTGAAACGCTCGCACAATATTCAGTGGATAAACCGAATGCAAACGGAGACATTTTTCTTCGGAGCTCAGAGCTTTCGATTTTGAAAGCAGTGGCGCGTATCGATATTTCCCCATTTCAACCTATATATAGTAAAGGATCGATTATTGAGGTTTTCGTCGCGAGCATTGATTATCGATCCTTTTTCAAAGGTTTTAATGGCAGGTTAATCGATATATCGCAAAGCACG
>comp859_c0
ATTGTGCCTTAATAATTGTTCTCCTTTAAGTAAAACCAAAAGAAGGAAGAGTCCAGTCATTTTTCGTCCACTTTAAAGTCTTACTTACATAAGATCATCGATTGAATCAGATTAAAAAATAACAGCCTGTGTGAGGAAGAGTGACAGTAAGATGGGAGCATTCCTAAAGTCACTTCATTATTTTTTCAGTTTCTTTAAATCCTCAG
>comp859_c1
ACCTCAAGATGATGGTCATGGTGCTAAATTAGCCATGCGGATGGCTGTCAAAGATGCTGGCTTGAATTTAGCAGATGTATCATACATCAATGCCCACGCAACTTCTACTCCTTTGGGAGATGGAATTGAACTCAAAGCAATCAAATCTGTGTTAAAAAATCACACTGACTCGTTAATAGTTTCATCAACGAAAGGTGCACATGGGCACCTCCTTGGAGCGAGTGGCAGTTTAGAAGCAGTTTTCACCATATTAGCCTGCAAAAATGGCATCATACCTCCAACCATCAATTTAGATGAGGCTTGTCTGGAAGCAGAAGGAATAGATTTGGTGCCTAATCAAAGTAAAAAGTGGGAGGGGCCTCATAGACGTATAGCCTTGAAAAATTCCTTTGGTTTCGGTGGGACAAATGCCTGTCTATGTCTAGGAGAGATTGTGCCTTAATA
>comp861_c0
GTGAAATTATAATTTTGACCGCGCCCCTATCAGAAATAAATTTGCATCAGTCCAATGTTCAAAATTATTCACCTTCAGCTTCGCTGTTTTACTTTCTCCGCTTAGCAGTGGCCGTTGCTAAAGTAGGTATCTGTTTTCATCACAATCTTTAAAAATTGGAATTTCTTACGTCTCTTAGCGTATTTTCCGAAAGAAATACACTA
>comp862_c0
GGATCGCGCGATGGTTTCGAGGTAGCCGACAGAGAAAACACGAATTTATTGGGAGAGCCTTTTGATTATAAGTCTATTATGATGTACCACGATACAGCCTACTCCAGTGATCCTAAAAATTTAAAAACTCTGGTGTCAAAAACGAAACATCATGTGCCTACTACACCGAATACGCAACTGTCTCCTGGTGATATTAGAAGAATCAACGACCTTTACCGGTGCGAGGGAATAGCTCAAAAACCGAAATTCCCATATGATGTTGCTTGT
>comp863_c0
AATACAATTTTATTCGATCATTCCTTCAGGAAAAAATCGTTTTTCCTGGCGTACTTCCTGGTTACAGTAAGCACACAACGGTGGGACGTGCAACTACACCAAGTTTTTGATGCGAGATACAAAAGGTCTGGTTGAGGTAAGTAATTAAAAAACTGAATATCATTTTCAATTTCAACCAAACCAACTTGAATCTATTTACATAAGTACACAAGTAAATTCAGGGTAGAAAAAAACTGGAAATTAAGGATGGGTATTATACGGATCACGGTTCAGCATCTATGGTTACACCTCTGTTGCGTTGGTGCAGGCAAACTAATCAAAACAAAACTAAGATAAAACGCTGAATCGTACAATATAACAAAAATAATTTCATGGGTATCATTTTCATCCGAATACAAAGATAACTCAGGGTTGGCTTTTTCGAAGAAATCTCATGTTTCCCCGTGGACCATAATCATGTGCCTCCTG
>comp863_c1
GACCATAATCATGTGCCTCCTGTAGGAGTACACTGTTGCGTGAGCTTTCTTGCATAACTGACAGTAAGTCTCACCGGAGTGTAGTTTCATGTGGTTGTACCATGAGGTCTTGAACTTATAGCTAGCGCTACACTTGGGACACGAAAATGGTCCTTCAGTGTAGTCCATTGTTTCGTTGGGTGGACCATGTAAGGATTCTTGTGAC
>comp865_c0
AGAGCTGAAAATCAGCGAATGAGATAACTACCTAACAAAATTATTGAGGCACAATTGGAGTTAATTTAGGTTAGCGTCAGGATATAAGAGGAGGTGTAACAACAGGGCGCCGAAAAATGGAACATTTGGACATGTTCGACTCAGTTAAACATTAGGCTCAGAGAGATGAAAGACTTGAGGCTGATAGCAAATGAAACGTGAGAAACTACGGCAAGAGAAG
>comp866_c0
GAATTATAATATTTACCGAGGCTGAAGTTAAATTTGAGTTAAACTCTGCAAAAGTATCTGTAAATTTCCAGGGAAAATATTTATAATTCTCCCGAAAAATGCTTATTATCTCCAGAGAAATTTGGCAACATTCGACTGCTCATACGGTGTTTTTCCTGGACATGGCATCATTCCGTTGCTCAAATGACGAGAGGGCGTCTGCTGTGCTACGGAAGATAGCAGTAACTCCAATACAGAACGACCTTAGAAACTCATAAGAACACACCTTAACCGAGGCTTAAGTCAGCATGGAGTTACTGCTTTCTTCCGTAACACGACAGCATCGCATCTCGTTGCTTGCATCACGGAATAGCGTATCTATACTTCGACATAGGCCCCAGCATTCGTTCAACCCCATGTTTACCTGGACTCACGTAATAATGGAGTTACGTATTTACGGAGCGAAGGTTCCCCGCTTCGTTTTGAGGTTCGGGGAATCACGGCGGGGCACAGTGGATCGAGTCGATGGAAGAGGTCGGACAAAATTTGACAACTTTCAGAGCTCATAACTCCGTTAAAACAAAGCTTTGAGATTTAA
>comp868_c0
GTTGGAACCTTTTCACTGTAGAGATACAATGTCCGTAGACATCGGAGGGATTTTATGCACATCCATGCTCCATTAAATGATGCTCTATAAGCTTTTAAAGCTTCCGGGGATGGAGGCCTAGTAAAATCTGTTTTTGGAGCTCCACTCAGTCAGTTCCGTGAAAATCTGACGCCATTATTGAGACGATTTGAAAACGCTGATGCCGCAGTTCGAGTAAAGATATACTTCAAGTCAACTTCAACTTCATCGAGTCTAACTTCTTCGAATCTGACTTCTTTGAGTGTATTACATAGTACTTCGTTTCGGCTCCATTCGAAACTGAATGCGC
>comp869_c0
ATCTTCTATTTATTATTTACCAGTTTTCTGGTACTCAAAAGTGTTTGCTTAGCAATAATGATGTGCTATTCTATTAACTGTTGCGACCTACTCATTGCGTTTGTTAAATTATAGCTGCAGGGATTCATTTTTTCTGAAACCTTTTCGAGTTTTTCCAAGCTCCAAACTTCTCCCACTCAACCTCAAAAAATCTCCCTTTGTATTTTGTATCATCCTCAAAAACTCCCTGAACCGAGAAGAACCTGTTTTCACATTAAGTGAACCTATCACTGATACGGTAAATGAAAAAGCAGACCCATTCGGCCTCAATTTCACTGACCCACTAAAGTAAAATCTCCTCCAGACTTCCTTACGACCAGTCTTTAGAAAACATTGTCATTTTGTTCCTCAGGAAAGGTTTGGAGGAAGTTCCAAAGAGAACTGCAGGAAAGTTTTTCAAGAAAATTTTAAAGAGGTTGTTACAGTTTCTATATGATGTGAGAGGAGAGCCGATTTTTCTA
>comp869_c1
TGTAGATCATGGTCTGAGATGTCCGAAAATTTGAGAAAAATGGGTTGTCCGCTCACTTCTATTAGGAACTGTAACAACCTCTTTAAAACAGATCTCAAAAAGAACTTGAAGAAATTTGGAGTGGAGGAAATTTTGAGGAAACTTCTAAAATTTACCTTTTGTCTAGTTTACCTGTATCTACATCTATTACCTATATTTACTACCGTCATCCAGTATACTTTTTTTTTTACTTATTTACTTATTTTTCCGCAGGACGACATGGTAATATACATGTGACAGATATAAA
>comp870_c0
GGCCAGAAATTCGCGGTGCAAAAGCCACGAGTTATCCATTGTTTGTGAATCTCTGATTTTATGAAGTCACCCCCCCTTGTTTTGACTATTAATATGCCAGGCTGCATTTTATCTCATTCAGTGCCGGATCAGCGATGATGCTGTGTAGACTTCAGCCTAGGGCACAACAATCTGAGGGGCACAAAAGTTTTGGGAATATATCACAAATTTATGTTTCAAGCATCTTGTCACCTTCTATATTCCCTAACTTGGTTTTTTGTGATGTCAAAATTTTTGCAATTAGGCACCTCAAAATGGTTTGAAATCGTCCTGTCTCAACTTAACATCCTCCCTCTGGTCTGGAAAAGAGAAAATCCTGCCCCCTCCCCCCCCTCGAGAGGGCCCTCTTTTAGAGCGCCAATCAAAGGAATGTTAATTGGGCCCAGATCCCATACTTCATGAAGTTAGTATCAGTGATCT
>comp870_c1
GCTACTCATCCATACTTACAATAAAAATATGACTAACCCAACTAATATTTGGTACAGTATTATTTTCTTTCATACAGTAATTAGGTTTTGCTGTACACGATTACCTACTTCACCTGACCCTATTTTTGTTGAGATTTAGCGTTTTTGTTGATTTTGACTATTGTAAATAAGCAAAGTAAAGCTTTTTAACAGCTGTAGTTTGTGCTTTCTGGCAGAAATTATTTTGTATGCCTGCGACTGGAATTAGTTTCACATCCTACTAATATACACAATCATCATTTATCATCTTTATCTTTCCTTTCGTTTACTAAAATTACACTATTCGAACATTGGAGGATTACTTGAAACGAGGGCCCATTAAATAAAATTTCACATGAGAGAAACGGCTTGGTAAAAACCAGAAGATCAGAAAATTATGAGATGCCAAGGCCAA
>comp873_c0
AGGAGAAATGGCGATGAGTACCTCTCTGGATGATGTTTATCAATGTATTTTAAAAGACAAAGTACCAACTGTTTGGTTGAATGACTCGTACTCTTCTCTTAAATCCCTCGGAAGTTACGTTTCTGATTTTCTTGGAAGATTGATATTTTTCCAGGAATGGTTTGACACGGGCATTCCGGCATCCTTTTGGATCTCCGGTTTTTTTCGACCAGCTAGTTTTTTGACTGGAATTTTGCAGAACTTTGCACATAAAAACTCACTATTTGTTGAAGATTTAAGTTTTGATTTTGAAGTAACAACACTCTTACATCCCGAACACTATGGAACATATGCAGAAACGAAAGGTGGCACAAGAGTATATGGTTTATTTTTAGAGGGAGCTTGCTGGGATTTACTCGAAAAAGTTCTAAAAGAGGTGTCTACAAGAGTCAACTACGCCCAGTTTCCAATGGTATAATCCCTTTTTCATTTCTTTAAATTAAGGAAGTACTTTTAGTAAGTGTAGCTAGTACTTGTAGTGAAATTCACGCACATTGAGCCAACGCGTGTAGACGAGCCTCCATCAACTTATTCGGTGGACTGACATAGAAGTTCGAAAATTCAAAAACAAGATTGGGTAGGTAGGTATCTTGTGTTGCTTTCTAAGAAATCGCCAACTAACGGAGCGCAAGCCTTTAGTAAAACACACTTAATCCAATCATACGTCATACAAACTACAACCTAGATAGAGGAGACCAT
>comp874_c0
TATAAGTTTCAATAATTGGCCCGCTGCACTGCACCTTTGAAAAATAAAATGCCAAGGAAGTCCCGAAACAACCTAATTTTCTTAATGTCGTCTCAATAGAACCGTCTTATCAATTAGAATGCGGTTTGTGCCAAGTTTCAGACGAACTTATCAGTTCCTTATATTAAGTTCATTAAAGACGGAATGAATTAGATTCAAACAG
>comp876_c0
ATGATTGTATCGTAAAAAAACTACGTATCAGTTATGATCCGCAACATTTATGTGGTTGTGATTTATGTGCGGCTAAAAATTTAATTTTTACAAGGCTTGGAAGTATTAAAATACCTATCTAAGCTTGCGTTTTGGCTTCTGCTAGATTCAAATGGTTTCATGTGGATACGCTTGCAAACCGAAAGAAAGTAAACAATGGCCAACTTA
>comp877_c0
GGATGCCTTTGACGTCTTGTCACCAATCCTCATATGAGGGAGTGAAGGAAACTGATGATACACGGTTTGGGTAAGATCCATGACCAACTTATGACCATTTATAGAAGAACTCTCGTGTTCATTTGGTCAATGGTTAACTAACTCGCCGTCTTTTTGTGGAAATTAAGTACCCTGTAAAATTTCGAGTATCTCTAAATAAAGTAAACTTTTTAAATATCCAAACAGGTTAGGTGCACATTTTGAAAAAAATGTTTGACAAATCACAGAAAAAAATTTGATCTGCTAAAACTACCTCACCGGCAAAATTGACCCTTCTCATCATGCTGATCTAATTTTTTGTGAAAAAATAAGTGTATGGTAAAAAGGAGTCATCGCGAGAATCCATCTTTCTTTGCAATGAAGGGGCTTTTCACTACAGCTGTTTAGGTATTCAATTTATTTTTTAAAATACGTGTATTTAAAAAAAAAAAAA
>comp877_c1
TGAAGGTTCACACGGCGTTTTTCCCTGGTACGGTTGCATAGCACTTATTTGCCCTACGTGCAGAACAAAATGACTCTCGTACTTTCGGATCAAGTGATTCATTATGGCTGATAAATGGAATTCTCTCGAATTAGTTTCAAAATTATCTTACCTGATTTCTTCATTTCTACAAATGTAAAAATTGTAATAAAAGACACAGTTCACTTAACTTGAGTATACATGTTGAGGAGATCAGCTCAAGCTTCCTATCTCCCACTCATCATGAGATGATATACTTTTTTTTTTTTTTAAATAAA
>comp878_c0
GAGAACCACGGATCAGGGTTTGCTCAAAAAAAGGAAGAGATTGCAAGACTCTGATGCTATTATTAAAAATTAATAAAAACTCGGCAGAAGGCCGTTAATGAAATCTGTAAGAACAGAAATAAAAGAATTAACTACAGGAAGGTGATTTAACAGAAAAGAGAAAAGACACATGAAGTAACTAGACGATAAACGTCTGAAGTGAAAAAAAAAAAAAAAAAAA
>comp883_c0
TTCCCCTCTAATTTTCCATTTCCTGATTTGAAACGGTTTAATCGGGTTGGAATTTTCTCCCAGTGTGCACAAGATCGCTTGGTGGTCGCTCGCAGTGTTCATATCAGTAACCACTTCCTATCTCTTTACAGAGCTCAAAAGCTTTCCTGACGTTATCGTTAGGTCAACAATGGAGCTACCTCCCCCAGGTGCCAGAAAGGTGGGCGTAGATCCGGTATTTTGGATGATCAAGTTCCCCTTTTTTTCGAAGTGAATCTTCTAGCGGATTTGAACTCTCTAGAAGGAAGGCTCCCTTCTA
>comp884_c0
ATACATGACTACATAATTTAGTCCGTCTCTCGGCAACTAAAGACAATTTCCTCACTGAGTGAAGAAGATCGACTTCTCTGTTCCCGCTTGTAGGAAACCCACGGATAACTTGGTTTCGTAAGGCTATTTAGGTGTCTGAAAACCACTTGTAAAACTATAGTACATGGTGGAGCACAGACTGACTTCAAAAATACTACCGAATCACACTTCTGGCACTTTTCTCAGCTGGTGGTCTATTTTTAAAACCAATTACTAAAGTTTGCCTCACACCATTTTCAAGCGTACTTAACGACTTTCAGTGAAGTCACAATCGTTCGTATAGATATATACTTTGGAGTTTATCCATCCTATTTGGGCAATACAACTAAAAACGTTCAACCTCTGCCATTGGTTGGTTTACTAATGAAGAACAGTTGTTAACATTCATTATTTTTTCTCCTCTCGTTTTCTTGTGTAGAAGTTGTAGGTCAAAAGTTCATCGTA
>comp884_c1
TATGTAGTCATGTATTCATTAAAAGGACAGGAGAAAATAAATGAAAAAATGTAAAACCAAACTTAAAAGAACCTACCAATATCTGTAGACAGGATCTACAATGTTTACCTAAAGATTTATTGTAGGTTAATTACTGTTTTTCACTTATGGACCAAAAAAAGAAACTCTTCATGGGACTTTTAAAAAAAAAGAAATATTTATTTATTCCTAGGTAACAGAAACGAAGTGTTTTTAGTTGTATTGCCCGAGTGCGACGGATCGATGAACTCATAAATACAGATGTATAATAAAATTATGTCTTTAAAATTCCG
>comp886_c0
ATCATTAGAATTTATCGAGTTAACACACGCATGCCACTTGCAAATTTCCGGCGATTGCTGACTGTCTGCGGAATACACAAGACATTTGCGGATTTTTAAGCTCCTTCCTTGCAAATTTGGTAGTATTTACGACAGATGGAATTTTAGGTATAAGAATTTAATAAAAAAGAACTATATGAATACGAATGCTATACGGCTCCTTTTCATTCAAGTCAGTCACACATGACTCCTAGGTAAAAAAGAT
>comp889_c0
AATAGAAGCAAAGATTTTGAAACGCCATGATCAAAATACACATTTCAGCAATTTCAACCTCAAAATATGACAGGTTACTAAAACTCAGTGTACATTTTAGCATACATGCAACATTTCAACTTTGGTCATCAAAAAACTCGAATTTAAAGCAAAATTTATAACCCTCTCAGCAGCATCATTTTTTGCCATAGAGTCCTTCAGGATTCA
>comp891_c0
GGGGGGGAATGAAGAGAAACGAGAATAAGTTACCGCGTAGTAAAATCAATGAAGACATTGAGTACATTATAGCTTCGATGTATTCCATCTGAATAGTGTGGACTTCAAATCAAAAAGAAAAACCGATAGGAAGAAATTGTAAATATTATAACATTTGTTTTGATACCATCCATCTTATTGTTTAAAGCCCTCTTCATTCATGCATATGATTTGCATTTCCACACGGAAGAAAACAAATGCCACAGTAGGAATTAACGGGTTTTTGTAAGTAATTTTCTTTAATAAGATCAAATTGAAAACAATGATAGGACCCGCATTTATGTTGGTTTATATTTTAGTCTCAGAAGATGAACGTTCGTTTTGTCGACCGACGTTTCTTCTGCGTAATCCAATCTCCAACGATCTGTTCAATTTTTTTCCTAGCTTCGATCAGTTGAGGTGGATCATCTCGAGTTTCAGGTAACATGTCTGCACACTGTGCCACTCCTGAAATCCAAACAGAAAGCTTCAAGGAAGCATGAGCTTGCACCAAATTCCAGAGTCCGAGAATCCATGAGAGAGTGCAGTTATAGAGCCAAAACAAGGAGAGCAAGAGAGTAGTAAGCTCTAGCCGAGCCGAGGCTCCCAGCAAGATCGAATGAAGTTTTTTAGAGCGATGAAAAAGGGAGTAAGAGATTACGGTTCTTATCTGTATATCTGAATACAACAGTCCACCTCTTTATACACCTTTAAGAGAGTTTGTAAAGCCTTGTTAGTTTTTTTTTTATTTATTTATTTCATTTTTTTTTATTTATTCGCCATCCAACAACGTTAAATTACAGAATTAAAATTACATCAAAGGAAAAACAGAAATATCACTAGAGAAAAATGGGGATAAAAAATGATTAATCAATCCGTTATTGGGTGGCTGCCGGAATCACCATTGGGCATACCATCAGCAGCATCTACTGTCCTTTTTCTGCTTTCCATCACAGTTTTCACATATGTACACACCGCCACCCAGTTTTGCTTAGAGTTTATGAGAATTTTAAGAAAGTTTGAAGTCAAGAACAAGTCACCGATTTTAACTTCCAAACGCGAGCGTTCCGGAATATAATAGGAGCAAGTGAAAAGCGCGTGTCTGAGGCCGATAGAAAAGCCTTATCAGTGGAAAAATGTCTGTATTCTGTTGATGATTTTTTAGTCATTGTCTATATGCCTGTAAGGTTCTTCTTAAGTTGTTTCAGTCTTAGTTCAATCTTTTTCTGTGTTTTTTTT
>comp892_c0
GTTGCCTATTGTACCGATGAAGTATTCAAATAAATAACAACGTTTCCGTCCTAAAATATGTGCTATGACCACTACCTCCTCTGATGTAAGAATGACGGATGCGGCAAAGCTGTTTCATGGTCACTTCCGGAGCAATATTCACACGTGCATCTCAACATATTAGTTATTTTTTTTTTTTTTTACTTGAATAGTCAGAAGGAAGTCCAGTCTGAAATTTAAATCAACCCTCTGTTAACTCAGAGCCCGAAATTTCTGGAAAATATTTTTGTTCCTTCCACGAAAGAACGTAACAACATTTCAATTTTGTCAAATTCCCCTAGCAAATCGCATTTTATCAGTAATCTTGAGCATTTCTAACTGAAA
>comp893_c0
GGGCATCCATAAAACTCGAATAGTTGTATCTCTGAGCTGACGTCACAGTGTGGGTTTAAGAATAATAAGACAATTTGAGAAAAGTAAAGGCTAAGTCGGCTCAAAATATATTATGATGTATCGAAATCAATAATCAACTAAAAAAAAAAAATTAAGGTCTCTCCATCGCCTTAAAAGAACCACGTCTAAAAATGTGTACATTTGCGAGAGTTGTGTTGTACCAGGGAATTTGGTTTTGACGACTACCACTAGGAATCCCAAGCCGGGTCAAATGGGCCCGAATATCCCCTCGCGGAGAGGGAGGGAGGGGAAAAACGTATTTCTTACCTTCAAAAACATACTTCAAACATTATTGACAATACTTCAAAAACTTTAAAAAACAATTTATTTAAATACCGCTCAATTTGACCCGGCTGGGGACTTTGCTAGCCTATAAAAAG
>comp894_c0
TACTTTTTGATGGACCAGGTTCATTCAAAAGCATTTCCGCTGGAATTTTTCCTCCTGGGATATAAACAAAGCGGGTGCTGGAATCTGATGCAATCCTTTGAGTGACTTCTGCATCTGTGATAATCCCATCTTCTTCGAACATTTTTTGCATTTCATTCAAACTTAGTGTTCTCCCGCCCATTTCCTTGGCTGCTTCTTCTAAAGAGACCTGAATGTTGCGCCGTTTCATAAGTCTTCCGAGTTGAAAACCTGAGAAGTCATCACCACTATCAGGCATTTCATTG
>comp895_c0
AGTTTGATAGTGTGAATTGGGCTGAAATATGGGATGGAACTATTATTATTGTGACAAGAGCCCTGTCATGCGTGCATGTGTTCTTACGGGTCTCAGAGTCCAGATCAGGTTTAAGTTAGTTCCTTTGGATTTCCTTTAACCCATTTGCCTCATATGCGCCTCAGACAAATCTCAGCTGACAGGTTAAATCGCGCCATCTGTTGGCGTTGCTGCGCTTGAAATGCCATCTATCGGAAAAATGAAAAAACACGACCAAAACAATCGCATAGCAACGCGGACAGATGGTGCAAATTATAACTCACCACCTGAGCTATGTCCCAGCGAGCGCTGACGAGTATACTCGTCAAATGAGTTGATCTTCCAAAAGTATATTCTACTGCTCCAATAAATTACATCTTCA
>comp896_c0
AAGGAGAAAGTCAGGAAAAGCAATGGGTCTGTTGCATGCAAAAGATACAGCCAACTGAATATACTCACTTCGGGTAAATTCAATTGAAAATAAAGTTGGGCACATCAAGAAATTCTGAAATTCACTCCTTAGAAAGTAATCTGCGTTGCAGGTAATAAGCTCTTTCAAATTGACCGCGTTTCGGAGAAAGACCTAACCTAAATAAACAAACAATCTTGCGGAATGTTGAAAACTCTCCTTGCATACGATTTCAATTGATTCAAAGCCTTTGTTTTTGCAAAATATAGATAGAAAAAGGAAACAGAC
>comp898_c0
ATGGGACGAGAGCGCATCTGCAGCTGTAAGAAAAAATATACAATCACGTATTCCACCAAATGATTCCTCATTGAAACTCGAGAGAAGAAGGTTTGTGCCCTCTTTTCCTCCGTCCGTTATTTGGCGTATTTGGCATATGTATTTTGCTCGAACGCGTAAGTTCTGTTTCGCGCTTGCTGCTGAGTATTAAATGGTTTGAGGGAAACAGCTATATCAGAATGACAATGAACGAGTGAGACTCTCCAAAAATCAGGGATTCGATTGAGACTACGATTAATACGAGGGTTATACGCCGATGTACCAAGCCCTTATCGACTACATTGATACTCCGGCACCAATTTACCAGAGGCGTGGCGTGGATTGCGACGTATCGA
>comp898_c1
GGAGCTGTTTAACAATCACATAGTATAGACATGTCACTTCGGTAACTTGAGATGTCATGCTGGTGATGTCACATGCCTAACAGTCTTGTAATTTTCTTCTTCTAGCCAATTTTTTGATAATAGCGCCTTATAAACCCATTTCTAAAACAGCTTCTTTGAATAACTCTCATAACAAATAACCTATGAAATTACGCAGGTGCCTAACTAGATACCTGGAATTTGAGAAATTGTTATTCTGGTGACCTCGCCAGAGGTTGACCTCACCACATTTTGAGGTAATACATTTTCCCCTTCAAGTGACAGTAACGATATAGAACTAAATATTGAGGATGGGACGAGAGCGCATCTG
>comp900_c0
GGCAGATCAGGTTTGTCATAAGGAATTAGCGGTTCTTTAACATTTTTGCTTTGATATTCAGCACATATTTGACCACTTCGGACAAAATTTTCAATTGCCGTTCGAAACCCAGGCTAAAAAACAACTTGATTCGCTCTAGCAATAGTCTTACTGATTCCTAAGTGAGCTGTTCCATGCATTAATTGCATATAATTTTGCCTAAG
>comp901_c0
GAACCTTCCAAAGTTGCCAAATGGCTCTCGGTGGAAAATTTATTTTTGAGAAATTTTGTGAGAGGTTTGCCAAAGTCTTCCTTTTGTCTTAACTCGCATTATGAGGAGACTCCATTAGAATCACGCTCACTCCGTACGAAGTTCCAATTCGAGACAATATATTTTAGGGACCTCGCACTGGTGTCCTCCTTGCAGTTTAAACGTTTTTGAAGTCATCGCTCAGATTCGCCTACAATGATGACTTAGGATCCACGAGTTGAGCAACTGGTTCAGGAGCCCTAGTCTGCTTCCCAGGAAGTCCCGTTTGAAAGTGCTCACCGTGACATTCATAGAGTCATCATTAGGCGAATCGTATTTGATTTTTTGCTTAGCACGTTGCTCATTAGTTACCACATGGTGAAAAGGAG
>comp903_c0
ATCAGCCTCAAATCCTGTCATCGGATCGGTAGATGAATTTATGTGTGGATTGGGCCCAACAGAGGCGGCTAATCTGGATTCAGCTTTACAATCAGAGGCAGCGAAACGTTTGTTAGATCCACATTTACTAGATAATTTGTATGTGAGTGATAAGGCAGAAAACAAACCCATGAATGTTCATAGCTCCATCCAGTTTGATCACTGCTACACATCATTCTATCAACCCAAAAAAGTGTCAAATGCCAGTGATGTTCGACAGCAACAACAAAATCAAGCAAACAAAGGAAAGAACACAATTGTTATGGCTCAAAAGAAAACTTTGAAAACTCCTGGTATACTATCAAAGAGCTCAGTGAAACCAATCGCACCTACAGCTACGCAAGTTCCAGCTGTATCCAGTTCTGGTGAAGTTCAGCTTATCTTGTCACCTACAAAGCAGCTTCAACTGGGACCAATCACCACTCAATCTAGTAATTTCACAATTGTCAGCCCCTTGCAATCATCAGATTGTCATGCTGTCATCAAAACTCCAGCTGCCGGTCAAAAGACGGAGGGT
>comp905_c0
CTTCAGTGGAAGAAAAAATTCAAGGATTTGGAAAAGCAAGCCGGTAGCAGCCGCCCTCTTAGAGATCGAAGTACATCACCGTTTCGAATGACCCCAGAACCAACCAACGGCATTAATCCACCAACAATCATAGACACGGACGTCTGTCAGTCAAAGAAAAGTCAGGATGATGCACAAAGCAACCAGTGTGGAGACCTCCACAACATACTCCTCGGGTCGAAAGGGAATCTAGAGACAAGTGGTGTTCGCTCGTCCGACCATTATGGAAGTGAAAGTGTGGAATCTCCTGAGTCTTCAGAAACACCTAGAGGGCATCAATCTTTGTGCAATACAGACGCAACCAATGCAATGAAAAACATTTCTGCTCACACTAAGCAGACATCCATTCATATTAAAACACCACTTTCTCCGCGGTTACAGAACAGTAGGAGACTGCGTTACTCAAGCGGATCTGATGATTCGATGATATTTTCTCAAAACGAA
>comp906_c0
TACCGATGCCAAATGCTACAGCACCCATGCGCAGATAGAAACTTCCATAATGTTGAAACGGAGCTTTGGGAGAAACATGCCTCTCAGTAGTGTGATTATCTGTTCCGATACTCATTTCGAGGTCGGACATGTAATTGGTGCCTGTTTCTTGACCACTCGCAGATTCGTTTTCGCTTGATCCTGAGGAGGATCCATCCTCTTTTATTACTTTTTTTTTTGCAGCGATCTTCTTAGTTCTTGGATCCTTTTGACAAAGCATGGCGTACATGTAGAATAAAAAAGCCATACTACCGAAATAAAGATACAGGTAAAAACTCTCATAAAAGGAACTGGGAATATAAGTGGATATAACTTCTGACATTGGAAATGCAATTCCCATCACCACCACAA
>comp907_c0
GCAATGACAGTCGAGGCTTACTGTCCTCCTAGCATGTTGAAAAAATACCTGGGCAATGACACACATCCTGGAGCAGACGTCCCGTATTACATGCTGATGGTTTACCACATGCATTACCAGATAAACGCATCAAGACTGAATGACATAGTTCACGAAATGATCGATAATTTTCCCCAGGGTCACTATAACTGGGTGCTGGACAATCACGATAATCCTCGAATAAGCACGCGGTATAATCCTGAGAGTGTGGACTCGTACAACATTTTCACGCTTCTCTTACCTGGGGTGGCGAGCGTGTATTTTGGGAGTGAACTCGGAATGGAGGATAGTAAAGTGCGGTCGGACCAAGGCCGAGATCCAAATAATGCGGCCTCCAGTGATCCAAGCCAATCTAGGGACGGCCCAAGGGGTCCTATGATTTGGGATGACACTAGAAATGCAGGATTCACAACTGCAAAGAAACCATGGTTACCGGTAAACCCAAACTACTACCGTAAAAATGCAAAGACTCAACAGGAGAACCCGAATAGCCATCTGAATATATTCAAGCGGATCGTCAAACTGAGAAAAACACCAGTAATTCAACACGGTGACTTTCAAACATTTGTGCACAAAGACTGGATATATTTGTTTACAAGATCCTACAACAGTGAGACAA
>comp907_c1
GTTTGACCGTGTTTCTTCCCATATTCCGAAAAGAAAGCGCTCCAAGTTTTTATCAACTCATTGCTTTCCGGTAAATCCATGGTGTAAATGTGCTTCACATTCATCCAATCGTTCTGAAAATTGGCACCAGGTATTGACGGCTCATCTTGTAAATGAGTTGCCTCAAAAAAATGCCTGGCCGCATCCACGCGAAATCCATCCACTCCCATGTCCAACCAAAATTTTAGTGCATCCTCCAACTCTTTTAAAAGGTTTGGATTACGAAGATTGAGTTCTGGTTGTTGAGGAGAGAACTGGTTGTAAGAATACTGCTTCCTTTCTTCCCTCCATGTCCAAGCAGAGCCACTGAAAAGACTGCGCCAGTTATTCGGATACGTATAGTGCGTATCGTTGACTTTCTTCGCATCTTTGTAAATGTAGTAGTCCTTGTAAGGCTCGACTCCTTTCAAAGACAATTGAAACCACTCACACAGATCACTTGAATGATTTGGCACAAAATCTA
>comp908_c0
ATTCAATGATAAATACGTTGCGTAGATTTCTAAAAAGAATAAGAAAAATGAATTTAAAATTGAATGTACGGAAGGCTCAAATTTGTTGTCAAGAGTTGGACATTTTCGGGTATAGATTAACTAAAAATGGATTAGAGGTTGATCCAACAAAGTGTCAAGGAATTCTAGAATATCCCACGCCAACATCGATTAAAGGCGTAAGACGCTTTGTTGGGTTAATCACTTATTATAGACGATTCATAAAAAACGCGAGCATCCTATGTAAACCTCTGTATGATATCATTAAAAATCCCCAAGGTCAATTCACTTGGACAAAAGAAGCAGATGAAGCATTCAAGTTACTGAAAAATAGGCTGACGTCACCGCCGG
>comp908_c1
GTCACCGCCGGTATTAGCACACTTTGATCCGGATTTAGAGATCCAAATCGAAGTTGACAGTTGTAAAATCGGGGTTGGAGCAGTCCTTGCTTTAATTTTTCCTGACGGACCAAAACCAGTGTGCTATTTTTCACAACTTTTCACGCCAGTAGAAATGCGCTATGGGTCGTCTGAAATTGAATTAAATGGATTGGTCAAAACCTTAGAAAAATGGAGGACTTATATTTGGGGAAGGAAAGTTAAAATAATAACGGATCATGCGCCCTTACGGCAGCATACCACAATACAGAATTTTAGTAACAGGTTAGCACGGTTGAGCCTTCGGCTATCAAACTATCAATTGGAAGTG
>comp910_c0
AAAAATTTTGGAAAGTATATCATCAGGCTCTCTAGAGCCACACCGGAAATTTAGAACAGTTTCAAGTCTTAAAGGTTAAAAGTGTGCTGAAGTACAACATTGGAAAGTTCAAAAGTGTTCCAAGTTAGGTGACTTGACTATCTTCGTTACCCCGATCTTCTTCTTTCCCATCAACTAAAGTATGAGTTCCGTGTTCGCTCACCATTTGCGCACCGAGCTCCGCGCTGCTGTCGACTTGGGTATCAGCCCAAACGGAACAGTGATCAGAT
>comp911_c0
AAATTCACAAAATTTAAGACACCTACAAATTTTCTATCGGGGGGAACAGTTGGCGACGCGGACAGCCCTCGCCCCGTTTTGCAAACATTATGACACTCAACTTTCCTACCGGACTGACCTAGGTCTATCGACCTTAACATAGCCTTTCGGGTGCCAATTTGAAAATATTACGTAAAATTAAAAGCGTCCAGTACATCCAGAAAATATTTTAGGATATTTTAACTTTTGGAATTTTGACAGCCACCTCTCCGGA
>comp912_c0
GCGGCAGCTCTCGAATCAGTTTAAATCGGGCGCCCACGGTTTCAGGTAAAGTCCGTAACCGGAACGGTAGGGACGCAGGTACAACCCCTTGCCGATACGAGTTCCGGTCTTCTTCTTCTTCTTCCTTCTGAGAACAGTCGTGATTTTCTTCACGGCTGGTGGGATGGAGCTAGTCGTTAGACCTAACCGCGATAACGTGGATTCTAAG
>comp913_c0
GAGAGAGCCGTCGTGGAGATCGTGGAGGTGATAATAGACCACAAACAGTTTCAAGCTCATCCGTAATGCTTGTATACTCAGAATGCATAGCCATTAGAACAGATCTGCTTCCAGATGTAGAAGGAGGAATGACAGTGATTCTTGGCTCTGCCCAGGTGACACTTCGTTCAACAATGTTCGGTTTTGTGCTCTCCGTACAATTATCCCCCGGTTCTGAGTGTGTCTGACTCAACTGACGAACAATACCCCCCAGCAAATCAGGATCAAGAACTAGCACATCCCCCGAGCTGCAGCTTGATCTGCGAATCCTCACGTCCTCTGAGAAAGACATTCCTCTTTGTTTGCTCCCTCTTCTGACTGTAGGAATGTCTGATGCAGGAGGCTCAGGTACAGTCTTATCACTTGTTTCAGCTGTGTCTGATTCTAGTTCATCTTCGTCCTCTTCCGCAAACACCTGTGGGAGTTCAGTCATGTCTGTTCCGGACGTGTGATGTTCTCTACCCTGCCTTTCTTGTCTCTCGTAGAAGACACTTTCGACTGGCAACGTATGCGGACTGTGTTCGTGGAATAATGGAAGCCCTGAAGGACGCACCTCCGTCATTGACCTCACTGGCGGCCTTTTACGATGGTAGAGCCCGCTTGTAAAGTGACTGGGAATGTCAGAAGTTTCTGACAGGATATCGGAGCGTTCGCTCGACCGCCGCAGCCTTTCAATTGGGCCGATTTTCAGTTCGGGGATATCAGGTACTTCGAGAACTC
>comp914_c0
GTTTTTTTTTTTGTTTTTTGTTTGTTTTTTGTGTTTTTTGTTTGTTTATTTGTTAGTTGTTTTTTTTGTTGTTTTTTTGTTGTTGTTTTTTTGTTTCTTTGTGTTTTGTTGTTTTTTTGTTTGTTTTTTGGGTTTTTTTTTTGTGTTTTTTGGTTTTTGGTTTTTTGTTTTGTTTTTTTGTTGTTTGTTGGATAAGCTTGACAATCCACATCGGTGTTAGGCCACAATTGGATGAGACAGCCAAGAGAAGTCTCATTCAATCATCTTTGAAATGAATTTTTCAGCAATTGCCGCTAAATGCCCAAACGAGAGCCTTCAATTGAGACCAAAAGCAAGTTAGTCGAATAAAATGTGTGAAAGTTTTGGCGGTGTGAACACTTGACCTCGGACTCCCGTGAAAGTTTTGGCGGTGTGAACACTTGACCTCGGACTCCC
>comp915_c0
GCCACATTTTAACGTCGTAGCACATTTTGTTTCCGTTTGGCGAGCCCTCACGTAAGGGAAGTTCGCTGAGCTCGTCGTTTTTGAAAATTGGTGATTTCCACAGACAATGCGCGGCTGACTCTGTCAATTTTTGGAGTAAATCTTACCGGGAACACGCTTTATCTATGACATTAGTGAGAAAATATTTTCCTTCATTATAAAGTGTGATTTATTGTTCCAGCGTCGGCTGGAAGCCAAGCGGCAGTCACCTGCTTGAACGCTAAATAGGGGATCAATTCGGCCACAACGCTTTTTAGGCCCAAAT
>comp917_c0
ACTGGATGTACAAAAACTTATTTATAGAAACAGGACAAATTATGTCAAACTTCATTTGCTTCGATTAAAAAATGCTAACTTGGACGTTTCACTTAATTATTTATTAAAGGAGTGAACGCAGTTGTAGGGCGGTCCCAAAATACTTCATTCGATTGTCAAATTTTGACGGTAAACCTACCCTACGGGCTAATTGTTGAAACTGATAG
>comp918_c0
GTTGCCAAACATTGTATGTCCATTTTTTTTTAAAAAAAGGGAGTTTTCAGGGTGAGACCTGACAACGCCGCTTGTGAGCCCAGCCGCCGGGGCAGTTGTCGGTTCGGCAGGACATTCAATATACAGACATCATGGCGTCCTCAACGTAATTCACTTGTTCCTTATTTCCCACACCTAACATGGTGTCAGGTGTGTGTCTCGTTCAGTT
>comp919_c0
AAAGGGCCTTGGTATGAAAAAAATTTAAAATGAGCTCATTAATGCTTGAAGGAGTGTTTTTCCAACATTTTGGCATGAAAGAGATCTGAAAATTCTCAACTGAATCTGGGTCATGAAAGTTTAAAGTTCGTAGTTAAAAAAATGTATATCTTGTTTTGAGAAAAAGATATCCACCTACAGATTCAATTCATCAAATGCAGGGCTTACAATAGGGAATTTGCACGCAAATTTTTTATT
>comp920_c0
AGAAATTGTAGTTCCTAATTGGATCGGGACGCGCATTTTTTCAAATGTCTTAAAGGGAGCTGTGAGCTCTGCTGATCTATGTTCCACAATGTAGTTCTTTACACCTCTGAGATCCAAAAATTTTAGGCATGTTCTGTCTGGCACACAGAGAATATTTCTCAACCAAACCAACGTCTATTTCTTCCTTGCGGAGTAGCTGATGAAATTAAAGCCAGAAGTGATTTCTTTGGTGGTCGGCAAACTTTTCGGTCACCCTCTTGACAACACAGATTTGGGAAACAGTCAAAAGTTGTG
>comp920_c1
GACAGTCGTGAATCGGTGACCGGCCATGTTCAAATATTTCGCGCTCAAAGTTCTCCCGCTCCTGCTCCTCTTCTACGGCTGCGGCGCGCTTTTGAGCGATGTCGCCAACCAAGTCGACCCAACCACCATCGAGCCAACCGGTGAGCCGAACACGGAGGCGCCGATCACAGATAGGGGCGATCAATTCATGACAACCACACCCACCTCAACGAATCCGATTGAAACAGAGACAGAACGATACTATCCAGACGATGAATTTGACAAGTTCAGCTTCCCAACGACATCTTCAACACATGCACCGGGTTTAGGTTTCATTCCGAGAGACTGTCCGACGGATCCGCTTCCGGAAGTGTTCCCAGTTCAAAAATGCGTGAGCGATAGGGAGTGTTGGCCTCGAATTTGCTGCAAGAGCGAGGATCTGTCGCATCGGTACTGCCGAACACCTTTGCCCCTTTGGGAAAAACTCCCTGCTCCCAAGGCAATATCCACACCCCTTCAATCGGCAGTAGCTTACATGCAATGTACGCCTCCTTTGCCGAAGAAATATGATCTCTACCCAAAGTTGTGTCGCACAACTTTTGACTGTTTCCCAA
>comp925_c0
GTGCGGGTCCTCTTAAGTTGTTCTTCCGGTGTCCTCAAGTGGAAATCCCGTCTTGGATCCGTTCGACGGTTGAAGTTTAACTGTGATAAACAATTGTTTTTGTTGGTTGATTTGTGTGTATTAGTTTTCGTTATTCCGTACTCGATCCGATTGTTTTCCTGGCAACGCTTGTGTGGATTACGACTTGTGCATGATGTGTTGGGATCTCTAGAACCGGTTTCTCTGA
>comp926_c0
GATTTTGAGCCCAGGTTTTCAAAAATTGGTGCATTCCTGTTGATTTTAGAGAGGGGGATATTTGCTTATTGAACGCCCCTCGTAGGAATATTGAAGTTCAAAATTTGAACTGAGATCTTCTTAAAAAATATACGTGGAAAAGAGCGAAGAGTTCTTCTGGACAAACCACCGAAGCCTTGTCCTACTTGTTTGTGCCTCAAGCGCCAAGCACATATATTTTGTCACAAAAATAAAAGTTATAGTTA
>comp927_c0
GAAATTTTGAATTTATTTTCTCTCTGACTTCACGGCTGAGGATGGTCGCTTTCGACAAAAAGTATCAGATTACGGGAAACTTTCAATCTCTTTCTTATCATTTTCGAATCATTAAAACAAGAGAAATTTCCCGGTTAGTCGTGCTTCGTTGTTTTCAATTCATTTTTCATTCCTTTTTTTGTATACAAAATTAGAGTGGGCAGGTGTTTTCAACGATCGAAATCTCCAAAAAGTCTGCCGTGGAACCGAGTGGTAGGAAAAGTAATATGTAAAATACTTTTGTTGAGCCATTAAGCCAG
>comp929_c0
GATGGAAGTGGATCATGCATACTACAGAACTTTTGGTAGGCGTAAAGCTATCCCTACTGAGAGCACTCAACCATTTCGCATGACGCTCTGGCTCTTTGGCAGGATCAGGGAATTTAAAGGTTGAGACATCAGGACCAGAGGAGCTTGCATAATTAGATTTGCAGCCAGGCACACAGCAGCATCTATCCATTGCTCTAAATTGCACAATTGTCTAGTTCAGCAAAAGCAGCAGCAAAATAGAAATATCACAGAAGCTAACGCTTACTTAAGTACCATATAAAATCCAAGGCATTATAAAAAAGAAAATCCATGCCATAAAATTAGGTAATAACGGATCAAAACTAGCACACACCTTAAAATCAATAAGATTAAGATTCTTACAATCCCAAGGA
>comp930_c0
GTTTTAATTAAATCCTGATTTGAAAAGCTTCTTGTGACAAAATTCTGTTTCGGAGATAATGACTTAGGCAGAATTAGCTTTATATACCTTTTTTTTATTCTTCAGAGAAATGAAGCGAATAAAGAAAAAAGTACATACAGGAAGGCTCACTGAAAAAAAGTTCATCAGTTCATCTAAATCCTTCTTTCAATGAAGGAGCCTTGATGAAAATTTTTTGTAATTAGGTTTCTGCTCGATGGGCAGAAAAGGAGGCTAACAGATCCTGCTTACCTAGCTGGGT
>comp930_c1
ATCCTGCTTACCTAGCTGGGTTCCTCATTAATACGGGTTGTCACTCAGCGATACTTAGCAGACTGTTTAAACAAATTTCCAGCATTGAATTTCAGTGCTTGCCGCTGTTTACTCTTATCGGTGCAGTGGGTACGTTATAAGAATTTCTGTAAGTCACAAATTTCATCAAGGACTTGGATTCTTTACTGTTAATAGCTAACTCCTTGAAGCTTCAGTGTCAATGAAATTAGCAGTTCACTCTCCTCAATATCAA
>comp931_c0
GCACACTATTGATTGTTACACATAAGATACGGAGAATAATATGAGCTACCCAACACCGATAACATGCATTTTTAAATTTTTTATTTTTTAGTTTTTTGTGTTTTATCTTAGTTTTTTGTATTTATTTAGTTTTTTGTGGTTTCTTTTAGTTTATTTTTTAAAGCTGAATTTAGATTACCGCTGATCCTCACAGCAACGCCGCTAACCCCACCATCAAGCACCGGAACAGCGCTTCTCCGAGCGGCATGCAGCCAGGCTGCAAACCTACACGTCCCCTACGACGAGAGAACCGACACGCCCGACACGGCCTGCGAAGGTCACTTCCAAAGG
>comp931_c1
GATACGGCCTGAGTTGAAGTTCGGCCGTGGGGATGCCTTCAAAAAATTTTCCTTCGTTAGGTCTTCCCGGTTTCAGGAGCGTTCCCCGAACGCTTGTTGGGGAACGCTCGAGGGACGAGGGTGGCTGTTTGGTGGCTAAATGCCGCGGAAGGTGGTTCTGGTGTCTTTCGGGTGGTTTTGGGGGTAGTAGCGGCTGCGGAGGGGCCCGAACTCCTTGCGGCCGAGGTGGGCATCGGGCCCAACCGACGGAACTCTGTTGATTAGGCCTTGACGGAAAGTTGCGGTCGGCCCATTTGTGGGTGTTGCCGACCGGGGCCTTTGGAAGTGACCTTCGCAG
>comp932_c0
AGGACCCTACTGATGACACAGGCTGGTTGCAAGAGTATCTTTTGATTTGAAGTGGAGGAGGAGATTGAATCTCAGTAAAATTTGTGTGAGAACAAATTTACAGAGGCAAACTTACGAACATGAGAAGGTTGGGGGAGGGACCCCGAAAATCTGTAATACTTTCTTGTTCTGTGATTGAAATGATAGTCCCTCTCATTATCACCTTATCAATGTCTATATCATGATCCAGCAGTTATTCAGGAGGAAATGAATTAGACAGCGCACCTGAGGAGAGCTTTCAAGCTGATCCAGGCAAAGACGTTTGTGATATTGAGGTAGACACTGCTTTGGGCTTAGATATCTTTGAAACCATAGTGATTTTCCATGATTGACAGACTCAAATGTTGCAACCTTCACAAACTCCCAAGTGCTGAGTTTGATGGACTTAAACCTCTGTGTTTGAGACGGATTTAGACTCTATGTTTGTATTCCTCGTATGCTTCCTATCTTACTAATTGTGCAGTTGTATTTTTCAAAAGAGTCTTGTCATGTTCACTCTTCAAATAGATTCTTGTCGAGTCTTAGGCACGACAGCAGGCTTTTCCATCTTCGAATTAATACCACTTTCCTTCCTCCCAGCTTTGGGTGCACTGTATTGACACCTTGTGTTTTCATGTCTGTGCAACAAGGCACCGTGTGAATCAACCCTGACTAAGGGTGTGAAATTTCCCGTGTCCATCCTCAAGAATACAATTAAGAATAATACTTTTGGTCTATAATCCACACCATCCGTTCAATGAGAGTGATTCCTTGCTCCTGGACAGAGGTGACATGAAATGTTTT
>comp932_c1
GTTCTCTTGATTTTTTTAAAATTTCTACTCAAAAGAATGCATCCAATTTGCAATGTATGATGCATTTTTACACTCAATGGTGACACCAGTTTTTAAAAATGCAATATACAGTGTATTAGCAGACATATTTAAAAAATATTTGATGATGGCTTTTCAAGAAATGTTTTGAAAATATGAAAAATGTATTGGCGAGCGAAAAACGTGATTTCGTTGTCATAATGCAATCTATCGCTTTTGGCATTTCATGACACCACTTTACCAACGCAACAGACAAGTTTAAAACATTGATTTTTACAGGACCCTACTGATGACACAGGC
>comp933_c0
CAGCCATAGACAAGACAAAAAGGATATGGTGGGATCTTATTGATGGAGGTGGGTGGTTGCAATGGAGAAAGGAGGTAAGTAATAGACTAGCTAACGGCCGGTTAACGGTAAGAGACCTGACAGTCCATCATTTTACCCCCTATAGTCTGTAAGAATCACCAGTTTCAGCCAACATGATCGCTCCATAATACTGCCATGCTGAGGAAGAACGCCGTATG
>comp934_c0
GCATGAAGGTGGTCCAAATAAACTTTCAAAACACTGACTCAAGCACCTTGGTGCAAAGCCTCCTTGAAAAGAGCATCAGTGTTGGTAGCGCTTATCCGGGAATTCTGGGTCAAAGTTGGAACAATCAGGCCAAAATGCCAGAGGCAATAAAATTTTCTACAATACTACGGCGAGAAGACCCAGGACTTGCATTACAGGGGCAGATTTAAAAGACTGGCAGTCTAGTAGCCTCTGGCCATGATACACGGCCATATGACACGAACAATAATATCCACCACATTACTGGATGGAGTGAATTATCCGGTATAAAGAGAGGGGCAGGAACTATGTTTTGCTGGGGTGCCATACAGCAACCCATCACAAGTCAGGAGGCACCAAGGACACAAGTGGTTCAGGCGAATCTCACCATCGTAAATGAAGGCACAGACAAATTTTGTTAGGGGCTAGCATATATCTTGAGAACCAAATTTGGTTAATCTCAAGTAGGTGTACATCTGAAATGT
>comp934_c1
ACCAACAACTGTACCAGTGTTAGATTTACTCAAGTAATAAGAAAGTCTCAGGAAGTCTTAGAAGTAGTTGGCACCAAAAAAACAGGTCTAGATGGAGATAGAAGTAGGAACAGTCCTTACAGTTAACACAAGTCTTTCTGAGCTTCCCTCAGCCAACGCTTAAAGATATTGAAGCACTGCATGAAGGTGGTCCAAGTAAACTTTCAA
>comp935_c0
TACTTTTGGCCATGATGAAGCTGAAACAAGAATAGTAAATAATGCAGTGCATGGCAAAGAAACGGAAAAATGAAAGTTAACGGTACAAGAAAAGAGAGACAAAAGCATCCGATTCATTCGGCAATGGTTGCAGGGATAAATGGATATTGATGGAAAACGTTCTGATCTTGAAAAATAACTATCAATGAGGAGTCGACAATCCAGCTGGGTTCAGAGGAAGTGTGCTATAACCTAAAAAACTGAGCGCAAATAAGATATGCAGTCACAGGTCGCAACCAGTTATGTTTAAAGACTCTGCTATGCAATTAAAAGAGCAATCTCAATATGATATAGAAAAGGCCTCAGATGGGACGAATGGATGTGAGGGGAGATTCACAGTATCAGTTGTAAGGAGTTGGATGGAAACAATCGCCACCGTCAACTTCACGATGCTCCTGCTGTCAAGTAATTAATCCTGATAGTAACAATATTTGTCCAAATAGTACGATCCTACCTGACGGCAAATAGAAAATTCTGG
>comp936_c0
AGCTTTTTTTTTCGAAATTTTTAAAATAGTGTAGCTAATTAAACTGCTTATAGTCTCAACAGTCTTTGCATCAATTTCTAATGGAATGGTCTCTTCACTATTTATTGCTTGAATTTCTAGTGGGAGCTGCGAATCTTCTGTTTTCGGCCAAAGTTTCTTTAGGTTTAATTTTTTTTGCATTTACAGTTGCGCTTCTTCAAATTTTCTGCAACTGCATGAAGCTGTTTTTGATCATGGACTGGTTTTAGAGCATCAACGTTAAACCATTCGGCAGAATCAAGACAGGATTGAAAACTACTGTTGGTTGTGGAAGTATTCGCTGTCTCAGAAAATTTATCGCTGACTGGTACTGGTTCACATGAAATCATTCTTGCAGTCTAGGTAAGGAGAAATTATTGAAAATTCAGATGAGGAGGCAAAGACAAAATTGATCGATTGATGACCTTAATGACTTGCAAAAAATGATCAATTCTTTCACTGTCAGGAAGATAAAATAGGTTAATTTAAGAAGTGAACTGATGCGAGAGAGATTTGATGAATTCTGGGATCAGTTGAATTGAACACACATACTAAGCACGCGAGGTTAGTTAAAATTCTGACAGAAGTTAACACTGATACCAAGCACAAAATAAAATTTAACACCCTCAATTACTTGAATTTTG
>comp938_c0
GGCAGAGGGAAGTGTCCACTCTAGAAGAAGCTTTGCGGAAAGAAAAGGAAAATACTATATTGAACAGTCGAGTTGACACTCAGCGAGTTGTCGACGATTCTTCAGTCCATTTTGTAAATTCATTGAATTCTGTTAGTCTCCAGCCAACTGCAGATAACAATGAACAGAAGAAGTGTGCCAACTGTGATAGGGAAGCGTATGCAGAGTGTTCCTTGTGTCGCCGAACGCCATACTGTTCGATATTCTGTCAGCGGAAAGACTGGGCTGTCCACCAGGTGGAATGTGTTCGCTCGGATCCAAACAGTATTATGCTGATCGTGGAAACGGCAGATGGTGTCGTCAACTGATTGTAAGCTCAAGATTTTTAGTTTTATTTCATCATCAACTCAGCCTGTTCTCAGACTACTTTAGAATCCAAGCAGCAATTGCAGAACCAAAGCACCAGATGCAGATGATATTGATGCAGTTATGGAGACAACGGAGTCCACTGGGAGCTGATTTTATCTCTCAAGGCAGGATTTCCTCAAATTCTTAAGATGTAATCAGTGATTTTGATGACGTCTGCATGTATTCAAACA
>comp943_c0
GGGGAGCGGGTGGGAGTGGGTCTAGCCCAGTGGGTCTAGAGCCAGAATTTTTTGGACTGTTTGTGGCACAAGGTCAGAGGCAAAAATATCTTGGATAAATGTCCTGTCGCATAGTGGGTCACTGAAAGAAAGTATTTGAGCAGACTATTGTCACACAGAGGGTTACGGGAAGACACTTCTTAGACAGCTGTTTTTTTCCCACATCGCTCTGTCAGATCAAGATAACCACCGCTGTGCGACCTACTAACTCAAGATTAAAGGTGGAGATAAATGCGCCTTTATTTGAGTGTTAGGCAGAATTAAAAACCTGTTACTCCAAAATTCCTGCTCCCTTTTAGGGTAATACACTTTACTTCCCGCGGTGGATGTGCAGGTCATTTAAAAAAAAGGAGACGCCTTAAGAGACCATGCTGGTTTTTGTACATAAGATATGATAATTATGATTAA
>comp944_c0
GGAATATTATTTTGAAAAAGAAATAAGATTGTATTTGGTCTCTGTGTTTTACTTTAAAGGAGAGATTGTAGGCGGCTGGATCAGATTGTGTATTTTAAGTCCCTTGGTTCGGTCATCGTATTCTGAAGTGAAACTGAAAGAGTCGCCGTTTACAAGATCGCAACTTACTCAAAAGCGGTTGTGAATTTAAAAATTTTCGCACGGATAAAA
>comp945_c0
TCTTCAGGAGCTTTCGTGAACTCTCTTTTGCATGTTATTCGATAAGTGGCGCCCTCTGACAAATACAAACCCTCCGGAAACTTTTCAACCCATCCCTTGGCACGTGGCGCGCTCTGCGGCGCGAAGGGTTACTTCTTGTTCGAGCGTAGCGACGAGGGGATGAAGATCTTGCTGAACGAAATTCATCGACGGCACGGCAGCTCACCCTGCTTCTTCCCTTCGTAGACTGTTGAGCTTTTTTCTGTAGCTTTGATGCATATACGCGAGGCATGCCTCCAGTTGCTTGAAACTCAACATAGTTTGAACCTCTTCGCAACTCCCTTTTTTGGATCGAGAAAAAAATTTCGCGTCCGTTTG
>comp947_c0
ACGTGGTTTAATTGTTTGTCTTTTCCATTTTAGTAATTTTATTCAATTTGAACTATCTCAGTTCATTATGATGCTAAGATAAGACAGTTTTATCCGAGAAATTCCGATAGTGGAAATGTAAATCCAGCTTTAATATAACAAAAATATTTTAGTGAAAACGAAGAATCCTCGAAAAAAGTGTTTTTGAAAAAAAGCTACAGATTCTTGTTACTCAGTTAACGTTGATTAAGGAAAAGTTCCTCTGTACACGCAGGTCTCTTTATAATCCCA
>comp947_c1
GGAAGACCTGGTGGCGGCTGCTAAGAAATCTGCTGCTGGATCGAAGAGGACACCGTCGGATTTTCCTGGATCGGAAGACGACGATGAGGTTGACGATTTCGCAGGAACGAGTGCTAAAACTCCGGGAAATACAGCAAAACTAAGCAAGCCTCAGCAAGATGGAGCTAAAAACGCAGCAGAATCATCGAAAAGTGGAACCGTTCAGAACAAAGCTGCCTCCACGCCAAAGTCGTCATCAGCACTTCCTGATTTAGAGGACGAAAGTAATTATGACGATTTGGATTCGGATTATTCACAAGAGATGCTTAAGCCAACCTCTGGAACAAGAGGGAAAGGTGTGAAACCTTAGGTCTTGGTCGGAGTTGAATGTTGAAATGAGCCAGGCAATTAAACGGAATTGAAAAAACTACCATTCCTCAAACGCGAGCCGAGAAATGGTAGGAGTCAAAATAAACCATAAATTGACCTCTTGTATTACAAAGAAGGGAAGCTCCTTTTTTCAGTAAAAAAAAAATAAAACAAAATAAATAAAAGGAGATCGTCAAATGAGGGGTCTATCTGAAGATTCCCTGATAATGCGGATTTATTTATTTACCGTGGGATTATAAAGAGACCT
>comp948_c0
GGGGTGCGTTTTTGCATACACTTAGTTGGGGGAAAATGAATGGAAACTACCGCGCAATGAGTTGTTCATCTGACAACATCTGAGTGATCCGGGGATTTTCATGAAAAATTATAGGTAAAAAAATACGTATTGAAACAAAAGAGAAGGTAACACGATTTAAAAAAAAATACAGAAAAATTCTATTTTTTTAAGAAAAAATAAGAAAATTAATTTGAGTTC
>comp949_c0
TCTTCTTTGTCTATTGCTTAGTCTGGCAGATTTTACAAATTATTAGCTTAGTTTTCTCTGATGTTTTATGTCTTAAATAGGAAACCAACCAACACTGAAATGTGAGCTTTTTTTGGTATATTCATTTATAATCCAGGGCTAATTCCCAAGAAGTTTTAGGGGGTTGGATAATTTCGTTCCTCGTTTAAAAGAATAAAACGTCAAAGAAAATTAGGCAATGTGAAATGGACGTATTTTTGCCAAACAGAACCATGTGCATTAAGACATGAGTCCTG
>comp950_c0
GATTACTTAGCAATTCTCACAAGGTAGTCAATATGTGTTATTAGGTACATTGACTACACTGAGAATATTACCGAAATTTCATGAAGCTTCATTGTTACATCACTGAGCTCAACAGGTATGGCTACAGGAGTACGACATGGCCTAATTAAGGCTGCATTAAAAGGGGGTGGTAAAATCATTGCAGGGAAGGAGCAAATTTCAAAAGTGACAATCTTTTTCTTTTGCTTTTCAATCGTCATGCTCCAAAAAAAATCATGTCAAACCAAAAAGCAAAGGCATAGGAGTTGAGTATCGAAGGAAATTTAGAGGTTGAAAATTTTGTTACCCCAGGGCGGCAAGATTGCAAATTGTCCCTGATGAAAAGGAGGCAGCAGATGAGTGAATCCATGCATACCTGG
>comp952_c0
GGAGCCATAAAAGTGTTAGACGCAAACGAGGATGAACTTGTTAATTATTAATAAACTCGCGGGATATTTTACTTCTGATAGTCCGCTGATATATGCTGATTTAGGGCGTCTTTCAAAAAAGATAAAATCAAATACATGGTAGATTTAAATATGACTCACTACGCGACATGAATTTAGCTGACCAGAAAATATTACACGCTTTCTGCAATATTTCACATCCTCAGCGACATTTTGCACATTCTCTGCAATGTATGTGTCGCAGGCATTCAGCAATCACCGGCAATTTGCAATCTATTTGTGTCGAATAAAAAGTGTAAAAATTCGGAAGTAAATATACAAGATTGAAAGTGCGGATTGTAATGCTTAAAGTTCAAAAACATGTTTTTCTCCTCTTGAATACATGGCGCCAGCCAACACATGAA
>comp952_c1
GTATCTATTCGGGAGAAATCTGTCGAATACGATCCATTCTCTGCGAAGACGTTCTTTTGCTGGTTCATCTGATTGATTGTGCAACACAAAGAAAGTCTACCTCCATTGCAGCGTTGTTGTTCAGTATTTCTAAATTTCGCAATGGAGCTGAATGCATCATTTATAGTTGAAACTCAAACTAAAAGTCAGTTCTATTTATTCACCAGATTTTTTGGTATTTTCATCGTGTTGCAGTATTCATCGATTTAACTTCAATTAGTAGACAGTTTAGTAACTACCATCGATCAATTCCTGTAATCTCGATTAAAATATCGTTAACTTTTACTCTCGCATAGAACTGACCTCACACTTTCTTTTACAAGGTGGCATTTTTTTTTAAATTCAAAGCCACCCAATAGAATGAGATGAACTCTACTCAATTCCACTCTTTAAAATCGTACTTTGTATCATTAAACATTAAATGATACAAA
>comp953_c0
CTCGTAAGATATTCCTTAATCGAAATTATTATTTGAGGAAGTTACTACGCACTGAGAAAAGAGGAGGAGGAGGATGGAAGCAGGATATACGTGTGAGCAAAAATCAAAAGCACATAAAAATTTGTCTCCGCGGCAATTTGAGCTGGACGAGGGAGGGAGCGTTTAAAATGAGAGACCAATACTATTCCGGAAAAAGGAAGTGACTTGACTTTCCTATCATGGAGCCAGTGGCGCGGCGTACTCTGCGGTATATCGATTGATCTGCAGTTTAAACCTACGGAAAATGGTCGATAAACAGGGTGTTAGCGACGAACACCATAATAATCGACTCTTTACCGGAGCTTCAAATGGGGAAATATCGA
>comp954_c0
AATTATTCATAACTTTCCTCAAAAGTATTTATTTTTTGAGAAGGAATATAACAACATTTGCATGACCATACGGGCGTTTTTACTTAGCACGGCAGAATAGATCATCGGAGGTGTAAAATGAATAATAAGAATGCGAGTACAAATAAAATATTCCTCGATCGATGGTTGCATTTCATGAAATCTGCGCACCAGCTGTACTCGGGCGATCGGGATTTTAAAATCCTCTTGTTGTTGAATCATTTTTCTATTCTATATGAAAATCGTCCTAATTATTATGATCAGCTGGCGGCGCACGGTGTATCGAGTCAATCAGAGAGGTGGAACATGAATTTTTTTTTTTTTAAACTGCAAATTTTGATGTTTAACTGTCA
>comp956_c0
GGCGAAGACGGTGCTGGCGTTCGTGGTGCTGTTCGCGATCTGCTTCTTCCCGCAGCACGTGTTCATGCTGTGGTTCTACTTCTACCCGGACGCCCCGATGCACTACGACGACGTGGCCCACTACTCCCGGGTGGTGGCCTTCTGCCTGAGCTTCCTCAACTCGTGCATCAACCCGGTGGCGCTCTACTGCGTCAGCGGCACCTTCCGCAAGTACTACGACCGCTACCTCTTCTGCTGCTGCCGCCGCGGCCGCTACGTCTCCCACGGGAGCAAGAAGAACTCCCAGTACACGTTCAAGAAGCGCCAGTCCGAGTCGGCCCTCCTCCCGACGCAGATCTACACCTCCT
>comp958_c0
GGAGGATGACTGGGATACCGTAGAGTGGTGCAACTGAGCGGACGTGGTGTGCGAGGGCAACGGAACCAGCAACGGAGGCTTGTTGCTTGTCGTTGGCGAGACCCTTACCAGCAAGGAAGGCACCACCGCCGTTGGAGACTTGCAAGATGATTGGGGACTTGATGTCGCGGGCAGCTTCGAGGACTGCGTTGGCGACAGATGATGAGGTGATGTTGACCGCTGGGATAGCGTACTTGTTTTCTCTAGCGTGTTCGAAGAGCTTGAGTGCTTCAACACCGCTTAAGACACCGGCTGGGACGACTGAAAGTGCT
>comp958_c1
CTACGGTATCCCAGTCATCCTCCACTCCGACCACTGTGCCAAGAAGCTCCTCCCATGGTTCGACGGCATGCTCGATGCCGACGAAGCCTACTACAAGATCAACGGTGTCCCACTCTACTCATCCCACATGCTTGACTTGTCCGAGGAGACTGACGAGGAGAACATCTCTACCTGTGTCAAGTACTTCCAACGTATGGCCAAGATGGGCCAATGGTTAGAGATGGAAATCGGTATCACCGGTGGTGAAGAAGACGGTGTTAACAACGAAAGCGCATCTGCTGAGTCCTTGATGACCAAGCCAGAACAAGTCTACAAGGTCCACAAGGCGCTCTCCGCCATCTCTCCATCATTCAGCATTGCTGCTGCCTTCGGTAACGTCCACGGTGTCTACAAGCCAGGTAACGTCAAGCTCACCCCAACCATCCTCGGTGAGCACCAAAAGTACGCCCGCGAGCAAGACAACAGCAAGAACGAGAAGCCGCTCTTCTTGGTCTTCCACGGTGGTTCCGGCTCCAGCAAGG
>comp959_c0
GGTAATAATTAGGGCTGTGCGAGCCTGATTTTATAGGTTCGAGCCGAGCTCGAGCTTTTTTAGACTTTTTCGAGCCGAGCTCGAGCTTTTTTCGAGCTTGTGAATAGGATCGAGCCCGAGTCGAGCTCGAGCTTTTTCCGAGCTTTTTAAAAATTTAATGATGCATTTCTTCCCGGTTTTATTACGTACATTGTCTCTCTTCATTTTCCTTTAAACTTGTCTATTTTAT
>comp962_c0
GAACAATTATATTTTTGCTTTTTCAAATTTTGTACACTTTTTCCAGTTTGTTTCCAATAATTGGATAAGTCTCGATTAAACTTCTTCGTCTTCATTCAGTGACTCGACCGAGCTGTCAGCAACAGCCTCAGGATCTTCCATGTCCTCTGTGCTTTTTTTCTTCGTGTTGGGCACGGCAGCCAAGCACGCGACCTCCAGTTTGACCCGCGGGGAGTTTCTCTTAATTTTAATCAGGCCGTGGTCACCCCAGTATTCGTTCCAGGAGTTCATCACCAAC
>comp962_c1
ATCACCAACCAGTAGGGAACTTTGTTCTCCACTCCCCAACCAAGTACCTTCACCGCATGACCACCCAAAAACTTAGCACTTGCGGATGGCTCATATACGCCTGATTTATAGCTTGGGAAATCGTCCATGACACCAAAAGCCGTTGACACCGGACCATACGCCAAAATTTCTCTCATAATGGACTTCTCGTCATGCGGCACTGCGTACATGTCGTGACCGTAACGGTAGTCTTTATCCAATCTTTTGCTGTATTTGCTATTCGTGCAGCGAGATTCACACGGAGGGGTTTCCTTGACGGGCGTGCACGGTTGGTAAGGGCTGTCGTCGCCTTGATATTTGCACGGGGACGGAATGCTGTAGGGTTGGCACCCCTCGGTTGTGTTGTAGTTGCCACCACTGGGTAATCCATGCCGCTGTACGTACAACCATGCCATCCCTGGGAATCCTCCACCACATCCAAAGCCGCAGAGGTAGCAACAAGAGAGAAGGTTGGATGTCGACAGACGCA
>comp963_c0
AGATCCCAGACTGACACTTGTGAATACGTCGATAAAAGTGAGCATTGTGCCCCGACTGAGCAGCTATTTAAATGAGTTGTATATTTCTCACCTGTTTGTGGCCACACTTCTGGCAATTGTCACGACTGCCTCTCTTTGTTTACTGACTCAATACCTGCGTCGCTACAGCAAGTACCAGAGAGCCGCCGCCATTGAAGAAATGGTCACGGATTTATCTGAGGGTGACGGGAAGAGGGGTGGCTCGAGAGTCGGCGAAGCGGTACACTCATCGACGACCACCCTTTTGTCGGAGGTGATGTCGCTCCACCGCCTCCCGCGAGCCAACAATCACAAGAGGCTCGTGGAAGACGAGACAGAAATCAACGATCCTCCCAAGGCCGACATTTTGAAACGGTCGGTGCCTCATCAAATTTTGGATTTTGCCAGCAAATCACCG
>comp963_c1
TTGACCTCTGTCCAGAGAAAAATCCAAAAACCTAGATCCATCATGTCCATAAATTCTTCCTCAAAAAGTTGCAATATAGTAAAAGAGGGCGACATATCACCGGCATCGAGCTCCTCGCAGATGGACTCGAAGGCTCGGAAGGATCGGAAGAACTGGGAGCGGATGATGGGCGGAGCCGGCTCGGAGCTGAGCCTCACGGGCTGCGACACGGATCTCGAGATGGACTACTACGACTACAACGTCCAGAACGCCTCCACGGTGCCGGGCTCCTACCTTGGGATGGACCCGGCCTTCTGCGTCTGGATCCCGCCGTTCGCCCCGGGGAACTGGAACGACGTCAACGGCGACGTCAACGGCGACGTCGAGCTCCAGACGCTGAGGAGCGACCGGCCCCACTCCAACACCGACTCCGAGTCGACTTGCTGCGCCAGCGAGAACTCCGGCTCCAAGTCCGAGATCAGCAGTGCCTTAGCTTCCACCCCCGAACTGAAGAGGCTCCTGTGCGGGAAACTCCAGCCGCCGGTCCAGGTCCACCAGGCCTTCATCGTCAAGGAGAAGGAGACGAGGGTGGAGAAGTCGCCGAGCCAGAGGACCATGATCGGCATCTCGGCCGGGGATGAGGAGATCAAGTTCGTCGACGATGACGACGAGGAGTTGGAGCTCGCTAAAGGGTTGATCAGGAACCCCGGCTTCGTGAAATTCCCCGGCGAGGCCAATGCGTG
>comp965_c0
GGCGGAACTTTCATTATCACTTAAAGCTGCATGTTTGGAAATTCAAACCCACAATATGGGACGCTAAGACCATCAAACAGTTAAAAGTTGCAAGTTGATAATGTGATACTTTTTGCGAGTTTCACAAATACTTGTGTTATTAAAAGTTCATAATTCCTGTAAGAATTTACACTTTGAAATGCTGTATGTTTTTTTTAAAATACTAGCAAAAGCCAAGGCTGACTGGGATCATTCACAAACTATTGAGATAATTTACTTTGAGCACGATGAAAAACAATTTACTGGAATAAAAAGTAAAGCCATTAGCATCAGCACTTTAAAAACAGCAAAAGGAAGATTATTCTTAAAGGGCACTCTCTAACTTTCGAAAGACCAAAGAA
>comp965_c1
AATGAAAGTTCCGCCATTAAGTTCATTCAAATAATCAGCAATCTAGCGAAGCTCATTAATGAAACATATTGTCTTTACAGAAGCTTGCGCATGAGTTAAGATATGCTCCTCAACTAAAATTGTTCAATTTGATCCCAATTATGAATCCCTAATTTTTCACATGTATTTTAGGTTTTTCTCAATGCATTTCTTTTTTTACGCAT
>comp966_c0
AGCAGGTTTGCTCTGTGTTGGATAGTTTAGAAAGGGAATATAAAAGAGATGAAGACTGGTGTAACAGTGGAAGCGATAAACTAGCTCAACTAATTACCAAGCATCAAGAACAAAAAGAAGCTTTCCTGAAAGCCTGCACTCTAGCCAGGCGTACTGCTGAAACGTTCCTCAAGTATACTAACCGTAGTTTACAGTATTATAACTATTCAGGGCCGGATAGTGGATCTGAAAGTAGAGTTAAGGGAATCTTAGATAAGTTATTGAGCCAAGAGAACAAAGTTCTTGAGCATTGGAGCAGTAGGAAACGACGATTGGATGAGTGTCAGCAGTTTGTTTTGTTCGAGCACTCAGCGCAACAAGCAGTTGACTGGATTCATGAAACCGGAGACGGCTATCTTAGCGCCCATACATCAGTTGGCTCCACAAGAGAAGAAACAGAGCGACTCTTGGCAGAACACAACGAATTCAAAGCAACCGCTAAAGAAACACGTGAGCGTGTCAAGCTTCTCATGCAGCTAGCAGATAATCTTGTTGAAAAAGGTCATGCTCATGCTGCTGACATCAAGCAATGGGTCGCAGCTGTTGATTGTAGATACAAAGATTTTAGTTGTCGAATGGACAAGTATAGATCTGAACTGGAAGGATGTCTGGGTATAAAAGCCATTCCTGAAAGCCGCCAAGAATTATCCATTGACCACAACTCAGACCCCTCTCTCGATATGAAAGTGAAAGAATCGGCTAAAGAATTGAAAGGAATGAATGAAGAAAAACGACGATCAGCAAGAAGGAAAGAGTTCATAATGGCTGAACTCCTCCAGACTGAACGTACCTATGTGAAAGATCTCGATATTTGTATCAAAGTTTTTCTTGACGGCATGTTATCGGAAGCAAATGTTCCTCCGGCTATTCAAGGACGTGAGAGCATAATATTTGCTAATATTCAAGATATTCGCAATTTCCACCGTGAGGTGTTCTTAAAGGAATTAGAAAAGTATGAAACTATGCCAGAAGATGTTGGCCATTGTTTCGTCACTTGGGCAACCAAATTCAACATGTATGTAAAGTATTGCAAGAACAAACCGGAATCAAATTCTCTACTTGTCCAACATGGCGGTG
>comp966_c1
AGAACGGACGCACACTCTTGCAGTGGAAGTAAAACACCAAGCAGAAACTCTGATCAACAACAACCATTACGATCCTGGTTTTATCCGAGAGACAGCTGAATCAGTGACAAAACAGTGGCAACAGCTTGTCACATCTGCAGAAGAGAGACATAAATTAGTTATGGCTAGTCTTAATTTTTACAAAACTGCGGAGCAGGTTTGCTCTGTGTTGG
>comp967_c0
TTACAAGTACAAGTCACCACCACCTCCTCCAAAGAAACCTTATGTGTACAAGTCTCCACCTCCTCCTCCTCCAGTACACAAGCCACCACCACCCCATTACATCTATTCATCCCCTCCTCCTCCTCACCATTACTAGAGAATGATATATCTTCTTCAAGGAAAAGGAGAGGAATATTCGAATAAAGACCTAAATGAAGGGATGCCATTGAAGAAAAAAGGGGACAGAAAAGCGAG
>comp968_c0
GAAGATGAAAGTATGGCATTTGTAACTCAGAATCATCGTACAAGGGTTGACTTAAAGTAATAGACAACGGTGGGTGATATGGATCATTACCAGATAGCGGGTTACTACATGACTCTGCTTTCCCTTGAAAGTTAGTAAATACGAGATCAAGTGTGTTAGAACTAACATTAGGGTAATCGTTAAGTTGGGAAAGACCAAGAGCAGAGAACTTACCAAGTAGAAGCGATACTACTTCTCTCACTGTACAAGAAAGGTTTTAACTAGATAATGAGAAAGATGAAATTAACATAAAAAAGTAAATCAATCGAACAGAAAAAAAAGAAAATCTTTTAAGAAAAACTAATGAAGTGACTAATGGAGGCTCGCTAAGCGAGCCTTAAAGTCAGCCGTGAGGCGGGTGAATGGGGTTGCAAGAGGGAACCCCCTGCCAAGTTGTGAGAACTCTTGTGCCCTGAACAGCTAGTATCTATAACCATGTAGGATGTCGAGTTTTTAAGTTTTGAGAAAATCGAGTTTCAAGTTTAAAAGATTTGTGCTTTTTGACGTCCTCAAGGCGAAAGAGGTTTTAGTTATAAGGTTATTATGGAACAAATCCTTCTCCTAAAACGGGTTTTTAGAAAGGTCAATTTGAAAGGATAGTTATTGAGCTACAGTGAATAAAAAAAAAGGCATCTGCTATTTTTACAGAGATCTTTTTTATGCATAAACCGAGTCTTCTTAAGGGAGGGTAATGGTAATGGAAGTGAAACGATTTAAATGATCAAAAACGTCGCTACCTCTAAGCAGGGATTTTAACAGTCTCGGGAGTTGAGTCTCTAGAGACTCAGACTCGGAGAGTGAGATCGATAATCGGGCAAGCAGACTTGAACTCCAAGTGCTGGTCTGCCACGATGATTTTTGGCAGTCTTGAACCTCTAGCCGGATACCTAGCGTCGACCGACACCCGGTATCAAACCACGAGGTCGAGTTCCTCTGTCAACGAATGAAGAGACTCAAGTTCAAGGGTGCCTGATGTGAGCAGACAAGGATGAACACACCCGCAGTGCTTCGCCGCCGAAATCGGGGATTCCTGGTTTCCGTCTTTCCGGAAATCATCCTCCCCGTAAACTACATGAACGTATATCGTCTACATCGTCACAGAGACGATATCACCGTGTGTGTACAGCCTACCCCTGAACCGGGCCATCGCCGCAACTTCCCCGATGTTCACTTCCGAGAATATCTTATGGGCGCGCAGCCCAGAACTAAACCTTCATTCGG
>comp970_c0
GAGAATGTTCCCATCAATAAAATTTATTACATATTTTTTCAAGCTTATAAGAGGAAATCATTAAAAGTCCTGAGGATATTGCCAAAAAATACGGCGCTCGTATTGGTTGTGTTGATTGTGTTTGAACACTGAAAAAAATTGATGTTTTGTGATTACCAAAGTATAGTGATGTTCTATATAAACTCTAACTTAAAGGTAGCCATAGCCAATGATAGTAGTGATTATACCATTAAATTATACTTCCAACCCCGATTTGTACCGCTATTACTGGCTTTATGATAGTGACCCTCAAAAGACGAGCTCGACTTGAAGTGCCTTCAATGTTTTTGATACTCCACGCTTTGTGAAGGAGTTAGTTTAGTTGCCTATCCG
>comp971_c0
CAGTTTCGAAAACGCCTTCAATTGGGGTGAGATACCTCACGCATTCCGAAGAGTACGAATAGTTGTATCGTTGCGCCTTAGCAATGCGATGGAAGATTAATATTGAAGTAGCCTCCACGCTGGACTTATCAACTGGAACGAAAGCTACAAACAAAAAATTAAAACAAGGATATGTGTGCTTAAGTGTTGCACTAGCTCGTAAGATCAGCCATTCCATGTATCTCATGCGCCGAAGTTTA
>comp973_c0
CTGGCACATATGTATCGCCTATAAATACAACTGAATTTTGGTCACTACTATCGTGAGCTAATGCATCTCGAGTATCATTAGGAACTATCACAGGATTTCCTCTGCCATCTTGAAGCGTTTCTTCTGCTACTACGGCTTCTGGACTACTGCTAAATACTGGATATAATTCGGTTGGACCTGATCCACTACCGGTTACTTCCGTCGTAATTATATCTTGGCACATTGTGAGGGCGATCTGAAGTAGACACCAAGCTATTCGAATTTCATTATAATGACTCCGAAGTAGATTCCTTGAATGTGTTAGTTGGTGTGTGG
>comp973_c1
GTGCCAGTCTCAACTCAACTCAGATCTCGTCCGATCCCTTCGTCCGATCCAAGTTTACTGGACTGGAGGCTTCAAACTGTGGAAGGCTGGGATGAAAGGAGAGCCGGAAGTAATAAGACTAGGGTACAACATATTGAGGCAGAATGTCAAGACGACTACATGAAGATTCGAATCGGTTTCAACGGCTCTTTTGGAGGCTTGTTATACTCCTCTGGGTACTCATACGACCCCGATTGTGTTTACATTAACGGAACTGGCAGAG
>comp974_c0
GGAAAACGTAGAAACGGAGCACTTCAATAAAATATGATAATTTTTAATTCATCTAATAAAAGATTTCTTTGCGTAAAAAATAAAAACTAACAAATATTGCAAATGTATCTAGGAATATTAACTTCGGGATATCACACAGGAGCGTAAAAATGTTCAAAAATAAAACAAACGAAATATGCGAGGAAAAACGAGAAAACTCGCGGCTGGAGAATTTTCCGAAAAATTTG
>comp975_c0
GATATATACGAGGACGTCTCGAGCCCACCTCTGACCCCTGAAAATATGGGGAAACCGATGACGTGCTCGTATAAGTTCCGCTCATTCCGTGGCACGCCCAAGGACTGGATCCTCCGCATCCGCTTCAAGAAATTCAAGGTCGGCACCCTCCTCAACGCCTCTCATTGCCACGGTGGATACATGCAGATCATCGACGGGAACGCGCGGACGGATCTGAGCAACCGGAAGGAGCCGGGCCTATTCTGCGGGGAGATCGAGCACCCACAGACGTTCATCTCGGAGACGAGCTTCGTGAAGGTGGTGTTCCACGCGGAGAACTTCACCGACCAGACCTATTTCAGCTTCGACTCCAGGGCCGAGCAGCAGTTCGAGGTCTACCTCCGCTACGGCCAACACCCGGAGCTCTACCCCAACCGCCGTGGACAGGTTGTCGCCGGGTCGTACTGCAATCGGGTGTACACTGACTGTCGGCTGCAAACATGCTACGTTCAGAGTCCGGCGTACCCGGGTATTTATCCACGACACCTTCAGTGCACTTACCGACTCAACACCCGGCTGCCCTTCATCAAACTCTACATCGAGAATGAAGAGTTCAACATCGATGGCCAACGCTGCGAGAACATCATGGTCTGTCCTATGCGACCCATCTCCTCCGGATCAGACCATTGCCCATATGACTATATTCGAATATACGACGGGAAAGATGCGACAAGTCCGGTGATAGGAACATTCTGCGGCATGGGGAAATTCCCATACTCTATCATCGGCACCACAGAGGACATTTTCGTCGAGTTTGTTAGCTCGCCTGCAGGTCCATTACTGAGCACAGGATTCCACTTCAACGTAGGGAACTGGCCTGGACACATCGAGACAGCCGGAACGAAGAATGGGACCTGCAATTGGATCCTGAGTAACGAGGACTTGCTCAAGTCCGGTGACTCCGAAGGGATTTTCCTTTCCATCGCTCACTGGTACCCACCGCACACCACCTGCACCTACCTCCTCAAAGGCAGACCAGAACAAATCGTCAGAATTTACTTCCCCAGTTTCAGGATAAATACGATCGAGTCCCCGATCGTGCCTTTCGACGGCGACTGCGGAGAGTCCCTGACGCTGTACGACGCGAGCTGGGCCGATGACGCCCGCATCATCAAGACCTTCTGC
>comp975_c1
GAGAAACTTGTATCGGCACTTGATGGCCTCGGCTACGGTGGCGTCCGGGGCCTGCTTGTAGACGAGCGTGTTGAGCGGCGAGCGGAGGCTCCCCTTGCTCGTCTTCCAACTGACGAACTCCTCGTCACAGACGCTGCTCCCCGTCGGCACCCCGAACCGCGTGTTGTTGAAGAAGTCGTAGTGCGCCCAGTAGTACAGAGAGGAGCCAGAATAACTCCCGGTCTTGCTTTCAAATCGGACGAAGATGGCCGGGCCGGTTGAGACGAAGTCGTGCTTTTCCATCGGCTTGGAG
>comp976_c0
GGGAAACAGAACCTGAATTTACTTGTATAATGATTCTAGTTAGATTTATCTTCTTCATTCAAGTTTTTTTTCTCAATCATTAGCCACGTTGTCTCATTAGCAAAAGCACATCTGTTTCAATATTTCATCCTAAATTTTAGACGCCTGAAAAAAGATGAGTCGAGAGATCTTTGAAGCGAGAGATGCAATGGGAGCAGCTTGAAAGATAATACGTCCAATGGCATAAATGTTGCTAAAGGACAATAGTCTGGAGAGATAACTTCATAAAAGATAATGATCCTCCTATAAAAAATTGTATCTGCAACGGTAGAGGTATACCTGCTTTGTGTAACTTTTCCTGGTATTTATTCTGGATAGCTCTGAAGTGTCTGATCCAAAAAATATATTTTCCTTTCATCCATTTTGATTCATCGTCATACATAGTGAAAAGATCGAAAAATTTACCTCAGAATTCACCTTTTTGTCTCAAATTTCTAAGAAATTCTCAGTAGGTAATCAGATCGAGGCACGTGAGATTTTTTAACGGAATATTCTAATTAAAAACTTGTCTTCTATTTTCCAGAGTCGAGCACCCATCTCTGCA
>comp977_c0
CTCCATTTTCTTTCATCCGAGCGGACGGTGTTCGGTTTCCTGATGGTGACCGAGCGGCTGGTTGGACATTTGATGGTGGCTGGGTCGCTGCTTCCTCTATTTCCGCCATTCGAGCAGCTGGTGTTCGGTTTTCTGACAATCGAGTGCCTACATGCTCGTTCACTGGTGACTTCGTGGCCGGTGTTTGGTTTGCAGCTGACCGAGCGGCTGGTTGGTTTTTCAATGGTACCTGCGCGGCCTCTTCCTCAATTTCTGGCAACCGAGCAGCCGTCGTTAGGTTTTCTGATGACCGAAATGCTGGTTGCTCGTTCTCCGATGACTTG
>comp979_c0
GACTCACATTGTCCCCCTTCAACTTTTTTGTAACATTTGGCAGACTTTAAACAGAGGATGAGACAAAAATTATCTTTCTGCAGAGACCGTTTTGCAAAATTCTTGACCTTTGCCCATTTTAATTTCTCTCTGCCGGCTTTGACCTTTCAAGAGATTACGGCGATAAAAATACTGAGTTATTCTACAGGGTGATAGCAAAGTCCTG
>comp980_c0
TTCGGAGTGGGTCTATCGATCAACATGAAGGAAGTACACGCGATCGCGAACAACGACCCGGACTTCTTCTTCATGACGAAATTTAATGAGGCGCTAAAAGAGCAGATAGCCCGAGTGGTCCGACGAATGAAGAGCGTGCCGCAGACGCCGCGCCAATGGTCGGATCGGAGATGACTGAGACGATGAAACGAGCCAGTGAGAAGAGGTACTATCGTGTGAGGGTGCCCGAAAATGGTTTGACCATCCACCTGATTTACGAAAAGGGCGCGACCCGCGGGTTCTGGGCCTACACCCCCGCCTCCGAGCAGCCGTCCAGCGCCCTTTTTGATGGGGTTCTCGCCGCTGGAGAGACGTTCATCCCGCCGCTGAAGACTCGTGCACCGTCCAGGGACGTCGTAATCGTCCTCGAAAGTTCTGAACCTGACAGTTTCGTCAGAATGAAGATCGTTGCAGGAGCTACGACCAAAGCTCCAGCAGTCAATTGAGTTAAACGACGTTGTGAAACA
>comp982_c0
AGAGATAAAACTCCATTCCAACACAATGGTGATCACGAAGAAGAACTTGCCGAGGCTGAGGCTGCTTTTCATGTCGTACCGCGGCTAACGCCCACAGTTCCAGCTTCGTTGCCCCCCACCATTATAGAGGACCCTGCTGCTGAGAACTACGAGTTAGAGGAAAGAGAAATGCAGATGAGGAAAGCAGCTTTACGCAAGGCAGAAAGGCTGTCTGTAGGTTCTATCCCTGATATAACTGTCACACAACACATGGCTCCACTGGACGATAAAGAGTTTCAGTATCCAGATTTAGAGAACGAAATTGCAGCTGATTCAGCTGCTGCTTCAATGTCCAGTAAAACATCTTCCGAAACAACAGAGACTGATCAAGGACAAGAATACGTCGT
>comp984_c0
TTTTTCAATGCTCATTTTATCATTCTCGCCTAATGCGTCCAAATTATGGATGTTACACTGAATATTTTAGCGCGTCAAAGTCTGCTAAAAGATATTTTCGTATATGATTAAAGTGGGCCTCACAGTTGAAAACATATTGACGATCAACCCTCTAATTTTTTTTTCTCGCTCTCTCTCTTTTATATTTCATACTAAAAATTTTTAGAAACGTGTTCCCGCATTGATACTGAGCCCCAATCTTCAGAATGGCCGTTGGTCATTGTGATAAAAACATAAGTCAG
>comp986_c0
ATTTACGCCCTTACGTCACAAAGACGAGGAACTGTTTGCAGTTTGCAAATTCGTCGTGTGGCGCTTTCGTGTATAGATTAACGCAGGCAGATGACGGCGGCTCCTCCACATATTTGTGCGTGACTAATACTGACGGAACTTTGTATATAAATTAGTATTACGTCAAGTTCGGCTATCAGGCCATTATCGCTCCGCTCGTAAAAAGATAAAACAATAAATGGTGCACAATATATAGGGCAACAGAATCCCCGTCGAAAGTACTTGCAAGGTCA
>comp987_c0
ATGTATATTTAACAAAAAAAAAAGCTTTCAGGGGACCGTTTTGGATTTTTTTAAGCATTTCATAAATATTAATCTACGCTATCGGAGAAAAACCTAGAGGAGTTCTGAAAGTAAAACTTTTATACTGGCCAGATAAAGTCTCGAAGGCATTTGAAGACTCTTGATTCAAGTCCTTTGAATCCTTTCATATCTATATTTAACAAAAAAAAAGCTTACAG
>comp988_c0
TGCTCCTTTCCTCTGATTTTGATTTTATTTGGCTTTTCAACGATGTAGGATCCATCTGAATGTTTCTCAGTTAATTTGACTGGTGTCCAATTTTCTCTTTTATTCGTTTCACCAGTACTGCATTATTCTGGATAATGTTTTCAGGTTTTCTTGTAGCAGTTCATCATAGTGTTTTTTCGATTTTAGATGGTTTTCCAATAATTTTTGTCTAATGTTTTACCTACGAGGGGCG
>comp990_c0
GAAACACCTGTATTACATTATTATACAAAGAAGCTCTTGCATCATTCTCACTTGAAGATTCCTCAAATTTGCCGTATTAATCTCGAAGAAAATTTTCAATATGAAACCGTGTATTTGTAGTTTCTTTTTGCGCAACGGAATAAAATTGATCAGCAGTGTTTCAATCGGAAGTCCCGTATCGGGTCTGATGGTAAAAGTATCATGTGCAAAGCTCCTTTGAAAACTAAAATTTAAAATACACATATAAAGTATTGACTCCTGTAAGTAATAACATCGGAGGATTGTCATAAGCAACTATGAATTAGAAGAATTCTGCACTGAACGAGCTTATCATATTATGAACGTAATGGGTCTAATATTATTTGGTCCTTAATCTGATTCAGTTTGGGTTTTAAAAATATTTTCCCAGTTTACGAAGTATCTCTTAAATACTCCCGTGTCCATGGCGCGG
>comp992_c0
GCCGCTTTATGCCAAATTATCCTCGGTTCCTTGACTTCATTCTGTCAGTCAAGTTTATTCAAGTCATTACTTAACAAGCTTTTATTGCATCATATTTGGTGAATTCGAAAATGTCATCAATCAATGGAATTCCATTCCTCATTAATGGCTCGCTCACAAATCAAGCAAATTCATTCTACGCAGCATACAATGCCTTTGTTGCTCCATACATTTGAGACCATTGCAGTTCAATACTCTCTAATCGTCCATGATAGAACGGTCAAAAGATTTGGATTTTAAGCCTATCCTACAGAAGTTTTCTGGTGGGTT
>comp993_c0
GTTCCGTTTCGCGGAAAATCTCGCCGGAATCATTTTTCCGCCGCCCCAAGTTACCAATAATCTTAAGCCCCCTGCCTTCTCGGTGCTTCGTCGTTTCGAGTCCGCGAATCAAATCGTACTTTGTGATCACCGGCTCAAAAACAGGTGCCTTTGGATATACTCGTCGCGTTTGGATACTTACTGCGTCTTCGAGCTGAATTTTAACAAGTGCCTTATTCATTTTAACGTGCATTTATTCCGATCTTCCGCGCCCTGAACCTGCGCCACGGAGGAATCCCCTGTGAAACGATCCCGCTTCGTTTTTGACGAATTTTACCGTCTCGTATAGTTACCATTAGTTTTTAAAGCATTTAAAAAGTACTCGAATTCTCCAAGTGTCTTTATATTATTTAACTTATCTCACGTGAGGTGTTTGGTGATCGATCTGACAAAAATACTTGTAAAGAAAACTAAGTGGTGTGGTGCTTCAACTTTTACCATATTCTGGATTAACCATCTCATACAT
>comp994_c0
TTTTGACAAAAAAGATGGAGGATATAGAGAAGGGGACTGCACTCTCCCCTCCTCTCCCCTCTAAATCCTGGCATAAACTTTGTTTCTCATGCATGTTGGAACGGTAACAAGTCACAGTTTTGCTAAGGTTTAATGATAGATATATGAAAAAAAAAATAAAAAAAGATGACTTTGATTAATGTCCATAGTGCAAATATCTGCGTAGGCGTGGTCAAATGCTCTGATAATGAACCACAACAGACCAGTCCGAGTATTTGAGTATATTGATTCGAAAATCTTCAACAATCCGTGGAAATTACTAATTCGCAACCACCCTCTTCCAATCTTCGTTACTAAATACCGGTCCGAAGAATGGAAAATAGATGCCTGGA
>comp997_c0
TCCAAAGTTAGATTCGATTTTCTAGAGACAAAAATCAATCGATTAAACTTGGCTTTTTGGAATTTGATGAGAGGGACCAAAAAACCGCAACTGCTCAAATGACAAAGTGTACCTACTTAAATAAATCACAGGGTCCATTCTGCTCGCTTGACACGGTTATTTTAGCTGTTGTATAACCTCCCCGAGTCCATGTTTCAAAAAAACAGAGAAGAATTAAATATTGTGATCTGCAGCATGACATTAAAAAATTAAAAGTGAAATGTGACCATCCACACCCACAGGAAAATAGACCTTGG
>comp998_c0
GTGCCAGGAAAACACGCCGTATAATATTTGGACGATGCCAAGTTTCGTTTGATAAAATACGAATTATCTGGAAAGCATGTGAATTTTTCTCTTCGAACTTTTGACCAAACTTTATTCGCAATAAAATCTTGTGTCATTGGAAGTGTTAATGAAAAATAGTCATGGCCTCTCGCAGAGTTTAGTTTTTTATCGGGAGAAATTCGGCACCGTTCTAATGCTCATAGGATGTTATTTCTGAGCACGGTAGTATGTTACGCTCGCCGTTTAAGCGGTCATGTTCCCCTCTGCGCAAGTAACTTTTATGCCACCGAGCGGCGCGTGGCCGTAAACCGAAAATGTTGAAAGTTCAAAAGCAAGGGTCGTCGGAGCCAAGTTTGGGGGGGAGAAGGGATTTTATTGGTGGCCAATTGCGCTTCCGAAGCCGTCGAAAGAAAGGTCAAACGGGAATAAAAGTCGGTGGAG
>comp1000_c0
AAGAAATTCTGAAGAAAAGTAGCAAATACCCAAAAGAAACACTGTCATTTCGCAACAAGAAAAATGAGGAAGCTATAGAACGACTGGATTTAAAAACAATTGATCTTCAGAAAAAATTAGACTTAGTTCGCCATCATGCCAAAAAAAGGCAACAATACATGCAAAAACTTGCAGACGATTATCAGGAACAACTTTCAGCAAAAATAAACAATACAGCGTCAAAGAGAATGGTTCCAAATGCAAAGGTACTAGCTTCATCATCCCATTCATCAGAATTACATTCTACTCACCTACTACTGAAACTTTTCTTTTATAAGAAAGACAGATCTGCTTCAATGTCGTAGTTGATGTCCAGCCTTGAAAACAGTATTCATCAAACAGAGATGAGCAGGATGGAAGCAGAG
>comp1002_c0
AGATTTTCCGAGAAAAATCGACGGAACGGAAGATAACGCAGTTCATTTTCGGACACGGCGCTAAAAATCAAAATTTTTTGATGAAACTGAGCTGGAGTTTGATGAACGATGAAGGAAAGCTCGATCGACTTTCGTGGAAGGTAAACAATTAAACATGAAATAGGCGGTGGGCAGAGGGCCTGACTTTCCTAAGAAATCTGCATGGCCTCCTCAAAGAAATGTGATGGATTTCGATAATCTTTCATGTTCGGAATAGGATCAATTTTTCTGCAAGAATAGCTTAAAATTTTTCCCGAGAACTTAATTTTTTAAAATGTTTCGGGAGCGGGCCCTCAGACCCCCTGTAAAGCTAGGATAATGCCTCGAATTCCCTGAACTCTCTTTTGAAGCGAGGAAGGTCCCCTAGATCCGTCTTGATGAGGCATAGCCTTCTACTTCCCCCG
>comp1004_c0
GTTGATAATCACTTATACCACTCAGATTAAATTGAAAAATTAAGCATTTGAAAAAAAAATACAGTGAAATTCTTCGATTTAATTCATTTGAGATTTTTTTCTTACGCACGGAACGCGGAACAAAGCACTAACACTGCGGGTAAAAATTCTCAAAACTCGGTTTCAGGGGTAGTAGAGGGTAAAGTCGAGAATCGCGAAACAATTAACCGTATCAGGACGGAGAGCCGGATACGACGATGTTGAAGAGGGAAGAGAGACGGTGAAACTGAACCGTTTCGAGATAGTCAATAATTTGGTACTAGTCCGTTCCGGCACATAGTTCCTAAAATGACATTTAAAATGCTGTTTATAGCATTCTTTCATGCACGAAGAGCGAGACGCCTCAAGACAGGGTGCCAAATTGTCTCGTTTGTATCAAAACACGCCACCTAGTTAGTCATTGGTTAACCCGTCATCCGATTATCGCCTTT
>comp1007_c0
GGGTACGTTTTCCCTTTCCCTTTCCATTTCTCTATGTATGTGAAGTTGCAGTTATCAGCAAGCCCTTAATTTCCTGAATTAAGTGTTCTTAGTGTCACCCGTCACCGCCTTTGCGTGGTCCTGCCGATTACGACTCGCCCTTGTCCCCGGGCGGCGAAGTTCCCCCCCGCCTTGCGTGGGTCAGGAATTCGTTAGCCTATGCTAGTCAAACTAAAGGTGTCTCGAGCTGCTAGTGGTCCGGGGGCTCGCAACCCCTGGTCCACCATCTTCGTTGCGGCCAATAAACCAAACAAGAATGAAAAACAGAACCCCGTGTCACC
>comp1011_c0
GGCCTTGTATTGCTTCCAGTTGCTGTTTGGTGATTTTCGTCGGCCTCCGTGTCATGTCGGTCGGTTGTTTGGAATTGAAAGGGTAAGCGATGCATCTCGAGATGAACACGTACAGTTGTATCCGACGCTTCCTTTCCTCTTCCTCCTTTTCCTGTTTATCCTGGAGGTCAACTTCAGTCTTTTCGCTGACGACGGAGGGACTAGGGCTCGTCGGCCTCGGGATGGAGTTGGTTCTCGAGGTTCCACCCACGCCCATCCCTGCGCTGAGACTCGATGTTTCCATCGAAACGGCGCTTCCTGGCGACAGGGATCGGCTGGGCATGGCGGTGGTGGAGTAGGGGGCGTCGAGGGTAGTGGAGGGAGGTTCCTGTACATGGTGCTGAGTGGCCGGGTGGGTGGTGGGCCCCCTCCGGGGATCCCGCGGGGGGTTCGAGGGAGCGTGGCCGTGCCTTTGGTCCTCATCACTCTCCTCCTCCGATGAACTCGGGTCTATCATAATAGACCCAAAGCGCCAATCCCTCCGCTATCCTTAGGCACAATTCCCGTGGAGTTTTCCTGGACGACGAGAGAGGGAATTCTCAGCCGAGGGGTTTTACTTCATGATGGTCGACGTCGACGAAGGCGGGGACGTGAAAAACGCGATCGAGCTGAC
>comp1012_c0
AGGCGTTCCTGGTGCCTCTCATAGACATACCTACCGTGTATAGAAAAATGATAAATCGATTTTCTTCTTCTTCGTGGTAAAAATTATAGCTCATTGTCAGAAGACGACGTGAATTTCAGTAAGACTTGCCCGCCCCTCAAGCAAGACCAACCCACACATGTCAGTCATTCCTGAGAACGAGTTTTGGTACCCTACTGCCCAGTGACGTAGTATTGAGTGCCTG
>comp1016_c0
GGGACCCAATTTTTAGACATTATATGGATGCGTATGATTTCTTCCAAATCATAAAATCCAGAGTAAAGAAACCGAACAGGTTTCTACGCACATATTTTAAAAAGGGAAAGAAAGTCCCTTGTGATGTTTCAAAACTTAAAAAAAATTAGACACTTTCTGGCTGCCGCACATCATCCAAACAACTTAATTGTAATTCATGAGAAAGTGGGCCAGAGTCCGAGGCAAATCTACCCTTTTTAAATCTTGAAACATTTTAAGTGAAATTATTTCACTTGCAATCCTACATGCACTGACTCTAGCAAGAGCTA
>comp1021_c0
CTCGTTCATTTCTTCATCACCTGTGGCATCCTCATCGCCACTTTGTTCCTCTAGGTTAATTTCAGACTTGACATTTTTGTACACTGCACTGTTATCACTGACACCACTACCGTTGGTTAAACCGTTTTTAAGTTCGTTATTATTGTTGTTATTGTTAGTGATCGTGTTATTGTTATCGGGGGAATTTCTATCTTGAGCACTGTTGTTTACACTGTGGAACTCCTGTTCGAGCGCGAGAATGTCCTTTTTCCTGCCTTGGAGAATATCGCGGAGCTTGTGATAAGAGGCGACGTCGCCCGGCGGCGGGGAGGAATTGACGTCGAGTCCTCGGTGGATGGCCGGG
>comp1022_c0
GCACTTGAAAGAGTGAATGCTCTGGAGATGTCTCTTCAAAGTGGATTTGAAGAAAAAGGACAACTCGAGGATCGGTTAGACAGAGCCCGTGGATCAGTGCTTCGTCTAGAAAATGAGAAGAAACAATTGCAAGAAGACTTTAGCCGCACTGAAGCAAGAGCCTCGAAGCTAGAACTGCAGCGCGTAGCTTTGGAAGGAGATCTGCAGAGGATGCATATTGCACTTCAGGAAAGAGATAGCACTATTTCGAAACTGAACGAACGATGTGAGTCCCAAAGTCGTACGATTGCATGTTTAGAAGAACGTTGTGCATCACTAAAGAGTACTGTTGAACAACT
>comp1030_c0
AAAATAATCTCAAGGTTCCTTTCAAATCTCTCTTTTATTGCCACAAATAAATCAGGCAACTTGCAGGGTGATGTCTAGATACTTTTTTGTAAGAGCCTTCTTCTCGTTCATGATTGGCAAGGACCGCCACTTCAAAATTTCACCTAGGGCCGTTTGATATCCTTTAACGGATAAATGGCACAAAAAATTGAGGGTATCAGAGCTTCAGAACCAATTCTTTCACAGCCTTTTTTGATGCAAAATAATTCAATGAAATAATTTCAGCCCCCCAAAATTCCCTTTAGAAATATTTTGAGTGCCCTCATTGTATGACAGGAAGGGTACGTTCTGACTTCATATTCAGACTCCATGACAAAGAATGAGAACTTCATGTTTCAAGCAATTTTTTCCTGAACCATCTTTTTCCGGAATCATGGGGCATTTTTCAATCAGATGTGTTAGGCACCCAGCCCATCTTATTTCAAGTTTTTGAATAAATTTGAA
>comp1031_c0
TGGTTTGATGGGCATACACATAGGCAGTGCTAAATCCAAATAGGTTTCCACTTCTTCAGGAAGGGGCGATTCGTCATGCGGCTTGAATGTTGTGGCCAGGTAGGATGAAAATGCATTTGCTTTCTCAGCCGAAATTTGGTTTTAAAAATTATCTCTGGCGCATCAAAGGGGTTGCGAAGGTCTCTCGTTCTTTTTCTTTGAA
>comp1035_c0
ATTCGCGATGTGAAAACCCCAGGATACTCAAACATTTCAGCGGCCCCAGCTGCCTACCACACGCGCGCGTGTACTTATGCAAATCGTGCGGTTTTCAATTTGATGTCTTTGAATAATCGGTTCCAAAAATCGAACAAAACCCGTTCTCTTATTGGCTCAACCGCCAGTTTTATTGCTGATTCCTCTTTTATTGAAATTCGTCGTTTTAGCTCAAGGTGACCCTGAAGGAAACACTTTTCCAATCTGGTTTAACCGGGAGATACCTTGCAGCACCGAGGAATCGAGCAAGAGAAGGAAGAGGATTCGAAAGCGGTGAGAAAAATGGTGCTAAGCAAATGGATGCAGATCCATTTTAGGCTCACTTCACACTCGTGCTGAAAAGAAAGAGAACGGGGGAGAGGAAAAGAGAGAGAGGAAAAGAA
>comp1043_c0
ATAATTTAATGCTCATTTCGATTACAAAAAGAGGAATGTGACTTTAACATTCAAAAGCCAGGAAGGGGTCAGGAGTGGGAAAGGAGAGTCCCGAGGATACCCTTGATGCAAGAACAATAATGGGATTTCACAGCCTCGTCTACAGCATGCACATGTATCACACAGAAATGGAGGGAGGGGGTGGGCAGGGAAAGGAAGAGACAATGATTTAGTACTATTGAAAAAAGGAGAGAGGGATTTGCAGAAAATTGATATCTCTTTTCATAATTTAGCATAACTTTCCCCGAGAGTTAAT
>comp1046_c0
TAGGAGCGCCATGCTGAGTCCGCCGAAGAAACCGGCAATCACTAAAAGAGAGATCGGTATCCAGGTCAAGCTCAAGATTCGATTCGAACGATCGAAGAATGAGCAGTAGACACCAAGTAGGAGCATGCAAAATGCCACTGTCCCTTGTGACGTCAACGACATCTTTCGCTTTCCCAACTTCCGCACGAGCAGGATATTCATAAG
>comp1048_c0
AGATCAAAAATGGCTTGAGGCTACTAAGAGGCTTAATATTCATCAATGTCATAGATCCCAAGCTGACCCAAATATCTGTGAAGCTTTACCTTAAAATTGATTTCTCCTTTTCCCTTTTTCACGTAATCCGGCAGTTTTTCAAAAAATGTATGACCCTTCCGAAGATAGCTCCCCGGGAGGTTGCTGTTTACGGCATTCCGGGTGTTTT
>comp1051_c0
GGGGCATCGGGAGTGAATGATGAAATGTACATTACAGAGACGGCACAATTACATATTGCATAAATGCAGGAAACCATTATTAATTACCAGAATAATAGGACAAAAAATCACAAATATATGGGTAGTGGTTACCAGAAACTGAAAGGAACTAAGTGACATTGACTTGAAACGGAGAAAAGTACGCTGGGAATTCCAATAATCCATAAGGGCCGGGAGGCAAACTTCAAGTCTCCTTGAGTACTAAATGGGTTTTTTTTTTTTTTTTTT
>comp1052_c0
GGATTAGACTCTCCTCTCCAAGCTATGCTTGCCATTCACGGTTTCGGCAGAGACCAGAGAGCTATAATGTACTGTTTGCAGAATTTAATAAAAGGCATATTTCAAGATAATAATCGTGCTCTCTGCTTAGGCAGCCTGCCTTTTGCTGGTGTTTTTGATTTCAAAAAAATTAATATGCGCCAAATTTCCTTCCACTCGAACCCAAAAGCAGCCTCTTTTTTCGGTTCGACGGAACAAGAAGCTGAGTTTTTGCTACAACAGTGCTCACCGAGTGTCAACATAAAAATAGCCGAATCGCTTTTCGGTGGCCACGTAGTTTCTGGTGAAACTGAGGAGACTAATGCCACTTCGGTCAATCTCTTTTGTACTTATGCTGTCCGTAGTTACTG
>comp1054_c0
GTCGGTTGAATTTTACTTAAATAGACAGATTACAGCTAAAACAGGTATGTGCATAAATATTTTACATGCAAAAGTAATGCTCATTTTTCGTTTGGTAAACTTTCAGTTTTAACCCTCTAATTTGCTTCATGGCTTGCGGTTTTTAGGATTTACGATGTAGATTCTTCGCGAATTTCTAGGCTGTTTGCGTTGTATTTCTTCTGAAATGATATAAAACATGAACCGAAAAGTTTATCACAGTTTTATCTATGCGTTTTTTTGTTTAAAGTTGCACTTATGACTTGCATCGAAGTCTTTAAAACTGTTTCTTTCAATCCGGGTGGTAGTCTTTTGTATTCTGACTATGAGTTGCTCTCGAGAAAGACCCACACCCCATTCCTCGCATGGAAAATCTCTGAAGTGTCTCCTTCTTAACCGGTATTCCTAAATTT
>comp1056_c0
GAATCAATCTATTTATGGCACTCTTTTGAGAAAACATCAAGAAAGAAGTTGGAGCTTCACAATTATTATTCTTCAGTTGATAGTGAGTTGGACAAGCGCAGGCACGTTCTTGGGGTTTTGGACGCGCAAGGCACAGGTGACTGCAGCCTCCATTGTTGAAGGCACATTGGTTCGAGCCATTCTGGCGAGACTCGTGAAAGACGAGGAGATCTGTGATATGTTCCAGATGATAATGTACTATGGATCTATTCAGGCCTGTTGTTTTGTTCGCCCTTTCGATGGTCCCTTTGTTCCAATCAGTCCAATACATGTGGTCCTTGTAAAGAGTCAGAGCAAAAGGTCTTTCAATATCATTGGACACAAGTGTAACACGCTTATTGCCATTTAAGTCGCAACTTTCAATTGCACCAGAACTTTGAAGGAAAAGAGTCCAGTAAATTTTCCTCTCTACGTAATCGATTGTCAAGCCTTTAGCACGTCCAATTTTGTTAAGAAACGTCATCTGCATGGATCCGTCCATTCCAGCACGCTCAATGGTTCCACCTTCATCCCAATCGCTCCAGTACATGTACCCTTCTCTGGGATCCAGGGCCAAACTTCTAGGATCATTAATATTTCGCCACAGCAGAACCTTCCGAGAACTGCCATTCAGTCTTGCCAGCTCAATGCGCTTACTTCCCATATCTGTCCAGTAGATATTATGAGAGACCCAATCCACA
>comp1057_c0
AGATCCAAGATGACACGTACAGTCTTCAAACCTATGCCAGAAGCTAAGAAACTGAAGAGAATCTTGGAAGTCGTAAGCTCAGATGTATGTGGGCCAATTTCTCCGCCAACCCATGATGGCTTCAGGTATTATGTTACTTTTATAGACCACTTCACACGTGTTACCCATGTCTATCTTCTAAAGACTAAAGACGAGGTGTATGACAAGTTTCTTGAGTATGAAGCTCTCGTGAAATCCCATTTTTCGACGAGAATCTCCCATTTTCGATGTGATAATAGTGGCGAGTATAGCAGTAAGCAGCTGATGGAATATTGCAAAAAGCAGGGAATTCAACTGGATTACACAGTAGCCAGAAACCCAGAGCAGAATGGGGTCTCAGAACGTCTCAATCAATCCATCCTAAATATGGCTCGTTGTTTGCTGAAACAGTTTAATGTGAG
>comp1060_c0
GGAGGAGAGGGTCGCCGGTACAATGAGACGTTTGTGTTTGAAGGACACCAGTGGTTAGTTGTCGACAAACAAGAGGGAGTTTATGCAGGTGGTAAAGCAGAATACACTGGAGTACGAACTTTCGAGGTGTTTGCTGACTTCCAGAAAGGTTGTTTGGATGACATCAGGCTTGAAGGCAAGCACCTGCCTTTGCCTCCAGCAATGAATGGAACGCAGTGGGGCCAAGCAACAATGGCTCGAAATCTGGAAGCAGGTTGTCCTTCGAATAAACCTTGCGCCAATGTTATTTGTCCAGATCCATTTGAGTGTGTTGATCTTTGGAATGAATATGAGTGCACCTGCGGCGAGGGCCGAATAATAACTCCCGACGGGAAGGAGTGCATCGACCGAAATGAGTGCTTGGACAATCCCTGCCGCAACGGTGGGCTTTGTCAGAAC
>comp1061_c0
AACGAGAAAATCGACACTGACCGAGAAACTTACTCAGGAGTGATAAACCAGTCGACACAAGCAAAGTAATAACGAAGTACATTTAGTCCAGTAATATTTCTGAATTTTAATCATTTCAGTAATTAGTGATCAGAAGTATGCACTCTGTACAGTTTTCTTGTTATTTAGTGTTTTATAATTGACAGCAAATATTCGCAAAAATACCTACACATGATGATGATCTAAAGCTCAAAATGGCCATCAGATAACCACCACACACAGAAATAAAGGATCGGACCTCAAAAAA
>comp1062_c0
GAAACCTTGATTCAGCATTCTTTTTGATGTTGGATCTAGTAGTTACCTCTGGGAGTCTGGAAAATTAGGCTATCTCTAAGCAGAAATCTTGATGATTTGCTTTTTTTCCCAATCCGAAACCACTGGTGTTGCACATATTTTTAACAAATAATCTAATTGAGCAAGGAGAAATGAATTTGCAGCTTCAAGATGCTAAGAGAATGATGCTAAAGATATGTCTGCAATCAGTTGCCGAGACGCTTAGGAGGAGCACTCAGCATATTTCAGCAAGTTTGAAAGC
>comp1067_c0
GATATTTAACCGAAATTCTACCTGAGAGTTATATTGAGATTGATCCTAAAACTATCGATAATGTTATGCAATTTTTCAACGTTGCAATTTGTCCAAAAACACACGTATATAATTATCGACATACTTTCTGTCCATTTTCCTGTGTGTGTTGTAGTAAAGTAACTGACAAAAATTGATTTTAACTCATTTCTTCTGGGAAAACATTGTGCACTTGCCTTTGAAAATACATTAAAAAGGAAAGAATATTGGATGAGAGATGATAAGAGGAATT
>comp1069_c0
GTTTGCAAAGACGGTATCATTCACCTCTCGTAACACGACGGTAGAGGGTGACTTCTTTCCGACCACTCCTGCGGAGATCCAGACAAATCTCAACCAGGAGCCCAGGCCCAGGTCCATTGGCACTGATCCATCTCTAGAATATACTACCAAAATGCCTGTCAAAAGCAGAAAAATTCCTACTAACAAACATTCCTTCCTTCCCTTACACACTCGTCAATCCTTACTACCAGACATGTTTCCGCAGGTAACTACACTGCAAAGCTACTTTGTGCCTTATGCCGAGCCTAAATTCTTAACCTTCACTCGTCCTTTCATAAATGCGGAGAGGGCATCACTCACTTCAATTAACACCCCTATAGAGGACGATTTTCCCCCAACCATAACTACAGAAACCCTAACGAGCATCAGCCCGGAGCATCGGGCGAGACGTATTTCCACCATTCCGCCTTTTAAAGAGACTGCCACAAAACTCGCTATAAGTAAGGAAACCCTTCATAGAAAATCTTCCTCGCACCTCAAATACACTCACGAGATATCATCAACGGAAAAATTGGATCAGGAAACTCTACAGCAAGACAATTTTCAGCCTCGAGCCAAATCTAAAAAAGCGGGTTCAATAGCTCCCATTCAAAATGCAATGAGGTCATCATCCATTTCCCACGAAACTGCTGGAGAGGACAATCTCCTACCAACTTTTCCTGCTGAAACCGATTCAAACCGCCATTCA
>comp1071_c0
TTGCCTCCTCAGAGGGTATCTCGAAAGGTAAAAATTGAACAAATTTTCCATCGTGCTCTTTTCTTTCTCACTTTTTTCGATTGTACTTACGCATATGATTATGGAGTATGTATCTATTCCATCAATCGATCAATGATGCGGCCAGTTCGGGGGATATGCCATGGGAATATCCAAAAATTTAGGTCTGAGGTTGGGTTTCAGAAAGTTGATGCAGACTTGTATCTGTGAGTGAGTCCTCATTGGAGTTTTGTGAGGATCAGGAAACATCTGGAACTCAGCCTCGATTGTGCACGAATAGCGCCTGCTCAG
>comp1074_c0
AAGCACTTCCTAGTTCCTGATTTTGTAGTTCCTGATCTCTAGTTAAACCGGTCCGGACACATAATAACATATTTGACGGTTGTTGGATGGATGTGCCCCTCTAAAAAGTTGTATTATCAATCGAATGGAGACCCTTCCTGGGATCCATCAAGTCTAATAGAAGTGGTGAAGGACGAATGGCGCATAACACAATACATCTGTGCAACGAAGAAATTCCTCCCGGTTCAAGAAGACTCTACGAAAGAAACTGAATCCGGT
>comp1077_c0
CGTCTTCGGATTCTTCTTCATTTCCTGCAGCGACGATTGATGCAGCGATACGGTCAAGATCACGCATACCGTCTTGTGAAATCTTGCGTCCACCGTCGACAGCCTTTTCCAAGACACCAATCTTCTCCAATGATTGGACGACTCTACGGTCGACACCACGGGAAGCTGCTCTGTGGTGGTATGGTTGGTGACCTCTGTTGACAGCACCACCGTGGAACTTGACGAGAGCACCGACGCCGACTGACTTACGGAGGTAGACGTGACGTGCGACTGCAGCAGCGCGGACGTAGTACCAGTCTGGGTTATATGGTGCAAGCTCCTTGTGTGAGCCAGTCTTGACAATGTCAACCCAGTTAGGAATCTCGATCTTTCCTGATCTCTTCAAGTGTTGAGAGTAGGCCTCAATGAAGCTTGGGGCGGAGACGTCGCGAACGTTGACCATGG
>comp1079_c0
AATTTGAAGAACGGCGATGAAGCCCCGAAAGGGGCGGGGGTTCGAAAAACGAGGAACGGGGCAGCCCCGCGGCGGAAGGGCCGAAATCGGCGGCTTTTGGGGCGCGGGGTCCGCTACGACCCTTTCATGAGCCGAGTGGCCCTGCATGTCCCTTTCCGGCCCCGCACGCCGCAGTACAACAGGGTCCACAATCACAAAATCGAAAATGAATTGAATCCTGATGGCGTGGCGACTATCTTCGACAGCGG
>comp1081_c0
ATTAAAAAATTGTTGGCGGAATCTTTCGAACAGGATGCTGAAGCGATGGTTGATTGATGAAATTCTTCAGTACAGGAGCTAGGTTTTGAGGTTTTAGGATGATTGTCAGGGGGCGTGGGTAACTCGGTCTTTTTCAGACCTTCGGCAACTTCTGTCAATTTTTGGCGCATTTCTTCAAGCTTTTGAGATTTTGAGGATGATTTTTTCTTCTTAGACACTTTCAGTTCGGTTTCTTGTTCTGAGTCATCGTTATCA
>comp1085_c0
GACCCAGCAATCGCGCCCCGCCATATGCGGTTACCTCCGCGAATCGTGACAATAATCTTTCGCCCCTCGAATTACCCGCGCGTCGTTTAGAATTTTATATCCACGGAATTTTTATTCTTGAATCCTTTGTTTCCAGGAAAAATAAAAATCAAATGTCTCTTTCAAGTATCGTGAAAGACTTACGGCATTTCCTAGCGAATAATCCTGAACAACTCTACGAAGCAG
>comp1087_c0
GCTTCTGACTGGCCGGTGGTGCGGTTAGAACTCTTTGATGGATGTTGCACTCCATGTGAAAGAGCCGACAAAATTCGGCCCCGAACTTTCCCCGTTTTCCAGACCACCAACAATCCTGCGATCACATACCGTCTGATCAGTTGTATTTATCTAAAATAAATGTTACATTGAGATAGAACATTACCATCTCGCCCATCTCTTCCACCT
>comp1088_c0
CTCCCTTAAGGAATGCATTGCATTCAACTTTTTGCCGCAATTTGCAGTCTCAAAACTCGTCCACGGGAGTGGCTGACGTGTGTGGATTAGCCTTGAATAATACCTTTGTTATTCGGGACATCGGACATCGGCCGCTTTTAGCGTGTCAAATGCAGATAATTCATAAATTAAATTTGTACCATTCTTTGTGAAACTAGAATCAGCTGTATCGAATCCTTTAGAGAACTAAACTTGTGTAAATATACATTCCTCGGAACAAATCCAGTGTGGGCATTTCAACACTGCCATTCAACGATTTCGTCACCAACTAG
>comp1091_c0
TGCGATGTATCGATTGTTATGCCGATTACACCTATGGTAAAGAATCGATTATCGTAGCTGCATCAATGACGTCAACGTCAGATCCGAATTACATTTTTTAATTTTAGATTGTACTGTCTGAAGAATTTAACAATGATTACGACTTATCTCCACATTTTGCGTACACCATTCTTTGGGATTATTATTTTTGTTTTGTTTTTGTTCTTTTCATCAGGTTGTCGTAGGTTTCTGAACTAATAGAACTTCTCAGAGCCGCTCCTCGCGTGATTTTGGAATCGAATTTATCTCCCCGTTCAAATTAAAAATTTTTTGCGGGATTACTTGTCCACGGCATTTTATAGATCTCTCTATTTTTATGCGACTTTTTTTGTAGCTTAAAGATCAAATAACGAAACCTCTTCACCTTTGCTGTGATGGGTGTGATAAGGCAAAATACTTACCAAGTGCGCTCAAACACTTTAAATTTGAGACATGCAGATGTTAAATTTTTAAGGAAGCACATGGGATGTCCGAGGGGGTTGTTAATATGAATCAGTGACGTGGCG
>comp1093_c0
AATTACACTTCTGCAAGACGCTATTAGTAAGCTGTGGTCTCAATTATTTTGTTCTTTTAAACGACTTGATCCCTGAGCAAACATTTCAAAAGAAAAATTGAGACCTTTTTTAACATATGCAATGGAATTAACTTGAATGAGATTAAAAACACATTAATATCCAGTCAGAAGCTAAGAATTTGATTGCACTAATTGACAGTATGATTACCAATTCTCGACACTGAACCATTGCTGTAAACATTTCCTGACTCGAATCCACGTTTCGAAAATACAGCTTGTAGTGCAGTTCAAAAAATACTTTTAATTTGATCGACTGTAA
>comp1096_c0
AAGTTAGGATCCAAAACGGCGACCAAGCGATTATTTAAAATGAAAAATCCTCCCGACCAGTAATTTCATAGATCTTTTTGAATTACAATTTGTACTTAAGAGCCTAAGAAATTACCTTAAACAAGAATTCTAATTCGTTAGCTTTTACCATAGTTTTCATAAAATAACTTTGGTAAGCCACTTTTTTGGGCGCTAAGGTCTCTGATCAAATGAGATGTCCATGCTCTCCCGATACAGTTACTCTTACTTTTATTACCGCACGTAATATGCGTGCAATTAGATGTTGCTCAATTCAAGAA
>comp1097_c0
GGAAGTTTGGTTTTCTTTACTAAATGCAGGAGACTAAAAGGCGTCTCATTGAAGCCTGGTGGAGGGAAACTGCAGAAATCATAAGTACTTAAAGGAAGCATGGGAAGGTATTTCCTTTTCAATACAAAAGAGTAAAATAACCAAGAGAGTACCTAAGGAGAAAGAATTTTAGTCCGTGCAGACAGGAGTAATGATTGTACAAAACATATTTGATCTGATATTGATAGGAATTGTTAAAATAAGAGAGAGGTGAAACGGAAGAGGGAGAAAAGGAGCCCATAAGTTTAAACTTAAAGAAAAAAGGGAAAACTTATTTTACAAAATTTACTAAAGAGATTTAAATTTCTTTGCTTCAAGTTCTGTAAAAC
>comp1098_c0
CGAAATTAATTGACGTCTCCTCGCGTCAAAAATGTATGATGTCAGCAAATGCACATGAGCGTCATTAAGCTTTTAAAACCACACATGATGAGCATGAAAGCTCATTAAAAGCACTCAAAATTATTTAGGAGGGGAAAAACGTGAAATGGAAAGCAACGAGTATACCTGCCAGATTTTTTAGCTTTCAGTTTTTTCGTTGCTTATGGGGCAACAGTGTCACAAATGACATGCGG
>comp1100_c0
AGCGGATGTCAAGTTGTTAAGCTTTTAAGCTTTGGGAAAATGACGTTCGAAGTTTTCATAGCTGTGCACCTTTGCGTCTGTACAGCAAAAAGGGTTTCGTTAAGAAAATCATTTTAGACAATAGAGCAAATCTTTTTCTAAAAAATGAGCTCCAGGAATTTAAATTTAAAGCAAATTCCATGGAAGGGCTTGGAAGGCAAGG
>comp1101_c0
GGGGGTTACAAATACCCGCGCACAAACACACGGAGCAAATACCAATTATCACTCACGCAGACGGTCAGAAGCGCGAGGGAGTGTAAATTCGTGGTCCCTGGGGATGGGTCACGCCACGCGACGAGCGAGAACATTTTGAGGTTAGGGTGCGCGAGAGCCCCGGCCGCGACGGGAGACGGACTGAGCGGAGCGCCGCGCCTCCTGCTCTGCCGGCTCATCGCACATGATGTAATGCCAAAGGCCGATGACAAAGCGATAAGGCCCAAATCGAAATTGCTCGATTGCCGGGAAGAATAACCCGTCGCTGCACCCGCCGGAAGCGTGGCCGACTCCACGTGGACCAAAGACGTAAAGG
>comp1102_c0
TAAAAAAAAAAAAGAAAAAAAAGATGATAATTTTACCTTTCATTATCTTAAATTTCTCTTACGAAGGAACACCAGTAATATTAAGACGCTATCGTTGACCGAACCGGGTTACAAAATCATAAAAATCATACTTTTAACAATACTAACGAACGATTAAAAAACAGGAAGAGGTGCGAGCTAGAGGAAATTGAAAGGATTCCCACACTCTCGAAAAAGAAAAAGAATACTTTTTCGAACGACAAGATGACGTTCATCATTCAAACACGTGCGCTATAAATAGACATGTTACAGATGCACTAGTAATTGATGTTGATGTACACTGCCCAACAAGCTAGGATATGTTTTTAGCCTTCCTCTAAGTTATCATAGATCTGTTGAGCACTGAGTGAAAGAGTACATAAGTTTTGTTGAACTCAAACACAGTCAACAAAAAAATGAAGATCAGTAACTTTGGGAGGGAAAAGAGTAGCGATCAGCTTCCTGGCTTTTCAG
>comp1103_c0
GCATGGCGTACACGGACAGTGGAGAATAAGTTTTCAATGCAGTCTTGCGTGAACCGTGAGCGGCTGTTGATGCCCCCTACCATGAACATTAAAGCATGGGTGGCTTCCCCTTGATGACCAGGAGATGGTGACACTGCAAAGAGACAACGACTGGAGGATCGTGAAGGATGACCCATTTCAGAAGTTAATGGAGTGGTGCGCACAGTGAAGTGGTTCTGAGGAGTTGAGATTACAATGGTATCAAGCTCAGTGAATTTGTTTTGTGGAGTAGCCGAAGTACGACGATGGGAGGACCTATCCAGTCTTTCAATTGCAGGGCTAGCTTGCACTGTGAATATGTTCTGTGGAGTGCTCAGAACTTTCGACTCTGCGGGTGTTTCCCGG
>comp1105_c0
CTAAAGTGGCAGATTTCTCTAATTTTAATTCTAACGAAAATCGATCAGGTTTGCTTGTGTATGTTTTTTGGAAATATCTTCAATCATAATGAAGAAACAGGTCGCTACTCAAGTTACAATGACATCTGCCAGTATGAGTTCCAATTCTTGATGGTGCATACATACAGTTTCCAATTGAATAATTCAACATTTCTCCTTGCTTTGACTTAAAATCCAACCAATTTTCAGCAAAGACGATTGTCAGAATAAAAAGGTCTATGTACAACATGAATCAACTGTCTTTTGTCTCCAATATTCCACAGTTTTTATGTGTCTTGAAACAGTGGGTTTCGAACTAAAGAGCAGTGTCCGCCCTACAACCCTAGTCTTCAAGGATAGGTAGTAAAAATAATGGGTCAGTAAGTAGTCGTCAATAAGTAG
>comp1107_c0
GCGGTTAAAGCTTGGGAGCCCTTCTCTCAACTCCACCACCGCGTGAAGATGCCGCCGACAATCTTTTAATTGAAACTTTATTTCTCACGAGCACTTATTATTCTACTCCGTCCCCACCTCAAATTGAATTTCAATTCACTCTAAACGCCCTCCTCTGATGACTTTGATTAATCTTATTTTTATCTTCTCTTTCCTGGCGCCTCAATCAACCG
>comp1108_c0
GGGGGGGGGGGGGATCATTCAGTCAATATCGGTTTGTGATTTCGCATCTAATCGGCATAAAAACAGTTTGTTCAAGAACATAATAATGGTGGAAGTGGGAGGGACGAATGATCAAGTAAGCATTTTCCTCACACAATCGGTTTTCGTCCGCGAACTTCGAATTGCGCACGTGTTACTTAATTCGTTGATTTCTCGGGTGGATTTGTCTTTGTTAGGTACCGTAAGTAAGAGTCCCAAGTATGATTCACCTCGGAGGAGGTTTTTTAAGGTGGATTGTGAAGATTTGTCACCCTCAATGCAAATAAATTAAAACTTGAATCAATTCAAATGTTCCCGAAAAAATTAAATACCGGCAATACTCGCGCACGTCAAAATTAATTCCACTACTGGATTTAGTACTGTAGGAAACGTTCATTTCTTG
>comp1110_c0
GCGAGCTCTTCGCTTGTTCGAAGCCATCTCAAGAGATCTTAGTGCACAACTTTTGAAGGTGCTAGGCACAAGGCGATTAATGCACATCCCATTTGAAGAGTTTGAAAAAGTTATATCACAATGTTTCAGTGTATTCACAACCTGGGATGATGAATATGATAGACTTCAAGGTCAACTGAGGGAGGTTTTCATGAAGAAGCAGCATGAACCAACGATGAAAGTAGGTTGGCGAATCAATCCTGCCCACAAATTGCTTCAAACAAGGATGGACCACATGCGACGTTTTAGGCATCAACACGAGCAGCTTCAAACTGTTATCATAAGAGTTCTCAGGCCAAATTTTGCTGCATCTCGAACTGCAAATCATGATCAATCAAACTCAGTGGACAATGAGTCAAAACAAGTGGATTCTCTGCCTCTAGACTCCACCGATACAAGTGCCATTGAAGAAGTAAATTTAGCTTATGAAAATGTGAAAGAAGTGGACTGTTTAGACATGAGTCGGGAAGGGACGGAAGCTTGGGAAGCAGGTGTTGCCCGCTACGAAGAAAGAATTGATCGTGTAGAAGCAAGAATAACAACTCATTTACGAGATCAACTTGGGACAGCCAAAAACGCTAACGAAATGTTCCGGATTTTCTCAAGGTTCAATGCATTATTTGTTCGGCCTCACATCAGAGGTGCCATTAGAGAGTACCAAACACAGCTCATTCAAAGGGTCAAAGATGACATTGAAGCCCTCCATGAAAAGTTTAAGGTTCAGTACCCACAAAGTAAATCATGTCGAATGAGTCAAGGAAGAGATTTACCCCCAGTTTCTGGTTCTATCATATGGGTTAAGCAGATAGATAGGCAATTGACAGCATATTTACGCAGAGTTGAAGATGTTCTAGGTAAAGGATGGGAAAATCATTTAGAGGGACAGAAATTGAAACATGACGGAGATAGTTTTCGGCTGAAGTTGAACACAGCTGATATATTCGATGATTGGGCAAGAAATGTACAGCAAAGAAACCTAGGAGTCTCAGGGCGTATTTTTGTCATTGAAAACACTCGCTCACGTTCTGGCAGAGCAAACGTTTTAAGACTGAAGGTCAATTTTCATCCAGAGATAATCACCCTCTCCAAGGAAGTACGAAATCTAAAACATCTTGGCTTCCGAATTCCGTTGACAATTATGAACAAAGCTCATCTAGCTAATTCGTTATATCCATTTGCAATCTCATTAATAGAAAGTGTGAGAACTTATGAACGCACTCTGGAAAAGGTGGAAGACAAAGCTACAATAATTCCATTGGTTGCTGGGCTAAGGAAGGAAGTCCAAAATTTAGTTGCGGAAGGCATGCAAATGATCTTTGAAAGCTATAAGCTGGATGGATACACCGAGCGCCTTGCAGAACAAGTCTTTAACTTCCAAGAAAAAGTTGAGGATGTTTTGGTTGTTGAAGAACAATTGGAAGGTTATGTTCGCTCACTTGAAACTTGTCCATATTCTGCCAATACTTTCTCAGAAATTTTAGCCAAAATTCAACATTCAGTTGATGATCTGTCCCTTCGACAATACTCAA
>comp1113_c0
ACAGGAGTAAGTCAGTCAATAGGCTGAGCCTCTTCTTCTCTCTTTTTAGTCTAATTGGAGCAAGTTATGTCGATATGTCCTCAGAAAATGTGCGGAAAAAGTTTGAAGAGTTTGGAATCGTTAGTGAATTGATCCCTGTGCCACCGAAGCATGCAATGGAGGTTCTTTATAAGAACAATTCAGTCAAACTTGGGAATGAGTTCAAACGAGGTGATTTCGACACAATGCCAACAAATCTCCAATGGCCAACTGAAAATAGCCGTTACTACACAGTGATATTCACAGATCCAGATTGTCCAAAACGTTCCTCTATTACTGAGAATGAATGGCAACATTGGGTAGTGGTCAATATTCCCGAATGCGACTTCCTTGAAGGAGAGGATCTCTCGCCATATATCGGTGGGCTATCAAGTTACTTGAAATACCCACACAGGTACGTGTTTTTGA
>comp1114_c0
ATTATTAATGTCTGTTAGCCCAATCAGGAACTATTTCTCATCAACAGAGACAGGATTACTAAATTTTCGGCATACATATCATACATTTTTTGGAGTGTCACGTCAGGGGGTGAAAAAAGGCTTTCTGTTTCATCCCTGCAGTAATGTGACCTGTACTTGGGAATTCTATTGATGTGATCTTTGACTTCATCTACTTTTGATTAACTTAATTTGTTGCAGCCACCACTTATACCCCTTTTGTCTACAACATCTTTG
>comp1115_c0
GAACATGTTCTTTTTGAACTTTTTCGTTGGAGGCGGAAAATCGTTTGAATCGCAAGAACTTTCATCCGATGAAATTGCGTGGGGCTTTTTCTTGAAATCGATGGGAGAGGATGGAGGTGATACGATGTCGGACATGGTCTGTAAAAAAAGAAAGAAAAAAAACGTACCTTTTAAATTCGGTCGTCACATAGAGGGGAAAAAATTGAAGCAACGATTCGTTTTGTAAAATCGAAGAAATGTTTTGTTCTCTTCACCAAAAAAAAGTACCTAATTCCGAACAAAAGCTCAACTCATAAAGTTCAACACTAAAAACGTTTTAGGAACAAAACTCAACGAAC
>comp1118_c0
GGTTTGAATAGGTCACTTCTTCTATCAGAAAGGTTAAGGAAGTGTTTGAGTTTAGGGATTCCCTTTTTGAATTGATGAATTATGCTATCTTTATCCCCACCCCGCAATTGTGGCTGAAAGGTCCAGCAGAATATAATAATGCAACTGGTCATGCATGTCGGCGTTGATAGGGGAGTAAAACAAATTTCGGTGGCATCTCGGGGCCATTTTCCTTTCTAATAACACAAATCTTTAATGAAAATGGCGTGCATTAGATCATTACGTATTAAATTATGCGTAATAAATTGTGGAGATAGAATTTAGAAAATTT
>comp1122_c0
AGAGAGTTGATTTATTTTGGATTTTATAGCTTCAGTGACTTACTCAGTCTGACGAAAACTTTGCTCAGTATTCTTGATTGTGTTTCGGACGGCAACTCAGGCAAAAGCTACATTCCAACAAGCGAGATCCAATCTGAAGGTGGAGTTCTTCGGAGTATTGGTGATATGGGTGTCGTTGTGACAGGATTAACCTTAGGAACTAGCGGAATTCGTAGAGCATCAGCTGAGCCAGCTGTTCCGTGCACACCAACCACAACCGCTCTTAAGAAAGAAGCTTATCCTTTCG
>comp1123_c0
GTCGTCGAACAACTGGGCAAATTTGTTTTTGGCGCCGAAGACTGAAGATTCAGCGTTGAGTCTGAACGTAAAAGCGAATGAACGGACGGCTAAGTCCCCGGAATACACAAGTTGGTGATCATTCGATTATGGCCAAGGTGACGTCGTTACTTTAGCACTTGAGTTCTTTCCTGTCCAGAAATGAACGAGCGGAAGTGGGGACTTTGGTGTCCTCGCTAT
>comp1125_c0
TTTTTTTTTTTTTTTTTTTCTTAATTAATGGTTTTCCTTTACATTTTTGGCAATGCACGGATTGATTACCCACGCCTAGAGATATATTTCAGCTGTTTCTTCCTGACGAATCTATTTTGTAAACCTTGAAACAAAGCTGGATTTATGCTGACGCGAAATCTTGCATTCGACCAGTCGGATCAAACGGTTTACCTCTCTGGCGGAGGTTTTATTATTTTTTATTTTTCTTTTTTGAAA
>comp1127_c0
AAGTCGAAAAGAATCTGTATCACATTGAGTAAGATATGCTACACGGTAGAATGGAGAAAAAAAATAAAGTAGAAAAAAAATATATGCAATATCTATTGGCAGTTGATTATTCTCTGTAAAACGAGTGAGAAACATAAAAATAAGAAAAACGGAACAAATAAAAATAAAATGCAAGAAACAACTATAAAATAATCCTATGCGGCTTTAGTATT
>comp1128_c0
GAGAGTGGATCACGCAAGGACTCCGTTCCCGCGTTTCGCCCAAGTTCCTTCGACGCAAGAAAAAATCCCCGAAGGACAAGAAGAAAACCGACCCGGAAACCCGGAACGGCGCCAACAAAAATGAAGAGGAGGAGATTTACAAAAGCTCAAAGTTCATGGAGTCGTCCTCCTCGGCCTGCAAATCGACGACCCCTCATTTCACGGTGAA
>comp1129_c0
AGAGGACATGTTGAGTTCAGCTTCAATACATTCTTTGGCTGGTGGTCCATTAAAGATTTTAAGTTTAAAGAGGATTTCAGCACCAGATGTTGGATCCACTAGTATACCAGCACCAATTGAAAGCTTAAGTCAATGACTACAACTGACACAAATCAAGGATCGCAATTGATAAGTCTTCATTGACTCAAGCTCTTTGCTTACACCAGTATACTTACACAGGTCTCTGCCACTTTGAGCACAGCTTGAAAACTATGACACGATGGAACATTTTGCAAAACATATTTTCTCCTTCGAAGATATTTGAAAGAAGAATTGCTGGTTTTATAATTTCAAAATGTATGATGATTATTTTACATTTGTTTTCACTGAATTTTCAGTCAAACATAAAGATATGTAAAAGAAAGTATCCTGCAATTTATTGATTC
>comp1136_c0
GGCTGAATGTATGACTCTTTTCTTAACCTCTCTCTGAGACAGTTGAAAACCTATGCGGCAATATAGGGTGAACTACGTTTTTGCATTCAGCGCATGTACGTCTCACAATGTTTATAATATGAAATTTAAATATCTCAATTTCTAAGCATAACGAGACGTACTTTTTTTGTGATAAGATGGTCTTATTGTATTGACAATCAAGTACTTTAAATGTAATTTGTATCAAAACGTCATTACAATGCTTTAAAAACATGATAAAATAACATCAATGGGAATCAATCGGTAACTCAGTGAGGGGCTTAAGGAGAACGCATCCTTTTTTTTGTAGGTTTAATATCGAAGCTGCAAAAATGTTTGCTTCAAATCCTACATTCTGACGGTTACCATCACTTGTAGATTGTGTATTCTCAGTTTCGACTTTTTCCTCATCAATTTTTCTCCACACAGTTCTCAAATTACAATGATATCATATCAGATAGTTTCGAGACTAAAAACTAAAACTGGT
>comp1138_c0
GGGGTACTCAAGGAACAGACACAATTCGCACAGGATAGCATCCGCACCATATTGAGTCTGTATCCTAGTTTCAAGCCACCCCCTTCCATCATTCTTGTCGGACACTCAATGGGTGGAATTATTGCAAAGGGGCTGATGATAGATGAGGCTTTTGATGCAGCAGCAACGATCAAAGTGATTGTGACACTGGCTTCTCCTCACACTCCAATTCTGTTGCTTGATTCATATTTGGCTGACTATTATAGAGAGATAGATCTCCACTGGCAGAAGAAAACACAAAATGTAACGCTCATTTCTATTGGTGGTGGAAACCGTGACCTCCATGTACGGGGCGCTCTCACTCATGAATCCTCCGCTGATGTTGATGTCCTTGGACCAAGCATACCAGGCGTTTGGAAGTCAACAGACCATTTGTGTATTTTGTGGTGCAAAAGCCTAGTCAAAGTCATCAATCGTGCTTTTTTTGATGTCATTGATACTACTTCCATGGGTGT
>comp1140_c0
GAAGACATCGTGATAACTTCTGAAACAAGTAAATAAATGCAGCAAATATGAGACTTCGGTGAGAGAACTAGAAAAATAAGTACGTTGGTGGCAATGATCGCAAAACCAAAATCGGTATGTAATAGAAAAATCCACTGCAAAGAAGTGGATATATTTTATACATATCGATCGAAGATAAATATCACTGCGGCAATGGAATTAAAGAATATGACAGCATAAACTTTTTTCTGATTAACACTAATTGATGGGATTATATGCGCCATGAATACGAAAATAACAGTAAGTAACTCGACAGAGTTCGATTTGACTTGATTGAACTTCTCTTGTCTCAATCCCGATTAAAGAAAGATAAAAACGCGAGATTAGTAATCATCTTAGAAAGGTAAAATGAAAAATTTTGTAACTACAAGAAGCAGTTACAATGGTCAGATAAAATTAAATGACTTCATACTAAAGATTCAGCACATTGATTTCATGTTACTCAATCGGAGGCGCAGGGAGAGTC
>comp1141_c0
CCGCTGGATTTCGAGTTCTTCTTGTTGAGCTTCGACTCGGAGAAGTTGGTGGCCATCTTTTTGAGCGAATACGACCGCGAGAGGTACTCATCTTCCTGCAATAACTGCGTCTTGTGCTCCTGGATCTGGGCGAACTCCTCGTCGGTGATGAGGTTGTGGAGGTTCGGGGTCGACACGACGGGTAGTCGGGAGGCCATTTTGAAGGAGTCGTTTCGCAGGACTCTCGGCCGCGTGGGCACTGGGGCGGTGGGTAAAGGCGGTGGCTCGCGTTTGGGTTCCGGCCGGATCACCGCTTCATCTTTTTCACTGGCACTGAACTCACTCAACAAGCTGCGGTTGACTTTCGAGGGTTTCGGGGCGCACGATACTGGCGACGCACAGCTCACTACTGAGGCGGCCCGCTCGACGTCGCCGTCGGCTGCGGTTCCGCTTTGCCAAGAGCTATTTATAGCCGCGGGGCCTTCCTCTCCCCGAGGAATTTCCTCTCCGCCTTTTGCTAATTTTAGCTTCTCCGCGCCCGCCGCCGCCGCCGCCGGTCGCGTGCCCTCGTCGGGCGGCCTGGGCAGGACAGGGCGCGGG
>comp1142_c0
AAGCAACAATTCCACATTGAAATGCGTAATATTTTAACAAACATCAGTACAAAATGAGCGAGGTTATCGATTTGACTGCCGTAGTACATCACATCCATCATTTTCTCGCCGTTCCGGCGCGTTAGAAATCTTTTAGAGTCTTCGGACTCTTAAAAGCGGGTTTGTCCGGGATTTTGACTAGAAAAATACGCAATCCACCACGTAATATTCTCTCCTGGTACTTTCAGAATACTTAGGGCGTAGTGACCCATTGGTGGATTTAAACTTTAAGAACTACTGATTAT
>comp1143_c0
TCTGCTTGACATAAAGTTAGGTTTGTAATTTAATAAATGCGAAAAAACCGCAGCGGAAATCCATATGCGTTTTTTCCAAATGGCAGTATTGATAAAAAACTGAAAGAAAATAATCAAAGTGGTGGATAATTCGTCATCAGTAATATGCTCTTGTGTGTGCTTTTCGGGTAATTGGGTTCGTACATTTTGGTTCACTAGATTTGAAACTAATCCGTTGGAATTGATCACGCGGCGCGGACAAAGAATATTTGGCGAATAAAATTATAGTGAAGGAGAAGTGTAAGTGAACTCTTGGGATATGCACATTTTTATAGAATTTTTGCGCAAACGAATGAACGAATTTTCACAAACTTTTTAAAAGTGGTGAAACAATGTGCGAAACCAATGGCTCGACCACACTCGTGACCACCCTGAGGGCCTGAGGCGTATTGGCTGAG
>comp1144_c0
TGATAAGCTTTATCTCGATGTTGTTTCTTTCAGTAGGTCAATGATCATTTGAAGCTAGTAATGCTGTGTTAGCGGCTTCATTTAAAATGCTAAGGTTCCTGATATTTTATCTGTACACAAGTTTTGTGTTGGCTGCTGAGGAAGACTCCGAGAAGTTTGATGAGGAGGATGAAGGTGATGTGTACAATCTCGACTTTGCATTCATCGAACTTAGGAATAAGTCAACATTCATCGACAGAACTAGGTTCATCAACCATTTCTTCGAGAGAAAAGAGTTGATG
>comp1145_c0
ACCCTACGTGGCAGGCGAGACATGTCCGCGACTGAGGTGCTCTCGGAGAATGATCCGAGCGTAGGCTTCGAAAACGAAAGAACCGGAGTGAGGGCTCGTCGAGCCCCTCTTGTTTCAGGCCCCATGATGGGACAACAAATGATGGTGCAGAGGCCAATGATGCAGAGGCCAATGGTGCAGGGGCCAATGTATGGGCCTAATAGGAGGCCCATGAATAGGAGGAGGATGAGAAACAAGAATAAAAATAAAATATATAAGTTCGGCAGATTCAAACACACAGA
>comp1146_c0
CTCAGATTTGAGGGTTTTTTTGCCCCTAACTGTTACGACATCATTTTTGACCACTTCAACATTTTCACATACATTTAAATGACATTTTCTCAAACCTTCATGAAAAAGACATCACCTTCCGGCCAATGAGAATTCAAAATAATTTCCTCCTCAAAAATTAAGAGGAGGGGGGGTTTAGTCCAGTTACCCCACGATGCTGGG
>comp1147_c0
TGCTCTCTCCCCAAAACCAAGTCGGATGCACGGTTTACGTGATTCAATGTCTTTGTTTTCAATGAATAATAGAGAGAAATTTCTTTGGTACAAAATATGTATTCATTGTTGACCTGCTAACTAAAGTGATTGCATTGCACAGCCCGAGTTCTTCCTTAAGAAAAGCCATGGGGTCTACAAGAGAGTATGTGACTGGAATGCCGGAGTCTTTCTAACCTAAAATTCATGAAACAAGCTGATTTAAACAGCATCTTCATCTCTAACATATCATTGACCTGAAATTCTACTTGCAATCACACATGAAAATTTTTGGTATTTTTAGAATACATAAGCCTGTATCAAAACTGGCTGTATTGTGCAAAAAGAGTCTCACCATTAGATGTGAATGAATTTTGCGCCTG
>comp1148_c0
TTTTTTTTTTTTTTTTATGGTTTTAAAGAGTACAATCATTGTTTCGAACTCAAATTTTTGAAGGGGGCCACTCTCTTTAATTAGGAGATAATCATCATTTATAGATAAAAACAAGTGATGTTGATTTTACGTCAGGTTTGAAAAAATAGTGTAAAATTTTGAAAAGTCGAGGTTCACATAGCTTTTCTGAAACCCACCTGGACTGATCGTTGAAACTGATGGCTGAAACTATGGACAAAGACATAGGGAATATTGAGCGATCCTATTGGTTGAAATG
>comp1149_c0
AATTGCTGGATCCGCCTCTGGTATTATACTGCCGTGCTAAGGGAAAGCGACGCACAAATGTAGTTGTAAATATACTTTTATCAATAGGTATTCAATTTGACCCTCCATCTCGAGTCCCATTTTGCCTGACTCCATCACATTATGACCCACGGATTTGACCTATGACGTGTAAGGAGTGCTGGGAAGGACGAGAGACAAAAGAAGCGAAGAACAGACATTCAAATATCGAGGAATTTACTATCGAAATAATTCATCCCGTAGCTCGATAATGGAAAAGCAATGTACTTACCTTTGTCGTGAGCGTGTGATTACATGCAAAACTTTTTGACTTTA
>comp1150_c0
GTAGTACCTTTTTTAATATTATTTTTTCCCCCATTTATTTTTGTATTAGTTTATTGTGGACTTTTTCATCGGTTTTTTCAGTAGTATAAAACTACTAGAACTGCTATAACTGGTTAAGTGGCATATAAATATTTCTTCAAATAAAGAGAGAGAAAAAGTATCAAAGCCAAAAAAGCTTTTCTTCAAATGCAGAACTTTTTTATTT
>comp1152_c0
GTTGCCGCTGACGTCACTGGCGCGCTATATTCCCCATTCATTCTTATGGTCCGAGCAAGAATGAGGACACCTCATCTTTCCCTCTGCACATACTTCTGTTTGATAGAAATACGTCCTAGTTTTCATGAAATATTGAATTTCTCTTTGTCCGTACTCTTGATTCCACACTGAAAAAAAATCTCAGAGTATTTACTAAGAAAAGGGTAAA
>comp1153_c0
AAAATTCTCTTGAACTCTTGATGAAAACAATATGAAATGTGCTGTTTTGGATTCTAAATAGACATTCCAGACCCTTCCTTGTTATGTGGTGGATTAGTAATGCTAAAATGAAAATAATAGTTCAATCCATCTGAGAGCTACAGAAAAACCAGTATACTTGTAAGTCCTGCCATCTTCTTTATCAGTTTTGAGAAAATTAAGCAGTTTACAAAATTAGAGTCAATGTTCTGAATTGCCATACCTTAACACATATTTTACTGAAGAGATTTTACAAATAGTCAACCTCAAAAATTACACTTAAACTTCAGACTGTTGAATGTGCGGATACAGTAAAACTAATCTAATCACTCCACCCTGTTTAACTCATTCACTCCGGAGCATTATAGCAATATCTCTGGAGGAATATCAAGGGCACCAAATTGTGACTACTAAACGAATTGTATGAGACAAGCATCGCTATTTCACAAGCAGGATGTTCTAATGATGGAGATGTTAACCATCTTGGTAAA
>comp1154_c0
GCTAGAAAAACCCATCACGTCACTGGATGGATGTGGATTTTGGATTCTGGATTCTGGAACACGACCATTTCTACCAGAATATGCAGCATACTTGCTGGCATGACCATCTCGAAGCGGTTGAGGATAGATCATGGGCACGGCGTTGTACTTCTCTCTTCGCACGTAGTTGAGAGCGTTGGGAATGTTTTGTTTTGACTGGTGCGACGGCGTGAAGGACTGGCCTTGCTTTGTTGAGTCGGCGCTTTCCGCGAACCGGAGATCTCCACTTGAGGACGAAGCTCCACTCGGGTAAACAGTGCGGTCGACCAGATGGAAAGTTGCATCACTTGGGGTCCCTGACCCTTCTGAACGGCTCTTTCGTTGTGGGGTCTTTGACTCTGGGGTTTGTCGTGGCAGCACTGCGTTTTGACTCGAAATTATGTCGCTGCTGGTGGCAACGCACAGAGAAATGTGGAGCACGTGAAACAGGAAAAATAAACGCATTTTGAACCGATCGTTGAAAAGCGCGTTTGATTTCGACATG
>comp1155_c0
AATTATTTTACTTACTTGACGTCAACTAGGAGCCACGTTTCACCCACCAACATGATCGTTTTTATGCGAGGACAATCTACGAACCACAAGCACCCCCTCGTCAACCGCCACACACATGGCAACGATCGCTTTCAGAGCAGATACGTAAAATAAAAAGAAGTCGGAACGTCAAAATTGAATTATGATATGATAAATTACTAGTACATTACTTTTTATACTATACTATTA
>comp1156_c0
CGGGTGGACGCTGACGTTCTCGTCGATGGGATGAAGATAGCGCTGCGGTTGATGGAGACGCCGCCTTTCAGGAAGTTGAACGCGCGGCCTTTGGCGATTCCGTTCCCGGGCTGCGAGGACCACGAGCTTTTCTCGAGCGAATATCTCGAGTGTTGCATCCGGCATTTCACAGTGACGTTCTACCACCCGACGTCGACGTGCTCGATGGGGAAAGTGGTCGATCATCGGC
>comp1159_c0
CAAGCAGTTAAAAACGTCGGCATAAAAATAAATTAATAGGTAAGACTTTGAACTCACTCGTTCTAATTTCTGAGACTTGACCAGTATGCATTTGTGCTAGATATGATGCTAATCCATTTACGTATTGAGCATTGATGCCAGCTGAATCATATTCTCGCTATTAAAAGATTCCAATGGTTTAAATTGGAAAATACTATCGCTCACTATATAAAGAGAAAAAAATCCGAGCAAGGCTTTG
>comp1160_c0
TTTTGAAACACCGCAATGGAGATAGGTGGTTCCGCGCTTCGGTCATTGATTTTCAATGCCGAAATTTGCGTCATTTCTTCCCAACACCGTTTTCCGCGTTTAAAGTGTATGAAATACAAAACCTTCCAATTATTCTTTTAAAGATGCTTCGAAGATTTTAATTTTAAGTGTCCAATTTTTTACTTATGCTCTGCCTATAAATTGTTGGCTAATTTCTTGACTAACTGAGAATTTTTCATTTTTCCCATGAATATCTACGTAAAAAATGAAAAAAATACTTCGATTCTCTTCTTCCATTGTAATTGTTCCATCATGATGATAATTTTTCGTGTTCAAATTGTCGTTTG
>comp1162_c0
GGGATGAGGCTACAAGATGAGGCAGGATGAAGAACACTGAAAATTGCGTTTTTCAGGATATAATAGATGTGAGTCAGGAAAAGACAAAAGTATATTCGGCGACAGCAGCAAAAAATAGGTAGGATACGGCCAATCAAACATCTTATGAATTTTTTCCCCCTTCCTTTTTAACGGTGGAACATCCGGATAAGATTTATAAGGGGTAAATGACTAAGTCTCGTGTATTCGCACAAGTATGTGTCGGAAAAAAGCTCAACATTTGGCGGGCGTACGTGTTTCCTATATCCTTTTATGCACTGAGACCGGAAATGATAACTATTTTCCTCCTGTTTCATTGGGATTTCCTGGCAATTCGAATTTTCCCGTCTCTAAAAAAAGAACTTCGGTGGAAAACTCAGTTTACCGAAAAAAATGCTCAAAATGTGATAGGTGTTCCTCATATCTTTTTTTGCGCTGAG
>comp1163_c0
GGGTCCATAGAGGATCACTTCCTAGGTCCAAAACACTGACGACTTTTGAAATCAAACAATTATGGATAGAGGGGAAGGGGGGTCAAAGTTAAAACTTTAAACTTGCATACCTTGTGAACGATTTGTCATTAAGAGATGATCTTAGTCTAAAAATTTAGAGAAATCCGTCAGTTTTTAGACGATAATGATAAAATTGTTCCATTTAGAAAATTTCATCAATTGCTGCCACGTTGCCATGGCTCAAATTTTCAATTTCTTACATTTTTAGCTGGGGCGGTACCTTTTTAGGTCACTCCTAGACAAAATCACTCGTCAAAAATGACAAGATCAGGA
>comp1164_c0
ATCCAAGGTAAAATGCACGGTATTGCTCGAATATTGCCTTATTGAGCACCCAGTCTAGGTATAATTGAACGTATTCCTCTCGATTTTCGTTGGTCACTGCTATGCTTTCGCCGCTTTCTTTTAGAGGGAATGTCTCCACTCTGCCAAATTCTTCAAAAGAAACCTGAAAAGTTTGACATAAATCATCCTCCACGTTCCCCTCGTAAATCAACAATTCGGTTAAACTCTTCGAAATATCCGGCATGATTTGAGCAAGATCCTCAATAGTCGGTCTCCGAATGATTCCCACACTGGATACATTTATAGGCACAATCGGTGGCGAGAGAAGTTTTTTGTAACAAATCGTCGGGAAATGAAG
>comp1168_c0
ATATTGCCAACATTCGTATCTTTAGTTACAAACGGCCCTTCATAACGTATCTTCACCCATTATAACTTGCGATAAGAAAAGAGATTGGGATAAGGTAGAGGGGCGATCTGAAGAACCAATAACCAAGAGCAGAAGATAGAGGCCCATCTTATTTTGGATACTGCTCAACTCATTAATCAATACATACATACGTACCCCTCATATAATTGGTGAATTTAATTTGCACGAATTGCATCTGCCAACCGAAAGAGAGCTCTTTTTTCGCATTTAGGTACCTACTACGAATGATGACAGGG
>comp1170_c0
GATGAATGAAAACAACTGATCCGAGCAGTCTCCAAGTGCCACCTTGACGATCGACGTGAAGCATACGAAGAATTTGTAAAAATCGGATACCACGGATGGCCGACGTGGCGAACACCTGACCGTTTGAACCGACCGTTAAAACCACTATGGAAGCGGCTACAACGATTAGATCTATAATACAAATGGGTTTCCGGACGAACCTGAGTCTGCCCCACAAGCCCATATATTTTGAGCGACA
>comp1171_c0
CTCACTTTGGCCTGATCGTCCCCCACGTCGCATGGTGGAGACTTGGGTTTCTTTTAGAAGTAAATAGATTCTAGATACCTCTCGCATGCCTACTGATTTTTTTTCTACTTGTACTTTTATTTTCATCTGAATTTTGATTTTAATTTGCATTTCGCTTTTTACCTGAATTATTACTTTGGAAATTTATCGGAACTACACTTGAATATTCATCTGCTCTAGTCGTTCTCTCGTCATACAGGGCGTCAAGGTCTT
>comp1173_c0
GGTGAAACTGCTTCAAGAAGATTTTTCACCGGTGTGTTTTTCGTCGACAGTTTAACATTCTGACCGGGACTTCGGACAGGAAAGCCGAAACGTGGAACATCCGTCGATGATTTTACGGAAAATTGAGTCTCCTCAGTCTCCTTCTGATTGGAAGTTCGAAAATATTCCTTAAATTTTGGAGTAGTCTGCTCAGATTGAGCGCCCGTCGCCGCTGACCCTCCTGAATTTTGCTCTAATGAACTACTATGTGTAGATTTTTTGTAGATATCTGAAGGGTTCCCGTGGTCAGGATCTTTGCTCCGAGATTCTGATAAGCCAAGAAAGTCTCCAAGGTCATAAACTGCCCCTGGTAACGATTTATCTTTGC
>comp1176_c0
ATATGTGTAAAGAAGTGAAATTCTTAGAAAAATGAGAAATTTAAAATATTTTAATTGCAAAAAACCATGGTTGAAAAATTAATAAAAGACAATAGATAGGGGGCAAGGGGTAATAAATAAAGTTTGAAATAATGTATTTCCGTCGTCACACGTAGAATAGATTGAAAAGAAAAACAGCTAGGCCGGTAAAATGTGACAACTTCTAAACATAAGGTGTCTTAGCAAAGAAACAAAGGCGCATGAAGAAAAAAACTGGGAGAATAGGGTATGTCCATCGACGGCACGAACTTTCCTAAAAAGGAACAAGGTGTTCTTGAAAGAAAACATCATCTTAACTCTTTTATGAACTTATCTTGATCAAAATACTAATCTAAAACATATTTAGTGCACGATATTTGTGTTGAGAGGGTCCTAATAGTAGCAAAAAATTACAATATATGTACAAATATAAATCAAATATCACATGAATTCAA
>comp1182_c0
ACCCATCAACAGCGTATGGGGTCATGTGAATATAGAAGCAAGAGGGTCAGGACTGGTGTTGGCTCAAATGGATGTATCATATAACGTAGATTATGACCCACTAAAAGACACTCCCTCTCAAAAGATATTTCAGCTGAACGTTACTGAATACTACTCAAGTGAACGAAACAAAACACTCATCACCATTCAAAGTTGTTTTAGGTACACCAGAGATTTCCCAAAAGTCAGCGGGACTGCTGTTTTAGAGATAGAAATTCCAACAGGTTATTTTTTGGTGGAATCGGAGGCTGTGAAAATTGCCGAGTCTGGTATTCACCCCACTCTACGAAATGCTCTGTCAGTAGAGGGCAAAACTGTATGGTTTTTCGATCATATAACAACTGAGTGGACTTGTTTCAACCACACTGTCTCTCGCTGGTTTCCAGTGGCAAACATTTCACTTTTTCGACAGGCAATCTTGTACGAATCATTAGCCAGAGAGCATTTTGTGCATGCACTGTTTAATTCAACGCCTCTTTTCCTATTAAGTATCTGTGAAGTTTGTGGCTCCTATCAGTGCCCATACTGTCCATTTTATAACGATGCTGTCCAAATGCATGTTAGCTATTTAATTTTGTTGGTAGTAATTTTTAATTTATTGAAACAAGTTTTGAAATAAAGTCTTTGTCAG
>comp1183_c0
AGGATAGAAAAAATTATTTAAACTGAATGGTGAAAATTTTGTCTTTAAAAAATCTGGCACAAATATCATACAGATTCACCGATGAGGATTCATTCTGTGGGATGCATTGAGGCCGAAAATTATAATTTTAAGACAACCCATTCTGAGCACTAAACAGTCACTAACACCTTAATTTAAGTTTCCGGCTTCGCTCTGATAATTTTCTTAGTTGATTGAAATAAACTAATTTTATTTCCAATAATGACATCATTTTTCGGATGCTGCTCTCAACATGTAATCATGTCGATCAATCAGGATTT
>comp1184_c0
GAGCATGTCGAATGGCAATCTTGTCACTTTGAGAGAAAGTAGAGCCACCCTCGCTATTTTCTTGCATTTCTACCATTTCATACAAAAGACTTGAGTGGCAACATGCTACGATCACTTCAAGTAGTCTCAAGACATAAGGCATCAGCTCTGTTGCAGCTTCTGTGACTTGAGACCCGGACACTTCAACGATTTGCATCGGTTTATTCACATCAATATTTTCGCTACTGGAAGATTTTAGAGAGTTTTCATCCATTAAT
>comp1188_c0
GAGCACTCAGAATTCTCAACCATAAAGCATCTTCATTTATTAATCACAGTGCCCAGCCATAAATACGGTGCATACTTGGTGATTCGTAGCTCCTAAATTCGAAAAGTTTGATAATATAATGGAAAAGTTAGTCCCCGTTAAAATTTTTCTGTATTTATTTTGAAAAAAATCTATTGTAAATCTATCTGTCTCCCCTCGTTAATTGAACATTTAGGAATGTAATCAGCAGATTGATCAGCTCTGTGAGCCCCTGAGATGGCTCTGCGATTTGAATGAGCGCTACTTTAACGCAGGGTTTTTTTCAAACTTACAGAACAGGTTGCACTATAATGCAAATTTGAAAAAAAATCCTGTTTTCTTAATTATGTATCAAGAAGTGTGCACTGTAAATTTTTTTTTTTTATTTCTTCTGAGGAAAT
>comp1189_c0
TGAGGAAAATTGGCGAGCTTTCCCTCGACTTTGCCCGCGGCCGGTTACCTAGTGTCTTTCTGACCGGTGTATGGCCCGTACACCCGCGACATCGCGTATGAGCCCCCAGTTCGAGAGCCCTCCGCGCGCGAAGATTATCCCGCCTCTTATTGTGATCCTTATTGTGACCCTATAGTGTTCTATCTCGATACTTCTCTGGTGGTGTATCTCGTTATATTGTGTACGGTGTATCTGGATTATA
>comp1191_c0
AACAGATACACTTTTTGAAATTAGTGGAGAAACTTTGGTTTGACATATAAAAACCAACGATAAAATAAAATATCGCAATATTATAGAATAGTTACAAATAATTGGCAAAATTGGCTCACTAGTTGATCAACAAATACTATTCCCCCCTTATAGTGGCAACGATTTAAATATGTACATAATTCTGTACAGAAATTTTTTATACACTTGTGAATCTACTTTTATGAAAGCGGATATAATTAAATTTTACACATCTTACATTTAAGAAACGAGGCACTCACTTCAGATACACTTCACTAACTGAAAAATTGTCTAATGACAATACAATGATAAAACTCAAGCAACACCATCTAT
>comp1192_c0
GAACTTCACATTCCTTTACAAAGAGGGTGGCGAAGGGATACTTTTATTAGTGCTTTCACATCCTCAGGTGACCTCAATGGAGATGTAGCCTATACGTCACCCTGCGAGACAACCTTTACCAGGATGCAAGAATTATTATTGTACTTAAAAGAGAAAAACATAACCGACTTAAATGCTAGCAATTTTTCGTTCAATCCTCGTGCACTGGTTGGTGAGTTTCATCAGGCAGATGTCAATGGAGGGTTCCTGAAG
>comp1195_c0
AGCGAACCCATCTGGATGGATGGTGAGTCATTTGTTCCCAGATGTCATACAGCATTTCATAAAGCACGAGCGCCCATCCAAAGAAAAACCCAAACTCGTAATCCTTGATAACCACGAATCTCATTTAAGTTCAGAAGCAATAAATATTGCCCGGGACAATGGCATTGTATTACTAACTCTCCCACCTCATTGCAGCCATAAGATGCAACCCCTTGAAAAATCTCAACCTGCATGTTGAATAAATCTGCAGCTTCAATGCTCAAAGATAGGAAAGGAATTTTGATGCCTGAAGCTATCTCATGAGACGAAATGCAGCATTGCCTGGCGCTGACTTTAATAGTGTAGTAAATAATTATGATACGTAAAAAAGCATAATAGTAAGTAAGAGATAAGATAAAAGATAAGTTGATAGATAAGTTTGCTCTCGTAAGCATGAAATTGTCTGGACGGGTGCAAATGATGTAAATAGGAATGAAGCCACATTTTTCTTAAAATCGTTACTACCTTT
>comp1197_c0
TTTGTTGCTGACATGCTGATACTTTCCTAGTTAGATTAGTCAAGACAATATCAACAAAAAGAGGAGGACAAACTTTGGAATGACTTCCCTACCTAGGAAACAAATTGCTCCCCTGTCGAACTTGGTAACAATTTTCACCTAATCACCTACTTCAATCATAAACGGCAGTTAGTGATTATCACATGAAAAATAATTCTTAACACTATGAACTTATATTTTAAAAGGGAAAAAAGTTGAGAATAAAAAGCAACAATTTTCGGTGTCTACGAGGCTGTGTAAAGCCAGGTAACTTTCAAAGTTTCAAAGAGATGTCTCTTTGCATATTAATAGAAAAAAACACTTGCCGG
>comp1198_c0
TTTTAAAACTAGACATTGTATTAACTTTTCATGGAACTTCATCAATCACTCTTTTTACTCAATATGTGAACTAAGAACATAGTCTCTTCCTCTTCGCATTTTTTCCCCTCACCAAGACTTAAAATGTGTATTTCTAGTCATCTCCCAGCGCATTTTAAATCCTGATCAATTCATTGCTTTCATTTTTGGGAGATAATGAAACTATGTAATAGTTCTATTGTAATATTTTTGAGCATTGACCTTTTGAGAATAGTGTAACAAAATGGTTTTATTTCATTTAAGAGCATTTTGCTTCTTGAGCCTATTTTCATCTTGCGAAATAATTCATGAAATAAGTCTGTTAAAAAGGTG
>comp1199_c0
AATAATTGATATCTCGGCTAAATCTGAACGAAAATCACTGAGTTTTTGGTTCGTTGAGGTTTTTGGGTCGCTGAACTCAAATCTGATGTCAGATTTGTTCAAAAATTACAACAAAAGTTTGTTATGAGGATTTGAGCTGGTCCAGTGATGACTCCTTTTTTGAGCAATCGCACTGGGATCAGAAACCATTTTAACGCTGAAAAAACTTTCAAAAACAAAACTGAGAGCTTGAAAGTGACCAAGAAGAGTCTGGAAAACGACCCAAGATTGTTCCAATTAGAAGAATGAAGGACGAGAATATTCACAGAGGAACGCTTTATATGT
>comp1200_c0
ACTCAATTTTTTCCAAAGATAAGTCTTTCATGGTTGAGCATCAATTAATGTTTGATTGTGTAAATGAATCCACTGAAGAAATCAGATTAGCCGATCATTTAACAGATGAAAATGGGATCAATGTCCTTCAAGAAGTTACAAATACGCTTATAAATTTGGATGGAGATTCTCAAACTGAGGTAGCTGCAAAGTCCGAAGCGGCTGGAATAGCAACGCAAGAAACGGATATTATGAGATCTGAAAGCTCTAGTCAACTAGCATTGCATGCTTTGAATGAAACTTTTTGCAAGGAAGTGACTGACGACGACAAAAATAATGAAAAAGAAGGAACTAATCTAGGACCATCAGAGAATGAAATGGATAGTAATGATGCTTTAATCAAGAATATGATATTTTCTATTGTTTGCGAGGAAGATTCTCCTGGCGATGACCACAATTCAACAAATATAGACCCTATTAGTTTGACTAAAAATATCGGGTCATCATCTCTGAACTCAACCGACTCCAACTGGTTCTCTAGTGGAGGAGGTGAGGGTTTTGCTGAGTATCATAGTGACTCGATCATCAATGATAATTGGTTGGATGTCAAGA
>comp1203_c0
TTTGATCAGCCGATCCCATTGATCGACTGTCTTCTTGACATTATTTTGTCCAGGACTCACACCACTTTTTGCGAAAATGGTGTGCTTCACCATATATTGGATGAGCAGACTGCGCTGCTTGTCACTCATCGTGACTCTCTTTCTCTTGATATCACTCATCTTTCTTTAATACAACTACACTTCACAACACACACACAAAAGTAAAGAAAAAA
>comp1204_c0
GTATCTTTCAAGATTAAAGTCAGTCGAACGTCACTTTAACGCTGCAGTAACGTCAGTGTGATGAATATAAATATATATTGATGTCAGAACGCAATCAGCCTGACAAGTTTTACGTTACAGAGACTCTAAAGGATTATATTGAACTTTTTTCACTTGGGATCATGGGGGTGGTAATCTCGTAGTCAAGGGCTTAATCTAAATTAGAGTTAATGATTTTGCCGATATGCGCACACAAAGGGGAAAACGGTGAAATGACAAAATTTCCTGATTGTAATCCATCATAAACGGAATTTCCGGTAATTTTACGATCTTTCGGTAATTTCACTGTGGTTGTGTTCATTCGGTATGTACCAAAACTCGAAATCGGAGCGGGGAGGTGTGTCAAATTATTGGA
>comp1205_c0
GGGGAAATTCGGCAACTCTCGAATATTCATATGGTGTTCCTCCCTAGCACGGCAGACTAGTCCCCTCGCTCAGATAAGGGCCCAACAGACAGAATTGAAGAGAGAAGATGAGCGGTAGCTGAAAGGGGGAAGAGAGAGAGCGAACATTCATGCCCTTCCATAGTGAGGAGATAGGTCCGAATTCTGTCGTGAATTTTCGTGCAGGAGTGAGAGTAGTCGAGGAGATAAGAACAGA
>comp1207_c0
GACACCACAAAGGGGGGGGGGGAGTCAAGGGGGCTTCTCCAGAAATTTTTCGAAATTTTACAGCATCCGATATGCAGTTTGAGCCAATTTTGACAGGAATATGTATAAAATAAGGGTCAAATATAAGGGTCCTTCATTTCTCCTTTGTTCCTTACTTTTTTCCTCGCAATAATTTTTCTTTCTCATTTTATCAGGCGAACGGGGGGAGGGGGGCCCCGCTCCCCCTACCCCTCTGGATCCGCCTATGTTAGAAATACTGTTCTTAACGTTGGAAACTGCAAGACAAGACTGAAATTGTGTTGTGTGATGGGTCTCTGTTGGATCAACGTTTTGTGCATTTGTTTCATTGGGTCGATGAATAGATTGCTCGTAAATATCCAAAATATGCCGGTTATTACCGATCCGATAGCTTGCGGACCATTCAACTAGATGAGAATTTCAGATGGGGACGCAAAGCAAGGAAATTAACCAATCACGTTACATCATTAACAGTTAAATCCTATCACGCCT
>comp1208_c0
GAAAAGTATAGATGCCTGCAACATATGGAGTATAGAGGGGAGGGGAGGGGCAAAAAGTGGAAGAAGCATCTCCTCAAGTTTCTGAATGTTCCTAAAGATTGCAGCATATTGGCCTGCGCTAAAAATTCCTAGAGACATTTCAGTGCCTGCCATCAAATTCAATTGTTTCCCCAATCACCGAGGAGCTGTCCTAAAAAGTGCA
>comp1212_c0
ATGGCCGCCAGATTCTGATCATAAATCACCGAAAAAATGGGATCGGCATTTGATGGGTCTGTCAATGTTGAGAAAAGATTGTAAAATGGAGAAGAGGAATAGAAAACGCCATTTTACGGGTTCATTTCGTAGCACGCTATGACTTCCCTGCTACAAGGTCAGACGCGTACCCCCGCTTTTGTGTTGGCTCTGTCGTGGCGATAAAGTTGGTAGTTTAGCACCGCTTTATTCAAATTTCTCCGTGCAATAATCGTTAAAAAGTGTACCGCCGTTGTCCCGGCTTTGTTCTCTTTTATTTTCATTCTCACTTTTTATACCCGAGTAGTAAATAAAATGAGGAGAGAGGAGCATTTTCTTTCCAATACATACACGTTCGAATTGATTGTTTTCCCTGCCTGTCAATATCACGTATCGCTCTCCCGATTTATGTGTTCGTCAGGTTTTCGTTTGTGAGGTTCTCGTCGGTCCAAAGGATCTTTCGCGTTTCATAAATTTTCACCGCAGCTCCTTATCTTGTCCATCAACCGAATCAGTCAAGTCCAAGTTGGAGGAATTTCTCATTAGAGATACTCCCGTTTCAAGAAAAAAGACGTCGCGTGAAAATTCTGGTGCTGCCAGATTTTGTCAAGTAAAATCATTATTAGGTCGTAGCTTTCCTGCCAATAAGCCTA
>comp1213_c0
GGCAAATCGAAGGAACACAGTAGCTTGTCAGTAAAGATAGAAAGTGTATTTTAACAACACTTTTGGTTGACTTCTGGTCTCTCTGTAGATGGCTCCTTTTCGAAATTACTAGAGTTGGTCCGGGTATCTGGCGATTATCCGCATTGCCCGATTATGGATATCCGGCTCCGGCCAGATACGATTTTCGCGGGTATCCGTATTCGGCCGGATAATTGCGATATCCGGTTTATGGACCTGCCGGATAGTTCTTTTACAGCAGTGAAAATTTTGGTGATATTTTGGCATTTTTTGGCACACTTTGAGTAGTCAATGTAATCGTTCAACTTTTTGAAACTTGTTATTATCGGATTTAAGGACATTTCCCGCACATTCACACATATGCAACGTGACAC
>comp1214_c0
ATGAAGTATAACCCTGACAAAATGTATAATGCTTGCAGTGGTTGGAATTTTGTAGTTACAAATTCATGTTTGATTAATCAATTATTTTGATGAATTCTGGCTTGCCCTCACAAAGATGACGGGAAGGATGCGGGTTTATCCGAGCCATTCTTCGTACACACGAGGCATGCACGCTTTGTTGTGAGCTACGCCAAACTCTTGCCACCACCCGAAAACGCCTGCAATTTGACGCGATACTTCACCGCTCACACCAGAATTAAAAACTTATTGCCG
>comp1216_c0
ACTATAGTTAAAGTATATACGAATGACAAAAATAATGCCGCAAGGATCTCTCATTATCTGCATTGTGTTAATTTTATTTTATAGGTGTAAATTACTTGAGATAAAATCAGCACTCTAAGTTTAAAGTTCCAAGCTGATCATGTTGATTTCTGACACCAAAATATTTATAAACATGTTTTAACAATATATTGATTACGTTTCAAGGTAATTTTAGTATGTCAACAAAATGATCAGTCTACACAAGTTATAATAATGTCCTTGCGATGATGAGCTCTGAAACACGGTTAATATGTTGTAAAATGCTGGTGTCAACATGGGCTCTTTTCGATTTTTTCAGCAAAAGGAGTATCAAATTTTATTGAAAATTTATCTTTAACCTTTGAACAAAAGTAGAAAATGAAAGGATGTTGCTGGTTAAGTTCGAAAACCACACAATTGAGTTTCAGTCGCTTGAACATGATTCATAAAAATCATTATTTCACAAAATTGCTCATGCCTTAACTTTATCTTTAGAAACTCTCATAGTATTTATTACGCGAGAGGTATTGAACAGGTAATTATAATTTCGCAATGGCAGAAGTTACCTAGTTTTCCGGAGTCTCGCAAAATCCGCTTTATGTGATTCTCGTCCGAGTTACGGATTTAGGATCTAAAAGATCCACTCAATTCTGACATGTACGAATTCAAATATGACCCAATGTAACTCATGATAATTTATGAAATAAAA
>comp1218_c0
ATAAATAAATAAATGAGTACATCTATTTCTGAAGAGGAGCTGTCCATTGAATGAACAAGTAAAACCTAAATTCTTAGTTCATCGCTTTTGTGCCCTCCCAACTTTTAGCGCGGTAAATTAATTCTTTGCAGTAACTGCACTAATGGGTCAGTTTCACAAGTAACAAATCCTGTTTTGGGAAAAGTAGGGTTGTAGAATAGAGAATTAAAAATAAATGAGCCGAAGCGTAAAATCATACGAGTTGTTACCGAGAAACTGCAGAAATAAGATTCTGTAAAATGACATCCATGTCCGAGAGCACGGCTGAGTGTG
>comp1220_c0
GGTTTCAAAGCCATTCTGATGAGAGCGATACATCGACGGGAGAGCAATTCTCCTTGCGACGGTATTGCGCTTGTTCCAGCAGAATTCTCATTTAACTGACAAGCTAAGCGAGCCAAGAAATTTAAAACAGCATTGGCATGTGTTTTCTCGATGGGTTTCAGAACATCCAGATCTTCTTGTGAGGAGCCAGAGGCTGCAAATGGTGTTGGAGTTGACACACCTGTTGCTATCCTCTTGGCAGGAGGTCCTGCGTCATCAACGGAAGGTCTCTTTCTGATGCCAGCTGCAATATTGGCATCGGTTGGTTCATTTTCATCCTTGATTCTTTGAAGTTCCCACTTGATGATTACTTCAGCAAGTTCGACTGCTAATTTTCGGTGTTCAATTGTGGCTGACTGCGTAAACCCAAGCCTTTGAATTGATGTGATCATGCTTTGCACTAAATGATGGCGGACTGGATAGTAAACCTTATAGTGACGGACAACAATGCTGCAAATATGATAGAGCTGTTGCATGGAGTGACCCTCTTCAACGATAATTTTTTTAGTGGAGTGGGCTAGAGTGGCATAACCATCATTCATTTTTGT
>comp1221_c0
GAATTGCTGAAATGGACAGGAGCACGGACTTAAAATTAAAAAATGAGATTGAGTGGGAAAACTGGAGCATTGGTCATTTAGCAACCATACTTGAGAACTTACAAGATGAAATGCACCATATATAAAAAAAATACAAAGGAAAATGAAGGAAATTTATAAAATAATGTATAAGGAGCAAAAAACAGAAGACATACGCTGGTGGCAAATACGAAATCATAGCTTTGCAAGTAATGCTTGTTGGAACTCACTTTCTTGCTGTAGAAATTTATTGGCA
>comp1223_c0
CGGCAATTGATATATCGCAATTCGCGCCACGCAACTGATGATTAATAAAAAGGCGCCGCTTCATGAGACGGATGAGAACAATTTATATGAAATGATTCCGCTCCTCGTTCAGGTCTGGCCTCAGCACCCATTCCATGGCCGTGAAAAGTTCCGGGATTCGGAACTTTCTTGTTCCAAGTTCTCCTATCCCACGACCGTCAAAAGTTCCGGGA
>comp1225_c0
TATCAAACAATTCTTGCTTTTATTATGATTTATCATACTATTATTATTGATCTCCTTAAAAAATCTGATGTATATTTCTGTATGAAAATTTGGGATGATTAATAGAAAATATGCAATAGTTTACGAATTAAAAACAGTTTCAGTGCATCGCAAAAAAAAGTGTTGGGAATTCGGTATGTGCAGTGCGCTGAGCATGTTTTTCACATGCACCATCGAAACAGTCTTTAAGTACTGGCAAGAGTAGTGGCAATTTCTTGTTTACACTTACTGAATATGGCATGGACATAGAGAAGCCTTATTTATTATTATACACTCTATTACGTGTTGGCACTGAATACAAGCAATATTGAATTATTTTGTTCGACTTTTAGTATATTTTTTTAAAAACATTTTTCATTTAATTTAAGACTGAAAATTTCTTTCAAGTTAGTAGCTGTGCCAAGATATAATCCAAGAAATACGTGAAAACAAAGAGGAAACATTGATATTCAACTTCTTAATTCGACAAGTACAAACACATATTACTTAAAGAACATATTGAAGACAATAAAAGAGACACTCGCCAACTTGCTTTATATTGCCAAATATTGCCAAGCAAAAATTGAATGAAATCATATACTTGTATCGGCAGACGTGGATAAGGTCGCGCTGATATCAAGTTGCATTGGCATACTGGATGCTCCAAAAAGTGATATGGTAAAATATAGTATTTTGCTCATCATAACTCTTATACAAATTCATAGTTTGCCGTGCACATAATTCAAAGGCTACTGAATTTAGAATTCGGGAGGAAATCACCAATTAGCTGTTTTTGGACGTATTTCTGCCAAACG
>comp1227_c0
AACTTGTCAGGCTCTTCAGCTGATCTAAAACAATCAAAGTCATCCTAACAGCAAAAACCAAAAAAAATCGATAATGTTTAAGCCTTAGTTCATGTAAGTAAACTTGACCGTAGTTTTACGAACACAGTTGAGCATCTGCATGTGTGAGATAGTTACCCGCAATGAACCTGAAGTTACCTTTTTGAGACCAACGTTCAGCTTATGTAGATTAGTTTTTCCAGTCATATCTGTTCATTGACGTTTTTTAAGTCATAAAAATAGCTCTATCTTTCTCTCCGTTCGAAAAAATTGAACATAATGTCATATTTTCAAACCTGCCATTAAAAATAACTACTGTCTCCAAATCAAACATCAAGTATGCTAGCTATAATGAAAATGGCGGCCTAGCTCACCGTAGCAACCAGCTGATAAAATCGTCCTGGCCTTTTCAAGTACCTAATTTTTAACATTTGCTATACGCATGTTTGCCTTTGAAATGAGTTCTAAAAAGTGGAAATGTCGTCATAACCTTGCAAGCTTTGCAAAAAATATTTTAGAACCATGCACAGGCAAAATGTGCATTTTTTAAAATAAAT
>comp1228_c0
ACAGGAGGTTTCGGACGTTTTGGGAAAATATTCAATGCAAGATCACTTCAAACTGGTGAATGACCTCTTGAATGGACACGCAGTGTTAGAATCGCCTCTGACTTTGTTCAATACCAGATCTGTGCTTCTTTACATTGCAAATCGCAATGCTACACTGAAAGCCATCACATCACCATTGACCAACGAGATTCTATGGACTTTTAAAAAAATGTTCGCAAATCTATTCGTCGGTAATGTTATAATTGAAAGTATATATAAAA
>comp1229_c0
GTATTTCTTCGTTCCTCTTTTTGAAATTTGGTCTCCCCTGCCTCGTCATCTGATTATTTGACACGTGCACTGGTTTTTAAATCCCATGAGGTGTTGCAATGCAATTCATGTTTTATGGAGTAATTCTGACCAAGATTATTCGTTTATATGGTTGACAATTTCACAATTCGTCGCAAACATAGGATTTCACCTCACACAATTTTTACGTTAATTTTTTAAATCAGAAAATAAT
>comp1233_c0
GAGCGATTTTGGAATGTTCTTGACAAGTTCCGATACATAATTGCTTACACTGTTTAAAATAACCTTATCTGATTGTTTCAGTGGTAACATTGAAGAAGCATCGTTTCTATACAGCTGAAAATCATGTCAAAATAGGTTTCTGTTGTTTGAACACCAATTTAATGTGGGCCATAGCATTGTTTTCCCCTGAAAGCATCTGTTGGGAGGCCGCAGTACAGCTACGGCATTATGAAATGAGGAAATTATAAGGACTTTGAGAGCAGACTCATAATTGAGAA
>comp1234_c0
GAGGAAATTGTGAAAGTGCGGTCACTGATTACCATCGTTTAGCTGTTGAAAATCTTCTCTCTGTGATGGAGTTAAATCAGGACGTAGAATGAGATCGGAGCTAGGAGGTTCTTTTTCCGTCCACGCGAGGCTACAAAACGTTGAATTTTGCGTGAAATGGAGCTTGTTCCCAGCGTAATTCGCGAAAAATCGTGCGAAAATTCCAATATTAAAATCCGC
>comp1236_c0
AGAGGGATTTGCAGAAAATTGATAACTCTTTTCATAATTTAGCATAATTTTCCCCGAGAGTTAATTATTTGGATAGCATCCGAGACAGCAGAAACTTGATACGTGGGTGCAGATTACATGATAGATCTAAGTAATTTCTGGCTTGAAACTTTCAAGTTGAAAGTGTGATATAAACCTCCTATTTCTTGAGAAAGATGAAAAGATAGCTGATAACTGCTGTTCAATGTTGTAGGAATTACGGACAAATTCTCCAACTTTCACGACTTTGCTTGAAGTTAGGTTTTGGAGTTGGGATGAAACGCTCTACAGGGGGAGGGTTAATGAATTAGATGGATTATATGGTTACACACG
>comp1237_c0
GTTGCTTAATGCAAAATTTAGTCCACTTTTCATTTTTAGTAGAAAATTATTTTCACTTTTTTTTTTTATTCTGAGTGCCTTAGTTCATCTCAAGAGACTTGGCGACGGTAGAGTACCCTTACAGGGATGGACAAAAGAAATGCTGAACTTATTGCAATGTTTTTCATTTTCAAATTAAATTGTTTCAGTCTTTCGTTGCAAAGTGTTCCCTGTTAATCTAGTGAAAAACAGGTCAAACCAAAAAATTTGAAAAGGTTTTGATGGCTCGAGCATTTTCTTTTGCCCATTTAAGTAGGGGGAGAGTATGGTCATTTATTCGCCACTTTTTTATTTGTTATGCAAAATAGGGTTTCCTTGAACTCTCACAGCTGTAAGTGAACAAACATGATAGTGACTACACA
>comp1238_c0
AGGAGTTCCCTCATTTCTGATTTATCCAATGTTGGAATATTGAAGTCAGCTCCTGTGATAAAGACTTCCACAGGTTTCGCGCTGCCAAGCCAAGGTGCTGCAATAGCGATGAAAGCGTGGATATGTCTGTCCTTCCAGGCTTGGCTTTTATTCATAAGGCAGTATGCGGCCATAATTCCTCCCATACTATGCGTGATGATCGCTACTTTCCGCTTTGTGTCAGCTGCAACTCTCTCGACTAGTTTTGTAAATTGTGCGTAGTATCCGATCTCCACTTGTTGAGGCGGTGCATATCGCCCATCGTATCCAGCCGCTTTCAGATTGCGTTCCGAGTCGTATCCACTGGCCCTTAACGAGTTGCTTATATCCTGCAAGTATCCACTCCCGAATTGGGTGATCAGGTCCCGGGTCATGTATTCGACGGGTTGGAGATCTCCGAATCGCCCCGGGACCCGTGTCTCCACTCCGATTTGGTTGTGACTCCGGTGGGTGGCTCTGTTATAAATTAGCTTATATCTATAAACCCAGCATCTGAGCGAATCACCACCGGCAAGAATATCCCATTTGAACCATAACAGTTTCCAATACCCTTGCGACCCCTCACAGTACAGCGGGTGCGTAGTTGTGTTCCATTTACCTTCCACCTGG
>comp1239_c0
GTTGGCGAACGAAAAGTTGGTGCGCGTCGACCTGGAAACGGTCACTAGCTGCGAGGGGGTGAGAAGGAGAGGGAGGGGATGGGCAAAAAGAGGGGTTGCATAAATCATAGAAAATAAGAAGCAGTCAGAGGCACGCGTTTCAAAATGAATTGTTATTGAGCGATGGACATACGCGGCGGCGCCATCACGTCGATTTATACTAGGAATTTACCAATTTTCACATGAAATACACA
>comp1243_c0
GAGGATCTGGGACGGCGGCGGGAGCGTCCTCGGCGACCACTGCGACGCCCCGAAGCTCTGCGACCACGCCACCCTCGCCAACGCCACCCGCCGAGGGAGACCCTGCTCCATCGAGGAGAGCTACGTCTCCTTCTCCAACAGCATCGTCATCCAGCACAAGTCCACCCCCGGCACGGCCCTCCACCCGGCCTCCTTCCGGCTCCGATACGAGTTCGTCGACACGAGGCTCGGCGGTGAGCCCT
>comp1244_c0
GGAACTTTCTAAGAAACACGAAAAACCGAAAAGTATTTAAGTTTGTTATTCAAAAAATAAACATTTGATAAGAATCCCGCACATAAGATCTTAATCCGTGATTTATCAAACTTTAAATATGATTGAAGTCAAACGCGGAGAAGATTAGCAGAACAATTTAAATTGCGATTAACGCTATTGGCTAAAGTTTCCTACTTACTCTTAATTTTCAAAGATCTGTACATATTTAAACACACAAATAACGAAAAACTACGCTTAGGAACTGATACTTTTATGGAGCAGCGTTGTCTATCCACGAATGTGGAGGGGCACAACGTTCATTATAATATCGACGAATCGGTATTTTTAATGTGAGTAGAAGAACACAGAAAATTCGTCTCATTTTAGCGATGATGATGATGATTATGGACAAATTCGCAATGTAATTAAACTCCTGTTGATTAAGTCAAAATCGGGTTTTAGGGTCACAGTTTGAATTTGTAAATTATCCGTGAATGGGTAAAAAATGACAAATATTTAAAGGCGACTGGACGTATGTTTCAAGATGCGTGCGACAAGATCGTCATAGTTTTGAAGCTGACATTTTAAAAGCTGAGGTGTGGGCTTTTGAGTCAAGCGCTTCTGGTCAAAATTGAATTAAGTATTGGAAATATTCAAAATTCCTTGTTTGAGTCTAGATTTGATGGCTTGTCTTTTTCACTCATGCTTTTTGAGAGTTAATTTGCAGTTTTGCACATTGCAGGTGGCTTCTCACCCGTGAAAAAGATATCATCTCACTCTGACATGAAAGTTACCCTGGTAAAAAAAGATCTTCCTATTTACAATGTGTCTCCATCCGACCAATGTTACGGATCCAAAGC
>comp1248_c0
GGACACAGTTGATAACCATGAAAGATTGAAATTTTGAATTTCGTTTCTTTACTTAATTTGCATTTATTATTGCTAAGTCTATCATCAATCCTTACTTTGGAGCCCCGATTCAGGAAATGTGAAAAGCATGTGTCAGTACACATTTGACGTATGTTTTGGGTGCTCTTTTTTCTAGTCAACTCATTTGCTACTTCACTTTTTTACTCTTCTTTAGATTGCATTCACTACACTCTTCGGGATTCACTTTACCAAAGAGTTGATCTACTTGAGTGATTTTCTCTTTTATCAAAAATTTTTCTCTAACTTTTTTTCAGCGTTCTTTTCCTTTCTTTTTTTCTAATCTTACGACTAAATTTTACGTATCTGCTTCTTA
>comp1250_c0
GTCGTCCCTGCCCCCGTCCCCGCCTCCACGTCTGCCCAGAAGATCCCCGTCAGCGGGCCCACGTGGTTCCAAAGTCAGTCTTACTGTGATAACCGGTTAAATAACCCGAAATGCCAAGAGAAACTGATCGTTAGAATCGGAGAAGGTTCTAGCGAGGTCTCCACCAGCTCAAACCTGCCAAAATTCTCGTACAGCTTCAACCGCATCCCCGAGACGAAAGCAA
>comp1251_c0
GTTTTGTGAGAGAAAGGCGTATCCACCAAAATTTTAATAATTTGTTGCCTAATTTTTCCGATCCTCTCCTCGAGATCCTTTGACCGATGCCTCATTAGCTGTACTCACCATCTATAGTGAACAGCATTGCTTCATTTCCTTCCAACAGGAAAATGAAGAACTGTTGAAGGAATCATGTTTTTTAATGTTATTTCAGAACTTGACCTTTGGCGGTTACGTTCTTCTTCATAAAGTAAGCCGTTTAGTTTGTTGCCCCTTTGACGTAAGGGCTTATCTCAA
>comp1253_c0
GTCACGTGAGACACGGTGAAGTTCGTTAGTTCGGAGAGTTCGAAATTTGTGAAGAATAAACCGCGGTTGATTGATGTTCGGTCGAAGGAAAAATCGGTAGTGAAACTAATAAAATTGATGAGCAGATTGGTGATGAGTCGTTTAGTGCCCTGGAAAATCTCCCAATCAGGACCTTTTTGTGTGACGTCATAAGAATCAACGTTGATCACTCAACGATGGATTGATCAAACGCGTGGACACTTCAATTAATTTACAAGAAGAATTGAGCTCTGTGCCTGGAACTTATTTTGTGAAATTGGCACGCATGTCGTCAGTGCGAAAGAAAGAATTGAGCAGCGCTG
>comp1254_c0
GAAAAATTTGATGTTTTGCTGTGAGAACTGCCCAACTTGGGCAATACGGAAAGTTTGTTTCGTTGCGGAAAAGTTGTTTTCAGGGTTAGGGGTGCAAAACGGGGGAGGGGGTTTCCCTAATTTATAATTTTCCTTCCCCAAAATTTGATGTTCTGCTGTAATTGCGCCTCTGCGACGCGTTGGAAAGTTTCCTTCCGCAAA
>comp1255_c0
TAGTTCCGTTTGATAGAAATACTTCCATTTTTTCCTGCTCGTTAAGGAGCACGCATCAAACAGGAGGAAATGTATGCCTCTACGGGATCTATCTTTGATTTATTTTGCGATTTCTGACAGGTAATGGAAAAATCAATAAAAATCAATGCTTGATCATTGAAGAATTGCTAATTACCATCATTTATTTATTTTTATTTTGTAAAATCCGAGCGAAGGGGAGGGTGTAAACTATTAATTGATGACCCATATGAGTTTTAATGGAAACTTTGAAGAAGGGAAAAAATAATATTGAGAAAAGGACTGAACATTATGCGCATTATGTTGAATTTTTGGAAGAAAATAAATAATGTAAAATAAAAAACTAAAATTTTGCAAAATAAAAAACAACAATAACAAGCAAAATGAAGAGAAAAAAATCGAGGATAGTTTGGTGGACACAGGTTGAGATATTCCCCTTAAGCCTAAGTGTATACACAAAATATTTACAATATCATAATACTTGAGACGAATATTTATAATCATTAACACATACGCACACATTTATGAACATAAATTATTACATTAGACAATCATTTAGGTACCCAATTCAAATTGAAAATGAATCTATGTACACGTTTATCAGCATCAAAGGTAAAGTACTAATTCAAAACTTAAAATGAGAAAAAAAAA
>comp1257_c0
GGAGAAACACTTTAAAATAATTGGCACAAGAAATGAAAATTGAAAAACTCAAACAGACCTAGTTGACCCGGCGAAACCGACATGGGAAGATTGATCTGTTTTGTTCAGGAACGGTCACAGCTTGGCTGTATTCGGCGAATTTCGCCATCAAGCTCCGTCGACTCGGCACTTTAACGTTCCCGGAGGATCTGATGGCGAATTCCATCAGCTCTTTGAAACATTTGTCCTCCAGGGAGGAGAATGGGACGCCACTGCTGCTAGCGAATCTCACAAGTTGCAAATTGAAGCCATCCTGCGCGACTCTCTTCTCGCCCGGCACCTTGGCTCCTGGGTCCACGAGCTTCCGCCTTTTGACGTAATCGTCAAAAGCCTCCAGGACGTCAGGCCCGTGGACCCTTTTTAAGTGTTCACGGATATTGCCG
>comp1258_c0
CCGAAGTCCAATTGTTCCTATTTTTGTCACATTTGATGAATTGATTGCATGGACATGTTCAGTGTGACTCTTTTTTGATTTCCAAATAAACAGATTTTCAGGTAACCAATTAGATTAAAATTCGTCGCTAAAAGAATTAAAAATTCTGTCGTAAGACTACAACATGATCTCTGACATTTAAACGAGTGACTCATGATTTTAAATTGGTTTTCGTAAAATTAATAAGTGCTCCAATGTTGTACACACGAGCTAAATATGACAAAGTGGT
>comp1259_c0
TTTCTTCTTCCCCCTGTGATTTAGGTTTTTGATTTGTTAAAAAATCCTGCAACCTTGAGATGTTATTGAATTGGGTTACGGTAGGGGAATCGTAAAAGAATGGAATTTAAGAGGGGCATCTCTCACACTCACTGATGCTCATCAATTATTTAACTTCCTAAAAACCAAAAAAAGAAATGAGTCATGGAAAAAAACTAAAGCCCGTGAGCAAGGATAAGGGTAAAGATAAAATAAAATGAGTTGAGTTAGTTAGAAATTACTGTCATCATGTTTGTTGGTTAAGGGGTACAGGCGAGTATGAGATAGAGATCAGGGTTTGGCGAGTGGAAAAGATTGTGGATTAAAGGTGTATGTTATATTGTTCAAGGAAATTAAACAAAAGTATTTGGTAAATTTCAATTGAATTTAATTTTAGGAGTGAGGTGAGAGTTGTTGGGAGTTGATCATCAAGGAATTTCAGGAAATGCTCTGTATTTGACAGGATGCATCGTGATTTGGTCATTTTTGCTCTCTTTTCAGGTCTAATACTGG
>comp1260_c0
AAAATGCACTGGGTGTCTCAAGTCAGGTTTCAGTGTTTATGATTTGTTTGAAAATAGCTTTTCTCTCAATGCCTATCCTGCAATTTGACTGTTTTTCCAAGTTTAAACGAAAATCTATTGCGATCAATCACGCAGGAAAGCAGTTTTATAAGACAAAGTTTTACTGGACTGTTTTGTTCCATTAGTTGGCGGTTTCGAAACGGGCGGCCAGTAAGTCCACAGGGTAAAAAATGACCGGCACGGCAG
>comp1262_c0
AATACGCTGCTTGCAGAAAATGAAACTTTGAGAAATAAACTGGTTTTTGCTTTCGATAGTGTTACTTCGTTAAAACAGAAGGTTGAAAATCTAAAGGGAACAGTCATTAGTGAATTGAGTGCTTTGCTATCGCAAAATGAAGCAAGAGACAAAGACTTACAGGCGGCCAAAGCACATCTCAGCAGTATTAAAAATACAAAAATAGTTAGTTTGAAACAAAAAG
>comp1265_c0
AAACTCTCTGTGATTTCAATGTATAGATAGTCTACTCTTTATTTGTGTGTTCCTTTTGGAGCAAGTTTTGGATGCTTGACTTCAATTATTTTCAGTTTTATGATGAAAATATGAAATGTTATACTTAAAGGACCCTGATTTAGTAAAAAGTTTCACCCTCGCCATATCCTATTATTGAAAATAAATTAGCTGTAATAGGTACTTGATGTAAACAGTCTAGTTTGGTAGAATGTTGCTATTACCATTTCTCATCCGTGACAAATGAACTCTCTGTGAATCATTTGTTCAAATATTTTAATTTTTATTTTTGCAGTGACCATTTCTCACTATTGACA
>comp1266_c0
CACAATATTTCCTCCAAGAAAACTAATAATTTTCGACGTACATTCATGATACAGGGAAAATATTGTGAAATTGGCGAAAATGCAAATTTTGACCAATCATTCTGATGAGTATGAGAAATTGATTTTAAAAGGAATTGAATTTTCGACCTGAATCACGTCTTTTTGTTTTTATTGAAAATTTTCTCTTGTATTTCAAGTCCCTTATTCCCATACCCGG
>comp1267_c0
GTGTATTTTTGGAGAAAATAAGGGACAAAAAAAAAATTCGAAGGAAACAGGTCATGTGCCACATCAGTTCGACGTAACTTTTCGCGTAGTATCCATATCTGAAGTCCAAACATACCCTTGCCATTTGCAATTTTTGACTTACGGCCTTTCAAAGCAACAAAATTTTTGAAGCGTCGCAGCCCCCAAAATTTTGGAGCAAAAGGGGTCATGTGGCACATCATTAAAAAGGTATTGGCCTCTCCTCTCAGGAGACTTTTAGATTTTGAAATGTGAATAATTTGGCCACTTATAGCATCGAATTGGGGGTTGCCCCGAG
>comp1270_c0
GATTAAGGAGAGGCAGTCTCATCAGATATCACCTCGGGTGCTGCTGTGCGGCCTGTGATAAAGAGGCAGGTGAGGGATTGAGGATGCAACGGGCCACGGGAGAGAATGAACCAACGAGACATGATTCGACTGGAGGCTATCAGAGCATGAAAGCAGAGAAACCCATGAGTTCACGATTCCAGCCGTGCCTTGATAGAGTCATGCTCTTTACCGGTACTCTTTCCATGCGTCCATGCAATGTGAAATACTACGAGAAAAATCAGTGTTATGTGTAAAAATGAGTTTTTACACTG
>comp1275_c0
GTACCAACATTATTTTTAAATATTTAAAAGTAACAGGTGCATTGAAAGCACCTAGAGAGAAATTTGTGGAATCCTAAGGAGATACAATCCTAACTCAACGATAACTCTGCATTGGGTAATAATGTTACCTAACAAATTTTTGTATCATTTTCGATTTCCAGGTGCGTGACGTGGGTTGCGATGTGTCGATTTTTCTGCCATTTGGACCTATGGTACAGGGTCGATTATTAAGGTGTTCGCTGC
>comp1277_c0
GCTTTGTTGGTAGTCTTCATTATACTGCAAAAACAAAACAAAAAAGCACCTGCTAAGTTATTTTAAAAATATTATGATGGAGATCAATACGTGCGTAACTGGTTCAAAATTAGCGCTGATCAATCAGAATTGCTATGGAAGAAAAGAAGAAAAAAACATTTGGATCAAATTATTGGGCAAGGAAAATATGTTCAGAAAAATTTTGCACTTTGACTTTATTCAAGTAACACATGATGAGACTCTTTT
>comp1278_c0
AAAACTCCATTTTTTTCTCATGTTCGGAGAAATGATGAATAATATGGTGTTTTTCCTGGTTTTCTTTCTCCAAAGTATTCGGAGGGGTCAGAACTATGGGAAAAGGCACGGCACTGTCAGATGAGTAAATGAGCCTAGTCTTTAAAGCATCTATCACGAGCGAGATTGGACCTGTTTTAGAATCTTTCCGACTGGCGACTTGGACGGTCAA
>comp1281_c0
GAAGCATTTCACCTCTAACAGCCACATACTGATACGACTGGCGTCGTGCTGTGAAAGGACGGCAGATGACAAAGGTATTACTTTACTTGCAAGGGAAAAAACCATGGCGTAATAAAAACAACGTAACGGTCGTATGTTTGTGTTTATGGTGTAGGGCCAGATCAAGGATGAAGTGGCGTCTAAATAAAGTACAGGACCTCGCTTCCTCTCCGAGTGCTCAATAATGGATTGAAGAAATAATTGCAGTTGTTCGATGCTGATAATTACTGCATGGAAGGGAGCTCCA
>comp1282_c0
TTTTGAGGTAGAATCTGAAAAAAAAACAGAGTTGGCCAAGACCTGAGCTGGGGTTTCTCGGTCCCTGAATAGTCCCTTTCATTGAAACCACGATGAGGAATTTTATTTCTCTCTGTTTTATTCTGATTTTGTCTCACAAGATTTTGTCAAAAAAAATTGTCAAAAATTTCCAGGGGAACGCCCAAATCCGTAAATTACGTATTTCCTACCAATACTATTGCACAGTAAAGATTTGGAATATATTATAAATTGGTAGGTATTTGGAAAAATTTGTGGATGTGGCTGA
>comp1285_c0
AAGTCTCCTAATTTCTTTAATATTATTTAAAAGTTCAATAGCTGTTTCGTTTGGAATACGATGTATCCTGTCTTCGTATCTTTGCGAAATTTTTTGAATATATTACTCAATTTCCTTAATATTTTAGACCGCATCGATTGCAATGATTTTAAACTAGTTTTGGGGACACATCCCCAAATTTGGCAACCATAAGCCCAAGTGGGTCTTATAATTTGCTTGTATAATAATAACTTATTATCTAATGATAGGGAGGACTTTTTACCGAGTAACCAGTTAAGTCTATACACTTTAAAATTACATTCCTTCTTTTTGAGTTTGATATGGTGTTTCCACTTAGCGTAATTCCTAAATATTTAGCTACATTGCTTAAAGGAATTGGAGTGTTGCAGAATTTTAGTGCTAT
>comp1291_c0
AACTTAAAGCTAATCTTAAACTAATGTCACAAGATTTTATTCTTAATTAATAAATCATACAAATCCAACCTACGCTTCTCATTATTACTACCTACGTAATCCTCAACATTCATACAATGAACATACACACTAAAGAAAAAGCAGATGCCAACGGATTGGCAATTGCGAACAAAAATATACATATGTTATAACGGTTTTACAATAGGAGCCATCGATATCATGG
>comp1294_c0
GGAAAAGTCAAACCAAACTGGAGCTATGACAGTTTTCAATTGCTTCAGTTTGTTCAGAAAACACAGGTTTGAATGAAGCTATTTCTGGTTTTAATCTCCCATTTTTGATATTCAAAATTCTAATGGAGCTTGATACACCTAGAGGCACAAAATTTAAGTAAATTGCTCACAGCTTCAAGATCATGCAATGTCTTTGGTCGGATTCAGATTCTCGATCAAATATGTTCCAATTTAATTATGAAAAATTGGTCAACTTAAAATTTTGTCGCCTATCACTTTTGTGAAGTATCACATTTCAATGGTGAGACTACCACAAATCATGGCTCTTCAAAAAAAATTCCAATTACATAAGCCCCGACCACTATTAATTGGTAAAACTCAAACAAAATAGGAATGTTACGGACTGATGTGTAATTGTTATGACTATTATGCCAAACAAAATACAACTTTGGTTTGGTGCCTTCACACTACTTGGTGTCCAATAAAGATTGAATAAAAAACGTACACATATAGAACCTGATTTTTCAGGCTTGAAAAAAATTGTTCTAAAGTAGGACTGGAGGACAAGTTAATAAATGACACACTAGTAAGTAACACGTTGACACCACAGCTATGCCGGGCAAATTTTAGGGCCAGAGATTGAAGACTGGCCTTAACAACAGGACCAAAGTATTTACAAAAGATTCGCTTGACAAAGCAGGTGTAGAGTCAGACTGATTAGCTACTTTAAATAATGATCAATAAAGAAGGAAAGCTCCTCTATCTTATCTAGAACTTTCAATAACTTCTCCCTTATTCATTTTTTTTCTTATAG
>comp1297_c0
ATGAGACCAATTATTTTGGCTGGACCATGAAATGACTTATTAATATCGCAAAAGTAATGGCGTCTTTGTTCCTATCTTGACCCAGAAAGTTATAAGCTATGTAAAGTAGAAAAAGTCCCCTACCGATTATTTTTCAAAGAATCATCTAATCTTAAAATCTAGGTTAATTAGATTAAGTCTTAATCATTTGACGTTGTTCACCTATATTCAAATTTTTTAAAAAAAAAATTAACGGTCAATTTCTTTTCTTTTCTTTTCACATCGGACGAAAAAGGAAAAGTGAGTACTATGCTGATACATCCCGATAAAGGAGGAAAAAG
>comp1300_c0
GGAAATTGTTCTACATATGACAGTTGTGTTTTTCGGAGGAAGCAAAAGTGATTCGAGCGTCAAATTGAGACTAAAATGTGTTTTTATACTGAAATTGCTAGTTTACTAAAAGCCTCACAAATGAAATTATTGTATGCTCCGACAGCAAAACCCGCATTCAGTTTAACCCAAAACGATATTTTTTGCAAGGAATTCTACAGCTAAAGTTTTGCATTGTCTACTACCAGAAGCGGGCATATATGATGAGGAAATCAATTAATATATGCAAAATTGAGCACATATCCTTGATGCGACTATTTCTATTTCAAGATTGTGCCTGTTACTTACTCACAATTTGAAGCAGGG
>comp1301_c0
GAATTTTATCTTGCTTCCTTTCTAAGCAGCCGAACTTTAATTTAACCTTCGTTTTCTTCCATTACATGCCAATTTTGCGGAAAATAGAATTTCCTGAAGAGTCTCTCATGAAGATGCCAAGAAACGTGTGCCCTTGGAAAATTCCATTGTCCAAAAAATTGGTGGGTGGTGATAGTTTGAAATTCAGGTCATTTTCGGCTTCAGTGGCAAGCAATAAGTGGTAATAATCCCGTCTTCAGTCGGTAGTTATATTAGTCCTATTAGACTAAGTTCTGAACTGAGAAGTATCCGTTACAAGTTATAAGGAAGTATCAGACCCCT
>comp1303_c0
GGCAACGCCTGAAGGCTCATACGATTTTTTTCCTTTACACGGTAGTATATTGGGCCTCTTTTGAAGCGCGCACCTTTGAAAGAAAAGACTGTTTTGCCTTCACGAACACAGGACGGAATTAACCAGAATTGACCTAATTGCATTTCACGCCACCGAAGTTCCCATCATGTTTTATTATTTGAAAAGATCAATAAGCAAAATTTTGCTGTAATATATATTTTTTTAAAAAAATGTTCGTAGATTACAATAAATGTAATTACAAACTTTTAAAGCAGTATGTTGCATGTTTGTCTCGGAAAACAAGTTCATTTCGGAACTGTTTTTCAATGCCTTCATCACAAACTGTCTACCTACTCGTTTCCTAGTAATATTTGAAAAAACAATGGTGATACCCAACTACGTTCATGACTACCATGATCAATTCTCTTGAGAGTAGCTTCAGTCAAGTCTTTTCTTTCCCAGTTTCCGTGGCTTCGAGGGATGCCCCTTGTTATTCTATTAGATGAATTTACCGAGTTACATTGAGAATTGAAATTTATAAAGAGCGCTCTGTTACATAGTTTTTTATTATTATATGATTATTCTAGATGTAAGAGATATTTGCAATAATCTACATTTCCGATATTGAAAGTAGAATAATAGCCATGATTAACGGCTATTACACGTAGATCCATCGAGACAATGGACTTTGTTCCTCCAGATCTGTTTCGGATCTTTTCG
>comp1304_c0
TAAGAGCCCTCTCCTGTGTTCTGTTTACTGTTGTATTAAATCGTCTTTTAACTTGCCGCTGAATCTCTTCTTTCGGTCTTTCTATTGCTTTTTGCTCGGGGGAGCATGTGCTTCGTTTGTTTTTGGTTTACTGTTCAGTGAATTTTTCAAAATGCTGATTAAATTTTGATCATCCTCCGAGGGATTTCTTCCTAAAAGAGTCACTATATCCAAG
>comp1305_c0
CTCATTTCAATTCAATTTTCCACCTTAGATGTGTTAAAGGATCTCTATCAGGTCCTACATCTCTAGGCTGGAAAATAATTTTTTCAAGCCCTCGCTCCCAGATAGTTGGAAGAAATTTGACCAATTTTTCTAAACTGCCTGAATAAAATTTGTCCTGGCTGTGAGAGTTTTAGGCAAGTAATAGTTTTCTTACCTACCAATTTTATGATGTAGGCTTACATAACTTTAACTGTCACTGTCTCCAGGATAAGCATGACGAGTTGCAAGGTTTAAGTGTTCCAATAATTGATTCCCTGTGAAATGAGATCCTGG
>comp1308_c0
GGCGGCCCTGCCCATGATTATGACCTATTTTTCTTTTCCTTGCAAGATTGTCCTAACGGGCAATTTAAAGGTTTTCCCAGAAATGCAACAACGGCATCGCAGATCCAGCTGACTGGGTCACCAGTGTCAAGTAAATGTGGGTCAAACCTCTCTCGGTCATGGGCCTCCGGACGGGGTATCGCCGATTACTCATCGTACCCGTGTTCCTTTTTCTGCATTTCCTCTTCGGAGGGTTGCTCCTTTGTATTGTCTTGTTTTATCCGGAGTGTAGTAGAAGTTCAACTTTTGTTGTGTTTTTTTTTTTATCTCCCGTGTAAGCTTCTGTCCGGTTCGCGTCGCGTTTGGGAGCAGGGCCCCCTCCCCCCTTCGGTCTCCCCCCGATTTTTTTCCCCTTCGGTCCCTTCCTCATTTTCCCCTTGATAAGAAAGTCATCCAACGTAGCCCTCCTCTACGGAGTCAGCTACAAGTAATTTGATTGCATA
>comp1309_c0
GTTCGACAAAGACAAGTTATACGATGCGTACATCAATTACAGCATCAAGGATGATGCTTTCGTGACGCAGGCTCTGGCCCCGGGGCTCGAGCAGAATCCCACGCGGTCGTACCAGGTGTGCCTGCACTACCGTGACTTCAACATTAGTTCCTACGTCTCGGATACGATTATCGAAGCGGTCGAGTCGTCCCGGAGAACGATCATAGTCATATCGAAACATTTCGTGGAGACCGAGTGGTGTCGGTTCGAGTTCAAGTCGGCGCTCCACGAGATCCTCAAGGACAAGTCGCACAAGATCATCCTCATCATTTTGGGCGACGTCCTGCAGAAGGATCTGGACCCGGACCTTCGGTTGTACATAAAGACGAACACGTGTTTGCAGT
>comp1311_c0
GGCGGATCAAGAAGGTTGGCAACACTAGCCTTACTCAATTTAAAACTGTGTTAAGTAATCGATTCTTTTCAAAGCACGGCCCCTCCGAAAATCGATAAATTTCAACAGGTTTAAATGGAGCAAAAAAAAATGTTGCAAATTTCCTGGATTGTCATGAGAGAACTCACAAGTTAGAATATTTCTCACTTTTCTGGCTGAAAAATAAAATACGAGAGAAAATTATCGTGACGTCTCGTGTAGTTAGGTTGCTAGTGGTTCAATTTGTCCAACTACTCAAGTCAGATAGAGATTATTGACGAATGTTTGTGGTTGCAATTGATTGCAGATTTCCCGTTTGGTTTTCGTGCA
>comp1314_c0
GGGTTCAAGATAAGAAGTGATAAAGCCCGGTGGCAAGGCGTAGATGACCAACTACCTGTCCATATTTTTCCATTTAAAGCTTTGGTGAAAAAATTGATTTGTAAGGCGTACAATGCGAAAACCCTGATGATCGATCCTTCCTTATGAGATTAATCAGCAGGTCAATTGATTCATCGCAGAGCACACCGTGCCATTCCAGGAGCCGTTTTATAGAGGAATCCAAATCCCAACAATTGCAAAATTATTTTAGAGAACAATACTTTCCAGTCGCAATTTCATCGAAATAC
>comp1327_c0
ATGTTCATACGGCGTTCTTCCTTGCCACGGCAGTATAATAGCTCCTCGGCGAAAAAGACCGGACCGAAAAAGAACCGCCGTTGGAGAGTCCCCATCTCTCCTCTCTTCCAATTAACAGTTAATTAAATATTGACAATTGACTGTTAATATTTTTTCCCCCTTGGACCCGTCAAAGTTGCCCCAAGTATGAATACCATTGTATCCATATGGGGCAAGTTCTCGGGGCAAATGTATTTCCCCCAAAAAACGAAATGTACTTAAAATTAGTGAGA
>comp1329_c0
GCCGCACACTAGGCCCTGGTGCTCTGTACGCTCTGTCATTCTCCGTCCTGCTATTGGCTGCTTCATCATTGAAAAAATATTTCTTCCTACTGTAACAGAAATGATGCCATGGTTTCTTCCATCTTGAATTCATCAATCTTTGGTGTAAACATTCCCTTTCGTAGTGAGAGCTTCCTCACTGATAGAAACGAGGTGGAAGAAACATTTGTATACTCTATCCTGGTGGATGATCCACAAAGCACACGGTCCCTTTTTTCTCAATTCGTTATTGAGGATTTAAATAAGTTAGAGGAGGAGTTTTCGACAGCAAGCAAGACTTCTTGTCGGTATGGCTTCGTCACACGACTAAACGGGAAAAATTGCTCATTTTCACCTATATCTTCCTTAAAATACATATTTTTATGAGTTCCAGTAACACATGCGGTCCGAAGGACCCCTCCAAAATTGGTCCACTCATGGATTTTGTAAAACTTTCTCTGATAAGTAGCTTCAGAATTGTACATACATACCTACTTGGCATAAATCCTCCATGTTTACATT
>comp1334_c0
AATTATCCAGACATTTTTTTATATACAAAAAACAGGGGTTCATAAATAAAAGACAGTGAGAATTTGAGGAATCGTCAGGGACTCTGAATGTTGACTAAACTACTCGATTCAAAACGCTATTTAAAAGTTAATTTTCGGATGTTTCAATGTTCAATGATGGAAATGAAGTGGCACAGTGCTATCATATTTAATTTTTCAGCTTAAGTCCTTTTTTCCCTGGCTCCGTTGCATCATAAATGAACACATTACAAAAATTATGAAGTGACG
>comp1337_c0
GCAATATTCATTCTTTTCTCCGTTGCTGCTATCAAATGGTGCCTTACCCTCTCAGCTTACGACGTCATTGTGCGAGCTTTGTACGCTGGTTTGAACTCTCAACTCATAGGGATTGCTCTCATGATTGTCACTGTTATTCAGATAACAAATGGCTTTGGTAACTTGGACTCACTAATGCTGACCTTTCAAAATATTTGCTCAGCACTTAGTCGACTCTCATACTGGTTATATCTTCTCAATGTACCCATCATATATTCTATTGTTGCTGCTATGAAGACACCGATCCATATGACTTATGAAGGAACAGTGTTTGGAGGTCAACATCTGGGT
>comp1339_c0
TTTCTATCAACTGCTCGGATAAATGTTCTGTACCAAAATACCAACGAAAGAAAAAAAACTGAAACGTTGCAATAAAGTTGAGTGGGTTTCAAAGCTAACCATTTAATTATCAATGGGTTCAGAGAATTTCATTCTTCAATGTTAAAGTAAAGGCAATGTTGATGATACTTAAAGGTTAACAAAGATCCAAGAGGTGAAAATTAAGGTCGAAAGGG
>comp1341_c0
CTTTGTTATTCGTTCGCGCTTGTCTATTTAACACAGATTGATACACATTCCAGGTAGGCGGTGGGTATCTCGGAGGAGTTGCTCGTCTTCGACCTCTCGCGGGGCGACCTCGAAGATAAGTTATAAACTACTAATATACTACTAAGTATAAACTACTAGTTCTTCCCTCTCACCTGGTGTATTTGTGACGCAGCGCGCGTTACAACTATCTTTCAAGTGACACTGCCAGTACGTTCGGGTTCCTGATTTATTTTTTGAGTGGACGGTATAAATAAAGCCATCCAAAACCAGCGCTTTCTTTTTCTTGGACGTGTTGATCAGTTCGCCGGGCATTTCAGAAAATTTAATTTTAAATTATAATTTTATTTAAAAAAATTTTAAGCTTCTAAAAAAGTCGCGAAAATTTTGAAGTAAAAATTGGATTTCACATGTAGACTTTAATTAAAAATTTTGGAGTTTGTCTTTGACTCATTTCTTACAGGTTATAATATTTTCTCGTCCTCAGCTTTCAAATTTTGCAATTGAAAAGTTTCCTTAGCAACGTCCGACAAGTCAGCTGTTACACGAGGAATGTATATAATGAATAATATTGTGGCTTACATAGAACGTGGATTAAAAAAGGGTGGGTTAAATTTTTAATTGGATAATAAAATTTGGCCAAACTATACCTTGGATAAAATTTGTTGGCCCAATTAGGTATTGGGTAAAAGAAATTGGGTAAAGTGTCTAGCCACGAGATTGACAACTGACAACAAAAATGGGGGACAACTTCCATTTTTTACGGCATTTTCAGAGAGAAAATGTAGAAG
>comp1344_c0
GTCACATTTGTTCTAGTTGTCGAGTTATACACCTCAAAATTTTGTATATTGTGCGAATTGCGCTTTGTAATTGGTTCTTTCACTCAGAAAGGTGACTACAGCCTCTCAAATTCCCGATCTTTCACATTACCCTACTCAAAGATGTTCAAAGGCTGCATATTTTTTCCATCACATTTTTGGTGGAATTTTCTCACAAGCGGTTAGGATAATGTAGAATATTATGAACGATTTAGTCAGCAGCTTGAGTGAATGCCAACTATTCCGTTAACTGTTGTTTTTCTAGTTTTATTAAAAGAGCTATCTAAATTTCTACATTGCTCGAAAATACTGAGAGTACCTAATGAAATAGTGACTTCTCAATGTTTTTTAGAGATATGCTTCACCTATCTCAATTCAGAATATATTGGCTAAATAAATTTACTTTTTGC
>comp1345_c0
AAGAAAAAAATCTTTTGACCCTGTTAGGCTCTCCTCGGAGCTACGAAAACATCCTTTGATGAAATAATTCTTGCAAAAGAGTCTTCAATTTTAATTCCCAATTTTCACATGCTTGCCAAGTCACTATAAAAAATTGGTAAAAAATGGAAAATAGTGTTATTGTCTGTGCTATTTGTCCGTCGGATGGACAAAAAAATTTAGTCCTTGTTTTTTATGGCCTGTTCTGTCGCACACTTTTTTGACGCAGATTTTTCGCATCGATAACACAAGAAAAATTAATGAACGCCATTATATCAGGTTTGCATCATTCTTGAAATTGGTTAGCGATACGACCAACAAAACAAAGCTCCTCGTCATCATTACTGCACTGATAGCGAAGACACTCACACACGAAGAATTTCGAGACACATAAAAGCATGTGCCAATCATGGCTCATACAAAATGGCACTTACTGCTCTCTTCG
>comp1346_c0
GGCAGGCATCTTAGGAGCTTATCTTGTCAATCGGCAATGTTTATCGGCAACGCACAATCCAAATCCAAATTAGAACGGAACTGACCGGGAAATATGCACAACACTGAGATATCGTAGAGCAAACGAGGTTGGCGAAAACTAGTTACAACAAAAACACCCGACTCACATGAATAAACGTGTAGAGTAATTCGCGAGAGACTAGCACAACACAAAATAACAGTGGAA
>comp1351_c0
GTTCGTCTTTACGCTGCCTGATGCCGCGTCGTGACAGTTAAATACCCGATTACTTGAGTCAATTTGAATTTTATCGCGAGCAGTACTTAATTTTATGATAAGCGGAAGAAATAAAAAATTCGTTTTAATCGAACAGTAAACTAATCCATGCAACAAGCTGTCATTTTTTTTAAAAGTGACGTGAAATAATGTTAATAAATTTTGGGTAAGTACGGCAACGATGGACGGTTAAAATCTCTCAGGGGTCATCGGTATTGTTCACGTCGCGTGCCTAGTAGGAAGCAGCGCCGGCGTCTGCGATTTCACGCGTGACGTAAACACAATAGCCAATCAAACGACAATGCACCTGCTATGTCATCACATGACAATAGATGATTGATGCGCCGG
>comp1352_c0
GACAGACACATTGATAATTTAGTCATGACGTAAAAAGGTACTAATCAGTATTAGCCAATGAGAGTTAAGTTTGGGCACGGCGCGTGTGCTGCTTCACGTTTGACACGACCCAACTTTGCAACAGTCTTGGATTAAGGTGAGTTCCAATCATTCGACCATCGCGATCAAGCTCATAAAAAGATTTCAAAAGTTCAATAAAAAAAAGTAGGATTGAAGCCGCATTAGCGGAAGAAAAAAACAATAGTTCCTTGCATCGCTCGAAGTAATTTTCATCCAAATTCATTT
>comp1356_c0
GTGGAATGCTTCAAGTTGTAATTAACGAAATGAAGCGATAACTTCAAGCAAAGATTTCTCTGGCACAAGAGAGGAATTAAACATGCTGGGATTCAAAACTCATCATTCTTGATTCTCATTCTTTGCAGGTCTAATTAATCTCGATGTGGTCGGATTGGCACAGGGACAGCTCAGTATGGTGAAAGTTTTGGTAATCCCGGCAAACAATGAGGTACGTTTTCTCGATTGTCTTTTCCCACAATTCTTGCAATGGATGAAACTACGAACTGGACAGGGCGGGAGCCATATCACTAGCTTGCTGAATTCGGAGCACCAAACTGACAAAATATTTCCAACAGAAAATTTTCCCTTCTTCAAGTTACTTCCTATATTTTCCCAGGGCAACTTTTTCATCTAGGTTAGCG
>comp1365_c0
GATGGCTCTGTGAGTATAAATTCCCGCGATTTTGCGAAAAACACGTGATCATAAGTGCAAATTAACCAATTAACGAAAGACGCGTAAAATTTACCCCAACTAGCAAGAAACCCCGCGATGTTACCGGACTTCCCGTTTAAATACCCCGTTTTTGGGTTCTTTCAATTTTCACACGCGACTGAGCGCGACCCGCCCGGTGGGCTAAGGGTGGGG
>comp1366_c0
TTCAGGAAACTTCATCCTGTAAGCAGTTCATATCCCAAAAGTAAATCAAAATCATTTATACCAACAAAGAAAGAATTGAATTCATTAGAGTTACATGAAACTAATCTTGACGACAACCAATCTACATTATTTTTCAAATTTATTGACTCTATGAACTCCAGATAAGACATTTTTGGCTTTATTGAACAACTTAATGCCTATAATGAGTGACGATTCCTTCATAATGTCG
>comp1371_c0
CACAAACAGCACACGCTGAATGGGCTTGCGCTCTTGGAGAATGTTTTTCTCACCCAAAGGAAGGATGTGTAATAAATCAATATAATAGCTTGAAAGATTGCTGCAGAAACCGCACATATTGTGAAGGTGTCGATCCTAAACCAGCCATTACATGTGCTTACAAAGGAGTAACCTACATTGAGGGACAGATAATGTATGATGAGACAAAATGTAAAAGGTGCATTTGCAATGCTGATTTTAAAGATACCCTTGAAGGCCCATCTTGTGAAACTCAGCGATGTGGTACTATGCTTAATAACATGCACCGCTTTCG
>comp1372_c0
GTGCTCCGAGATATGCTGTTACACGGGCATTGATGGATACTACAATCCCGGGCCCGGCATCATGAAAGCCGCGATCATAATAAAAAATTACTTGTTTACGCTCAAAAGTGAACGGGCTGCCAGAGGACGGTCTTCAAAATCGTCAAAGTTGGCTTGACCTGCGACTGCTTCTAGTTTTACTTCCACAACACCCAGGGAAAAGGAACTTGATTCCCGTGGCTACAGTGCGAAACCACGTATCTCCGT
>comp1374_c0
TTTTGGCACCTCGACGAAATTTTGAATATGTGCTGCAACCCTGCTCGTGTATTTGCTCACTAGCATGTGCATGTAGAGTTCGACATGATAAAGAGGTGGATTCCTCTCACAGCGTAAGCTCTCTCTTCCATTACGACGACAATTTTGAGAGATTTCATTATTAGGTTGAAAGTTCATTTCTAAGGAAACCAGCTTGTATCAATATTGTGTTTCTCGCGAAATCTTACTCAGTCTAAAAAAACTTAAATCGCACATGCCCGTGGCACGCAAG
>comp1380_c0
GGTAGACGGGCGGCGAGTGGGCGGACTCCTCCCTCTTGGGTCGGTCCAGCTTGCTGCCCTGCTGGAGGAGCGTCCGCAGGGAGTCGGTGGGTGCCGGCCCCTCCTGGGAGAGCCGGATTAGATCCTCGACTGAAATCAGGGGTTTTAGTAAGGTTTTCTCTACTTCCCTCTCTTCCTCGGCGCCGGAGAGCTCGGCGTCGTCGTCCCGCATGGCGTCGTCGTCGTCCCGGATGCCGTCGTCGTCGTCGGCCAGGTTCCCGGCCAGGTTGCTGTTGGAGGTGATGCCGATGTGCGAGTCCTGCCGCCGCTCCATCGTCAGCTTGTAGACCTTGTTGCGGAGGGTGGAGCGCGGGATGCCGTAGATGACGGCCGCCCGCCGGGTGCCGAGCTTCCCGCTCTGGATGTCCTGCAGCGCCGCCTGGAGCTCCTCCTCCGTGTAGGTCCGTCGTCCCGCCACGGCA
>comp1381_c0
GTCTGACCTGCACTTCATTTTACACAGTTTGAAATTTCCCCCTGTACATAGGGACTTCATCTTTGTTGTTTGCAAACAAGAAAAAAATTAAAGAAATCAGAAGAAAACTTGACCCTGACCCAGCATGCCTTCGAACAAAATCGGTGATGGTCGGGGTTATAACCTGGTTGTCTTGACTGGAAAATCAAAATGATAAAGCAGCATTTATTTGAGAACTAAGATTGACTCCCTTTCAAACGACTAATCTCTGCGGCTCACCGGTTGGCATACAGCTTGATGCCAACTGAAAGTTTAAAGAGAGTTACTCAGTATTCGATGTAGGTTTTAAAACAATATTTTTTTCTGTGTTTTAAAGTATCGTGAAGAGAGATTCCGGG
>comp1384_c0
AGGAAAAGTGCCGTATCAACGTTCGCACGTTGCCAGATTTTCCCTCTTACGATTATAATTTTCCGCAAAAGTTGTGAATATTTCTTCTTGAAATTTTCAGGTACCCTAGATCACATTGCGAAGAAAATTCCTTGAAAAATTGGACGCGAAATTTTCACGAGTTTCCCCGAAAATTCGTATTTTACCATCAGAAATTTAACGCACGAAGGTTCATACGGC
>comp1385_c0
GGTAGTCAGTTCCTTTCTACTCAATTAGTTTGCACGTTGTTCTGTTTTGCATGATTACGTTCATTTTGGCCTGTCAGTGTTAGATCAAAGTATCTTCTCGTGCACATGAATAATCTACGACTTTTCCCAACTCAACATCCTCTAGACCTGTTGCAAATCATTACGCACCTGCTTTTCATCAACATGTACCTACTTACCTATCCCTGTTTTGATTGTCACAGAAAGTACTTACTTACCCCAGTTCACAATAATGGATCAGTTCATTTCCCAAGTTTCAACTGTATATTTAACAGAGATTGCTCAAGCCAAAATTTGATATTTTCCTCACAAGCCTCATCATCTGCTTAATAATGATGGAACGAACGGAGTCGGAAGAATGCCACCTACAGCAAATCAGTGATTCGACAGATAAAAATCCGGAACCAACTGCTATTTATCACAGCATATTGAACATCAGCATTTTGCTTCATGAAACTGCAAGAACTGAATGCCAGAGGTCAATCTTCTGTATCTACTGTGTCATCTACTCGTCTGATCAGAGCTCGCTCCAAGTCAATCAACTTCGTATCAACCAAATATGAGAGTCTTG
>comp1386_c0
GTTGGTATCACGTAAATATGATACTATAACTGTTAAAAATAGAGGTCATTGAACTGAAAATTAATCAAAATCATCTGTATTATAGACCACAGTTTAAAATAATGTTGTAGGTACAGATCAGCTGCATTTGTGGATGTTGCACAGACAGTACAACTGTTGTTGGGGTTATTGACCGGGACTTTTCTAAAACTTTTGAGCACTACGGAATTGGGCGCAGGAATGAAGCAGATTCTAATATTACCTGAAGTTTGCGGAGTAAGATTGGGGCTTTTGATGAATCAATATTAATTTGTTACAATTCACAAATAAAACGATGTCACTTGAAGGACAGAAAAGCATCTTGTTTCATTAGTTATTTAATTTTCGAAAAATTCTAGTAAAAAATTATACACA
>comp1389_c0
TGTTTTTACCCGGGCATAAGCGAGAAGAGGGCAGTGGAAATAATGCCAGAATACTGCAATGCTGAAGATTAACTTTAGGGATGATACTCATAATAAATACAGTTGAAAAAGAGAATAATCTAGAGCATTGGGCACAGACAAGGAAGCCAAACGTTTGTATGCAAACAATTTCCCTTCCTCACTTTGTACAGAAAACACACTTCTTAGATGTTACGAAAAAATAGATCATCGGGCAGAAGGCGCAAAAAAAAGAAGAGAAGTTTGATGAATATTAACTGCCATCATACCTCAAAAATACTGTTTTTTTCTTTTTTACTCGTAAATACTTTTTTTTATTTTTCCCTTTTTATATTCTTTTCGCAGCATGGTTGAGAAAAAATAATTGTG
>comp1390_c0
GTTCGAAAGAAAAACAGACCACCAGAAATAAAATGAAGCCTTAAAGTTAAACTATCAAGAACTCTTGTAACGGTATTTCTCAACTTCTATCATATCACCTTGTATGAAAAATCTTACTAAGTACAGGTCCGTTCATAAAATACACAATTCTGAAAATCAGATTTTTGGACCCCTTCTGTCCCTTGTAATGTACTCCTATGCAAAGTCTACAACCCCCCAGAAAGTTGCCACCTCGCATTGATTTTCCACCTTAGATTTTCGAAAATCGGCGCTACCGTCCATACCAGAGAACGTACGCACCTATGATACAGGCTCAGACCCTCTCCCCCATAGAGCAGTAAGCATTTTATGGATGAAATGGATTCTTAACAATCCCATGCTAGAATGGTCGCAATTCCTGGGAGGTTATTTTAGAGCTGAGACGAGGTTAAAATCCACTCCCACAATGTGAGAGGCTTTGTTTGTGGCAGGATGAGTGGGGCATTCACTTCCACAGAGGTTTGTTAGCATTTCGTTCAACACTGAGGAAAAAGTGTTCATTTCAAAGGGAGCAAGAGACAAGAG
>comp1391_c0
GTATTGAAAAAAATGTACTTAACGTTTAAAATCTGAATTTTCAAAACGACAAGTTTTCGCGCTTTTTTGGAAGAATGCCGTGGTTGGAGCCTCCTAGTCGTACTACTTCATGGACGGATTCGTCCCTAGCGGCGTTGTTGTGTATTAATGCCTAAAATGCTAAGTCGGGTCCTGTTCACTCGATTTTCGTGAAACTCAGTATCCGCAGGCAATT
>comp1393_c0
TGCCTGTTTATTGAAACCTTCGAGGAACCAAAAAAATCAGTTAAATCGGTGGTATTAATCAATTTAAAAAATAGAGATCAAATTGTATACGCTAACTTAAGAAAACCACATTTTTTTTTAAATAGAGGGTTCAGAGATAAAAAATCGGACAATTCGCTCACCAAAAAAGTCATACAAATTCATAAATTCCGGTGGAAAAAAAGCATTAGGTATATCGCGGCTCAGTGACGATTCGAGAAGAGATCTATTACGGTAAAAATAGCCTCAATTATCCAGTAAGATTCATTTTCATTTTGACGATTAAATATTTCTTGGGTCATAAACAATCTTCGGCAAGTTGCAAACTATGTATCAAAATGAAACTGTTGACCGTTCAAGTTATAGCAAGCTGTTGAACGGGGGGAAACATGTAAAAGTTGAGAATCAAACAAACAAGCGAAGGACAAATTATGGAAATTAATCGGAGGTTCGTTTTCTTCTTGAATGCATGATACCTGATGGAACACTCGTGAGCCTAAGTAGTGAAATCGATGACCTTAGTTGGGTTTAGTTAGGATAGGCAACTAAACTAACAGCCTGGCAAAGCTGAGAGTATCACCGGATTTGAAGGCG
>comp1396_c0
GGAAACGAAAGTAATCAGAATGAAAGCAAAATTATTCAGAAGTATCTCAATATTCACTACAACTCTCCCAGCCCTTACTTCCACTTGGATTTGAATGAATCAATGGAAAGATTTGGAAAGGATTTGGAAACGTTGTTGACCGGAGTACCAAAGGACAAAATGGTCTCGGACATTTTCACAGAGAATCGCCAAGAAATTTACGAAGCCCTAGTTATAACAAATGACACCATTATAATTATTGATCTTGTGAAGGTGGACGCCATCACTAATGACACCGCTCCGGAACAGCATTTGCCTACATTCAAAAATCACTCCACTGTCTTGGAAAAGCTGAAGGCGTCAAAATATTATAAAATAGGTATATGGATTTGGAAGGGTATCGAGAAGATTGCAGTCGAAGTAATGGTAGACTTGATTAAATCACACATGTAAATACACCGAAAAAAAAGGAAATGTGGTTTCTACTAAACACAAAATGTAAAAATTGGCCTCTTGAATTCGGCTGAAT
>comp1397_c0
AATGCGGTGGATGCCCAGCAGAGGGCAGCACCATACGGTGGTGTAGTTTATCACTGACAGGAGCCGTCCCGAACCGGAGTCGTGACCCGAGCGATAGCCAAAATCAGAGTGCGGTTGCTCTGGGCAAAGGGGATGGTAATCATGAAGAGAAAGACGGCGAGGAAAAAGGACAAAGGTGGAGAAAGAATGCGAAGGTCGCGGAGTCGCGGACAAGGGTGCCGCCTAGCGCGGGGGTGAAAAGA
>comp1404_c0
GTGATTACAATGCAAAACATCATTCGTGGAATTCTCGAAAAATAACAGCAAGAGGTAGAATCATTAGGAAAGTTATTGATGAAGAGGGTGCAACAGCCGTAGCTGGAACTCAACCAACTTATTGGCCAACAGATGTTGATAAAACTCCAGATCTCTTAGATTTTTTCATAACAAAAGGATTAAGTAGCAATTATCTATTAGC
>comp1405_c0
GTCCGACGTGGGCATCAGCCACATCGCCGGCCAGAGCGGAGAGGCTGAGGGCAACCTCGAGCTCGAGCATCTCGGGCTCCAGGACTGCCAACGCTTGTCCGACGACTCGCTCAAGTACCTCCTGGCGGGAAACTCCAAACTGGCCAGTATCAACCTCAGTTTTTGCGTGAGCATCACCGACAGTGGGCTCAAGTACCTGGCACGGATGCCTTCTCTCCGGGAGCTGAACCTCCGTTCGTGCGACAACATCTCCGACGCGGGGATGTCGTACCTGGCCGAGGGCGGGTCCCGGATCGCCGCCCTCGACGTCTCCTTCTGCGACAAGATCGGCGACCAGGCCCTGAGCCACATCTCGCAGGGGCTCTTCAACCTGCGGTCCCTGTCGCTCTCCACGTGTCAGATCTCCGACGACGGCGTGTACAAGATCACGAGGACCCTCCACGACGTAGACACGCTCAACATCGGCCAGTGCAGCCGGATCACGGACAAGAGCCTGGCCATGATCGCCGAGTCCTTCAAGAACCTCCAGTACATCGACCTCTACGGGCTTCCCAAGATCTCCACGCTCGGCCTCGAGAAGATCATGCAGCTGCAGCAGCTCAAGCACCTCAACATCGGCCTCCACGACGACAAGCGACCGCTCCTCGGCAACATGCTGACCAAGAGGTGACACCTGCTCCTCGACGTCGCGTAGGTTCTAGGCAAATGTGAT
>comp1406_c0
GTCTAGTGGTCCATTAAAGATCATCGCGATATTTGGTTTGTTCACTTATTATTTCATGATCCATCATGCCCTCTAATGCACGTCAACATTTAAGTTTCGTTACATTTACATTGAGCCTGGTGTTTAAAATCGTCAGAGGTTTGCAATTTGTTTGACTGAACTTTTCTCGGGTTTTTGTAAGCACCAGAGAGAAAAGAACACAAAAAGACGACAATACG
>comp1407_c0
TGTAAGAATTGTCTATGAAGTCTGCCGTTGCAGTTCATTAGTAAAAGGAGGAAGCCTGAAGCATGGTCCAAAAGCCAAGGGCAGTTACTCTGGGGTACCCTAACTTTGCAACGTTGTACTGCCGAAAAGAGCTGTGAACTCAAACTAAAATTTAACTAGAAGATTTTTTATATCATAAGGTTTTGCTAAAGACACGTTTAAGGGAAATCTTTGAGTTTCCCTAAAGGGAATTAAAAAAGCCCTTTTTATGACAGACTCTCTAATGAATTGTACCGGAAATTTAGCATGGAA
>comp1408_c0
CTCAGAGGAAAATCAAGAGTTTCAATGCTTTACAAAGTTCTTTGTTTAAAAAATAAAAAATGAGAGGAAGTTTGGTCACATAAAACGCTGTTAGGTTGATTCTGGGTGAATCTGCCCAATTCAGAAATTCTAATGGCGGTTTGCATTTTTGAATTGATGTATGTCATGTCCCAAGATTTTGAGTGTAAAAAAATAGGCAAAATGCATGAGGCATTTTTCGTTAAAGGTCATGTGAAATATATGTTTAAAAGCAAGTAATAAATACTTGTATTTGTGTAAGAAGTGAGTTTTGAAATTAGCAAATAATTCATGTCTCTTCAATGAGGGAAGTTTCCAAGGAATGGAGTTGAATATTTGTCCATGCAAAGAATGAAGAATTACAGAAAGTCTGCAACGTCGC
>comp1409_c0
GCGATTTTAAGTCCACACGTACCACTGCAAACCGTTTCCGTGTGCACCTTTGTCGCATTTTCTTTTTTGCTCGAAGACCACTGTGCACTCTAAGGTGGAATAGACGATACAGCACACCCATGCACTGACAGTGAGTGAAATCAGTCCTCCTATGTTTAAAAATGTAATACATCTGTTGATTTGCTATGTCAAAATTGAAAGTATTAATCAATGTCCTAATTTTCGACGATCTGAAAGTATCAACCATTATTACTGACCATTGATGTAAAATTCATAATTATACTCCTACATCGCTGACCAAAAACCGTGATGATTATACTTGGGATTATCTTTCCTTCCCGTTTGGTCTCCCTTAAATCAGGTCTCAGACCACTCTTATCTGCTTTGCGGCCATACTTTAAACTCGTGTAATAATTAAGATTACGGTTCTCATCTTTATCGTGTATATGCAATTACATATTTCTTGGAAAATTAAACTTTCCATTAAG
>comp1410_c0
CAGGCATACTCTCCACTTTAGAACAAGTTTGAGGCTTTGAAAAACAATCGACTGGTTCACTGAAGAACTCAACGGTATTGAGAACACTTCCCGTTTCCACGCATGCTTACCTCCTAGCACAGTGGTGGATGACATAGAAATTTCTGGGTCTCCTCCTTACAGAGTGATAGAAACAACGATGTTAATGTTATTTTAATCCTCAATTTTTAGCTTCAATTTGGTGTTTCAGTTCTTAATCAACCAGTTCACCGGAAACTCAAATTTGTTATTTGTTAATCGCCATCTGCAGTGCATTCTTATCACTCAGCACGTGATGGACTGATTAGTTCTTCTGTAGTAGCCCACAATAA
>comp1412_c0
TTTTTTTTTTTTTTTTTTACAAGTTTGTTAGAGACTATAGTTAGCGCCACCGGGTATCTATCTTTATTTATTGCAGTGATGTGTAAGTGCATGTGCTTTTTCCATCAATCAGCGAACCATTTTTTGGCAGGGAACAAATGATGACATTGACAATTCATTTTTGAAAATGATTATTTACAGGAAAGACATGGATTATTATTAAAGACACGGTCTACCATTTGAAGACTATCCTGAATCTTCCTTGCGTAGCATCCAGAATTTTTTTCAATTTCCATCTCATCAAATTTTTATATTAGCTCTAGATGTGCCTTTTTTTCAGCGTATTCCCAACACCAGAGTCGAAACAAATGCAGTATATCTCCACCAACTCATTAAAGTAATGGCACAGTCATGGGTTAGTTATTAGTTAATTCCTG
>comp1414_c0
AATTCTTAACTGCCAATTTATATTTCACTAAATCGTTCACAGAAAGGTCTGTCTAAATGGTGTCAATTGTATTCACTTTCGGGTCCCAACCGAATCAATTACTCCTGTTGCTCCTATGCCTTTATTTTTACTCTTATTATAATTTCTATATTTTCAGTTTACTTAATCAGAACGTGTGTTCCTTGTCTATTCATGTTCTCCCTAGTTAATGGGTCTTTTGCGCACAAGAGATACAGCCAAGTGACTGTTATAAGTAA
>comp1417_c0
AATCAGTCGTCGAAAAGATGTTAACCAACTGGATGGCACTCTGCATGTATAAGTATCTCAAAGATTATGCAGGTTCATCCCTATTTCTACTGTACAAAGCTATTAAGCATCAAATAGAAAAAGGACCAGTTGACGCGTTAACACATGATGCTAGGTACTCCCTCTCAGAGGAGAGACTATTACGAGAGCAGATTGAACACAG
>comp1419_c0
GGATTTTTATGAAAGATAATTTGTTCAAGTCGTGCGTTGACAAAACGATCGAAGGATTTTGGTGGGGGTGGTGGAGGAAATTGCCTTTAAAAGGCAATTTTCAAAAACGCAAAAAAAATTTTATGTTGCTTTTTTGGAAATTTTTTAAGGTAAAATGTAACTACTTGAGAAAATTTAAAATAAGTCTTCAAAAAAGACTATACTTTTTAAAGAGTTTTGACATTTCTTTCGAACACTTATAGCGTTGCATCATAGCGGTTAATACTGTCAAAGTACTTCTTTTTTACTAAAATTTTACCTCTCATATTTAGAACGCTTACATAAAAAAATACTTAAAAAGGGGTTCCTCAAACAATCATTCTTACGGTATTTTCAAAGGTTGTAAACTTATTTGT
>comp1420_c0
TTTAGCATAAATACGTCCAATTGTGGTTTAGAGTAGAGTGGAGAGTGCGTGATTTCTGGCGAATGAAATTGGAAGAATAAATTCCATCTGTCTACCTCTTTCAATCACCAAAAATTGTTTTCTTAAATTTTGTCGTCAATCTAACCTAATGGCCGGGTAGTGACATTTATATACGAGTACAGTGCGATATCCATAATTATCTTAATCCTTAAATTTTTAATCAATGAGTACATAGTTGAAGTATAATGATGAATAATGTATAGAGAAATCCGCCTTGAACAGGACAATCTATATAGGTTTGATTATTGTTTATTCATCTCTTGGCAACATCGAGTTTGGGCGTGTCCTTTCTTGAAG
>comp1423_c0
GGTTGTCAGGAACACTATAAAATCGGAATTTAACTTGCGCTGAATTTCTTGGTATTTTGTGCATAATATTTTCAAAATATAGATCCATGAGAAATAAATTTGGAATACTTTGAGTCATCCTAAAAATCTCTCAACTCTTCTATCTTCGTAAGTCACATATTTAAAAAGGGCTAAATAGTTTTTGATACGTCAGCACATTATTCAAACTTGTAGACATGAATGCATCAGTGGCACAGTGGTGAAGCAAGGTAATGGGAAGAAACACCTCCAATCAAAAATAAAAGATTGTTTTCGCAGCAACATCATCCGCCGTATGAATGTTCAATGATTGTGATTTAATTGGCTTATTTTGTTTTTAGTACTCTTGAAAAGCAGATAAAATTCGAAAACGCTCTTGGAAAGAGCAGAAAACTTAGAGAGTGTAATAGAGATTGGTAATTTGATT
>comp1424_c0
GACGATTAGAAGCTTTATTTGCATCCTGAGTGAAATTCAAATGAATTTCTTGGGATACGTTTCGTCGAAGCGTGAGCCTTTGCTGATCAAAGTCAATTAAGCCGTTATAATATTCTAGAAAATTGACACCCAAAATAACAGGTTCTGGTAGTTGACTAGAGACAAAAACTTTTTGAACAAATGGTTCACCACCCAATGTAAATTCGAGCTTAGCTTCTCCCAGCGGTTGAAAATTTTCGCTGGCCGCTGTTACTAATTGGAAATTTTTGACCGGCATAATGCTATTTGCGTTAACCAGCTCTGGCCTGCAAAGGCTCACCCCCGAGCCTGTGTCGCACACAAAAGCAATTTCCTTGAAATTTACTGTTCCTTTCACATGCAAAGGTTGTTGACCCTTCAAAGTACCTTCTTGGCCATTATTCGTGGCATTTGAAGTTGAAATTGAAGTCTGGAGGCAGCTTTGAGGTTCAGAATTTTGAGTTCCCTGATTCCTCACGATATTCGGCTGTTCAGTAACTTTGATTACCTGACCAATTGGAACATTACAG
>comp1428_c0
CCTCAACCTTTGAGGCCATGGAGGACGCCAATAAACGCCACAGGAAAATGTCCCGACTGTCTCCAGCGTAGATTGTTCCCCCTTCCAAGCGAGAAAGCAGCGAACCCTAACAAGGGGCAGGAGGACTGTCTTCGTATTAATGTATTCACGCCGTCACTAGATATCAAAGCAAAACTTCCTGTGATGCTACACATTCACGGCGGTGCCTACAAATTAGGAAGTGCTAATCTAGAACCGCAATTTCTTCTTCCTCATGTTGTATTCGCCAGTATCACCTATAGGTTGAATGTATTGGGATTTGCAACAACCGGTGATGGAATCATTCCTGCTAATTTGGGAATAAAGGACCAAGTAATG
>comp1429_c0
GAACTGTAACAATTTTTTCTTTCGTTATCTTGGAGGCAAAGATTGTTCGAGCACAATCGAGAAACTTCACAAATCCACGTGGTCGAGGACGCCCAATGAAATCAAAACAGCAAGGTTCATTTTCAAAAGGAGAAAATATCCAATATGGAAGGATGAAAGACAGATCATTCAGAAGACATCAGAATCATCCAGATTCTTACAGTGGAGAAGGACGGAGGAGGGACTATGTGACAAGACGGGACGGATTTTCATCCGACCGAAAAGGGTTTTCATCCAGTCGTGGAGGGCCTTCATCTGAACGAAAGGGATTTTCATCCAGACGAGAGGGGTTTTCACCCGGACGAGAAAGGTTTTCATCCGGACGAGAAGGATTTTCATCCGGACGAGGAGGGCCTTCATCTGAACGAGAGGGATATTCATCCAGACGAGATGGGGTTTCACCCGGACG
>comp1430_c0
ATGTTCACCTGCCGCATTCGTTGTTCTTAGACGAGAGAGAGCAGTGGCCACAGCCTACATTTTAGGACGGCAACATTATTATACATTTGAACAATCAGAGCTATTTGCGAGAACTGACGATGTCACGATAAAAATCATCTCTCAATAGTTTACTTCATCGACACCATAGGCAAGGCTGGAATTAAGGTTCATCTACAGCTCCATGAAGTAAAAAACTCCGCGCAGAGGCGCCACCGCTGTTTTTTGATTTTTTGGTCCACGCTAT
>comp1431_c0
AAAAAACTCCAACAGAACCGCCTGCTTTATAAGCCATAAATCAAAAATTGCATACGTCAGATAAAACAATACCGATTATAATGATTCCAAACAAATTAAGAGGAATGACATTTTTTTTATTTTCCTCAAAACCTCGCACTGTGTCATTGGCGTCTTCAATAAATAAACCCTCATTCGAATTTAAAAATAAAAATCCCGATGAAAATAATCACACCATCAGAGTGGTGTTCTGATGATGAGGCAGTGTCCTTTCGCGGTTTGTAGAGGATTTTAATATGATGCAATCAACGTCAAAATTTCAAATTTTATTTGAGATCAACATCATAAAATTGATAAATTGGAGGGAAG
>comp1435_c0
GGTTTCCGGTGTTGTTACTGAATGCAAGAAATTGTGGCATCTTAGCAATATACTGAAATGCATCACATCCCTTTCTACGAGATCCAATCAAATTAAGACATAAATGCAGTGTAATATAAAAAACTAAAAATGTTAAATGTGCCCAAAAAAGTGCAGCGTGCGTTCCAGAACTTCCAAACCAAAGCGACTGACCATTATTAATTTCATTTCATGAGGGAATCAAAAATTACAAATAGAAACCAGATAAGTAAGGTCTATCACTTTAACTGTTGGTTGACTAGTTTCCATCATGGAAAATTAGCAGCAAAAGGCTTTATGATTATAGGTACCTATGTCAAGTAGAATTTAAAATAAAAGAATCCCCTCAATACTGTAAAATAATAGGAAGTCTCGCTCAAATCAAATGGATATTCGATATTTTGTTCTCCTCTAAAATACATATACTTAACCAC
>comp1436_c0
GGGGAGTATCTGGGTGGCAGCGTCGACGCCCGGTGGAGGTCGAATGAAGGGGGGCGGTTCGACCTCATCGAAGGGGTCCGTTTGGGAAGCGGTGGAGGCGGTCTCGGGGTTGAGGAAGATCTCCTCGAGGAAATCATCGGTTTGGACGTCCATGTGGAGTCTCCCCTGGACGGGGGGCGGCGTGCCCACGATGAGTCGCACCCGAGATTGGTACTCCTCAGCCCGCTTCCGTGCCCGGCCTCGTCTCTGGATCTCCG
>comp1437_c0
AAAAAAAAAAAAAAAAAGAGATAAAACATTAAAAATAAAAACTTGCAGTTTCCGCAGCTCGTGCGGCTTTGTCAGCTGCACAAATCATGTCAAGCATTTCTTACATACGGATGAATTCATGAGGTTCATGATTCAAATGCAATCTTTATTTCAGATTTTAATAATGTAAGCTTTACAAGTGTCGAATCATTGTCAGCGTTTTTTCATGTAAAAAATAAAGTATGACAG
>comp1438_c0
GCTCAATTCCTTGACAGAAAATAAAGGATTTAGGGAACAGGAAGGCTTAAGAGAGAAAGGAAAGCTTTAGAAAACAGGAGGGCTTAGGGAAAGAGAGAGAGAGGGGGGGAGGGAGAGAGAGAGAGAAAAACAAGATGAGAGAAACAGGAGGGTTTAGGATAGGAGAAATACATGTAACTGAGCTAAGTTGTCAGACAATTTGCACTTAAATTGATAAACAGGCTTTACTCAGTGAAGAACCTTTCTTTTTGTGCATCTGCTATGATGAGTCAACCAAAACTAGAGGTGACTCACAACTATGCAGAGACTACACGAGGAAGCAAAGCGAGAGATATTGTTTCTTTCTACACGTCAAACCTTT
>comp1439_c0
AGCACAGCTGCGAGCAAAACGGCAGTTGTGGTCATGTCACTTAAAGTTAGTGATGGTTACTCTCATCTCTTGGGCAGTATTTTAGGACAGCATACATAGTCTGAGAGGTACTTTGCTGAGAAGAAAAAAAACTTCTTTTGTGATTCGGTGTTTCTGGAGGTAGAATGAAATTTCTTAAACAAGTAGGACTTGGGTCAGATAAGTTGGCTGTAGTTAACTATTTGTTAGCAAGGAACAGCGCTGTCGCCGTCCAATAGCGATTGAGGACTGACCAAGTGGGACGACAACAACGAGTTGCTGTTGCCCAGGCACCAAAAAGAAATGCCTTTCTCTGATGAGATAGAGCTAAATTTGCCTACTGCGTATGACTGCCAGAAGTTAAAAACTACCAACATATATGGCCCAAGTTCTAAAAAGTGCCAGGAG
>comp1440_c0
TCCACAAACTTACTAAGTGTATTCATTGCGTTTGTCTTCAAAAGCAAAATTGAACTCTCTTGCAGTTCAATTTTGATTTACTTTTTCACATCAATTAAAAATCCCAATAAAATGAACATTCCAGTTTTCTTGCAAGTTGGGCATAGCTTTGAAATTTAAAAATTGACTTTCTTTAAGAAACTAGTGGAATTAACATTGCATATTAAATTTTTCTCGTAAATTTTTAGAATCTTGGAAGAATTTATTTAGCCCCCTATCAACAAGTCACATTCAAATATGCTCAAATTACCATTAAATTAACTGTATCAAATCCCTATAGCAGTATTGCACTACGGAATTTAAAAATTCTCCAGCCAGAAGTCCTCTTCCCCACCTAATTCTGGTAAAAAAACAAACTCAAATGACACCCATCGCAGCGGCCATAAACTTTGAGGGTTGTTAGCTGCATTGGCCTGAGATGCATCAGACAATCAGCTCAGACATCCACATGAGAAGCAGCCCATGTAAATACTAGCTCAAGCGCATTGATTGTCTATGGTTTCAGTTAGGAAGTTTTTCATTCATAAAGGTCTAAG
>comp1441_c0
AAATGGACAGCTCTTAGCCGACCTTTTTCGCCTTAAAACTGTGTATGTTTGGCCCGAAAGGGCTTTGCCTGAATTCCGTAACTACGGCATGATTGAAGATGCAGGAGGCTACAACAGTGATACCGATAGTCAAAGCGGGAATGACACTGAGGACGAAAATGAGGAGATGCCTCCAGTCTATGAACTTCAACCCATGGCTGTGCCTGCTGAAGTTAATGTTAATATTAACCCAGTGGAAGAGCATGTACCCGTCGTTGCTGCGCCTGTAATTCAGGAAATACAAGAAGCTGTAACCCAAATGCTGGCATCGATAGATGGGAGTAATGAAATTGTTATCACTGTAGGAAGAGAAACCATTCTACGAGACTTGAAGGA
>comp1450_c0
AGTTTTGCTCAGTCCGGGTCACAGTAAGTTTTTCTTTTCCTTGTTTCTTCACTGTTGATCTGCATTCTTGCAATTATCTCTTCCTCAGCCCCCTATGCCTTTTCAACTGTTTTCTTTCGATTCAATCCACTACTGTACAAGAGGAATATTTCTCCTCTTTTCGATTGGTAGTATTATTTTAATCTTTCCGGGTCAAAATTGTTGACATTTCTATGCAAAGTTATATGATTTAAATGCAGTGTTGTAAGAGGATAGATAACTGCAGAGTAAACAAATTAAAATCGCTAGAGA
>comp1452_c0
TGACTGGAAGGTGAATAATTTTGAATGCTTGAAATGATGAATTTGCTTCGTTCTGTGTAATGATGACCGCTAATGCTTGACCTTGGTGCCAATATAACGGGAAACTGAACTTCGGTCTTGATCCAAAAAACGCCAATTTCTTGCTGAGCTCCTTAGGATGTTTCTTCAGCTGCTTGCTTGGCTTGATTTGACTTGATCCTTGTTGAGAGCTTGAGAGTGAGGTGCTTCTTGGTCGACTGCTGCATTCAGAGT
>comp1453_c0
AGATCCGTTTTTAGTGGAACTTCCGTTTGCCTGCAATTTGTGCTTTGTAAAATTTTCTCCATTCACCCATTCCATGTGGTCATCGAAAAAAACTAGAGGTCCTACCATAAGGGTTTGAAAATTGAACATATAACCATAGAATTCTAGTAAAGATGGAACAGTTGTGATTTTACAAGTAACTTTGTTACTTTCGGAACCATTTTTCTTGATAAG
>comp1454_c0
CTTAAAGTATCACAGACTTCGTTCACTATCTCGACAACAGTCTGCACAATAGTTGTTGAGAGATTTAAATTGATGGAGCTCACACACGTGGTTATTTTCATTCCCTCATCCGAAAAGCGCAAGGTTTTCTCAATCTCAATATCACACGGATTCAGCACCAGGTAAGTAGATTTCGGGCAAAGGTTGTTTTGAATTTTTGACAAAATATGCAGTCCTGATAGGGAGCAGACTAATGATTCGCGACCAGAGTGCCTGCTGTAATCGAGCAAGAATTCTGTCCGTACCAGAAGAGCTATTTTGGTGGTGAAAAGCATGATTTCTGGCCTTCGTAATTTGATAGATAAGGATAAACCAGTTTCTGAGTCTGCCCAAGATGCTCCGGATGAAAAATATTCACTTGTACTATCAGCAGAGGACGGGCGTCCTAGATGCGCCCCTTCAAACTGACACCTCTTCTGTGAGGAAACTTCTGCCACAAAGCCAGGATTTATG
>comp1455_c0
GCAAAAGTATATTCAATAAAAAAGAGCATGTGCAAAAAAATGTGTGTGGATTTGCACGCTACGCAGCTCCATCCATTTGCACAGTTCCTTAGAGCAGATAAATACGTCCACATCTAACTCTTAGGTTGGCTCAAAATAATTTGGTCGGTTCCGAGGAGACTAAGCTGAGTACAAATAAAAATGACGCCAATTTTGATAAGTGGCCTCAATGTCAGCTCAGCAATCACAGGGTCATCGCTGATGGGTTCTCAGATGCACTAAGCAGAACTTTAAATAAGTCTCATTTTTGTTTCGTGCTGATCTAGAAGCAGATCCATTCTGAAAGTCAAAAGAGGTATTTTCATCAGGATAACGTGGAAACGATTCTCTCACCTCGCGTCCGTCAATTTCTCTTCA
>comp1456_c0
GATTAACATTCTTTTAAAAGAAAATAAGTTGCTATTGATTTTTTTTGTATAGTTGCTGTTATGAATATGTTCGTACATCTGTTCTTTTTTTCTTAACTTTGCTCATCAAAAACTCCTTCAAATCGTGAGGTAGGCCAAACACTACTCGTGTACACCTAATTTCCGACTCAATGAGCAGGGGCTACTGGGGCTAGTAATAGCCGCGTGTTTATATTTACGTTTGCTTCCTCGACCAAGACCTCCAAAGAGTTCAAATCAGTATCTTAGAGCCAAAAGGTAATAGGTAAAAGGTAAAAGGTTCATAACTCCATTTTAGTCCTTTCGAGATATCAGCGGAAAACCACGCATCGGCCCCATTGAGTCCAATGTAAATCGCACTTTTTGAAACCCTGTATCTCTTAACCGGCGTAAATAGGGCTACCAAA
>comp1457_c0
AACAATTTTAAGCACACTGATAGAATGCAGAAATAACTCGTAGAGCCTAAAGAATAAGCAGCAAGGTAGGGAAGAATTTTTAAGTAGTTTCAAAATGAACTTGAAGGGTTTGAGAAATACTGCCCTGTTAATTCCTGCTTTAAGCACTATCCTTATTTGTAAGTGGTGAAAAATCACAATTTTTCTCGTCAAAATATATGGATTCTAGTTATCAACGCTCACTTACTTTAACGGGCGTCATGACTGATAGTGTTCGCGACAATTAGGGACTAATAAGTT
>comp1460_c0
AAAAAAATAAAAAAAAAAAAAAACAAAAATAATTACCCTACGTCAAGATATTTAATCATGTAAAAAATTGTAAATTTTAGTATAAACGAACTTGTAATGCGTGCCATGACGAGCGACTCCAATGATCTCAGTATTAGAGAACGAAAAACTATTACCCGTTACATGAACTCTATCAATGTTCTTGTAATTACCTACTTACAATTAGTGTGCTCGCAGTTGAAAGTCAAGGTGATTAAAATGCTCAAATTAAAGCCCGTTGGAACTATTCTGCCGTGCTACGGAAGAACACCGTATGAGCAATCGAGAGTTGCCAAGTTTTCTCGGATACAATGTGTATTTTTGAGGAGAATTATCAATACTTTTCATTGAAATTGCCAGCTTCTATGTATCGAATTGCTAACAAAATTATCTGATAAATTGGAAGAAAAATATGATCCAATTTTCTTGAAAATTTGTGATGTGCCAAAGGAAACTTGGCAACGCCTGGAGGCTTATACGGCGTTTTCCCTTAGCACGGTAGTAATGCTTACAGTCAATTGGACTGCATTTTGCAA
>comp1463_c0
TCGGTGGCTTTTATCTAACCGTAGTCCTACCATACCTCCCGGGTGATGGATAAAAATAGACCTCCTGGATTTTCCGCCCAGAAAAGTTCAACTGCGTCGAATGACCAGCTCCTGGCAACGCGCGAACCGACTAACCCAGTGAAAATCTCCACGCCTCTACTGCCAGATTTCAAGACAAAAAATATCAGGGGGTCGCTCTCGTGCACTGAAAAAAAATTCGGTCATGTGAACCGAAGGTTCGGTGTTCCATATCATCCCAA
>comp1466_c0
GAGCCTGGAAAAAATCCTACTGAAACATTTTCACAAGTTTAATGGTGCAGTGGCTACGAATTTTTAAGGACAGGGTCAGTAAAGTTTCTCTTATGTGTAATTTTACGAAAGAACGGTTAAATTCATCCAAGAGTTCATGAAACCACTTTTAAGGAAGAAGCTAATCTCAAAAGGTTTGTTTTTTTTTTACTGTTACCTGTTGAGATCCCACCTTGATGATTTTTTGTAAAATTAACCCTCTTTATTTCATCTCTACAGGTAGTCAGTATGCAGATTTTTG
>comp1468_c0
TGATCCTGTTGCTGTTTTTCGATGGGCCATTTTGAGAGCATTTTTTAGAGGTTATTTCTCTTTTATGGAAGCAGGCAAAAGATTCCGTCAATGCAAAGAAGGAAATTCACCAAGGAATGTCCCCAATAGGACAAGAAACCATATTCCCAACGATAATTTAATCAGGCGACCATTATGCTATGGTTCACTAGCCACACCGTACTTGGGGAAACCACAACGAACAAACAATGAATTTAGCGATAGTCAGAACTCAAAAAGACTTGGTTCAGGGTCCAAGAGTCCTCATGATGTAAGCCACGTAGAAGCCAAAAATGACATTTTGATTGAATCAACGCG
>comp1469_c0
GTACAGTGATCTAATTTTTTTTCTACCTAAAGGTCCATTTTCACTGCTAAAAAAAGTTACTATTGCTAACTCAGCTGACTCTGTTTGGTGCAGTACAGTAGGCAGATTAGTTTTTAACAATGACTACCACCATACCACCGGTATTTCGGTAAATTCCGGAAAACGCCAGTTCGGCACGAGACACGGTATTCTTAGGGCACCACGAAAATATCTTTTCTCTAAAAAAAT
>comp1477_c0
GTGTTCGTCGCGACCGTTCGGCTTGAGTCGATCGTTGCGTTCCCTGCGTCTGTTCCGTTGCCGGGGAAAGGGATCGTCTCGGAGCCAGGCCGGATGTCCGTCAGACATTTGGGCGCGCAGTTCGTGCACACGTTGAGCTGAACTGCTTCTTTATCGCCAAGAACTTCGCCGATTAGAAAACTTGCGATGACTATTGCTGCGTAGCAATATCCTGCGATAGTATCTGGACGCTTTGCACATCAATCCGACAACTTCAGTTCGATCAACG
>comp1478_c0
GAGAAAAGATGGAGAAAAAGAGCTGGAAACGTTGCGACGAATGGATGTTCGGAATGAAACCCCAATACCGAGAGGATGACTTTACTTATTTACAACACTACCTGTAAAAAAATATTGCCGTGATAGCGAAGAGTAAGTGCGTAAGTGCAAAATTAAAGTACAGAGAAAATGGGCTCACTATCAGTAGCGTCTGAGCGGATAATTTTAATATAGGGAGCCTCCACTCTACTCTTAAAAATCGTTCGGATGATTAAAAATTGACGAATTTCGTTGTTTCCAGGTATGTACATGGAAAAAGTCCTTCTTACTTTCATGGTAGGCTATAACATAAGGTAAGACAGTCGTAAAAGCTATCTTCTGCATGCGTGTGTGGTTACGTTTTGGACGCTCAACGAACAGATTTCAGGGTTGGAAATTGACATAAATACGCGTCATTTTGGACTTAGAAGTATACAGCTTTCATTGGTTCTCTGACGGGATAATACCCCTTACACTGTTTGATTCGAAGCAATGTCAATTTTTGTGCACTTACGGCTTTCTTAGGTCTGTTTTTACACAAATGAGACGAATTGTATTGTTTTAATTACATCGGTGATTATTCATCTACATTAGATGTGAAAAATTTTAAAGTAAACTTGATTCCAAGAATTTGAGTTAGATTTCTT
>comp1479_c0
GTTTGTAGACATCTGTGGAGAGGTGGGCTCTGAGGAGACAGGGTAACTGGAAATTGGTTCTGGAAGAATATTAGAAATTCCTTTTGTTAGTTTACTTTTTGCAGTGAGGGCACAATTACTTGATGATGACACTGAAAAGAGTTTTGAGGAGGGAAAAGAGTTGCCAGAGACTGATTTTCGAAGAATTCTGGGGGTAGTTTTGGCGATTTCAGATTTTCTAGGATGTGTTAAGTTTCTGATTTTTTTTTCCATTTCTAATTTTTCATTGAAGGATACAGAGTTGCTGCA
>comp1480_c0
GCTGGGGACACCAGATTAGACGCTATTTGAATTCACCCAACTAACTAGATTCAAGCTTCCTTAAAATTCCCTTCTTCTTTGGATGTTATGCACTTAAAAACTTGATCGATGAAACAATTTTGTTCACTAATTTATTTGCCTAAAACCTGAGTCTAAAAGAGTGATTCCTGGGAAACGGAGCATACAAATGATTTCTCCGTGTATGCTTGTGCCAGGACTTCTGCTAAGAGAGCAACACTGTCTGTTTTACCCTGCTGGCGCATACCGTCTAATTTCCATCCGTCTAACTCACTTCGTTCTGCCAGCATTGCAGAGATACCCAGTGCGTTGTCTGCCATTTTTGATGTTTTTGGTAAAATTGGCCATTCAGAATAGCCTTTTTTCTTAAGAAAGTATTAATCTGGTTCAACAAAACTTATGGCGGCTGATTGCTTCCTAACGTAGGCCAACCCTACCCTCCCCCCATAAACCACTATGAAACTTGAAATCTTATCCAGAAGAATTCAGCTTTCAGAAATAATTATTTCCATTACTCATATTCAAATTAGTTTAGTGCTCGATTTGTTTCAAGTAGTGTCTGGTTTTTTGTGAGTGGGGAGATGAATTGATGAAAACAAAAAATGCTGTTTCCTTACATGTGAGCTGAATTAGGAAATTTTTAATGTTCTCACCTTATTTCTTTGAAAATTCAATGAGGAAACTTGTGTTGTGGTCATTGATTTCATTTCTTGTCTAGTGGTCCTCTGTAAATGTTCGTAATACTGATAGATTAGTGTTGCCTTGGATGATCAACTCAGTAATGAGCGGTCAGATTTTCTCAACCATATGTTGTAGGAAGAGTAGTAGGTGGTTCTTGAAGTGCCAAGAGAAGGGCTTGATGTCATCAATAGATTTTGTAACTAAGCATGTCAGTTGTACGTTTGTATTGTTTACTTTTCAGGAATCACGAAGCATTTTCATTGCA
>comp1481_c0
ATTTGTGTAAATTTTCTCCGTCTCTCAGTCCACGGGCTCACGCTATCCATTCCTTCAGTGCTTCACCATCTTCAGAATTTGTGCAACATTCAACTCTTCAAAAAAACGTATTTGAATTCGGTTCCCATTTTTTGAATTTTGTGATTCCTCATTTCAATTCTGTGCAAAATGCAACTCTGGAATACAAGTGATCCGCGAATATGAACTTTTCTCATATAAGACATAGCTGGACCAGCTATGTCTTGCTCATCCCTCGAGGCACCCGAT
>comp1483_c0
GTTGATATGAGTTTGGCTCCTCTTTTTCTTCCTTGGTAACTGCCTTAGAATTGTGTGCTCCTCTATAAAAATACAATAAAGTTATCCTTTCAGTATCTATATGTTATTATTTAGTGACATTATTCAAATCCCAACAAATACCTCATTACCTTTTTTTCTTTCGGTGGTCTTGGAGCAAATTTTTAACTAGTCTGCTATGAACGATCAGTACCAAGCTGCCATCACACTCAGGTAAGTCTACCAACTCAATGGGTCTCATTCTAGTTAAGGCTGAAGCACCATTTTGAGCTCCCCAAAAT
>comp1485_c0
GTCGAAGATCTTGTCAATCATGTTCACCGGTTCGCAATAAGATGTTCAAGCTTAGGCGTAACTTAACTCTTTATCGATTTTTCATCATTGCAAAGCTTCTCTCTTTCTATTTATTTACATTATTTTTCTTCCTCCTCCATCCTTCTCTTCCAACGAGAACCTCAATTATTTTTTAGCTAATTTCTCTCTCATTAAATTTACCTCATTCCCTCTTCCTTGGACCCTCTTTCATGGGTCTTTTTCTACCTCTATCAGCAGTAGAGAGAAGTCTCCTTCTCCTCTCAGAGTCCCTTTACGTTGACG
>comp1489_c0
TGCTCATAGGGACTCACAAGCAGAGTCTTTCCCCGGGAACCCCGAATACATCACTTCCTACCTGGACGAGGTGGGCTTCGAGGACGAGCTCTACGTGAACGGGGACGTGGACATGGACGTCGAGGCGGCTTCGACGACCGTCCACGACGCCACTGCCATGCCCAAGAAGCACTGCTGCCCCAATTGCTCCAGGCACTATTCCCGCAAAGAGAGCCTCTGGCGACACCTGAAATTCGAGTGCGGCAAGCTCAAGTCCTTCCAGTGCGACTACTGCTACTTCAGGACCAAGCGCAAGGATAGCCTCGTCTCGCACGCCAAGCACAAGCATCGCGACGTCTTCTTCGCCGAGCAATCCCTCTGAATCGAGGCGACTCTGCATAGATAAATAATAGAGTACACAGAGTCGTAATGT
>comp1490_c0
CTGGGATATAGTCTGTTTTGCAAATGCATACTGTGTCCGGGTACAATGAAGAGTTCATGTCATCAGCCCTCTCCCCTTTTCGAAAATTTAACGTTTCACACTCTAAGAATTTCGTTCCATTTTTTTACCATTTTGTTCCAAAAGAAAAAAATACTCAGCTCCCTCTAAGGAACAGACTGTTAAAACGGGTGGAACGGAGAGAATGGTGAAG
>comp1491_c0
ATCATAAGAAAATACGAAAAAGTCACCCCGGTTCTTTGGAGAGGGCGGGAAATATGAAAAGTCTGACAAAAGCTAATTTCAGAATTGACTCATGGCTTTATCTGCTAAAAAATTAAGTCTAGAAATTATAAATGAATGACATGACTGTACTTACTAACTACATTGGCGAATAGTAACTGACCATCCTTTACCGAAATCTTGCCGGTCGGGCCTATTATCGGCCTATACGAGTTGTCGCTGCTCATAATTAAACCAGACTAGAAATTATTATTTTAATTATTAAACACA
>comp1492_c0
GATTTTTTTAAACTAGCTGTGGCAAAAAAAAACAGAAACTTTAAACGAGGAAACAAACTAGATAGAAAAGCTACGGCAAGTGATTGGTTTTACAATGAATGCTAAGTTCTTTGACAAGGAGATCCGAGTTGCAAGAATAGTTGCTTAACTCTTTACTCAATGAAAGGGTGGAAGATGATGAGGAAGAACTAGACGAGTTCCAAGCGG
>comp1493_c0
ATAGGTCGCCCCTTCAGTCTACGTTGCTAGATCGCAGCTCCGCGGACAGCCTAGCGAATTTGATGCGGCGCACGATGTTCAATATGTTTCACGCAATAATAAGTGAACGGGCACTGCCGCCGGCGTAACTTCCATTTATAGGAAAATGCAACTTCCAGGACCATGGGCGTACGAAAGAAAGGGGCCCACCCCCTCCTAGAATTGAAAATAGTATTAGTGTCCCCCTTAGAAATTCTGGATGGTGG
>comp1495_c0
GCCACCCCAATCCATAAAGTCAGGGAGAAAAAAAATAATCCATTAATCTTTTAACATATAGGTATGAAAACTAAATTTCTCATCTCTCACCAAAGATAATAAACTCCTTATCAGAAATCTTGCAAAATCTATTCGCAGCATGGTCTTTTTACCGTCTCATTTTTAAAATTTCTTTAATTTTCATAATTGCCGCACATTTTCACCCACTTGAACTTAAATTATTTTTTGGGGCCCCACTCTTCCTTGTATTCAATCACTTGAGCACAACAGGTTACAAAATTCTGTTACAATTGAGTACTTGAGTGGAGTAGAACATAAAATTGAGCTGCCAGCAACTTTTGATAGTAAATTTTGAACCAAGGATCTTCATTAGTTCAGAAACGTCCCTACAGAATGCAGCCTATCACTTTATCATTT
>comp1496_c0
AGAAAATATAATGAGAACATACACATGTTCAGAGCAAATATAATAGATCTAAGTAAAAGCAGAACAAATGAAGATATTAATTCATTTATTCAAAGAATTTCTTATCAACACAATCTGTATTTTCCCTCCAAATTCAAGAAAGCGCCAACAACATTAAATAATTTAATCAAACCAAATATTAGAGCCAATCACTATAGAATTGTTAAAGAAATTACGGAAGAAATGAAAAATTTAAGGAAAATCACAAAAAACGTTCAAAATTTCCAAAATGAAAAATATGCTGAGCTCAAAAACAAACTCAAAGAACA
>comp1498_c0
GAAACTACTAAAACGGCTGGAGGCCATTGACTTGATTTGTAAAAGAGGGATAGGATTATAATGACTCTCTTTTACACTTTAAGTCAGTGGGTGACGTTCTTTATGGTAGTTTCCAATGTAAATTGTTAATGACGCCTCCGAATTTGATATCATTCTACTCAATATTAATGCTGCTATTTGTTATGAATCAGTGCTTGCATTAATTTGTACAGAGCAATTATTGTTGCTTCTCAAAGACACAAATTGCGTAGCAGCGCAGTGTAGTGGTAAATCTTGTCTCTAGATCACTCAG
>comp1500_c0
GTCTTCTCATCTCTCCTAGTTCACCCATGTACCCCTCATTAACAGTCTGAAAATGCTTTTTATGGCTTTTTCGGAAAGACAACTGAGGGAAAGCAACAAGGAAATCCTTACCAAGTTGAGTTGTTGTTATGCTCAATTTCACTATATTTCTCTGACATTCACTCTCTTAGGAGAAAGAGAGCACTAAGATGTTCTGGAAGAC
>comp1505_c0
GGCCTCACGCAGAACAGCCTGCCGACGATCCGACCAAAGAATAACCACAAATCCGACGAGGTCCTCTCCGAGAAGTCCCTCGATGTAAAAAGCACCAAGTCTCTTGATCTAGGAAAAGCCTCGCTCGAGTCCTTCATGTCCAAGCACTTCCGGCGGAAGAAGCACCACCAGCACACGAACCACGACACGTTCCCGAAGAAGTCGAGCGAGATGAAGGCCAGCGCGGACTCGCTGGACATCATCCAGGGCTACATCCAGGAG
>comp1508_c0
CTATGAGCTCCGCTCATTAAGCACTCTTAGTTGAAGCAACGAAATTTTTTCGTGCAAATTCTCCAGGCCACTGTGAACGTTCCGGAAACGTTTGCTACATAGATCTTTCCCGCTACTTATTTTCCATTTCCCGGAACTTGATTTCCTGGGGAAATATTGGTCCCTACAATCAAAGAAGCGGTTTAATTAAAAATGAATGTCATAGTTTTTAAATGCAACTCATCTTTCAAGCCGCATACTCTCGTGATATCCATCTAACAAGTCGTCGAG
>comp1511_c0
AACAGGTCTTAGACTGGTTAGCAAATCACGGTGAAGTGTTCCTTAGGAAAAATACTGGTGTCGGCCGATCTCTTGCCAAAGCTCGCATGTACCAGAAGAGTCACCAACATTTTGAAAACGTTGTTCAGAATACATACACGAACGCGGAGAAGCTGCTGACGGCGGCCGAGGAGCTGGCCCGAACGGGGGAGTGCAAGGCGGACGAGATCTACTCGGTGGCGCACGAGCTCGAGGCCCACGTCACCTCCTTCGCCGCCCGCGTCCAGAGCCGCAGGAGACGCATCGATCTCGCTGTCCTCTTCTACTCCAGGGAGAAAGAATTGGAAACATGGCTAGAAGAACTGAGAGGCGAGCATGAAGGAAGGAATGTGGTGGCGGCTGAAACTCTAGATGCAGCAGAGGTGGCGCTAGAACAGTGTTCTACTCAAAAAGATTCCTGTCTAGATGCGTGTGTGAATACCATAAGCCAAGGAGAAACACTTCTCCAAGAGCTCAGAG
>comp1514_c0
GGAGTGGGGCGGCCTGGTCATGAACTCCCGCTACTACAATTACACCGTCAACCTCAACGGGAAAAAAATCAAGCACGGCGACGACTATCAAAAGGACTACTATCCGGATCTGATAACCAATGACTCAATCGCCTTTTTACGACACTCAAAGAGGCAGTACTCTCGGAAGCCAGTCATGCTGGTCATGAGCTTCCCTTCGCCGCACGGGCCCGAGGATGCAGCCCCGCAATACGCCGATATGTTCTTCAATGTCACGTCACACCACACTCCATCATATGACTACGCACCAAATCCAGATAAACAATGGATTCTCCAAGTGACGGGAAAAATGAAGCCAATCCATCGGCAGTTCACCAACCTGCTCATGACCAAGAGACTTCAAACCCTCCAGAGCGTCGACGCAGCCGTAGAGAGGGTATATCAAGAAGTGAAAGATCTGGGAGAACTCGACAACACATACTTCATCTATA
>comp1516_c0
GGGAAGGGAAACGAACTTTACATCGGGGGAGAGTAAAGATTTAAGAAAATTCAAATATTTAAGACGGAATGGTTACAACCCTTTACTTCTCGGAGACAAGCGGTAGAGTGATCGCAGTGAGGAAAGGTTAATTGAAGCTCAGTCGGTACTCTAGGTAATTAGGCCTCAGTCTGGAATTCGGGCCAGAGACGAAGCATGTGAACCTGTCAATTTTCTGGCGTGCCCTGAAATACGGAAGGACACAAACACTCGGGGCTCATCC
>comp1517_c0
TAAAGAAGATGGGAAAGGTGGATTCCTGAAAAGCGAGTTCAAATTAAATGGTAACCAAAACCCCCATACCTGGAGTATCAACTTCTTTGGATTGAGCCCACTCGACATAAAGCGCGGACCGGAGGGCTGCATCAGCTTCATCTATCAAACTTCAAAACACATGTCCTTGATGCTTTTCAAGGACGAATTGGAAACAGCCTCAGACCAGGTGTACGATACGAGAAATTCGGTGGAAATTTGGTCAAATCCCGAGAACCCGATTCCGG
>comp1518_c0
GGGAAACGCAACTTTTAGAGGCGAGAGCGGCCCAGAGAAACAGAGGTCCAAGAGGGAGCGCTGAGAACTTGCCAAGGCGTGTAAGCAGAACCGCAAGCGGTAGAAATAGGAGCTATTACTCGCCCATCAGGAGGAACACCAGCCCGAATAAAAATCAGGGCTTGACTAGGGCGCAGCACGAGGCAAAACGACGAGAAAGAGAACTTTTACGCCAGCGACAAGTAAAAGAACAAGAGCAAGAAAGGGTCAAGGCATTGTTGCGCCAGAATGAGGCGAGAGAAAGGGCAAAAGCACAAAAAGAATTAGAAGAGGAATTGATCGAACGGAAAAAAA
>comp1521_c0
CGGCCGGTCCCCAGAACGTTCAATTAATTTCAATTTATTTATCCGTCATCTTGTGCGCTCGTTTGGAAGGATTTTACCGAAGATAAGGATTCAATTTCAGGATCAACGAGATTCGAAAAGTCATGGGAAGTGTGGTGATACCGAAGTTCTGAACCGAACCTCATAGAGGAATCAAATTCTGAAAATGGCGGCTGATAAGGTAACACTGACTGATGCCTTATCCAACGTTGAC
>comp1522_c0
AGGCAGTGGGGCCGAACCCTAAAAAAGCTCAGCACTACTGTCTTTATTTTGGCACTATTTTACCTAAAGTCTCAGGGCTCAGCGCTAATTAGTCTTTTTCGTGTTGGGGAGCATTTCTGCTAAAGCTCAGATACTAATAATTTTGACATATTGTCAAACTATCAGCAGCATTGAGGCGGATTTCTCTTTCCCACAAGCGAAATAAATGTTTTTATTATTAGGCGTAGCAAATGAGGTCACATGGTTTGACTGATTCCCTGCAATTCTTCATTCCTCAGTTTTCAGGAACACAAAAGTTAAGACTTCAAAGGTCTTTCTTCTATTT
>comp1523_c0
ATAAAAGGGAGGTTCTCGAGGTTTTTGAAAAAAAGTCAGTAGTAGCGGCTTGCTTTTTTGCCTGCAGGGCAATCAATTGTGTTTTCTCCTCTATGATGTATAGGGCTCGTTGAAACTCAACGTCCCCGTGTTCAGAGGAGAAATTGCGCAGAACGTCCACGGCGCCAAGGGCTTGCGAGGAGGTGACATGTTGGAGCACGGGCTCCTCTTCATCTTCAGAAGAAGACTGACCCCCAGCGGTGTTAAGGTTACTTGAAATAATATTTACG
>comp1524_c0
GGCTTCAATGATCTTTCACCGCGAATTTCAAAATTTGGTAATCTCCTTCCAGTTGTACCAACTGAACTACAAAAACCAAAAGCTGGGAGGCGGAAATAACGAATATTGAAAAAATCCTAACTATTACGCATAAATTCCAGAATTACGTGGAAAATTTGTCTCAATATGTGAAATTACGCGGAATTTTCCGATTACGCAAATTACGCAGAATTTTCCGATTACGCATGCACTACGCGGCAGATACATAAATTACGCGAATCCGCGTAATTACGCGGACAATGGCAACACTGCGCGCTATTTTCAGTAATCAACAATCATCAGCGGAAACGATGAGTCATTTTCACGAAATCG
>comp1527_c0
GACTTTTGAAGGATTTCAGTTTCGAAAACCTTCTAAGATTAGTGATAATTGTGCTGCTTGGGATTTGACGGTCGCGAATCGTCTAGTGATCGGAGAAAACCGAAATTTGTTTTCCTCGTGAGTGTGTATCAGTTCGCCATATTGCCCCTGTGTTTTTAGGTGGATCCAAAAACCTGTCAAAAACTCATCCGTTTCGGTCATCATCTTCTACTGAAGCGCCCGGATAACATTTTG
>comp1531_c0
TCTCCCCCAAGATTCCACAGACTCTCGGCCCCATTCGCAGACGGCCGGTTCACAGGGTCCGAGGCAGTATTTAACGTTGCATTGGAAAATCACCCCATATGACTCGGTAAACCTGAAAGCTTCGTAAATCGATTGCATCGCATTTCCGTCTGGAGTGAAAGCAGGGAAGATACTTGGGTCAACCGGGCAACCCTCCTCATCG
>comp1532_c0
GGGTTCTTATCCCTTTTTCAGAGTGATCTCTTCAAAATTTTGGGGAGGGGGTACCAAAAGTCGTTTCCTTTAATCTATTGGAGCACTCACAAAATTTCAAGCCTCCATCTTAATTTATCCTATAGTCACTAGAGTGAAGCCTAGTGTTGGTGCTGTAGGACTTTTGGATCACTCTTTTTACGAAAAAAATTAATTTTCTCTCGCATTAGTTAATATTTTTAGAGATTTCCAAAAGCTGCCAATCAACTGAGTGTCCTCTTGGCCCTTCATCCAGTATGATGTTGAATGTGATACTTATCGCAAATCCCGTTTTTATTGAATTTTCTCATCACAAGAACTATTCC
>comp1535_c0
AAAACATTCGGACAGCTTGCCAAGTCGACAATTAAACTTCTGAGACTGAGCAACAATTTTGAGCCGGAATCCAAACCGACACTTTGTAAACTAACGTGATTACTCAGGACACTGTGAAGCTGAAGTCGAAGTAAATTGAGTGCAGCTACCATCATGCATTCACAACCTTGCGATGGTGGCCTTTCACCGGGAGGCTCGATCACAGATAATAAT
>comp1538_c0
GGAGTTATAAGCGTTTAAAGTTTGCTCATTTTGTCCGACTTCTTCCATTGACTCGATCCAGCGTGCGCCGGCACCGAGTTTCACCGCTGGATTTTGAACGATCGAATATGATAGACAAAATTCCAACCAATGTGAACCCAGAACAAACATTTTCGCGAAGAGAGTGCTGATCCATAACATTGGGAGCAGTAGAAAAGTAGTAGCAGTGTGTGT
>comp1540_c0
ACGGCTAACTGTTTTTACTAATGGACAAAACTATAGGGAAACAAAAAGGAGATAGCACCACTCAAATACACCAAGGAAAGTGACCTGACAACAAGATCACAAAACGCGTTTTCGGAAAAATGTGTGACACACTTGCAGATTTTCCCTGGTTGGGTAAATCAGAGGACACAATATTTTAAAGGAGAGAAAAGAAAGGAAAATTTAAAAAAAAAAAAAAA
>comp1542_c0
GGAACACTCACTCACATTCATGAAAAAGTTTTCTATCGACTGTTGATGGTTCCAAGTGGGGTACAGAAACAGCAAAGAAGCTATGATGGAATGGTGCAGTATTATTTCATTAAGATTACCAATTGTTTTTATTATTTTATGTCATTAGTTTATGTCAATGTTCATGTTTATGTTATTATGTTATGTTAGAAGGTAGGTAGCCACCTACATTGTTCGTAGTTTTCTTTTTGAGCCTCGCCTGTGTTCTTGTATTTTTGTTTGGCCTTACAAAAGTTTCAACGCAACACCAGCAGTCCTACATCGAAGGGATATCATCACTAAACCCATAGTTTATCTGATCCATGCACCACTTCCTTTTGATTTTAATTTTATTCTTTTTCAAGTAACTTGTCACATTGTTTTTTCAGTATATAATCTACATCCTAAATTTA
>comp1543_c0
GTGCTGGTGGTTCTAGTGGCGGTGATAATAATCGGTCTCCTGAGCAAGGTGGCCGGGGGTTACGGGGGCGTCCACTGCGGCGGCGGCCCCATGTGCCCGCAGATTCCCCACTCGGCCGAGTACCCTCCCAGCGGCCACACTGCCTACAGAGAGGACTACTTCCCGCACTACGAGCCCACTGCCACTGGGCCCTACTCCAGGAGCTCCGAGTCCCAAGGTGTCGTATCCAGAATGCTCAACACAGTTAATGTGGTGGATTTAGGGTTTGCCG
>comp1544_c0
GTTTCAAGAAAAATACTGTTGATAAGGGAGCAATGCTGGTGATATCTTTCAGGAACTGAATTGTTTCTGGAACAGAGGAAATTTTCAATGTGGACGCCATTTGTATTACCGTTCCTGGATATTGCACCAAGAGGAGATTGAACTTGCGCGCCACTGAGCTTGACATTCCATGTTTGTCTGCGGCAATGGTCAACTTCCTCACACCTCTACTTACAAGCCAATCCGCAAGTTCCAGCCAAGAGCCTGATTTTCCACCGA
>comp1547_c0
AATTTAAGAACTTTGAGAGGGGTCTATCGGGGCCAAATTTTTCACACAAAATTTGCCGCACATCGTACCAAGACTCGTTAACAGTATGGTGTTGAAAAATATAATCAGCATACCACAGTTTCGCTTGGCCACGAAGTCTTTCGAACACTGTTATGGTAGTTGTGTTGTCATTCCATTTTCCATCCCTCCTCTGTTGTTCTACAGAAAGGATGAACAATTCAAAATAGGTCCACGGTGAGTTATGTCCGGATGTGTCGT
>comp1548_c0
TGTTAGTGTAGCAGGTTGCTAACGTGTAAATGTGCTCGAGTGCTTTGTAGTTGGTTTCAAACTCGATTTCTGCTTCCGTTGAGATTTTTTCCAAGGGACGAGTAACTTTGTCGAACAAATATTCGGTGCAAGCATCAAGCGTAAGAGGAGTCAAAACTCGTCTAGCCTCCCGTTTCAGCTCTCCATCTTCAAGTTCTGTGATATGTGTTGAGATAAAAGAGACAAGAGAAAACAGGAGGTGTCGGAACGATGGCAGCAAAGTTAGACCCTGTGACCGAGACAAGTTTGAAACATTGAAGTTTGTCACAGCCAAAACATAACTTTCAGCTGGTATGATGTCTGACACAAAGTAATTCCACCACACCTCG
>comp1549_c0
GCGACCCATCCAAAATATTTCTGTTGTTAACTGAATACTTCCACCCTCCACAATAAAGATGGCAGAAATACTAAATGGAAGACTTACATTTCAAAATGATAAGACACATTGATGGCTAGAGTGCAAAAGCATGTGTCTCAAGTTCAGTGCTCAAAATTTCCGCTCCTACTCTATTTTCTTGCGATTTAATAAATTCATACCTG
>comp1553_c0
AAAAAAAAAAAAAAAAAAAGTCAGTATCACTTGCAGAGGATCTGATGAGTTTCTTGTACTTAAGAATATTGACTCAACAAGTTTTGTCCAGGGATGATCAATAAGAAATGTTTAATAATTAACATTATGCTTAAAATGTGCAACTCTATTCCAATCGTTTATCATTATGGTTATATAATGTAGATTGGAGGTGTGAATTTGTTAATATCTATTTCGAG
>comp1555_c0
CGGTAGGTGGACGGTGGTTTAAGTAAATATGTTGCAATGTCTTAGTGGTGATCGTGGAGAGCTTTTGTTTTATTGCAGGTCAGATGGACAAGAATAATTAAATTCGTTCGAATGATAGGCCTCCAGTGCAGCATCCACACACAAACACATAGCATTAGTCCCACATCCCCATTAGAAAATGCTTGTAAGATGGACGAAAGATTAGCATTCCAGCCCTGCCTTTTTCGATGTTGGTACATAGAGAGTTCCATCCTGAAAAGTCATTGCACCTAATCGAGAGATCATAAGGAACATCATATCAAATAGTATTGAAATTGAGCCAGCGCCAAATTTTTCGGCATTCTGTGTTAGGTCCATGG
>comp1557_c0
GTTCCTGTCACTATTGTTGAATTTTCTCTAATGAGATTGTAATTATTATGAATGGTCAATCCTCTTTGTGATCAAAGTCGATAGAGAAGCTGAATCAAATCTTCAAGTACCTTGAATGAAATGACTAACGCCACCAACGATTTTTAACACCCATGCCGTAGAGCTGCTGTAAATGTTCTTCCCGTCTCCTAATACCAAATTATTTTTTTCTGATGACTCATTCTACTCCTCCTCATTTTACATTGATACTCCGGTGCCGAGGAAAAACGCTGTATG
>comp1559_c0
GAAAAATATTTTCGAATTTACCCAAAAATTTGTGATTTATCTAAGGTAAATTGGCAACGGCTGAGGGTATATACGACATTTTTCCTTAGCTCGACAGTATAAAGGGCTAACGAACAACACCGCGTAACCGACGATTTTGACATAAATGAGTAAGCGACTTTGCCGTATTCTATAGTATAAAATTCGCAAGCTGATGACTTTAGTTTTTTCCCGATTCTGAAGAGGAGCGCTTTAATTTGCTGTAGTGCATGAAAAAATTGCAAATCTAACCTTCACATTTTAAAAATAGCGAAGTTTTCTCTTTTTCCTGCAAAATCGTTAGCTTGTAGATAGGCGGTAATGACAATCTATATTTAAGTTAACAGGAAA
>comp1561_c0
GCAGATGTCCTTCCGAGAAGCTCTTACAATTGGGTGCTTGATAATCACGATAACTCGAGGACCAGCTCGCGATTGTTCGACGAGAGCGTTGACGTTTGGAATATGTGGATTTTGCTTCTACCGGGACTCGCGAGTATATATTACGGGACCGAGCTCGGAATGGGGGACCTCAAGCTACGCAAAGATCAACAGCGGGATGCATTTGACGGAGGCAACGGTCGAACCGATCGCCGAGACAGCTACAGGGGACCAATGCTCTGGGACGGCACAGAAAATGCAGGGTTTACTGCAT
>comp1562_c0
TGCAATTAGGAACTAAAATTTCTATCTCGTCTGTAAAAGCATTTACCTACGACTGCATATGGAAGCAAATGGCACATTCGTTGTTTCTACGTAAAATGAGCCAGCAACAATAGTTCCTACTTGTAAAATGCAAGCCAAATTATCCTCCAAATTTTCAAATAACGATTAAGCAAGGTTTAAGCCCTTCGACCTAGCTTCATAAAAATGCCAATTTTTCCGAACTGAGAATAAAATTTAAGCATATAAATTTTGAAATGGATCCTTGCTAGGGATTAAAATGATTTGCCTCTGCAAAAAATACAAAATAAGGAGGGAAAAATGTCATGTATTTTACAAGCTTTCTGTTTTAGCTTTTTACCACCTTAATATTTGCAAAATCTCCAATATTTTTTCTTATGTACTTTGTAATAAGCGTAGAGGTAAATTATTTTGATCCCTTTCAAAGATCAATTTTAAATATGTTCTCTT
>comp1563_c0
GTTTCCGTAAAGACGAGATCAGATTACGTCTCGAATCCAGGGCGTTTACGGCTGACTGACTGCATTCAACGCGATCTCAACTGTCCGTGGAAAAATGCGCCGGAGAATCGCAAAGGAAAACATTTTCCCCGGGACAGCGTCGGATGGCATCTCTTTGACGTGACTATGTCTGAAAGGCCAAAGTTGCTGTGACCTATCTGGCTGGCGTAACCACAGTTTT
>comp1564_c0
TTAATGCCGAATAAAAAGTCTCAGTTTTCGTGAAACAGACTATAATTGCAGAGGAATACAACTGATGTTGAAAATATTTTGAAGTTGAGACCCTGCATTGATTCATGCAAAAAATATAAGAATTTAGCGTTACAAAGACTTTTAGACCGTAAAATGTTCTGCCCGCTACTAACAGATGTGTTAATATGTTTTGCGTGAATCTTATGCAACCGATTATTTTGTCTCATTGCCTTGAATATACTTGAGAATGAAACTGGCGACACCATTATTACCGTTATCGTAAAATCGCCCACAGACAAAACACTACCTCCTAATAACAATTTCCTTCCATGAATATGTTACCACACTTCTTGCAATCACTATAGTTGTAAAATTTGTCATGTTAATCAGACTCCACTATACATTACGACTTAGTTCAGCTATAGAGTAATGTAATGTATTCAAGAGTCAATTCATCAGTGTTCGTTGTTCGTTGAGATAATAATGTATGGACCGCGCTCATCAAAAACACCAATTCGCATAAAATTCAGTTCATGAGAAAGTAAAGTTTTACTTTTCCCAAAGACTTAGCTTTACAGTAATTATCTTCTAGTCCATGTTTTGACTATTAAATGAGTCCTGAGAACTTAAAATTGCTTCCTGGAGCAGACCTTGGTTCAGTTCAAAAACACTTATAACTCAGCTATTTGATATTGAGACCTGG
>comp1566_c0
CGGCGCCTCGCACCGCGACGCTCCGCCACCAGCGTTGTTTTCGGAAATCTTTCGCGCTTCGAAATTGAATCAAATTGTGTTTTTGAATCCCTCGTTTTCGTCAAAAATCGCGGTACGGTTTATCATTTATTCACACTGATTTTTGTGCTGATTGTGCGTGCGTTCTCTGCTACTTGTCACTGCGCTCTTTGTATTTCTCTCGTTCCTTTGTT
>comp1568_c0
GCCCAGTACGTTTGGGTCTCTTCTGGTTTACAGGTGGCCAAAACAATGGGTGGCGATGAGGCTGGAGAACAGGTGGCATTCCTTTGGGCAAAGTCGCTGGGTGGTGAGTCAGCCGTACGGCTGCTTAATAAACTCAACATTTTGGATGCTTGCATTGATCATGCATGTGACAGTTACCAATTTGATTTCGCCCTGGATGTAGCAAACATTGGAGCTCGATCACTGTCCCGATATAGCT
>comp1572_c0
GCCGAATAACGTTTTTGTTGAGGGTACTGTGCCACCAAAAAACGTTTGATTCGACAGTACTGTGCCGTCAAAAAACGTTTTATCGGATGGTATCTATCGCCAAATAACCTTTTCGTAAAAACAAATGGCTCATTTATTCACTTCAAGCGGCTATAATATCGCAAGCAGTCAGGATGCATAATTTCTCGTTTCTAATGCGACCTGGAAGCTAATGAGCAAATGCAAATGAAGAATGTATGGCGGCCAATTCTTCTGGGGATGTCTCATAATAATTGGTTAGAGTTATATTTTTCCGGTTGAGACAGCGCAGCATTGGAT
>comp1573_c0
AAAATCTTGGAGAAGCATAATATAAATGGACATTTTCGGTGGAAGTGTGAGTGAAAACCGCAAGCAAGATGAATGTTTTTCTAGTTTCACCATTGCCCTGCTTCTCTGAATATTTATCTTGCCTATTTTATCCTGCTCCTATTTCTTCAACATCGTCTTAGATCTTCTTCCTTTCGTGTTACAGTTTTTCAATAGTCTCCCCAGTTGCACCCTTTTCTGTTCACTGATTCATTCATATGCCTGAAAGCTCAGCATGTGGTATAGTTCTCAATCGCAACTAGTTGAATTTTTTAATACATTTTGGAATTTGGCTGTAAATGAATCTAGTTAACTTTTATAGAGGAGTTAACAAGGAATATTTTGCCCTCTTTACTGGTCCCAACTCCCTGATATTCTTCAGAATCCCTACCATTTTCAGCAGAATTATTTGATTAGTGATTACAAATATTATATTTTTTTGGCTTTATTCTCTCTCTAGCAAGTATAAGTGATGTACCA
>comp1575_c0
GGAAAATACTAAAGCTACTTTAAAATTAAAATAAATAACAAATGTACGCAAAAAATTGCAAAACGTTAATAATGCCGACTTCACGGAAAAATATGATGCAATTTTCTCGCAATTCTGTGAGCGATGTCATTAGACAAAATACTAATGTAAGGAGCAAACAATTTTGATAAAGAAGAAGGAATGAGTGGCATCGTCTAAAATTATCAAAATTAACATTTTCTACATTGTGCCTGAAATCGCATGAATAGAGAAATGAAATTACACAGGGAATACATGCGTTTCGAGTGTATTGTAAATGCTTTCTATTTGTTAAGGACAGGGTTAAAACTTTCCACGACTTTAAAAATTGTTTCACTTTTTAAGGTTCTTCAAGGGATACCTACTTGACATGCATAGAAATTATTTTTATGAGGTATGTTAAGTGCGAGGTTCAAACTCCGCTGACAAAAAATAAGTGAACAAGCCAAACAATTCAAGAAAATTTCCTGAGTTTACATTCGGCGGTGAA
>comp1577_c0
GTTCTGTGACAGTGGTTGTAGCGTCATTGGAGCTCCGATCCTCATCATCCCTTTCATGAGGATTATGCATTTTTTTAAGATTTGCAAATGTAATGTAAACAGCAGCTTTCCAGTCCTCACAAGACTTGTAACTAGCAGCATCACATGGAATTCAATCATTCCAAAATAAGTGTCCAATTACATAACTTGAAAAAATGGAATTCAGCCAGTTGTGTTCATCTTTCACTCTTCTAGATTGAATGAGAGTGTTAACTTGTTTGAATCATGAAACTTTTCAAGTTTTTCCACCACAGTACTCATCATGGTCCATCTGTCAG
>comp1579_c0
CGTAGCCTACGTGAAGAAGCGTGTAGTTCCCTTGCGAGCAGGTGGCTCCGGTTCGGCGGAGGGTGGAATCGGGGTGCTTGGTGCAGCCGAGTTGGTTGATCCGGTAGGTGGCGTTGCCGTATACGACCGAGTTGTCCCGCTTGCAGACGACCCTGATGCCCCTCGGCTGGATCCGGCGCTCGGCGAAGCCGGACGGGCAGTACAGGAGGAACTCGGCGTTGGACGCCAGGACGATGACGTCATCCTCTGTTGGGTAGAGGAGGGTCCCCGCG
>comp1585_c0
GCTCGGTGTTAAGGTTCTTAATTATTTCACTTCTCACTTTGTTGATGGCATCTGAGGTCGAAAAGCCTTTTCGGGAGCCATGCCGGTTCTCTGAGAGTTCTATTTCAGGAGGGAGTCTGGCTACGATGATATGCTCAAATATTTTCCCAAGAATATTCAGTATGTAGATAGGTCTGAACGCTCTATCTGCTCCAGGCTTGGATTTGGTGATCAACGCCAGGCGAGCCGTTTTCCACTCAACAGGAAAGAGACCAGACTTGAGATAGTTGTTATACATGTTCAAACATTCTTTTGCGTTTCCAAGGACGAAAGATTTCGCTATCTCAGGAGGGACGTTATCGATTCCAAGGG
>comp1588_c0
TTAACAAGTAAAATGAAATAGAGGGTGATAAATTGTCTCTGTATCTTCAACCATTCAAATCATTAAGATTGATTTGAGTTTAAGATTTATTTTTTATTTGTTTCATCTTGCAGCAAAACCAATTTTATCTACAGCTGTCATCCTTACCACATAATATCATGCCTGAAACTCTAACCCTGAAATACATTTGCAAAGATTGAAGAGTTATCTGTTGTTCAAAATTTTTTTAAGTCGCATACTCAAAGAATTTCTAAGGAGCTGAAGAAGGGAAAAGTTTGAAAACAAGGGAGTTGGATCCTCCTAATCAGTCAAAGCTATCTCTCGCAATTATCTTAGTCCTAAAAATTTATTTTGATGTGTAAATCAGACCAAGATAATAGAATATTGCCAAGTCTGCATCATCACGTGGCACTTTAAGGGAAGAAAAGAAAAAAAGGTGTCGCAAAGATCAAACTTTTAATTG
>comp1592_c0
ACCACTCAGAATTGAATCTGGATACTGAAATAATAGGAAAAGATAAAAATAAATAACTCACTATGTATGAATCAGAGGATATTCCCATGATATTTTTCTTATTTTTAGAAAACTATTATTTTAAATTCTATTATCCATCTTATTCAACTTTAATTCTAATTGCTACTCAATGAAAATGTACCAAATCAGAATGAACTGTTGCGGTGTTAACAGTTCGGTGTTTGCGGTGTTAATAACCTTTGCTATGTTTTGATTTACGTTAAATTAATATGATAGCTGCTAGAAGCTGCAAATCTTCCGGAGAGTAAATTCTTAAAGCCTAGTCACAAGTTTTAGTTCTTGAATGAAATTTTCAGGATGAAACATACAACCATGTGCTAATTACATCCCTATACATTTGTATTTGAGATTTTAAACCTCCAAATTTGTGTAACATATGGGATAAAACGTTGTAATAATTTTATTTAAACCTTATAACCTTCAGAACAAAACATATTGTCAGAACAGTGTTCAGTGTTATAATGTTATCTGGTTCCAACAAATACAAATAGGTATTCAAAAAATTACCTTGGCTTGCAATTGGTAGAGAATTTGAGTAAGTATAGAATTTTTCAAGGCAGGTTCGATTCTATTGTTACTCTGGTACAACTCACTTTGGCAATTTTTGATCAAAACATCAGGAAGGGCTGAATCGAATTTTAGGCTAAGCACAATGCTCATCAAGGATATGCCTCAG
>comp1594_c0
ATAAGACTTGCTGAAGATTCTAAAATTGAATACCTGATATATCTCTACTTATGTTTACAAGGGTGTTGTATTTTTCTTACTTTTCCTTTTTGGTTTTTACGATTTGAGCGTGAATTCGTCAAGTCGATCCGAATGTTTCCAAAAACTCTTGCTTCTTAACCTCGCAACGTATTTATCATACTAAGAATGCTAATCTTGTCAAAAAATAGTGATATTTTACAGCTATCATTGTAGTATATAAAACGAGAATGCGTGGCTCCTCAAAACATGATCTGCATCTCCTCCTTAAACCTCAATTTTTCTCAGTATTCACCAAAGAAACTTTGTTCCTCCTTAATGTCAATCCGCCATTCATGGGCGCAACGGCGCGGTGTTAAGAACTCTACGAGTTCAATTGTATTTAAGTATGTTTGAGTTACTAATGTTTACTTGTGTCTGTATTGTACGTGTACATTTTATTATATTTTTTTTTCCTTCCAAGTTCTGTTACTTAGTGGAGTTAATATTTGCTTGAACATATTGTTGACTATCCTTTCCTACTACGGTACCTGAACACTCTGCTAAGCTGACTCGCATTGCCAACATTTGAGTTGTTTGGTAATATTTTTACTAGTTTCGTTTGAAGTGTAGCTAATTTGAGTTGGAGGTATTTCTGTCAAACGGAACTAT
>comp1596_c0
GTATTATAAGGTTAAAAATTTCAATAAGTTTAAAAAAGAATTTAAAGAAACAAATTAACTTTACATGTGACCTATCGAGGGAAAGAAATTTAAATGAAAACAACTTATTACTACTTCCAAAAGTTTCCCGATGGTAATGTTTATTTTTAATTCTGAGTCAAAAACCAAAAATTTTGCATAAATTTAATGAAGTCGCATGTTGAATATATACACATTTTTACGAAGCAGCCCGAGACAATGGTAACATAAAAAAA
>comp1597_c0
GGCTCTATATCTTGATTCGTTGAAAGTTTTCATGGGTCGTATCTTGCTGAAGTGTGTCTAACTCGGCTGGATTCTTGAAGCTTGGTATCCGTTCCGGTAGAACCAATTAACTAATAATAAGAAGTTGCTGATTGTAACGCCTTGATATCAAGTTCAAACAAACTCAAAATTATTTTCCTTGGTGCACGAATTTCGTTGTCTTTGCAGCCATTCGATTATACGGGCTAACACTTAGACTAAACTGGAGAGACGTATCCGCCATTCATTGATTGTGGACTCTTGTAAAAGGGTTTGAATGCGGTGGACTCGTTGGGGGACTGGGTGGCGGTGGGGGGCGGCGGCCCCGAGGGGGGGATTTGTTGCTGGTGGTAAATCCCGGGGCCGGGGGGGCCGGCCAGCTCGGTCCGCTCCTTCTTCGGCGACTGGGACTGCTGCGGGTGTAGCCTGGGCCCGTAGCTGGAATAGCTCCCGGGTTGCTGCTGCTGCGGCGCCGGTTGAGAATTGACACTACTACTACTATAGCCAGCCTGCGTGGGTGACTGATGGCTTAGGCACGAATTATTATTACTAGTATTAGAATTATTGTTATTTGAGATAATAGGTAGTTTCA
>comp1599_c0
GCACAGAGGGGGACAGAGGGAACAGAGAGGGACAGAGAGGTACAGAGGGGGACAAAGAGGTACAAACAATTAAATTTGTCGCTATAAACACGTGCTTAGGTGGAGCACCTGTTGATAATGCCGAATAATTTGTCAGCGATGTGTGGCCATAACCTCGAATGCACCGCGTTGACATCTCGGCTAATCCATCATCCCAGTCATTCGACCACCAACTGTGCTTACTGCCTAATCACTCAGTTGACATTTGACATTGTTTCGCGACAGTAATAATGCGTTGCCAAGTAGCTCCTTTCAATTAACTCCAAAATGAAAGCTCGCTAAAGCTTTTCTACCCTAACGTGTTACCGAAGAGAGGAGAACACCTTTCCTTCAGAATTCGAAAAATTAAATTTGAATGAAGTAACTGATTCAGTAAAACAGGGAAA
>comp1601_c0
AATTGGTCCAAACTTGCCGTCTTTTGCACTGTGGATAAGGCCATGAATGTTGTGGCTGATAAATTCTGTGCCATAGATTTCACCATATTCAGTCTCAAAAGACCTTAGCAGCTCATCGGCAACAGTAAGATTGTCCTCTTTACACAAAATCTCGCTGAGGAGGATTGTGCAAGCCACGTGTAGGCACAAGAAATTATTTTACCCATCCATGTATGATCTCGGTTTCGGATTTTTAACATTCAGATTTTGCTCTTGCTCCTCAACAATTAGTTTTAAAATGACCGGTCCAATGTATAAAAGAAACGCTCGGTTCTCTGTTGCTTTCCATTTGTAAACATGTTCCAAGGCCCTTGGATAGTGGGCTAAATCGCTTGGAAAATATTTTTCCTAGATTAGATTTGAAAGATTTGGTGCGGACGATGTACCTAACGTCGAAGGGCTCTGCCACGTATTCGCAAAAATATCCTTAGAATTCAGGGGATGTTCGGCCAGTGGCTTGGACTGTAGCTGAGGTTCTACGTTAAGATTTGTAGGAACTACTTGTCGTTGCTCTGACAGCTTTGGCTGCGGTTGTACCGTTGAGGTTGTATCTGCAGCAACTGCTTGCGGCTGTGGTTGAACTATTGGTAACCCTTGTAGAGAAGGCGGCTGTAACGCTTGGACTAGCGCAGGATGGGTCATCAGTTGTCGAAAGAGGTCCTTTATATTAATATTCTTCGGATCTATCCCTGGAAAAGTAAGCCATGTCATATGAGGGTTCGACTCTTCGGGGTCTTGGGAGGCGTCTTTGGACTCTCGGTTTTCCTCACGTAGTTAAG
>comp1603_c0
ACTCATGAATGATTAGCGGTCTAGGATCGAAGCAATAAATGAAGTAAAATTAAATCTAGCTATGTGCGATCTCATTGCTAGGGAAGCGAAAATTAGTGAGTTAATATCGTTCAAAAGAAGTGTACTAAAAAGTATACTCAAATTTCAAAAGAAATCCTGGAAATTTTCTAGATGAGCTCATTGTATTGGGGAGAGACTTGTACCCTG
>comp1605_c0
CTTTGGGTAGGCACATGCCCTGCCTGGATTAGTGTCTACTTTTGCAGAAGTGGGACTTGAATATACCCAAAATCTTGTAATGATGACGTATCCACGCTCGTTGGGCGTTGAGGCATCAACTGCATTACCTATGAATAATCAAGTCTTCGTTTGGCAGCCTGCCTCAGCGAGAATCGATTATTTTATAAATATTTAAATGGAGGAAATAGAGGGAG
>comp1606_c0
TTTAGATTCTTTTTTATATGTAAACGTTAGGTTCCGAAGGAAGACAATGTTGGGACTCGGAAATGATAAGATAAAATAAATTATAATAATGTTACAAGCCATAACCTCTATTGGCTGATTAGCTTTGTTTTCCATCCTTTCCTTTTTTGGTTGCTTTATTTCAGTTTGGCAACGATGTGTTGATCGATGAGTTCATTGCTACCACGGGAATTTCGAACAGGGGGAAAAAAATATATACATTTCCGGAAGCGTGAAAAATATATGATATACATCTGTGTAAATATATATATTATTGTTTTTACGATTTTTGTCCACGCGGA
>comp1609_c0
TGGACAAAGCTATGGACAGAAAAGACAAAAAGGAAATTTCCTTCATGACCAATTTCATCCCATTTTATTCAGGCTCATCAGTGAAATTCATGGACAAAGCTATAGACAGAAAAGACAAAAGGGAAATTTCCTTCATGACCAATTTCATCCCATTTTATTCAGGCTCATCAGTGAAATTCATGGACAAAGCTATAGACAGAAAAGACAAAAG
>comp1610_c0
GCAACACTTCCCAAATTAGTCCTTCAAGCCAAAGCTCCATCCCTCAAACAAATGTCTCTCCCTACTCCCCCCTCAGCCGATGGTATACCGTCAAACGGCGATTCCGGCATGTCTTCTCCCCCTGTGTCCTAATTTTTTAGTTCTATTTTTGATTTTGGTCCTCCTCTTGATTCAAATTTCTTTCGTTGTATTCTCAAATCTTCTTGATGTCCACTGTGACTTTCTTTTTTACTAACCTCG
>comp1614_c0
GCCGTGGACAAGGTTGGCTCATAACGTTTTCAAGACGGTATACATTTTTGTACAAAAATATTTTGAATAGAAAATTTTTGGAACTCTAAAACATGGAGCAGTTAAAATAGGATGGTTACATTTGTAGGTGTAGAGCTCTTCTTACATCAAAAAAGAAAAAACAGATGTTTTGACCCAGCATCGTTTGAAAGAATCACTTTGAAGTTGCCACAATGAGCAAGAGGC
>comp1616_c0
GCCGAGCTTAAGTAAAGGGTCGGAAGGTTGGAGAGATAAACAGATCTATCGGTCAAGGTTATTGGCGATTGCGATTACGAGCACCCACTGGAAGTCGGAATTCTCGGCCTGGACCGAGCGGGGATGGGAAAACGCGACGCTGCCGATTTTTATGTGAAAACTCTAAACTTTACAGCTTTTAAAGCGAATATCCCGCAAGTCGGCAAGCTCTGGAAAAGAGCCTTTGACTGAGATCAGTGTGTCAACACTTCGTCGTCGACGTGGAATAAAAAGTGCATTCACCAGGGAAAACACTCCGGGCCTCTGAGCCGTAATTCGTCGTCTCCCGGTCGAAGGAACGTAACTCCATTCCA
>comp1617_c0
AAAGTGACTTTACCATCGGAGTGAGTCACCGTGGAGACGATGCTTGCTTCGCGTTGTCGCTCCGAAAACACGCTGTCGTCGAAGTCTTCCATTGGTCTTTGCGAAAACTCCTCAGCGATCGAAATTTCTTCGAAATCGGCATCAGTTCGGAGATCGTCCTCAGCTGGGCCACAGAAATCGGTGGTGACGTCAATTACGACCGCTTCCATGAGGAGATTTCCGGACGTGGACGTCTCTTTCACGAAACGTAGGGGTGGTAAATCAATGACATTATGCTCTGAAATATGCTCTGACAGCTCTTCTGCATACATCTCAACTATTTGTAAAGCCTCCTCTTCCGTTAGATCAGGCGTTTCATAGAGAGAAACGGACACTTCTTTGCCGTCAAAAGAGAATGACACCTCTCGGTCATCGGCGGTCAAAGTATGTTCAGTTTCATACATTTGAGAAGTTCG
>comp1618_c0
TAGAACCAAAACTGGCAATCTCTATTGCCAGTCTAGAAATTGTGCAATCATATTAATTTTGAGCGAGGGGCAACCAAAACTTCTAGCTGTCTTTAACATTTTTCCAAGTTTTCTCGCTTGATAACAGAGAATTTACAAAAAAAAGAAAGAAAAGAAAACATAAACATGGAGGTTTTCTCGCGTTCTTTCAATATTAAAATTTTAATGATCGCATAATTTTTAGACAGGACAAAG
>comp1619_c0
GGCTGCAATACATTGCAATTACATGAAATATTTGTCGCTGATGTATCGGAATGTTATGTGCGTTCTTTATTGATCAATTGAAGGGGCTCCTCTCACTAACATTTATTGCAACTCAATTGAAAGAATTTGCAATCCCCTCCATTGCGATATCTACCCATCTTGTATCTACGACTCATTTAACTGATAATTTCAAATCTTCATTCATTAACCAAATAGTGTAATTTCGATTTCAC
>comp1621_c0
TGGGACTGCCACAGCGTTTCCGAATGAGAAAAGATTCGAAGAAAAAAGGATCAAGATTCGGTAAAAGTACATAAATGGCTTGAACTGGAAGAAAAAGCTAAGTTTTTGCATTTCAAACGAAAATCAAGGCTAAATGACATAAAAATGTTTTGATTTCAGAGTCCTAAGTTGTTAGGATACATAGAGAGGGGTGTTTTACTGTAACTATAGCGCTCCGATGTCTG
>comp1623_c0
ATCTGACACAGGCTGTAAAGCAATTCGCTTGGTTTCCGCTGCGATCCTTTTTTCTACAACTGAACGTAAAGGTGTTGAGTGAGCTCTTTTGCGATCAGGCTGACAGTTGAAAATATGTGGAAGCACGCCCTTCTTAATACGTAAGTTGAAAGTAGGTAGGCCTCGTTCTTTGAGGAAGCAGTAACGAGTCCATTCCTCTACATCTTCCGACGGCTCGAAATGATCTTCACAACATTGAACAGCTGATACCAATGAG
>comp1624_c0
GGTAAAATACATAAAACATGCAATATTACAATTAAACTTCAAAATATAATTGATAAACTCCCGTAAAGTTTCATTTCCTCATGAATCCCGACAATTCCCGATTGCGAGGGGGCCTGCACCCAATTATCCTCCAACACGATGGCTATTCACACAACAGCGTGTTCGGGTATTTTTCACATTCGTCGTCTCCCGCACGAAGGA
>comp1626_c0
AGAAAACCCAAGAAAGTGATGGACAATCTGAATCACAAAGGAAATCCGAATCTGAAATAGACAAAGTAGGATTCACTTTGGTCGCCAGGGGAAGAGGAAAATTCAGAGTACCGAGAAGCAACTCAAAAACTCCTAAACCAAAATCCTCTCAAAGAAAAACAACAACAAAACCGACAATCAACACACCACCTCCAACAAACGACACCCAAAAACCACAAACAGAAAACGCAAACAAACCTAACCAGAATCACAAACCTTCAACAACGACAGAAAATACCTCCAAAGAAAACGATGAGAACCAAATAAATAAGAACACCGATACAACAGACCAGATTCAGACCCTATGGGAGAAATATATAAAATCATACCCTACACCCGACGCAAACGCCCTACAACGCCATTTTCGTAACATCTACAAATTTCTAAAAGAACAAGATACAAACCAAACAAAGAAACAAGATAACTCTACAATTCAACTGACCAAAGAAATACAAGAAATCAAACAGGAGCAAATCGAATCAAAACAGAAGCAAGAAGAAATCACAAAGGACGTTAAAGAAATAAAGAAAATGTTAGAAACAAACAACAAATCAGTTCAAAATACGATCAAGCAGATTGACAAAACGACACAACAACTTGGTAGACAAAACAAAAAAGAAGAATTCCCAGACATAATAGCAACCTATGCAGAAAAATGCAAG
>comp1628_c0
AATTTGAGCAAAGAAAAAGAGGTCTAAAAGTTTTATGCCTCCATTAGACTCAATACTAAGGATAAAGTTTGACAACTATTTCACGAACAAAAATATTTTTGTCCGGTTTTAATTTTTTAATTACTCTGAGCTTATCTTTCTTCAATGCGACTCAGAGCATTTCTGTTAAACTTTACTTTATTTTATTTTTACACCTGGTGCATGAGCCATATACATGGCCATAATGCAGGTTACGCTAGATAGTTACATGATACCCAGAAAAAAAAGTGACAGTTGTTTTGACAAGAAAGACAGCTTCAGAAGACTGGAGATGGATAAATTCTTCTTCAGAG
>comp1630_c0
GCAAAAATGTCAGGTGATCTTCAATGGCTCTTATTGCGTAAATCTTCTTCATTCATTCGCCCAAGTGCACCAGAGTCACCTTTGCTCTCATCTGAACCTGGTAACTTGATCGCAAAGCACTCATACAAGTACTCTTCTACTATCAACGGCCAAAAGGCTCTTGGTATCAAGCCACAAGAAAAGGGTGCTTTGATTGTTGCACGTAAGACCAAGTCTCCAATCAACGAATGGAACAAGGGTTTCGCAAAGACTCAAGTCACTGGTGGAAAGCGTCGTGCATACAAGTCA
>comp1632_c0
ATAAGAAAAAATAGAATTGTGCATATTACAAACATAGCCATTTTATTAGTTAGATAATGTATTCATTTTTCAAAGAGATAATTAGGACTTCTAAGAAATTTACATTATAATTAGCTTATATTTTCAGGCTGATCTGTTAATAATTATTCAGGTCTCCAGCTCATACCGAGAATCCAAAAGATCCGCAGATATAAGAATATGTAAATAATGACTTTAAAGAAAACATATGATTTGAAGACATATTTACCTTTTG
>comp1634_c0
CCTGGGCGGGCTCTGATACCCATAAGAATACATGCGTGGCAGGGTTCATGTCAGAATGAAAATGGTTCTTTTCGATTTAAACATTTTGAGATATTACGTAATAGCGAATTCAGGCGGAGCAGGAGTTTTGCATTCGGTGCGTTCCGAAGAATAAGGGGCTGTTGTTCAACGTGTACACAGAATATTGTTTCAGGTTAATGGAGGAAAATATGTTTTAACCTCTCTATAAAATTTGGGGAA
>comp1638_c0
GGATTCTCTAAGGATAGGTAAGTGTATTAACCTCCAGTAATACTTTTCTGTCTCAGTATACTCTGTAATTTTTTTTACATTCTCTCTCATTTTCTTTTCTCCATGTAGCACATCTACGCTTTGATATAGAGAGATTGTACTCTGTTTATTAGCATTCTTGAAGAAGTTAACAATAACTGAAATGTTTGTCAATATCACTCTATCTTTAAACAACTTGTTACATATCTTAAAATACTTTCAGTTATGAAAATCAAAGTACACTACACTAGTACAA
>comp1642_c0
TTTGATGATATAATTAGTTCTCTCCGGAACGAACGACTGACGAGCAGTATCATCCCGCCGAATCAGATGCTTGCATTGGTTAGATCACTGCCAATTTTACAGGACACGATTTACGTCGAAAGTCCGTACATGCTCTATTTCACCGGAAAAATCACTTTCAACCTCGCCGAAATGTCCGGCGACATCCTGCGCGGCGTGCTGATCCTCCCGA
>comp1643_c0
AAAATCAGGAGGCTGTGCTGCACTGATGGTGGGTCTACTTAGACCTGAAATGCGTCTGCAGTTGCCTTCCTGGTTGGTAGTAATTAGAGCTGCTCAAAACAAATTACCTTTTGAGGGAAAATTTAGCTCTAAATGAATTTTCCCTTCAAACTGAGAATTTCTCCTTTCCGAGAATAAGCACCAATGATGTAAAAATTTAGAGTGCCTTTATAGACAGAGT
>comp1644_c0
CGAGCACGACAGGTTCTGCCCGTACCCCGACCCTCAAGCGCTACCGCTGCTGGCCGCTTTCCAGTTCGACGAGATCTCTGAGCTGGTCGAGAGGTCGCTGACGCAGCTCTCGCGCCTCGAGGCCGTCACCGATGACACGTTTTTGAGTGTTGACGAGTTGGTGGCCCTGAAGAGGTACCTGCGGCGCCACGAATTGGACCCCCGCTGGGCGGAGGTGTACCCCCGCTGGGTCCTCCAGCACCTCCTCGATCACGGATACTACACCGTCAACAATACGGTCGACACCGCCGCCGCAGTGGAGATCAGAGTGACCAACCGCGAGAGGGCGTTGCAGCTTAGGAACGCGCTGTACACGCGGACTTTCTTAAAGCGAAGATACCAAATCACGGATGGTGAGATGG
>comp1648_c0
[truncated: 43,361,843 more chars]
